# Supplementary material for: Gene Expression Analysis Reveals Age and Ethnicity Signatures Between Young and Old Adults in Human PBMC
Source: Front Aging. 2022 Feb 3;2:797040. doi: 10.3389/fragi.2021.797040 (PMC9261324; doi:10.3389/fragi.2021.797040)
Supplement: Supplementary file 1 [file Table2.XLSX]

## Sheet: Table 2.1
Supplementary Table 2.1: The microarry data for 153 individuals from 10KIP
GeneID	SUB112829	SUB112831	SUB112836	SUB112838	SUB112839	SUB112840	SUB112844	SUB112849	SUB112850	SUB112854	SUB112858	SUB112859	SUB112860	SUB112862	SUB112864	SUB112865	SUB112866	SUB112867	SUB112868	SUB112869	SUB112870	SUB112873	SUB112876	SUB112880	SUB112881	SUB112883	SUB112885	SUB112886	SUB112974	SUB112982	SUB112984	SUB112986	SUB112987	SUB112989	SUB112994	SUB112995	SUB113000	SUB113001	SUB113005	SUB113006	SUB113009	SUB113014	SUB113015	SUB113016	SUB113019	SUB120420	SUB120421	SUB120422	SUB120424
GAPDH	1453.74	900.431	1650.22	988.254	1901.16	1265.02	1118.13	1102.45	1684.58	1501.35	639.496	642.939	1135.56	951.446	1527.45	1035.36	675.673	1273.43	685.085	1003.24	1412	2004.2	1041.08	1285.53	925.653	928.835	1134.39	1395.56	1375.11	2701.18	1059.56	984.295	1807.68	1738.23	1135.07	943.617	1104.06	857.066	779.585	848.83	1063.34	847.99	940.508	1145.55	1058.51	909.789	910.693	1005.63	1016.86
SPP1	68.6616	67.1543	52.5324	45.9382	62.7647	32.4859	35.6761	45.4512	35.3665	30.1922	26.8887	38.0049	38.7974	30.7952	45.9796	51.1634	51.1094	30.2346	40.4649	39.305	43.4335	66.0094	47.3306	54.4598	60.9592	34.451	54.5758	40.9869	49.4096	50.1456	38.8372	64.7989	52.9523	44.8634	53.7622	30.2175	47.57	32.1947	30.6843	29.855	45.1096	37.1308	39.4236	39.811	48.5647	36.6308	32.7717	54.1583	47.1183
MFN2	138.642	45.6061	44.6869	87.5924	82.5664	38.9301	115.682	34.4556	88.4191	71.7093	128.414	67.1895	63.0015	78.1963	72.4675	29.069	36.3146	61.3991	58.4151	290.711	66.9759	157.794	36.9078	30.6054	68.2813	72.9494	50.2627	113.386	122.498	46.0442	131.672	36.5667	119.395	35.806	73.5212	74.6365	72.3077	126.153	113.813	48.0461	47.9686	38.5852	101.89	156.502	46.1901	31.8287	107.326	42.9789	38.8699
FBXL10	85.9648	77.9731	100.619	107.399	83.6258	103.722	189.126	233.371	123.834	193.275	106.891	86.1805	109.979	175.105	182.07	219.256	114.673	119.584	163.106	155.582	201.955	65.3798	108.117	130.218	158.188	271.943	181.94	72.8154	90.0179	161.884	79.6228	126.299	105.218	151.735	77.3715	115.233	152.261	150.258	149.977	305.175	115.665	117.347	144.705	141.567	94.7123	170.482	262.809	95.9095	75.8125
MBTPS1	39.0706	164.97	108.072	54.6831	153.858	106.385	151.847	101.4	285.928	75.9847	60.3336	81.8991	74.171	117.541	75.2247	88.7539	68.6912	192.331	118.302	36.7134	121.544	73.1394	29.8119	50.2521	42.9004	83.2705	92.1172	135.448	88.8991	182.294	87.7395	107.108	239.39	116.109	68.9565	85.5736	42.379	81.8298	63.7568	74.4066	62.3957	57.7287	100.078	30.1881	103.874	38.3247	98.5734	68.0711	96.9908
MKL1	62.9114	32.8586	58.7791	51.5789	54.6318	29.8815	33.223	50.6574	29.0673	23.611	120.635	19.6987	27.4472	93.874	53.3903	180.557	28.9669	70.0827	37.4138	35.9404	23.9625	34.6352	41.4001	68.5691	81.4581	114.742	78.5601	45.0247	27.1165	63.5621	14.5846	32.2446	57.6535	31.995	31.7113	39.9709	30.9512	129.683	111.202	132.665	58.2648	38.3585	32.586	53.5305	48.8266	36.0318	201.588	82.8922	30.4126
FHOD1	66.0698	72.747	64.4907	72.485	64.7394	99.0291	78.9533	156.918	193.341	141.555	103.757	66.8085	188.15	150.824	120.266	76.1767	138.032	90.3596	130.961	85.8178	111.375	63.5112	53.1597	87.5001	56.2922	141.294	96.1941	61.9154	115.129	188.719	150.941	56.8888	80.9219	81.2877	113.172	133.142	79.9735	150.011	112.08	135.952	94.265	60.0601	90.4978	190.362	71.8961	74.578	92.0269	85.9557	79.1438
KRAS	63.1086	111.883	57.9354	66.694	142.469	47.4869	116.222	193.437	94.9735	66.7737	59.3859	45.0352	43.5217	550.09	26.4003	93.3634	34.9511	84.9045	52.2609	54.7237	110.841	60.2253	151.449	121.64	147.695	59.5842	56.8752	65.1466	64.3082	47.4791	100.09	61.8588	51.989	63.5071	74.1502	87.0328	62.9169	230.838	225.291	190.728	52.7876	57.3308	68.8705	62.854	60.924	44.94	236.391	58.1967	61.8662
HMGN1	817.404	1209.77	522.687	550.576	1092.58	842.279	1030.36	993.313	1671.57	1480.03	904.088	1296.86	978.091	250.308	932.83	444.565	767.864	796.407	1038.88	1085.23	750.407	452.776	717.901	1349.23	806.901	629.612	1158.22	937.173	828.899	800.002	355.165	1003.3	1543.77	1177.95	637.027	1483.95	911.299	664.595	615.959	390.507	581.334	1751.47	1040.3	641.218	1247.25	1406.13	1188.06	1049.61	1218.38
MRPL43	110.687	89.9881	209.69	86.5871	105.38	187.808	182.45	77.8729	177.447	136.275	61.2333	233.888	202.458	92.0775	161.317	77.5838	37.9022	81.7521	198.014	203.897	204.62	104.758	39.6725	133.647	64.3385	63.0808	152.029	142.432	112.195	153.691	213.23	209.674	178.436	168.416	207.105	77.3633	84.5337	62.2702	67.0118	100.934	57.7569	107.807	196.26	144.995	87.428	63.2344	61.2516	48.15	128.494
SECTM1	196.5	46.1862	114.38	265.78	68.9043	69.7051	57.7991	97.3442	61.1106	106.255	94.9216	98.1714	65.7329	525.779	101.698	78.2165	53.9776	185.539	74.0772	91.1733	103.531	164.912	113.91	116.752	64.3371	134.807	117.054	63.7355	203.96	96.7486	163.943	89.5053	70.0276	118.356	72.5741	188.121	55.3886	118.416	162.346	156.184	66.3051	103.252	74.8496	183.698	61.8546	69.1521	151.937	68.5955	140.516
TMEM98	27.0228	47.9561	29.3855	16.8084	22.2659	14.498	23.6054	23.0354	13.6087	20.5796	76.6519	35.9913	17.9621	32.6397	71.1492	25.5642	44.3644	12.3082	20.1736	41.8947	30.2079	29.3505	65.096	36.5784	18.5234	62.0121	26.4426	25.7312	31.7025	22.752	21.7046	22.831	26.9441	20.2819	22.0529	43.0849	31.1635	57.7671	52.2971	68.6091	22.535	26.841	37.2141	22.2155	33.8423	28.2073	57.263	19.0846	28.0959
FLJ40722	47.6773	50.5812	38.6361	68.9918	62.3311	38.9473	65.9414	55.34	92.1406	24.8412	71.3478	32.1809	39.549	28.9667	20.7123	113.12	120.427	48.205	96.0556	100.381	56.1346	112.046	75.6995	17.3035	20.3855	33.011	30.5259	48.221	90.7073	74.4924	51.4451	75.2315	139.485	68.9477	43.7243	38.7496	36.7904	30.3993	22.0168	25.2581	43.2388	39.8089	56.5843	36.76	37.8785	28.807	39.1266	60.1197	55.7671
SHH	19.8921	29.8051	30.4821	20.215	21.785	18.7421	25.3595	26.6623	15.0639	27.2727	119.429	20.7125	26.3572	81.447	24.7896	29.3177	28.3338	25.1522	30.3428	21.9954	18.7336	23.1265	25.0486	29.9095	24.5087	84.5539	28.1976	31.7083	18.9881	17.8319	21.1384	21.1032	22.4907	18.9452	21.3391	30.3755	35.5253	85.8359	59.8567	73.8357	31.1427	25.9436	26.3168	26.7369	24.2666	48.0157	107.562	23.3461	21.4157
CLK1	182.422	251.389	330.01	210.659	226.869	160.36	392.764	212.098	223.903	89.7358	78.2632	181.996	119.373	278.428	87.6773	444.98	179.611	315.066	219.223	140.808	170.946	260.12	307.698	145.283	144.306	173.462	275.164	273.919	68.4155	178.837	295.032	128.672	268.297	402.452	260.535	196.232	128.613	217.162	160.812	155.617	244.037	212.675	181.839	142.392	174.059	251.378	186.696	254.934	346.561
OPA3	107.772	78.7375	63.6642	88.4749	57.4918	85.4232	48.6839	30.5578	43.0266	56.0385	58.9252	65.3518	48.8982	60.3984	51.4603	32.9223	111.268	44.8928	154.545	78.2258	156.621	57.5165	78.5922	40.4632	49.1742	42.508	125.015	28.9164	86.6396	60.2946	62.6129	56.8175	52.6387	34.7966	24.6257	140.173	84.9249	60.9489	69.7311	76.0437	63.7158	84.3194	63.9116	64.5168	103.635	77.2895	32.0941	37.2346	84.8288
IL10RA	472.228	217.661	212.615	240.2	370.658	385.264	392.8	813.687	698.869	841.935	1472.08	206.213	357.43	1332.17	426.331	671.612	288.466	333.587	585.208	476.678	909.209	308.651	675.902	564.619	220.776	830.972	733.212	258.529	460.84	620.777	138.495	293.43	1331.52	426.08	418.601	336.959	447.173	641.156	929.382	1283.12	345.814	291.724	490.05	241.518	571.27	350.376	912.781	446.726	375.137
SLC15A1	27.0006	29.1314	56.8381	41.9802	34.6551	32.5613	56.7366	50.1449	23.6012	24.4389	24.0285	29.2841	39.4591	58.297	25.4012	44.4836	19.6676	30.3148	27.2769	18.5204	26.5542	34.9934	52.5448	24.7347	56.3409	50.8931	43.0079	24.472	16.4778	30.8571	16.0069	31.9289	29.137	26.3576	27.7597	47.0113	34.8248	47.6971	47.9441	50.8241	56.5367	39.1474	35.6913	39.6035	35.053	33.3538	39.379	41.2407	20.7717
RHOF	83.0485	40.6876	90.8498	128.889	55.6718	137.563	104.992	42.3391	118.938	116.877	35.8086	88.6337	76.0995	34.935	121.047	44.3308	54.1528	110.289	121.991	103.619	96.7547	41.0799	47.2606	37.5834	53.5801	51.762	89.8433	42.3495	76.3178	78.2603	123.551	53.3363	52.7061	34.0496	103.372	89.2128	100.807	111.327	54.4354	145.308	68.6836	127.884	60.7814	108.912	71.6508	79.4414	67.4209	33.9568	60.9274
PLAC8	433.867	429.93	267.115	239.519	417.627	980.609	302.295	166.033	238.569	674.543	718.147	678.472	954.837	2926.7	675.93	146.551	659.204	152.763	728.115	633.227	1138.84	457.082	425.958	841.717	387.619	1194.48	736.659	488.681	1136.75	599.666	1807.5	367.563	376.943	204.737	168.595	1532.23	882.318	829.85	363.7	315.915	815.513	883.841	430.985	504.465	278.027	266.845	461.926	174.261	301.851
GTF2I	179.767	55.7978	262.903	253.833	110.649	202.625	181.922	140.748	268.608	278.125	81.196	206.721	223.866	138.677	301.632	109.635	61.2666	187.046	161.453	92.035	150.859	174.295	53.0841	159.52	137.85	97.3823	145.522	88.3811	110.151	180.59	126.749	152.069	173.284	143.82	164.126	142.092	199.833	85.2737	78.8728	44.8273	240.771	134.616	147.779	141.778	200.372	126.962	87.9658	186.682	99.8535
TXNDC2	44.1413	34.3688	53.0405	65.9446	123.356	52.304	62.1664	55.6292	44.2348	32.7287	70.4934	23.7537	39.9355	142.097	41.5416	96.1731	66.7932	68.8834	13.1313	33.284	49.9087	77.0117	28.006	42.53	38.0547	100.789	56.0541	75.6896	24.1231	32.1208	29.1053	41.6173	38.5335	33.3407	36.5774	41.4794	80.0988	79.9921	68.7277	69.9854	61.5857	82.7417	83.6077	50.8032	70.1144	97.686	57.7475	44.1381	38.5487
ZZZ3	84.6418	87.0792	111.849	82.9213	157.034	239.758	160.956	114.271	154.562	199.09	163.606	123.254	244.914	86.7376	187.748	141.623	123.7	84.2137	183.705	93.7369	150.446	106.016	98.7542	121.725	142.097	81.3121	135.315	170.356	117.957	73.1665	138.434	142.359	98.94	78.8499	136.355	166.28	156.753	150.701	127.435	128.174	195.533	181.391	184.153	117.958	197.531	165.767	130.899	137.626	75.9214
C6orf62	433.047	274.591	328.304	297.721	136.59	128.481	92.4776	103.19	163.602	103.315	134.852	170.211	102.914	62.2884	81.879	208.968	233.846	311.875	183.944	278.906	255.599	248.624	266.048	421.64	199.06	199.481	133.357	166.152	275.146	113.423	336.233	368.747	144.584	120.078	317.01	190.548	130.257	161.99	180.5	104.427	320.415	166.917	113.006	155.635	149.168	102.215	94.5018	123.997	157.678
AGPAT3	20.8814	46.3357	33.4786	19.9208	40.5614	48.4532	24.9554	65.0607	61.1767	199.349	103.869	37.604	92.9632	169.743	44.9631	31.8205	40.6385	18.4982	48.2846	43.9703	157.688	68.1815	64.4303	63.6646	31.9889	71.1454	77.1543	50.1629	32.1481	30.9738	39.7459	24.1892	47.4043	55.4191	35.8903	73.0494	55.4737	85.0458	121.461	116.594	72.8961	43.7917	74.8029	91.1227	66.8542	77.1123	31.1755	47.8956	26.8031
ITGA3	42.2598	60.6	53.8472	44.2493	32.0868	35.029	28.0618	26.6902	40.5557	50.0556	74.7451	27.9253	25.9779	60.824	39.2993	48.6259	59.4348	34.5657	36.8258	50.9697	42.0567	137.546	28.0476	27.1376	33.4851	63.7733	42.2212	36.4052	40.1378	35.613	43.6426	33.6507	43.5457	30.8866	31.7647	74.5424	48.6379	111.827	71.7805	66.3955	39.5199	43.7149	34.3114	30.0515	40.3243	39.3801	55.7692	31.8572	48.7375
MED6	154.101	192.989	227.468	323.954	272.12	141.643	386.974	120.048	398.431	46.6499	38.008	105.362	34.1052	113.884	80.0766	242.879	434.29	244.58	206.437	262.36	261.806	182.078	531.022	107.888	192.638	71.8006	260.767	145.001	207.34	91.7836	535.167	164.574	117.155	127.481	143.147	185.929	249.165	522.438	264.186	395.879	110.088	80.2688	149.216	167.773	135.207	147.165	246.467	41.1862	156.546
FAM134A	142.698	106.161	244.903	230.084	155.25	176.978	133.363	330.556	128.506	81.9328	356.842	124.633	80.1487	190.442	139.571	108.536	76.5823	181.437	123.233	154.902	146.709	104.353	87.1721	76.8211	203.562	196.246	68.8206	89.1123	92.9894	103.492	101.176	115.265	106.173	112.838	136.987	108.879	134.102	303.317	270.118	289.719	122.686	125.502	126.251	161.238	125.033	140.743	370.372	105.314	114.592
RIOK2	120.254	130.812	94.6892	100.614	163.376	111.88	88.6681	87.8524	142.692	170.59	74.0876	64.5374	139.338	95.4622	68.9525	105.314	54.524	86.4586	88.6025	56.898	89.2019	86.0156	78.6636	67.1098	81.3976	41.2143	72.8551	142.203	81.9547	74.2248	245.689	74.9483	68.0722	72.896	65.5643	122.858	75.9048	84.5519	83.3146	71.9693	164.903	89.3407	89.5919	65.906	104.816	85.7495	75.9156	108.149	85.8469
SPAG11B	79.1415	36.9569	35.1188	44.7655	26.9113	25.758	63.6561	32.2189	27.2112	18.7058	34.2871	28.5189	19.2646	47.8407	29.3961	41.1424	59.169	25.8144	27.4483	15.541	27.0368	24.3981	49.4257	41.7666	37.9543	21.1385	31.2844	39.949	27.5356	28.8213	22.0216	24.6664	36.2315	27.5712	48.0258	27.7828	61.8486	35.4602	29.7503	27.4577	42.1859	35.6258	28.887	43.1303	31.706	38.8915	50.1024	34.5937	26.7291
RET	24.3826	29.6611	34.9688	43.3286	37.9456	35.1597	44.7717	44.0053	42.6837	33.6796	114.651	44.9481	66.4574	39.8451	36.1371	23.8316	58.8513	32.5766	32.2638	49.0122	24.7331	47.3939	40.357	21.2272	21.1562	43.5316	37.7279	57.2042	81.4807	46.6086	50.1838	44.362	39.0052	49.1584	41.7456	69.7061	35.9233	19.8008	27.2475	24.5654	38.844	28.8531	32.4957	42.2119	33.4445	31.0157	20.2338	35.9207	52.2131
DSP	275.945	55.6476	58.015	138.214	61.0101	69.2605	95.4888	111.283	69.337	87.1273	148.433	172.019	37.5982	65.4298	135.893	36.2747	119.931	45.4746	286.454	49.3202	47.1703	47.0885	266.071	50.1625	51.6394	511.262	43.4481	68.5801	139.762	40.7974	94.4156	97.3663	56.3807	37.4127	50.418	204.804	98.5214	194.23	274.24	128.096	84.4855	73.2401	106.49	88.0131	79.7619	86.423	71.1733	52.2992	109.779
UPK1A	79.136	52.4864	14.243	18.9822	38.0163	22.3297	17.3493	18.1964	13.1509	25.1097	118.928	31.6536	48.4298	54.0347	56.2446	29.8416	71.1753	33.4442	37.0489	91.7473	85.7305	31.6519	40.0688	12.8998	42.0064	60.2058	16.9767	23.411	34.6918	38.6167	33.0054	32.9171	19.6774	28.9374	15.1123	46.9469	29.5731	96.5349	99.5299	119.326	26.8571	23.1062	40.1504	29.2274	35.3093	21.3983	124.478	18.9259	35.7156
SF3A1	99.1549	141.601	136.756	149.378	87.2579	117.718	121.188	200.817	112.87	111.821	56.2562	126.285	87.9451	82.679	78.0973	179.08	117.037	223.646	164.609	96.4512	109.187	79.955	78.2658	79.8139	67.3938	162.029	174.771	81.4984	151.21	114.816	129.37	134.799	103.123	148.367	97.9599	203.504	96.0375	52.2325	77.4341	97.3228	132.594	133.485	116.592	87.0851	94.6791	125.879	68.9052	142.228	120.685
GTF2E1	40.4178	37.1127	38.6414	42.8555	47.9617	122.989	52.7972	59.9451	94.1321	312.341	118.304	71.693	132.893	69.2202	98.7961	60.9173	64.0358	42.6391	62.8923	51.4822	82.7999	55.0699	37.5338	60.203	42.5687	77.8224	74.1216	45.7394	87.9641	71.4769	76.6343	90.6599	41.4909	35.9833	45.235	64.1805	63.9798	148.933	107.6	77.3409	68.8887	113.281	48.301	29.8593	51.8544	31.5334	71.4197	39.9117	27.5654
PLAU	77.8719	81.6283	35.507	65.6698	35.6216	32.9002	57.2099	75.0223	64.6764	59.4563	73.6814	49.7791	34.9022	73.166	44.8895	45.7377	42.4458	64.5031	44.7603	54.4252	64.4795	141.042	79.9367	41.6259	42.6758	47.8016	45.9952	75.5999	64.1874	77.7899	76.7992	49.7686	88.1158	83.5628	68.6213	40.3772	35.6506	46.2255	44.4889	59.4017	49.1264	72.7886	53.9312	29.807	35.4404	34.0344	48.9705	53.0872	78.804
MYLIP	864.452	707.782	1135.67	756.778	509.879	244.631	477.275	839.452	528.101	158.71	336.226	645.893	220.876	729.809	639.031	798.169	613.032	1469.71	839.732	547.69	565.553	1122.63	2094.35	378.879	284.46	370.644	422.259	351.625	266.977	484.643	336.546	320.219	694.821	1335.74	578.094	567.735	683.314	1328.6	922.185	1014.14	316.957	566.855	744.662	440.442	292.036	856.843	921.94	777.554	1009.23
FLJ20186	232.016	97.007	250.146	237.886	205.974	108.901	117.878	253.766	139.453	178.078	186.055	344.194	155.169	130.137	109.1	88.2427	169.851	351.475	149.984	122.187	104.369	203.439	62.0883	151.052	109.351	216.767	153.804	157.691	186.442	224.626	384.734	154.981	234.469	107.136	234.78	221.582	216.635	90.1003	159.212	121.344	135.953	128.165	125.209	78.6528	82.0124	225.536	93.6971	135.323	187.854
C1R	39.5236	28.665	25.5312	39.1776	22.4954	14.3584	17.5055	15.3778	33.8397	28.1727	51.2584	92.6642	15.0347	24.7701	11.1502	32.7508	93.1392	41.3536	17.9702	65.6351	31.2439	73.1446	21.537	22.1223	12.1999	19.4194	14.5042	28.2535	61.1742	19.6955	45.3009	23.8205	21.135	12.9453	12.783	103.565	22.8522	62.9517	57.9818	59.109	29.1207	31.8087	27.2835	20.7215	30.4988	21.5079	26.3277	18.8693	44.237
ALDH4A1	48.9021	24.5752	103.064	47.9706	37.7861	44.5548	33.8766	33.0781	34.59	25.8502	29.6114	33.1092	41.548	21.532	42.991	39.4254	17.3289	33.9384	26.4357	23.1486	23.4496	37.4114	89.5328	82.343	108.634	15.8045	40.3844	54.0586	26.2506	53.93	21.4313	34.2757	49.2679	39.3098	22.2681	44.7349	58.068	16.8564	21.9346	18.1486	57.7265	54.3923	55.8017	61.0343	55.5758	94.6428	14.0281	54.0137	28.0322
OSBPL2	226.792	63.3323	164.978	458.503	69.0748	117.256	119.678	164.978	154.769	116.82	73.5086	146.616	85.8938	47.9569	68.299	96.2528	177.842	325.546	197.468	80.7686	159.822	397.986	98.4854	96.0129	104.796	38.4796	77.5276	84.1521	229.211	123.592	201.187	103.331	171.551	146.356	66.2322	168.617	129.346	47.743	56.2149	37.1585	123.439	166.299	176.335	174.903	151.276	88.3841	56.9717	75.5005	170.912
SNRPN	48.6922	122.239	55.9014	183.129	87.5138	60.0564	59.5148	70.3364	70.812	65.2453	80.3981	79.7656	57.6756	87.8351	42.4959	147.997	103.787	68.7721	133.795	71.7234	70.481	74.0906	63.2353	56.1629	133.426	82.2636	66.587	69.1278	44.9574	54.7786	41.4918	106.19	114.403	101.125	63.8986	53.7907	91.3488	130.204	100.923	91.1969	42.0158	97.3281	86.4374	104.989	145.469	87.1954	105.681	98.8932	100.555
RUVBL1	42.8213	33.6361	73.8467	45.7787	94.7487	267.088	111.293	67.4585	44.4001	137.935	65.4711	74.4811	142.763	118.689	97.8795	47.0745	62.0701	34.1819	110.317	76.658	95.0775	49.0365	64.2763	67.3661	61.9211	83.0512	174.253	108.528	41.5928	97.9685	55.2349	45.7716	92.4756	68.8384	50.0176	111.404	210.886	74.4436	49.8069	69.9705	76.2536	94.9183	122.515	97.7214	135.762	98.5093	31.8079	58.8215	51.3488
PAX8	34.596	59.6164	38.8487	30.4816	27.2338	19.9248	31.1151	28.7992	26.0096	23.3775	73.0075	32.3475	23.5399	55.7167	36.7708	46.3366	36.3287	32.3501	30.729	46.314	30.1061	26.0932	38.1288	49.4733	53.6241	80.5036	42.0463	29.3208	35.831	35.0937	25.6547	24.833	40.76	36.8498	30.4231	28.2743	22.0821	67.8755	86.4785	65.1728	31.1862	29.2416	31.706	25.0974	37.2759	42.9019	84.4358	28.0813	21.3112
LOC387856	34.3071	135.274	13.9754	44.7834	25.5002	15.0739	25.1819	32.6517	45.4393	97.0649	45.8044	47.2786	17.5424	20.3134	21.8528	30.6981	63.1794	59.4667	70.5849	47.1986	52.5773	62.3495	85.5954	39.794	33.2812	17.1553	28.5841	19.9626	86.7332	26.6662	159.122	22.7407	26.2112	58.2313	74.3512	90.2497	29.5166	25.967	27.9077	32.0021	28.7772	27.6613	28.3098	81.9735	36.6599	28.5846	22.4759	21.892	53.9085
ZYG11B	66.3471	119.558	91.7862	154.037	162.106	169.452	166.49	191.293	148.478	241.46	150.539	166.582	300.955	114.569	117.64	78.0672	86.2306	133.463	171.37	97.5695	175.657	142.407	86.1553	120.19	72.1388	74.2531	96.5338	156.129	90.5947	84.5206	91.7941	95.264	161.32	289.773	180.385	80.857	118.758	151.724	178.84	257.667	119.132	89.5013	89.3512	136.105	198.604	68.8686	154.49	103.41	151.432
LOXL2	51.3361	47.6426	33.5671	37.8238	48.6324	40.3608	51.8124	73.4035	40.8785	41.1626	51.1772	47.7074	54.6431	26.8658	69.278	47.6271	77.0851	48.9661	53.156	71.8317	58.8831	50.9596	53.5072	47.2706	44.9083	63.8739	53.5037	56.2865	43.1913	57.9723	49.0691	51.9747	45.5283	73.7094	54.2569	54.9377	45.5415	40.1692	34.7226	35.619	54.6032	46.1448	60.219	74.9176	58.2847	52.5791	30.6181	54.4155	43.7467
FILIP1	24.6242	39.214	23.0354	26.0631	41.7885	30.3395	36.7781	39.0227	26.2623	27.2826	85.7951	18.8794	28.646	87.0114	44.6484	28.7425	64.6916	21.0884	54.5845	23.5623	23.1484	24.5889	22.9697	24.7124	33.0462	177.902	29.8072	46.5657	34.4902	40.7578	28.3595	30.0134	35.1187	27.8765	33.282	27.1027	25.7211	104.073	81.2186	98.7527	23.0916	20.7906	23.9188	18.3356	22.3915	31.4557	206.194	27.125	21.263
FMR1NB	18.9408	53.6536	24.1876	49.4581	34.0407	20.8796	33.3351	45.8122	26.7851	31.8208	46.1212	38.3739	30.4755	43.3525	22.945	29.9644	23.5326	47.1622	28.383	23.9803	78.9689	47.416	99.3907	23.2521	101.422	67.3764	26.4666	31.1508	28.8459	27.7484	28.6371	33.9087	55.5157	32.4158	36.9085	24.499	28.5362	94.1716	58.1799	79.5201	22.6104	23.6586	32.1819	22.9146	26.3026	27.9681	158.818	40.9254	30.2206
C1orf57	48.9103	96.8922	42.4415	57.8881	76.7412	229.456	70.0668	120.458	39.6943	95.0491	152.421	312.536	41.6695	31.827	32.6676	16.1531	69.6416	27.7248	35.7599	40.2123	175.498	81.2405	64.7132	26.3087	12.6284	53.8992	153.159	82.0352	64.9825	29.198	87.7898	137.791	153.277	24.4407	122.636	54.5775	24.5113	84.3172	381.753	108.984	32.8529	61.0834	44.7762	32.875	23.762	30.728	65.6334	36.7635	45.522
ZFHX4	28.5474	37.0325	101.397	44.9529	29.4771	55.5295	26.8921	49.9663	32.2119	25.4565	48.5538	28.0572	26.3763	27.7252	39.0076	69.1176	104.191	32.2046	42.9867	45.7841	60.2226	53.4905	116.113	51.323	52.6386	59.6646	41.4845	46.1504	64.0397	55.3679	33.1264	71.9202	72.0642	48.692	43.4759	22.7305	38.5909	26.3086	38.0705	44.0611	42.7481	28.4683	60.7022	23.4654	57.1578	42.124	68.2268	59.8933	42.5196
SH3MD4	65.1792	30.644	40.834	55.0752	155.918	36.9689	95.9804	83.3735	62.567	36.9833	52.9635	50.87	58.2569	40.9726	42.911	111.205	92.0298	67.9239	36.8239	64.9895	157.266	156.277	20.5716	119.419	25.1826	65.4068	42.3417	69.3968	150.275	50.061	73.8032	49.2764	68.5545	34.5083	62.705	88.1524	48.2391	63.0049	99.3012	76.7244	67.0757	54.4066	48.3284	31.3159	47.1246	49.4773	119.812	43.8117	93.0211
DNAJB14	108.597	345.29	91.3398	146.598	225.967	149.586	104.989	133.817	456.772	419.141	144.012	121.42	377.837	48.709	79.3571	220.083	313.107	163.734	228.975	163.181	342.994	57.5337	257.921	170.913	163.278	162.627	113.392	123.02	447.355	199.684	359.815	294.758	194.793	186.295	129.695	191.785	161.531	71.6869	101.22	59.1888	154.536	199.053	154.836	103.147	264.606	144.687	89.4501	236.34	483.727
EDEM3	34.9252	25.2247	130.509	22.837	79.5958	219.783	45.2236	44.9643	76.9119	192.244	70.2591	83.1839	196.138	59.9178	144.531	114.362	65.1927	46.6206	132.135	39.5824	127.927	108.089	41.8138	147.723	80.8522	152.35	262.325	33.5554	21.2271	40.2622	40.3696	54.9019	72.5199	85.6113	51.0112	42.6414	134.452	108.071	127.054	95.8709	116.428	90.8578	111.794	121.462	96.9856	272.967	84.9958	105.757	55.9108
ZNF254	36.3736	71.624	75.1855	51.7199	150.48	71.0569	69.2721	69.1418	66.2699	46.443	22.3967	37.6999	123.864	30.1254	59.5862	79.7192	46.2788	45.8722	69.2923	42.4427	72.705	43.9008	49.3707	59.6703	52.7626	49.5173	75.2562	118.017	48.8815	44.1681	47.2348	91.8027	53.7915	30.4439	86.3027	63.2586	94.4399	44.2485	26.2749	29.5781	77.8021	89.2566	60.0618	59.6227	98.9464	78.0905	22.3858	73.495	40.1829
TRIM29	40.9977	39.9835	73.0738	54.4617	51.8826	47.8425	67.0629	31.8154	34.7973	44.8485	53.5032	109.374	38.695	59.2603	75.7324	74.5081	55.918	41.3502	32.2258	29.0208	66.2083	38.218	41.0607	55.006	30.2301	85.7802	63.2374	36.4922	36.0358	40.7217	38.5435	43.2061	31.0387	39.032	40.517	61.872	59.185	71.0138	77.8241	65.7835	57.4456	58.7367	74.827	74.4655	69.2199	62.261	38.061	55.685	37.7434
GGA1	59.9908	84.0765	125.727	124.962	81.7876	81.8274	55.8221	40.2213	37.2549	38.396	26.7463	106.753	35.9628	36.5631	21.6977	160.11	92.8489	120.06	117.89	77.479	102.836	162.656	52.478	92.418	125.475	97.6873	137.661	58.5758	98.892	132.566	87.1737	78.5936	124.242	144.711	68.674	76.5146	69.3864	32.977	35.4825	29.3182	70.0739	75.8773	58.7487	54.9084	72.7941	71.6768	29.6528	130.849	68.8349
POLH	83.235	87.2877	45.3406	79.1353	44.8396	66.1565	43.1202	41.42	73.4768	150.257	147.098	71.1399	67.7196	74.0231	63.7899	40.2444	64.643	61.4436	80.6951	81.5145	64.1861	83.4309	47.7985	39.5385	39.3954	87.0813	48.4144	47.3435	115.546	67.3364	95.4388	63.3588	53.9857	65.8052	43.1013	86.6876	45.3843	137.431	86.3685	111.689	44.3698	52.3693	54.2324	48.123	49.8863	41.9598	115.695	46.4689	83.8552
BAZ1A	171.259	168.095	261.402	281.845	157.436	258.67	160.05	152.184	154.689	460.763	187.193	499.034	391.263	324.826	281.937	142.716	220.444	170.298	303.063	143.962	263.001	342.123	231.142	257.835	219.611	251.184	210.509	149.098	191.257	314.736	263.791	184.792	205.775	189.13	204.758	247.521	248.665	121.105	190.324	137.834	463.893	214.953	356.25	274.29	216.415	187.945	122.911	165.66	185.089
SAAL1	39.1641	138.949	27.8413	244.666	372.284	284.61	99.5811	215.009	168.284	309.42	34.5101	53.1439	206.126	36.1663	95.1744	127.572	24.2667	83.516	16.0613	34.8045	58.488	48.5606	60.4451	40.5988	23.9234	27.799	117.48	81.5209	69.8693	52.0102	114.372	126.252	80.1887	25.2997	71.3112	99.0805	50.7004	61.0493	62.6652	29.4908	246.928	105.832	48.5924	30.3278	143.781	224.639	70.8023	95.2483	58.528
PTPLAD1	73.0145	87.4204	132.456	101.571	201.831	513.101	136.754	110.188	310.439	665.919	341.443	105.939	292.153	61.7794	241.905	171.23	136.929	92.9179	215.209	129.201	232.113	135.055	213.275	119.798	110.94	189.256	255.113	107.501	327.841	185.205	309.116	370.733	194.493	158.006	159.116	108.696	143.677	73.2093	135.561	94.7934	91.4975	80.4841	214.941	119.044	291.632	61.0689	59.7155	126.641	110.324
ATP11B	154.621	174.285	203.03	119.606	175.075	133.804	108.3	76.3213	159.741	96.0141	43.1399	81.5177	78.762	93.8461	72.717	225.217	125.88	183.978	118.017	88.6327	143.169	292.654	230.641	112.834	112.181	74.4412	189.292	151.109	99.2177	77.4128	203.391	159.783	96.9538	69.5242	153.995	119.749	155.471	100.782	73.7149	81.0701	363.899	200.273	125.881	86.268	146.189	159.744	118.058	169.124	149.84
LCP2	315.31	51.4875	302.863	668.243	90.6895	263.956	126.816	169.089	129.958	243.599	99.622	147.966	165.937	353.345	123.837	176.761	81.6875	507.95	189.095	70.5616	206.111	321.569	69.5114	123.545	91.2427	78.0815	171.918	84.4993	106.697	253.613	144.249	118.575	471.364	445.589	139.724	141.512	145.301	117.294	61.4349	47.1573	166.802	161.277	118.646	141.785	127.872	203.706	93.5954	400.697	173.097
HLA-DOA	115.304	125.798	100.233	96.252	120.04	97.7785	96.2965	83.0386	54.5089	125.579	84.803	126.426	96.2795	184.219	158.072	57.8896	90.8836	105.04	109.666	60.9048	61.1857	55.8196	101.096	192.388	75.9082	104.447	149.625	94.0058	84.3757	47.837	97.6374	90.8878	54.4007	91.7288	72.782	131.413	156.14	115.726	176.297	90.9993	61.9915	156.299	141.403	175.243	70.8545	105.309	66.7792	58.0554	79.8115
WFDC12	44.703	137.394	24.0994	48.5808	55.9421	20.7408	33.3226	45.9911	66.7745	79.6299	104.503	49.1478	36.683	24.4969	38.3445	63.2862	95.8121	29.412	42.872	47.8244	68.9849	238.568	27.4775	36.3542	45.8451	34.1984	28.9108	37.6574	83.124	27.3081	147.011	55.7547	27.434	88.2329	68.3139	124.354	31.6362	42.0838	45.2378	34.0777	38.1691	46.9234	54.7664	65.011	43.89	27.7393	30.6567	33.8996	94.5184
GH2	28.798	24.9885	33.4158	33.1711	46.8242	28.8291	42.2509	35.2094	28.222	25.1311	20.2202	30.72	33.5994	29.4536	33.0276	35.2407	45.8996	51.5616	31.6405	69.2247	29.3602	33.2244	40.3335	35.7152	38.2974	20.5463	41.6262	51.1273	34.6713	29.2463	23.5919	36.1664	34.2695	28.1519	31.024	35.0775	39.7804	33.0054	20.6971	28.8441	38.3633	43.807	43.4443	45.8653	36.3664	35.4044	19.7598	39.9958	35.6717
MED8	48.532	79.3191	61.3096	98.5754	96.371	132.764	93.5889	48.0709	70.2319	446.756	34.9853	49.3784	303.879	90.4438	78.7035	49.199	43.9621	58.0906	46.5457	152.809	214.718	110.217	56.4393	18.9488	51.3118	58.8766	49.5103	125.959	100.493	135.499	83.0129	41.5444	82.9219	80.1049	48.6138	150.691	105.281	46.0854	34.52	43.5721	292.235	40.5571	93.2743	71.7459	75.5461	52.5952	18.4379	36.0076	50.417
ADC	20.3476	34.7869	82.1033	23.8461	41.845	56.0786	39.0799	91.7553	24.3096	28.9062	54.0855	21.8705	52.8569	121.35	91.6734	28.3676	65.4484	19.8559	28.7573	27.2525	53.5344	50.1969	27.714	26.9555	83.24	54.1507	31.2513	45.5292	13.8582	19.3437	28.8259	29.4831	36.066	35.5563	35.5559	35.9577	42.2656	86.0297	64.4945	102.149	45.6861	41.0871	51.5444	56.676	43.7409	37.8384	104.594	38.2976	25.916
GALK2	13.8047	17.1564	36.2416	37.2565	29.6228	82.182	40.3476	100.409	101.982	261.177	54.1247	31.6556	134.671	20.8217	49.3307	10.1387	56.886	54.5325	71.8413	67.5038	103.153	43.3633	62.9323	78.3576	55.2861	80.2287	35.7918	56.4425	95.9473	90.1036	105.799	72.4218	54.7976	120.443	100.332	49.4329	28.8749	17.3752	19.8608	17.1585	52.4054	44.6254	45.3426	41.5852	50.8565	30.3254	25.9086	64.8256	91.1726
KCNJ15	56.5147	27.6051	87.2926	79.2251	18.1275	15.8749	22.2232	33.8778	16.8795	52.6086	57.7257	492.68	11.7807	62.6292	19.1919	15.5076	40.5112	51.9376	36.7474	23.1301	39.6441	86.5909	16.0014	33.9218	91.2773	28.9519	25.7801	18.7021	18.2948	14.7719	60.5674	17.3628	27.7967	96.468	63.6609	34.6235	26.1793	83.7031	105.656	60.3811	25.3726	27.3249	36.4473	94.3122	21.0895	36.9113	88.2156	19.698	23.3505
BCL11A	221.084	188.185	106.719	166.894	194.09	261.126	91.9904	248.091	108.566	412.716	273.657	412.343	321.945	128.149	547.638	97.4096	142.555	134.01	287.978	327.349	128.454	95.7966	131.653	273.475	190.394	360.707	260.238	68.381	330.146	52.451	184.72	209.949	73.0704	150.109	139.234	519.761	270.176	159.748	242.224	216.491	277.591	272.292	310.103	258.784	140.249	194.551	108.222	95.7514	114.353
ATP6V1C1	39.1009	26.033	45.0705	24.6538	72.4573	141.492	66.7783	36.6138	58.7662	135.683	54.4729	63.7526	164.796	66.6697	96.2551	42.172	63.411	31.9217	48.8301	35.7631	69.9115	70.8408	41.2862	50.6515	38.3958	64.3797	103.233	40.6094	43.5885	59.2861	54.6635	49.6825	50.6392	27.1911	64.0829	82.0451	80.8473	37.5292	39.3125	32.7607	134.09	85.6257	71.0065	73.6872	63.7718	69.5283	19.6917	55.2135	42.2572
DNAJC3	189.545	58.235	243.818	260.308	65.0635	49.0002	76.3811	48.6063	73.9118	81.3951	51.5972	113.754	81.0851	76.2992	42.9329	168.026	58.9776	198.992	78.8077	68.0847	77.848	276.234	94.9816	75.4436	62.2559	52.9276	74.2785	69.0593	86.4805	169.5	119.901	72.7779	99.7649	119.12	121.075	79.7206	107.71	33.7084	57.7341	81.5184	106.64	51.1406	138.95	82.9668	27.488	106.772	71.3312	99.9458	88.6292
PAK2	132.405	102.882	240.583	151.212	113.061	131.053	150.728	98.7921	123.127	144.157	60.0885	93.0632	98.9409	155.644	94.4118	96.3306	105.794	181.192	163.232	97.38	175.161	235.338	116.122	201.815	119.237	117.989	203.657	57.1395	162.783	198.572	149.033	99.8413	153.761	211.247	90.9231	134.574	141.171	88.9485	130.525	133.029	182.895	110.807	90.5052	82.5034	80.9707	69.388	105.36	134.692	172.988
PPP1R15A	823.912	401.268	514.055	809.386	287.865	207.258	718.656	371.29	303.585	278.794	183.374	290.193	192.739	789.985	281.272	641.408	185.282	732.53	264.043	262.519	241.821	821.929	604.05	408.88	282.614	273.677	446.445	294.704	245.135	611.063	261.327	210.862	1008.17	1180.6	350.312	306.28	350.817	435.143	351.65	536.097	261.167	368.156	314.458	387.723	189.269	426.187	250.618	564.577	477.639
IFNA5	20.3528	24.2972	22.975	26.2277	28.8788	15.7424	19.3821	12.0175	16.2464	11.0416	47.9879	39.8525	23.0487	42.5892	41.2785	32.6191	58.0572	21.3004	25.7575	24.3389	28.385	28.7599	68.488	21.0211	46.2061	58.9601	19.3058	23.2006	24.9741	22.2136	25.4497	23.4826	21.8386	14.2307	16.6113	28.8825	30.3469	72.5126	48.8296	71.5745	26.2281	27.7621	28.2345	16.4477	33.9471	30.9164	72.8234	22.8522	15.8005
LRPAP1	288.446	128.762	269.052	313.212	307.731	101.297	282.063	132.802	204.217	99.7969	90.498	160.727	89.4197	85.1586	139.603	194.77	115.104	438.121	113.465	191.232	171.96	117.976	131.628	165.027	83.213	74.491	317.128	147.886	162.568	315.274	212.397	91.5189	93.3576	243.622	147.614	217.901	137.296	195.067	126.312	198.822	226.747	42.5963	144.429	135.807	127.074	176.562	191.529	230.526	189.53
KIAA1622	84.6966	45.2306	22.9594	64.1004	16.7238	13.7977	26.3418	23.1193	56.4516	25.3832	180.618	42.1731	20.2524	43.9689	27.7073	24.8764	104.293	59.8937	80.6152	131.46	42.3294	148.061	43.7611	25.9136	38.5334	65.9991	25.5541	29.5961	149.785	51.8906	76.5445	58.6299	71.4413	35.7907	37.086	75.1728	22.5306	72.7936	63.5732	56.929	24.1567	22.1381	25.1558	11.3934	27.4129	15.7165	102.676	28.1986	83.478
LOC340069	52.0268	57.5851	51.6239	76.267	58.5444	45.1812	33.6196	63.2659	43.0299	42.2572	70.6996	37.1815	56.8396	32.9994	24.8168	32.8661	48.7064	72.8216	90.2389	41.097	42.0987	181.791	66.316	235.709	49.2893	43.4194	57.2813	31.2618	68.2381	52.3794	49.3602	51.4559	45.0183	27.5109	34.6588	210.654	56.2408	38.2855	56.1893	60.5301	65.4473	72.8939	62.0475	32.1872	60.2345	32.9138	29.1053	41.2373	71.9036
ARRDC4	80.2996	67.0051	45.6495	63.5235	92.8084	46.8216	72.1759	167.57	303.836	141.773	65.3267	51.8408	56.7854	47.7568	86.2422	83.4179	36.0724	51.2181	70.2612	39.7667	47.4875	175.214	65.367	215.127	23.55	79.5413	32.4952	130.483	75.9743	111.323	77.0892	56.893	149.369	77.591	98.687	68.1735	42.3597	116.02	124.09	81.7122	138.744	49.0938	51.1378	27.2079	28.4891	39.2686	225.111	41.9983	86.7966
TSHR	40.383	47.6555	38.4599	50.3686	37.5764	32.5953	41.3799	34.4233	27.0815	31.1871	78.1106	39.0086	33.4185	75.4507	27.4339	49.3283	74.9813	36.0137	37.4411	47.6958	35.3381	37.7148	43.9212	37.8561	34.788	84.4793	38.6416	45.9726	36.9037	37.8937	34.8343	34.3978	35.9808	37.1571	40.6868	33.1641	39.0186	64.4942	78.7802	77.4546	33.3326	36.0797	36.2919	43.168	33.0901	40.9062	114.957	38.4901	39.5913
TCP1	55.305	94.338	72.9201	67.6605	160.081	75.3523	82.5495	157.436	155.716	123.408	76.2186	17.7884	81.7534	113.212	28.9487	378.048	106.132	59.2081	88.8611	113.022	115.646	70.6263	68.4616	41.5771	109.794	94.7231	60.2621	49.6823	116.357	175.326	142.902	39.6345	121.443	245.96	81.371	71.0354	51.8462	49.6	81.9397	129.183	44.6668	54.2297	41.4943	96.6201	122.744	116.99	100.765	147.977	219.354
ATP6V1C2	37.301	30.7032	42.4954	30.1126	49.1593	33.9502	61.0064	26.7691	32.6329	33.7189	9.65176	19.2295	37.9824	17.4848	33.897	26.897	29.7434	33.2663	22.3841	35.7786	24.0655	16.9279	32.8265	25.6769	50.8837	17.3489	36.926	64.6281	24.401	35.4615	19.7442	39.492	25.2358	26.085	26.8082	35.8698	44.475	17.6971	19.4832	12.5165	37.8758	41.3311	44.2501	39.4601	48.7115	42.3352	8.59515	29.7709	24.5191
PAQR4	80.6146	92.5752	148.671	82.5777	63.7877	63.6697	64.7862	107.34	130.526	172.627	30.0467	60.9751	190.782	69.0907	53.143	216.868	77.6541	39.0558	35.577	96.1044	74.16	110.97	32.036	79.8717	146.185	49.9258	59.4779	118.863	77.376	308.844	115.337	64.1889	80.034	162.015	119.668	46.8727	70.5966	36.0592	49.9243	50.3816	183.959	49.6961	50.2986	58.7323	53.2016	134.253	74.1398	173.186	193.295
CAB39L	88.3631	39.4506	40.1277	105.813	70.3198	57.7685	64.1642	106.185	58.2616	44.1444	83.5019	86.5522	45.9335	67.6492	34.6102	35.3492	49.8431	23.0887	17.3505	18.2368	58.0347	70.865	40.7371	20.8889	34.0915	40.0999	37.4256	25.5249	26.4078	23.5866	72.4434	18.8739	38.7871	37.3413	38.8944	81.2062	54.7701	66.3722	65.7578	119.949	40.8753	43.8978	56.8857	85.4235	47.3386	74.6588	52.7232	31.254	43.3698
C1orf121	123.431	63.6491	279.3	174.661	123.639	77.9973	91.5693	83.281	116.546	36.7859	85.9611	63.5032	49.1028	83.2723	75.0448	57.83	195.082	50.3355	51.1841	77.6396	77.4085	54.6368	196.203	97.0927	61.4262	73.37	97.6391	100.867	76.5462	76.8637	138.761	54.3301	67.9926	97.2718	114.102	90.9377	34.621	89.5591	111.525	61.3953	186.344	110.634	86.4907	65.4344	61.5131	107.802	92.2759	132.034	100.471
NEK6	126.312	32.9319	38.3834	28.6113	44.2229	46.3645	74.1496	56.2856	78.4694	75.2525	62.2786	53.2273	138.934	52.8226	68.1991	63.6384	70.6206	33.5088	36.9894	79.0487	46.1383	46.3009	38.0079	69.6365	43.6724	88.1554	159.277	59.5089	42.569	140.225	81.0717	58.2185	102.895	140.026	62.61	50.7456	49.4017	35.2893	59.779	46.9292	56.5544	51.5308	25.7432	43.311	30.8553	41.0625	59.4131	80.1884	64.9759
PPP2R2C	41.4166	31.2423	30.0643	51.0299	34.7039	37.1286	29.1955	35.4263	38.9056	27.2126	76.1719	37.6162	34.035	74.1818	34.686	32.8937	30.8111	32.06	31.7605	29.6541	23.7683	29.467	60.8362	44.9066	51.9319	64.2676	29.9571	38.9377	31.7975	31.8283	32.8031	32.475	32.2199	30.4549	33.163	34.4537	36.2674	72.5996	68.3919	68.5129	38.8591	31.8469	32.8131	33.1683	35.0584	39.251	91.7038	40.2208	32.207
ZNF224	28.1641	24.4208	37.4535	46.1131	48.6572	100.17	59.0632	51.5779	56.0642	124.989	64.8064	46.9883	155.772	80.4636	90.5694	56.8663	30.7846	37.6839	155.786	80.8599	143.955	56.842	23.1516	88.119	101.652	121.943	75.8402	32.0731	39.7639	52.8345	43.9334	39.2505	56.9867	102.022	35.1887	102.052	63.1417	157.268	127.909	109.344	72.8708	30.1769	59.6176	98.7472	61.3908	68.0267	148.513	45.7699	52.9862
ISY1	155.971	172.653	130.947	135.122	32.2163	51.5662	41.1851	26.9082	54.4356	46.1733	69.418	108.17	18.137	114.408	18.9613	73.7789	64.9512	251.042	125.982	86.5937	104.634	137.557	31.3225	73.5219	88.3268	117.451	79.6693	36.0371	37.4789	65.3894	84.5832	36.7163	43.6603	234.534	42.175	71.7091	88.9022	116.539	213.032	115.923	41.9141	59.9523	63.0685	117.485	61.5681	105.507	188.729	133.073	102.318
ORMDL3	242.926	502.01	115.938	173.383	519.948	740.254	680.941	71.0954	797.808	225.869	324.789	278.182	68.1919	99.0095	262.498	129.22	402.955	140.985	153.655	557.727	31.8333	164.814	131.496	121.755	60.0605	75.7493	152.989	312.75	406.127	258.995	93.0249	189.419	293.405	35.4936	127.276	687.369	128.513	276.258	125.987	60.2885	73.2767	751.039	345.234	156.997	268.898	89.0471	107.169	33.5209	229.066
ZRANB2	161.892	280.77	198.848	99.1669	562.408	451.381	215.04	144.979	343.533	266.58	223.913	198.796	377.738	128.627	397.285	248.677	252.649	114.615	402.47	177.232	428.326	81.2372	116.321	328.441	348.812	332.09	321.282	392.089	232.673	131.904	381.425	311.867	377.463	364.543	263.977	397.737	210.203	129.353	102.749	107.15	275.783	237.358	363.581	170.118	240.798	185.634	244.608	208.776	268.78
COX7A1	64.0391	55.5496	52.1285	61.7959	23.3971	22.6103	59.5405	29.5301	34.8088	30.1502	77.6466	36.2621	19.5443	52.6862	35.2613	22.0586	32.7426	50.8476	64.6188	73.7169	37.38	22.8734	22.2573	27.1775	55.0771	130.754	20.6633	26.5897	47.3813	32.0487	69.7116	28.702	30.7082	30.6277	28.7695	80.6134	36.3858	95.9663	94.6055	89.9451	31.6172	29.3658	29.1727	38.0933	32.1699	24.5174	64.9997	26.6322	42.8483
C1GALT1	47.5071	64.5653	53.9998	51.759	89.4228	95.0033	48.2584	46.0686	154.189	246.279	117.447	198.406	341.46	402.332	42.3053	46.1801	118.164	47.3176	115.831	135.369	98.9254	48.8447	48.6795	70.2904	29.3081	119.281	86.8524	66.4944	334.325	70.0554	103.522	80.6535	58.6913	27.0385	61.5666	158.128	167.323	71.6595	94.906	58.3069	194.086	112.303	99.0563	46.073	158.757	74.6352	37.0847	78.7018	170.689
UBE2I	223.732	127.141	190.69	184.425	70.8053	177.11	186.344	142.5	116.249	38.2745	29.5885	325.93	41.4808	94.8389	90.6628	227.971	311.663	217.333	424.396	162.706	548.272	99.1177	219.205	173.389	118.78	441.923	228.604	95.7107	426.879	285.838	207.079	187.34	219.191	213.005	175.47	163	165.872	57.503	48.6131	46.3654	159.671	148.074	131.316	131.407	143.79	61.0928	44.7804	77.9755	104.782
LRRC4C	116.201	74.7214	42.9233	112.435	53.8564	44.3143	48.4908	60.3608	82.0301	77.4489	51.9614	100.925	54.5306	20.1835	57.5276	63.0985	242.125	83.262	111.096	103.137	126.614	187.724	38.25	49.608	23.8086	29.7144	66.5548	111.511	173.363	139.876	113.688	98.5494	107.632	159.338	65.273	105.943	120.828	21.1615	23.6935	21.9977	59.2033	79.2252	48.0686	45.7148	52.7123	39.4819	18.7202	57.116	115.273
UBE2B	143.131	30.5715	203.865	251.133	52.3089	60.0994	95.1551	76.6448	37.7479	43.8083	58.659	100.089	44.5956	66.7877	40.4011	105.083	92.1403	198.163	145.627	33.4539	31.7572	222.917	47.4502	48.8469	91.4352	70.144	66.2445	30.4764	43.9213	34.8504	75.4416	74.94	45.537	132.604	93.1714	60.0832	55.8218	160.129	166.557	127.602	74.9788	64.0923	62.957	130.631	47.8052	78.7666	122.396	43.207	84.6844
GEMIN5	60.3524	42.5374	44.0054	49.592	75.4122	181.385	106.052	76.3582	89.2733	642.615	125.381	115.009	358.457	57.6411	168.998	47.1424	58.1952	47.2097	120.797	54.9673	55.252	83.1747	79.799	47.7164	27.8141	92.6189	68.2321	75.522	70.2213	92.7343	43.0486	70.0932	74.3762	34.6724	46.7508	240.394	126.746	64.5348	110.733	39.2025	205.846	109.078	128.547	107.894	109.195	90.0579	23.9023	63.6018	71.2489
C22orf33	23.0907	46.5084	15.118	34.6062	15.6839	25.705	37.4758	48.7465	33.7408	34.979	24.3875	23.7271	25.2826	30.3515	22.3802	36.005	34.2572	14.6048	54.1292	25.3219	33.5661	24.3327	17.9914	36.607	53.9819	54.0412	30.731	34.7945	37.0067	20.0976	43.6471	19.7189	21.3847	39.5375	45.0543	20.11	46.0511	16.6989	31.0027	50.7517	15.2721	26.9315	18.35	61.0292	53.9626	23.8356	28.1598	35.7957	22.1961
LIN7B	60.4659	50.7069	56.574	40.4919	39.8203	48.9248	42.8059	46.4964	45.3347	43.5965	23.5426	64.4135	40.8084	17.7491	22.0444	61.9478	45.6412	38.1608	42.7632	65.5671	51.7399	65.6068	160.474	106.368	50.508	39.6532	42.0362	44.6791	45.6081	36.7007	50.9646	83.7218	48.2149	22.6172	45.449	62.0258	60.7068	30.5648	22.5907	40.9559	40.7176	57.6947	118.845	33.6623	61.4914	59.9247	26.2297	46.9076	32.0355
SORBS1	54.9275	79.2077	109.155	74.2795	38.4634	46.5059	68.9124	100.929	36.6883	53.9276	19.3146	37.3845	43.1624	27.6993	46.6789	84.9866	111.385	71.0188	36.9549	58.1557	53.6847	71.499	147.495	74.7648	97.9645	48.045	46.4403	50.7333	48.528	59.5073	61.7556	54.7241	64.9653	77.3141	93.3562	77.7535	72.4306	22.6657	41.2214	24.1342	58.9028	54.0731	72.3895	93.3589	59.5377	67.7556	15.9481	64.2275	43.2414
S100PBP	53.1208	31.8697	46.6006	42.5324	81.8694	230.544	115.191	100.026	110.263	316.012	169.234	195.1	201.433	27.3495	377.248	29.5196	94.0891	54.9853	136.272	73.6863	193.971	116.48	33.4914	78.408	73.6148	48.0526	85.5886	46.5749	145.202	78.975	141.434	55.3493	92.9589	51.4494	40.1169	335.244	133.735	51.5178	39.0018	45.4512	126.606	126.176	89.5647	175.947	188.794	103.57	22.9561	65.7513	132.028
DPP6	67.4369	22.2056	36.7155	26.4593	24.359	22.1925	23.6622	33.0237	15.3719	10.9958	39.6325	45.1839	17.5939	76.2286	38.3705	45.2204	14.5828	14.4714	46.2518	52.9093	25.7579	30.5057	40.3268	53.0678	39.7786	87.4145	19.3002	20.696	18.4496	27.6827	14.6069	20.3576	30.9398	25.437	24.5975	24.4727	30.5289	66.6443	83.4012	76.4026	24.0526	29.7672	29.0958	29.8665	30.2844	40.6998	144.23	28.8556	20.2963
FAM129C	94.1486	80.4479	48.6645	64.903	75.5157	63.5908	67.2496	118.119	41.9584	86.1898	69.3746	132.578	62.9319	46.1809	229.273	89.9736	93.372	116.865	150.158	174.24	43.5382	42.8552	119.554	94.4403	51.4475	177.784	70.4599	53.9934	75.4639	62.5239	52.807	63.4434	78.2605	93.3807	54.6513	225.478	204.145	152.962	106.376	85.549	42.2676	113.678	76.6929	71.5451	40.0592	109.773	96.619	52.0748	63.6302
TNNT2	43.7694	41.6024	40.0709	86.3893	50.8269	49.1288	49.1224	65.4109	53.5829	79.1158	56.321	42.3251	51.0251	105.668	67.7912	63.5399	58.2021	53.5876	54.9843	53.9976	47.2956	52.3841	77.4968	59.1204	51.7551	69.6821	68.9863	64.2243	51.1855	61.9603	69.2399	47.3928	55.5639	64.0436	66.0053	40.8027	45.6326	77.1918	75.0962	74.7052	45.9753	47.537	49.0352	51.2425	53.55	48.8439	144.66	56.4131	54.7938
SLC30A5	23.3397	47.9307	67.9703	31.3586	53.4127	118.98	55.5959	39.0965	50.9899	132.117	51.2861	25.8031	82.5786	71.3271	67.058	57.95	41.4298	40.3837	63.7383	54.4984	61.5024	60.5409	26.5387	94.5606	37.2899	120.212	91.1048	48.4765	36.3275	45.3462	51.4191	41.8096	32.3185	46.1603	36.1011	79.3777	53.5432	96.3346	80.5431	99.4161	67.0152	73.0528	48.0728	38.6081	63.9222	50.5695	78.3175	52.9125	62.9311
MFN1	38.8187	54.6406	69.2342	161.314	76.9702	323.422	243.736	188.209	225.3	829.339	102.557	217.725	921.851	138.776	477.053	122.576	23.4715	60.604	205.509	10.8516	30.1487	48.0307	283.095	312.103	79.7829	62.7772	95.3632	165.439	143.893	96.0176	200.59	147.466	100.564	119.217	220.87	179.377	147.789	37.2697	41.4553	79.1634	239.599	153.743	110.831	87.9919	80.927	70.9515	107.264	97.1236	87.6796
OR5I1	44.6223	32.8849	15.3469	39.5058	14.3709	13.711	18.0395	14.3221	28.3246	22.2919	72.8205	49.3104	13.1106	43.5048	14.1932	17.8543	102.98	46.3938	40.4183	29.0029	33.898	37.6541	24.2019	50.7833	20.1779	131.789	22.0938	12.9794	82.7375	34.3505	50.1742	25.0002	35.5736	25.2293	28.7115	32.8656	14.3127	78.8359	70.0422	55.8517	15.1207	17.7485	13.4166	13.6824	12.3675	14.4368	113.466	16.3939	50.0027
PPP6C	729.481	386.692	375.133	653.099	924.135	860.518	631.822	863.865	1198.67	869.515	505.488	673.697	752.026	437.225	723.536	358.014	367.708	806.437	418.014	342.061	589.354	481.951	839.835	404.183	359.135	236.141	487.789	715.648	579.862	594.853	895.406	1062.87	525.238	364.87	817.902	575.9	662.032	227.241	427.115	422.723	729.46	616.103	430.238	432.927	899.406	537.185	551.934	904.119	638.236
FKBP14	77.0434	84.2492	86.7585	74.3005	173.312	190.329	116.554	179.464	220.115	107.265	207.486	105.779	113.252	206.144	59.7783	89.4945	155.032	185.2	250.069	90.5662	151.487	68.3156	38.0074	107.955	138.72	204.227	101.558	145.989	299.022	96.6253	42.984	154.065	66.124	71.805	113.12	206.513	99.9705	98.559	275.296	116.326	87.9399	188.62	126.552	189.57	231.317	113.234	179.507	81.7265	159.035
RIMS2	29.279	29.1178	55.4791	41.2103	18.3354	34.8237	27.4338	69.7298	33.3782	42.1258	20.309	33.4605	28.4649	25.3199	26.3885	81.09	49.1086	59.2036	18.0862	31.9211	56.0725	36.6219	28.9961	25.7924	63.2887	49.8562	23.8632	42.9906	60.309	52.8999	37.6466	39.7303	44.0475	72.5901	60.19	17.2605	59.4438	20.3154	19.6672	26.5611	21.2524	19.9408	28.7019	44.2684	25.0767	58.2216	18.0434	45.9664	36.1719
COL9A1	32.5871	19.1314	43.1162	18.7598	35.8631	29.195	38.7718	32.5658	13.5975	9.80864	40.3643	15.9656	21.6016	47.744	74.1667	67.9803	27.6133	11.8651	16.2541	27.7572	21.2302	18.517	53.081	36.3958	23.1196	42.0139	27.5961	51.0634	17.2907	34.9065	11.6046	28.3597	35.3005	20.7155	18.7851	12.3199	35.3786	65.5149	49.0325	72.4449	20.6891	24.1388	32.8674	15.788	21.2736	33.6959	83.5745	42.1695	13.3615
CYP2E1	39.93	23.7238	24.4345	26.6882	29.1011	43.3346	114.577	49.1759	37.7778	48.5527	53.8479	29.3754	26.0546	32.3989	34.1581	46.9243	97.3965	42.1742	71.4209	34.1647	26.1809	17.8839	38.5769	35.6459	72.5869	40.7852	35.7971	27.9016	66.1267	43.1164	36.3242	49.5188	57.5559	63.4303	32.208	15.6057	21.8655	33.8401	25.8772	37.8497	32.1675	24.141	24.2103	22.2015	29.2072	31.5352	149.298	40.0931	59.7381
CECR1	297.992	63.7203	346.645	170.489	187.727	263.774	377.824	626.262	405.231	624.338	497.4	203.157	453.102	833.526	561.504	238.681	92.8165	208.962	285.854	236.512	384.623	276.716	347.341	811.883	215.453	400.46	488.481	276.962	331.924	840.374	249.314	271.098	857.877	563.618	186.894	280.409	301.962	153.971	207.278	155.534	410.847	220.101	199.025	281.867	256.621	142.676	164.25	495.729	222.319
PHACTR3	31.6605	97.6647	12.8206	32.5771	25.5425	16.1844	29.7944	44.1874	29.7068	30.0334	57.8466	32.7381	24.9812	38.34	17.0519	17.0228	35.3341	19.6609	27.1075	37.6972	26.1901	111.542	44.9906	26.3975	27.6344	38.4913	20.8971	29.7544	45.0543	22.7489	34.1966	23.6759	24.4155	21.9476	23.5211	36.9537	26.1534	82.7419	81.6246	65.7084	19.6766	26.0468	25.7477	36.3228	27.3295	18.7876	79.9409	24.7752	39.5646
PIK4CB	68.6072	74.5508	71.2432	106.62	186.919	159.316	218.707	62.9893	161.758	138.268	38.568	137.149	123.686	124.906	120.04	125.567	129.419	280.266	147.889	50.6477	194.602	102.215	22.6385	111.952	91.6561	92.9688	450.592	134.072	110.225	162.555	66.2375	113.187	172.479	154.021	36.3032	119.662	172.782	46.397	132.242	83.423	201.294	96.1678	141.358	135.911	286.026	78.9206	34.5679	74.3732	76.6272
AHCTF1	175.76	120.568	145.257	212.329	430.294	144.415	119.389	277.417	284.924	67.6843	62.4316	148.213	124.854	35.6319	72.6256	134.248	106.839	138.391	48.4652	39.5385	55.4541	143.345	52.3533	39.4127	64.2478	17.7812	146.445	200.034	114.114	58.7017	159.213	71.9705	123.289	144.055	87.555	79.3536	104.883	35.4233	29.8992	64.7612	65.9758	101.275	79.1592	492.881	322.108	79.6812	41.4527	50.0143	33.5047
SHOX2	53.6124	19.545	27.8702	21.3093	34.9373	45.1981	37.3909	32.0304	17.0219	9.78385	13.8989	29.0789	76.618	34.2639	32.3115	44.172	41.0781	32.6048	18.3135	28.2733	25.001	18.6282	51.4769	75.7802	31.9365	71.7125	23.4511	65.263	21.6855	63.0118	12.9342	32.8464	48.8432	22.9562	20.4232	16.1006	26.5171	30.0049	48.9541	26.2793	38.7963	32.5205	44.9379	30.5594	35.9664	53.3343	40.7003	59.7479	17.6554
SYNE1	36.9755	47.8987	35.079	49.3519	31.6678	51.7615	41.212	42.8875	58.7098	55.3159	38.1949	70.0553	38.3327	26.5711	26.7086	56.5904	34.4413	69.3069	35.561	57.6254	53.639	52.8078	53.1275	27.9042	52.8326	38.1725	24.419	34.3637	48.421	45.3018	42.5859	66.397	45.9377	29.2382	42.7732	51.544	42.4131	58.9038	52.6294	49.2552	35.9608	35.3308	37.2842	30.5232	35.5291	32.4589	69.1877	49.9001	57.4223
ATRX	61.1178	79.8734	79.7406	78.3437	83.4125	152.094	83.7018	52.79	73.0104	214.222	83.5116	147.487	259.769	56.1328	97.5387	104.858	94.6284	68.2021	155.332	82.5927	156.875	90.7388	157.43	122.188	137.061	105.75	123.161	86.1256	78.8726	126.042	67.3804	103.757	87.1583	113.05	107.605	85.656	132.009	66.6539	53.6681	78.8056	105.12	137.94	112.13	182.793	152.606	131.134	52.5702	116.928	98.4773
SLC17A6	68.6702	58.294	15.2938	22.6769	20.3824	27.7897	40.035	41.055	28.8281	29.7243	56.76	31.9361	19.4758	21.1695	21.0762	26.4012	28.6473	39.9339	14.975	31.3737	81.3117	18.28	156.575	28.7196	78.5865	25.332	17.6591	20.2702	53.8834	46.7098	33.9125	35.8998	59.6432	39.5142	38.9821	26.624	25.618	25.7657	27.6404	19.8386	26.5979	25.2437	19.6066	23.9838	18.3861	38.1292	57.6069	34.3159	27.0876
FLJ20581	189.787	68.4996	41.6773	105.161	62.7111	78.9501	66.5512	51.5385	112.92	81.7087	50.4283	118.274	68.75	62.2661	76.2472	84.0913	87.389	67.0703	83.5999	72.881	87.032	51.5575	102.848	80.4534	64.2275	29.9904	79.8294	71.2907	74.8558	83.1981	78.5824	94.1436	82.5181	79.9738	86.2326	67.5788	87.7175	42.8576	38.9996	35.8427	88.6485	92.3304	99.3096	83.2868	78.7281	79.0217	35.0353	90.6969	70.9532
IL31RA	83.1458	66.5764	51.1372	32.2476	17.6579	12.1801	19.4043	48.4832	18.5133	43.1799	21.2547	56.7061	9.56386	68.2861	28.7998	23.1123	27.2037	38.9613	18.4515	14.9541	15.9319	58.3727	26.0402	15.9783	52.2709	73.8675	14.4165	25.7457	26.9864	19.4216	111.202	20.3995	18.4262	76.2092	80.58	27.45	18.2906	25.9851	36.5316	27.7653	18.6085	20.5935	16.0472	49.9475	24.9746	13.5678	41.4996	25.5975	23.3068
PTGIS	24.9778	14.4649	21.7128	9.01272	27.1221	23.0848	26.4378	26.3649	7.36024	12.3497	37.45	48.0106	16.1076	66.5731	34.4276	33.113	21.4679	10.2055	25.7864	15.373	8.67013	29.3929	37.3274	126.509	48.1117	80.8619	30.1947	17.8115	7.71954	11.7735	12.9288	14.7331	17.2948	16.4745	17.4104	35.6647	32.3582	86.1442	58.101	67.9035	27.898	32.1058	27.2111	48.9597	27.3022	62.0629	61.8586	31.8645	14.7367
KBTBD4	52.3379	137.813	82.2247	162.221	143.525	188.316	70.0584	151.067	151.166	102.246	64.2236	71.9512	76.5965	48.0978	41.2499	83.7372	62.5533	113.133	101.247	62.8108	80.7885	56.9772	56.5038	45.7077	49.2252	52.4242	57.3642	107.25	105.021	98.2054	116.607	121.956	110.701	67.1972	71.3122	52.9828	133.657	76.145	66.3224	40.9422	57.1424	56.1599	85.8062	48.912	59.4882	62.1101	86.7993	98.6248	103.935
FCN1	2026.9	498.148	2534.95	1264.78	3133.01	1735.49	2098.93	1804.64	2513.67	2120.62	1037.98	1292.78	2345.76	8284.46	4285.59	1955.94	466.34	2839.97	1300.04	830.088	2708.87	4189.07	2616.28	2907.74	1786.64	3365.46	3375.77	1980.89	3253.86	6907.64	1629.84	2162.09	4458.73	5581.3	2222.99	2024.05	1905.09	890.319	2364.95	540.162	3804.63	1384.8	1281.69	3031.77	859.713	1853.3	2045.76	4286.95	3547.4
BLK	72.1992	107.552	30.7118	45.1574	89.9221	54.9558	50.5266	92.682	36.9126	88.8055	229.5	192.767	64.6521	168.835	106.836	37.5728	77.8505	62.6198	105.657	109.939	43.9013	44.117	113.156	43.4347	58.7068	202.863	79.7898	34.8795	49.6008	35.8306	56.1701	45.1088	91.0996	76.797	49.7355	165.041	197.298	153.078	116.253	187.214	41.4996	70.1742	52.0088	187.276	55.3193	120.191	133.5	67.5854	48.2748
TRIM36	28.4933	45.5485	54.8337	52.7587	16.5244	14.8621	15.5346	36.2062	17.0577	30.7869	107.301	24.4257	20.3097	72.2962	28.6734	29.5128	20.5224	35.6729	37.8237	39.8421	27.4167	23.1982	45.6298	26.8186	73.9279	87.6905	17.3925	25.4273	25.7636	17.7868	29.1149	15.3774	20.3943	37.8937	34.2094	29.6431	30.3806	93.5738	105.793	84.7356	27.5554	27.4591	22.8723	37.693	28.6236	33.5933	143.158	33.8682	22.8872
NR3C1	79.2884	71.442	77.4865	138.187	234.318	177.441	140.953	293.118	189.375	170.159	143.024	97.5003	184.064	157.172	119.389	141.157	87.0498	119.636	96.8052	100.386	68.2663	82.8723	128.984	94.2146	116.129	98.3104	62.5024	175.4	140.401	84.8562	157.214	169.922	114.563	68.7735	161.24	164.831	98.1002	203.9	139.291	125.863	128.127	99.3936	98.5082	57.6695	139.699	113.059	64.7611	111.038	88.9917
HPX	58.4261	43.736	24.9106	46.2591	44.8622	38.5245	60.1805	42.4343	124.993	62.541	100.739	48.6155	61.6611	153.589	28.8481	43.8341	48.5932	68.6896	42.5662	47.0147	31.4139	35.5301	44.8546	44.2321	50.4024	59.3724	46.4134	45.9299	79.6401	56.3887	93.7552	71.3084	49.1991	41.5744	46.3133	38.7654	34.4191	91.5313	55.9161	67.5508	38.7859	33.7622	35.8174	24.3018	54.3346	28.7274	70.0255	52.4408	76.7487
MLL	37.2197	109.331	87.4762	50.5248	125.794	106.942	89.3478	59.7862	97.5936	47.9699	44.8668	73.2227	34.3744	85.8833	29.031	58.5384	100.605	46.3852	82.5637	60.1833	82.0798	48.6519	71.591	29.84	65.2181	61.3806	86.0255	95.9457	36.9762	103.165	46.7628	52.1639	163.179	94.4734	51.8618	55.567	51.6261	87.7582	73.531	59.3367	42.3208	45.2505	58.1771	48.1309	57.5098	54.5345	131.562	60.0405	63.7241
PRKAA2	31.0811	19.8061	21.7088	21.5081	22.6996	17.6652	21.4995	25.4087	19.0996	19.0318	44.3738	15.6367	17.7583	54.4881	48.1414	22.4435	16.9471	15.281	15.6765	17.3046	19.0075	13.7926	22.6565	24.895	18.9969	154.345	18.4453	21.0988	16.7275	21.2198	14.5787	17.4815	25.4469	14.1761	17.2296	15.6103	40.1464	61.5652	58.3508	55.1899	21.1593	19.3589	28.0791	17.3872	17.1817	23.8093	88.2105	32.2	12.8557
PRELID2	64.8649	51.3701	59.2923	139.958	49.747	77.5011	36.3707	38.4369	66.9645	46.1622	51.9617	40.8437	40.6869	44.559	87.2322	35.9299	77.6562	54.4609	72.3257	46.0358	51.3743	92.7825	62.0402	36.5429	38.6469	45.1673	56.8322	51.7018	95.9153	69.3882	57.9646	74.2812	75.5799	42.9849	52.8181	66.7266	47.0463	41.17	40.2331	43.6055	57.0769	58.648	64.7213	28.9864	50.4099	40.8056	41.2385	55.1762	59.6336
CLN3	42.0844	58.9908	97.2748	91.7434	89.7073	139.016	112.617	131.833	130.434	119.059	102.799	85.5335	63.6269	176.129	108.069	95.9376	58.1555	95.0436	75.64	84.2392	137.822	92.6401	24.3694	115.716	59.4866	129.551	158.174	67.126	64.1745	132.398	75.5385	55.5697	95.6229	68.863	69.3015	95.7363	63.3736	135.379	189.197	213.578	96.6845	70.2571	79.9468	83.8735	132.931	76.4619	152.174	85.8482	66.6049
YWHAZ	562.764	286.837	459.89	267.501	805.073	900.768	377.072	208.16	574.52	170.245	175.686	163.894	90.8114	682.611	314.036	300.185	463.331	447.013	500.705	776.903	606.325	517.601	604.37	551.36	465.55	966.748	429.649	638.153	298.952	595.269	298.097	216.592	601.065	857.248	160.882	338.603	597.342	1083.93	896.923	619.444	189.186	432.256	486.985	237.853	534.933	376.02	406.081	371.306	351.815
PAF1	142.247	94.3021	127.173	258.636	88.7198	183.11	272.179	130.781	149.943	246.025	231.142	271.027	184.154	304.235	103.583	208.84	146.821	138.972	303.476	135.325	145.045	245.705	111.046	116.549	107.305	138.389	155.495	123.565	145.403	237.373	301.339	205.319	155.315	162.542	98.2345	189.11	153.53	318.895	127.388	233.377	122.932	85.5826	153.487	134.827	116.108	89.2763	139.859	105.098	136.673
SUV420H1	22.5143	73.7275	87.1419	56.064	93.2731	144.998	110.262	95.5471	115.292	173.467	172.085	156.473	149.176	90.4719	98.9479	27.921	61.4915	72.2252	96.3313	84.7255	135.171	80.2577	69.9897	83.2728	85.2474	107.929	75.2612	62.284	60.2063	94.8584	57.2294	84.7425	139.527	228.906	80.6204	46.5133	55.0333	112.924	98.6951	85.4829	47.1059	72.1952	115.793	51.9017	65.9305	69.0749	149.808	96.0877	99.48
ACP1	229.343	1113.19	183.412	66.1713	912.507	775.426	340.88	84.2008	469.71	661.803	366.639	215.492	758.48	457.959	782.873	198.677	221.681	111.501	455.684	321.528	334.083	232.05	216.772	329.005	255.938	574.753	187.765	1451.53	172.763	489.217	155.35	531.332	884.231	821.721	68.115	255.695	260.035	818.502	414.427	319.831	127.501	527.527	449.535	160.221	496.452	951.039	849.286	426.854	583.191
LRRC61	39.9877	210.293	21.7717	105.904	26.6676	16.968	31.6867	43.0486	34.6825	95.5804	62.8059	33.1675	29.593	22.8974	19.3346	31.1475	59.0472	46.0851	63.1958	39.985	50.4501	42.6661	45.9876	45.1226	47.8992	33.9701	24.7122	27.811	62.1185	20.0131	153.964	22.3746	25.1923	51.2056	83.3931	97.2426	37.4998	41.9906	52.4692	69.5885	33.8592	26.9355	41.2221	59.1893	32.4006	31.4809	35.7325	21.8475	55.4097
RAD54B	268.073	56.0215	80.3943	39.0427	92.0571	85.9742	63.378	88.8412	54.2822	66.3858	54.7736	53.4186	135.9	60.0514	65.6985	139.416	71.6082	56.3397	69.4406	111.421	54.751	39.9831	69.668	39.0379	63.2446	128.453	74.4281	111.783	61.207	103.369	80.7253	160.05	84.6867	71.4723	57.6951	66.8848	59.2565	63.1685	52.454	61.6698	77.0216	84.1811	52.2966	32.4622	77.638	56.2651	76.7217	71.5336	66.7835
LRP1	60.7452	26.0036	51.4445	25.0493	66.406	45.7934	68.0219	70.3267	91.5339	63.7088	37.1403	54.5262	61.0607	67.5191	39.0163	70.4604	27.9092	118.314	39.5338	32.5082	65.6304	68.5344	45.5105	141.587	54.2701	55.2548	60.6524	56.0938	52.8148	132.879	39.514	42.445	88.5041	72.1959	57.3769	63.5281	45.7856	27.9986	52.5072	34.4252	112.043	35.0277	44.9794	60.2433	39.1405	51.2848	39.9571	113.559	51.214
TMEM38B	45.3008	92.086	92.142	40.3248	109.737	63.5968	32.1944	64.0127	45.4097	47.1933	41.4881	57.2131	123.442	89.591	29.7266	29.5855	40.748	22.8778	33.4971	21.8223	46.6107	71.1612	37.5963	42.3664	37.328	113.06	48.2067	118.095	21.4951	36.6651	50.8364	67.871	46.2641	61.3319	51.5997	23.8883	44.7436	103.053	89.1436	113.722	49.9927	46.1865	40.1425	37.924	37.2759	54.9259	139.808	59.8747	55.8449
CLEC2D	55.371	98.9528	83.9588	44.1832	130.69	307.856	132.9	83.2436	138.023	237.501	117.811	89.1022	247.488	57.3027	118.889	75.0007	76.6098	49.5491	159.012	99.4296	147.828	80.9066	84.0299	99.8018	79.6812	83.1291	109.247	112.435	104.057	54.1175	62.5341	88.95	98.7154	36.0142	125.952	91.041	114.736	115.839	114.469	113.617	178.758	217.699	86.7205	70.6384	126.817	102.705	85.3108	62.7249	70.9944
CDKN2B	22.9725	19.6073	74.153	34.7088	20.7394	19.2273	38.5813	22.7469	19.8752	56.0174	105.637	13.1077	31.2745	84.5372	25.9168	32.5462	21.8334	36.6313	33.499	42.7156	28.11	31.8801	32.4343	41.4419	30.6368	97.6162	18.5476	55.8376	32.4984	31.7353	17.0287	29.6484	31.9349	26.0797	26.8285	20.8143	26.3822	100.302	91.7129	93.5222	25.106	27.0458	31.5734	18.476	19.4928	19.779	170.875	45.4552	29.6494
F8	40.7085	53.9072	31.5756	92.8956	51.2166	103.057	34.0985	66.7678	56.5853	157.804	99.0378	43.4925	78.8609	64.0026	55.1468	38.2654	103.006	62.779	64.7095	77.0524	183.048	119.19	27.8699	70.2717	38.2387	15.7452	67.8772	72.6873	134.557	78.3464	73.1034	73.2208	70.7536	47.2775	60.2463	143.65	51.0077	39.6311	42.0919	32.5777	57.8111	66.1157	58.3869	31.4756	57.6445	46.6705	27.5552	51.5679	92.3537
LRP10	658.946	427.2	731.777	1294.5	182.395	316.364	254.707	368.784	342.449	300.961	323.936	653.33	348.062	252.765	222.893	309.122	354.772	1029.28	537.06	356.762	298.583	853.436	203.677	325.24	628.027	211.714	292.115	239.214	301.246	1351	312.437	486.406	1068.51	447.076	321.277	307.15	506.656	449.649	134.816	414.349	205.933	366.377	306.1	518.543	344.274	474.108	542.95	272.453	581.513
SERPING1	49.4258	36.9237	47.9427	114.864	34.8423	29.5945	31.8378	39.3092	38.0617	35.6815	31.0142	58.1145	32.0507	459.042	35.7152	27.6928	23.3206	48.9637	33.7715	30.6306	29.6805	36.6004	65.5904	41.7951	40.7496	40.5981	34.8045	30.2659	93.6632	54.9719	50.91	32.2065	38.1328	52.0023	49.2031	37.0352	46.0253	70.5717	75.1391	39.7157	42.1775	26.1856	28.8671	34.5689	20.6688	33.3836	45.3905	41.3175	44.0297
MAGI1	39.2113	59.4209	38.8144	53.5532	37.1333	32.6203	38.857	29.8997	38.3714	35.2129	30.3852	50.9482	33.2274	23.152	29.9222	35.9894	64.4185	45.4481	35.0095	45.6284	40.0321	32.7614	46.6142	47.6804	39.1622	26.0258	30.3165	37.7206	51.5264	46.4175	49.1573	40.9277	48.7156	44.8475	43.8342	47.8594	37.1201	28.5288	23.7673	27.4627	31.0388	34.5497	41.7788	33.7475	44.4782	32.4219	23.9841	41.2472	46.8507
SUSD5	83.6098	29.119	25.6715	61.7658	74.2301	35.3192	49.7156	49.0184	23.3792	37.7895	43.2725	66.4019	51.4119	57.4781	44.9548	45.3971	48.4191	47.0344	48.8653	99.8862	104.762	51.3728	30.0222	28.6245	30.9138	136.057	28.0091	28.769	36.435	35.9541	31.6771	35.1007	34.6709	23.4398	23.533	112.805	55.9446	51.3408	73.9049	64.1393	91.2522	58.2395	63.1414	52.0815	82.4642	68.228	86.2973	36.1593	46.8522
PDPN	45.976	39.96	31.9708	48.5269	24.3793	29.3158	36.8116	25.9871	47.3913	44.4066	27.8194	50.4509	30.557	22.336	53.471	27.7759	93.328	45.6986	47.5889	57.6	44.9358	38.5031	58.5827	34.3293	65.8582	31.2351	43.2473	43.2085	62.3716	56.3338	53.1783	54.5919	44.4919	48.8091	54.3232	51.9729	35.5888	31.5484	24.0336	21.8311	44.9337	41.7444	34.2778	33.3268	27.7871	24.4719	26.7597	39.4233	46.7483
RAB12	110.877	95.2843	119.769	129.111	224.972	97.2668	121.993	108.059	210.411	32.2275	75.8998	41.2763	24.342	143.935	100.531	229.353	188.999	88.3889	91.9541	223.892	194.822	129.522	184.625	89.1458	230.041	68.4702	33.5171	58.8429	166.246	240.345	89.3253	102.968	211.316	301.314	122.958	101.443	124.92	74.5538	61.3133	54.5339	74.633	53.1298	71.1634	59.8611	65.3079	51.8672	82.0758	116.188	205.905
STON2	22.0418	48.3801	32.0084	18.4029	31.6926	44.6593	29.843	28.6241	21.6845	25.7904	36.3565	40.5272	53.7398	42.7866	52.3881	41.8033	40.1911	44.713	124.84	27.198	24.7592	28.075	36.9927	57.1584	51.2204	114.39	30.1877	52.1441	18.1015	26.3778	21.35	33.0519	39.8289	42.4136	41.0507	21.6615	49.0156	86.7184	67.7329	54.45	28.6013	26.2747	46.7293	40.1869	41.4587	41.8249	164.84	43.6937	33.5711
GALNT7	15.4389	29.1606	27.2389	32.6592	25.0444	123.765	57.0741	107.264	82.1413	883.674	179.06	71.5112	254.891	98.0168	86.8864	19.8013	45.8239	29.9652	36.4843	36.3154	81.9343	77.274	37.0009	61.2377	56.1228	76.3281	47.2307	29.0278	48.4316	34.0781	264.528	44.9711	23.414	128.203	95.5113	104.876	40.7643	82.3176	49.3177	77.3737	55.0734	36.1046	28.2157	202.355	38.2913	31.4921	96.8505	36.7276	63.8834
NAT2	146.079	82.0814	48.7747	56.3448	35.1313	21.1109	32.6782	32.6813	73.3519	55.3205	95.1581	46.0058	26.8977	33.1185	29.5798	31.1057	171.864	86.2123	147.955	62.4265	75.3032	54.4293	27.9499	51.2259	46.8799	61.3603	19.9198	25.0459	69.3419	50.7361	117.475	42.2102	51.8778	40.4729	21.3639	282.727	59.1241	57.5814	48.8185	73.1614	28.9222	55.0865	42.1622	63.4437	68.2627	31.8566	27.7081	37.9239	101.782
TALDO1	1092.29	351.142	967.82	1485.23	464.866	380.38	323.135	608.357	432.645	456.327	683.28	1341.3	554.127	789.735	596.728	365.842	486.71	1691.8	414.941	470.976	528.797	1588.61	227.698	486.865	376.466	483.561	386.627	468.878	505.691	1522.41	472.995	504.286	1227.35	990.142	440.767	416.778	413.02	339.684	721.451	634.358	762.54	323.004	285.77	732.251	339.386	380.083	613.571	659.616	689.523
C3orf21	50.225	73.7414	79.6386	67.0361	104.463	101.054	78.5545	119.224	110.427	117.789	161.016	62.1666	39.4687	216.032	91.5111	93.5459	78.2236	137.644	20.8431	74.4518	68.4191	89.3846	49.953	104.444	84.1559	322.851	149.148	127.703	39.1747	75.0505	82.3619	87.6202	84.4985	36.8973	114.55	106.611	128.749	154.005	251.103	134.597	103.703	69.3683	117.257	207.597	60.4116	304.012	148.071	104.975	97.6647
DKC1	88.8654	147.826	67.6078	61.6366	728.362	221.796	426.209	197.469	617.104	522.507	677.046	95.4381	519.028	189.411	674.322	109.755	207.89	135.539	181.897	158.468	162.551	148.435	92.2215	74.1727	94.0005	109.548	175.548	251.28	342.538	76.3033	269.253	219.745	98.4492	74.6825	69.5883	224.415	99.7357	310.408	375.303	358.83	417.39	119.144	235.985	131.978	214.952	71.2638	306.143	130.966	164.184
MKRN1	1170.92	2363.51	1000.81	1889.68	429.623	525.175	319.224	1164.81	628.908	272.762	419.439	1027.56	457.594	473.129	502.596	297.418	1485.29	1959.53	661.886	1173.83	731.79	1186.28	667.561	549.783	1049.19	552.538	864.012	600.577	1497.07	432.23	415.83	2203.78	2774.8	519.392	1231.15	777.422	648.192	526.569	879.035	773.028	687.518	1118.83	490.989	573.332	666.418	372.492	559.598	858.459	838.11
FBXO3	66.0637	70.9021	70.497	82.3933	150.215	89.8147	76.1312	129.833	166.668	66.4445	16.4793	110.367	63.0394	14.3292	46.0505	91.7005	54.3682	136.155	127.675	55.0112	102.479	81.1357	68.7588	56.0533	90.5104	14.9987	94.2882	106.888	137.746	90.6619	101.058	95.748	105.644	81.0217	79.8921	109.361	82.7186	23.4397	22.1718	21.6038	96.5738	92.2302	102.274	68.2642	96.301	59.5203	8.58157	73.2161	100.333
QDPR	376.285	176.354	89.8886	106.974	84.553	181.707	70.9757	77.3745	179.89	335.922	193.926	143.413	196.973	80.5716	114.579	192.734	150.047	161.33	332.139	174.636	254.53	69.9651	118.211	451.269	159.524	92.8034	233.021	89.0296	236.17	57.0938	115.892	201.916	66.6526	280.977	175.126	259.879	194.484	89.0064	134.728	131.671	257.107	124.022	179.273	396.804	303.158	262.263	136.432	228.155	208.412
DNAJA1	1579.83	388.406	918.666	1253.32	681.159	459.876	1007.01	297.49	187.177	714.868	344.84	546.123	2045.8	4949.23	973.217	596.664	217.601	1166.68	267.25	295.46	180.435	954.029	1456.52	304.089	171.979	648.082	690.646	927.578	444.816	1544.52	1250.79	250.031	240.502	1128.56	308.161	1057.21	676.217	405.731	498.037	209.252	3744.36	792.643	390.842	547.543	263.931	650.18	195.748	396.266	311.446
EIF4G1	82.0142	66.2097	365.417	85.0255	100.326	54.2953	101.267	37.1695	73.6535	78.8876	67.0979	46.4732	55.7238	383.826	89.3805	150.187	98.6261	103.115	166.837	56.3257	111.333	211.448	140.317	111.347	94.5472	200.317	294.539	52.9129	77.3634	127.627	73.6607	62.6413	92.9349	92.5471	51.0536	109.359	70.8612	211.404	372.187	250.531	98.4373	90.1843	83.7908	117.405	69.6681	82.201	288.341	89.7901	62.3333
RCP9	89.9047	53.5782	150.341	68.8122	135.661	91.9219	138.115	109.035	103.443	88.1696	66.1581	57.2685	70.2792	106.64	73.4475	101.571	72.9788	96.9075	53.1755	49.0607	85.1893	108.118	48.6198	42.8131	90.4517	28.088	85.2049	116.777	91.2658	82.4496	54.8185	74.9083	83.2814	108.137	90.7109	71.7993	94.9331	73.8174	67.7974	41.2452	51.0908	75.6587	154.303	93.4904	137.433	84.4524	44.8511	81.8649	99.8392
AFF1	59.2299	44.3714	76.7505	472.045	72.9601	91.8063	48.1462	56.096	60.978	61.3943	28.625	70.0458	62.5487	79.7003	35.0109	86.1412	96.1747	425.803	100.327	66.8267	67.088	162.896	48.2949	84.5829	53.2268	30.4975	144.345	42.4472	89.9371	97.7342	76.3781	69.6532	128.239	125.214	41.9553	90.0279	63.8815	28.7314	37.886	27.8667	102.343	70.9058	130.107	58.8092	93.1024	100.298	31.2684	138.994	282.617
S100A7A	62.6355	45.3095	34.9572	74.9856	21.6066	34.0431	33.092	30.4584	27.5422	62.064	66.6758	38.8954	25.7586	70.1908	29.274	30.3322	52.8693	30.2331	50.0924	20.3216	38.0628	37.3423	26.8918	84.8281	32.5032	93.5222	34.7836	34.1957	66.7541	29.8337	76.9223	38.797	28.155	52.019	50.5653	35.6489	43.4812	62.5338	44.6784	63.3283	21.4442	32.9477	27.1963	30.751	34.0792	26.4946	109.547	32.4493	75.3757
RHOC	339.43	235.591	166.69	102.928	164.345	151.88	338.627	148.138	285.48	185.613	105.378	82.6213	82.071	65.7029	156.048	233.419	47.2077	157.682	246.837	1242.58	254.128	110.061	151.721	190.183	94.2265	179.104	157.109	258.648	585.575	203.878	604.016	101.68	83.9473	107.571	218.407	153.662	152.153	151.348	381.155	63.4611	383.753	262.883	91.9458	305.774	140.267	223.396	360.786	214.366	102.943
GATAD2A	114.24	339.254	184.596	139.28	286.512	311.708	231.027	408.507	396.584	201.93	137.388	304.217	263.255	118.998	172.87	214.207	191.343	143.627	147.907	194.791	168.409	122.235	102.74	83.7963	221.541	168.246	161.444	205.341	202.331	344.479	198.896	146.922	359.979	434.782	228.924	137.639	275.567	222.589	91.1387	162.266	129.575	151.342	132.692	237.172	140.808	196.153	210.52	233.676	217.393
EXO1	61.7543	29.8761	33.4789	40.1234	45.4811	61.4487	36.8465	40.9297	56.3624	45.0681	34.7444	41.816	39.0794	59.8865	75.494	35.7321	46.7532	35.6904	52.9429	36.4101	60.8809	43.0791	41.289	37.7534	33.9422	37.1236	39.559	29.3572	52.7734	40.3097	39.4075	40.3851	30.0984	31.0759	30.3598	53.1416	53.16	43.9006	54.6291	56.575	55.4269	49.2336	48.2303	36.3843	46.2442	43.4491	30.27	47.1786	42.0659
LOC374491	37.3524	38.4561	61.1638	131.033	34.8034	34.1834	35.5514	24.0661	20.5589	41.7513	114.378	42.9283	42.9501	61.4064	28.4588	105.548	98.7005	44.0047	30.9082	37.0587	41.1605	33.3347	39.7673	51.7241	38.1561	100.921	37.2562	24.1626	28.9279	29.692	31.8876	32.7399	33.3665	34.0261	34.7249	45.9631	58.1666	79.0517	130.756	88.6878	49.3064	48.2703	56.2354	54.9644	49.1496	69.6918	91.5428	44.8039	29.4669
NFKBIB	71.8428	56.1183	41.7349	50.6921	39.189	46.0197	94.6219	82.2664	56.4475	32.1327	44.0059	37.7244	20.7134	91.4785	50.7521	73.6283	96.7022	84.1191	47.3245	37.0346	57.9611	96.8233	117.331	63.7111	25.0071	140.437	65.6857	64.7455	91.5336	76.7942	106.848	45.8459	84.2418	38.1409	28.7718	107.528	49.0456	100.024	72.1372	65.113	54.3789	54.6829	67.481	30.7	45.2468	38.5055	87.5453	48.3229	45.8736
HCFC2	55.0259	60.6056	44.8526	44.2618	102.979	82.1448	125.551	117.535	140.871	167.367	184.073	75.4953	215.472	128.579	79.797	80.4183	42.2337	52.4658	33.0268	49.8909	84.7997	39.4082	86.1043	59.1049	85.3369	50.4122	57.8981	111.443	68.0627	88.2519	132.13	77.5306	59.8069	40.5975	119.296	41.3736	33.9476	50.1602	48.2932	53.8502	225.478	93.9485	68.3968	48.8238	63.4321	114.545	114.194	92.6684	90.1682
CKAP2	40.957	87.0601	124.033	64.3303	76.6615	132.128	53.3358	89.4694	103.349	86.4045	134.97	45.4959	87.6253	78.3573	79.3801	71.7347	188.74	58.4824	226.661	55.6904	51.6021	58.1296	83.0155	82.9231	76.0198	89.7182	83.9841	125.449	64.3816	58.7026	89.9966	66.5438	66.688	60.2973	79.405	146.915	96.9117	64.6684	81.9391	65.831	119.859	143.112	120.858	96.9625	163.938	99.8608	37.7079	113.782	54.4579
TM9SF4	61.9832	27.9666	82.9463	41.9334	175.17	149.669	213.445	187.898	248.32	297.953	43.1572	46.9816	171.709	377.466	416.801	79.7961	45.0089	59.6466	63.0326	151.929	121.111	103.338	36.9747	171.484	77.3086	87.8602	119.165	222.19	122.362	529.204	83.9574	78.1858	332.54	229.489	99.3077	61.3715	94.506	59.642	53.9987	70.9634	108.622	62.5274	51.535	62.4093	52.855	56.5324	98.4754	214.451	149.344
SGCE	44.193	37.4278	19.1397	27.4886	50.704	63.0275	57.2324	57.1669	106.116	78.2295	39.0868	172.244	41.8526	57.7703	39.434	15.6462	20.2102	32.9372	20.962	40.2865	19.5291	39.2103	17.156	29.2129	35.5681	94.5358	57.5091	58.2956	17.1969	14.746	71.1552	31.0616	10.592	27.9563	56.6209	88.6592	113.434	70.3759	70.3479	80.2587	60.5886	62.2303	69.633	42.4231	33.8985	76.347	25.2964	29.109	71.8579
UBE2H	142.093	114.198	142.557	118.204	124.018	94.7703	50.563	45.3731	99.0771	47.3669	36.5211	95.4384	46.7128	47.0379	57.9095	115.508	217.12	253.161	104.578	233.225	115.709	239.062	177.713	98.3215	182.509	114.674	87.7955	57.6519	305.28	95.1015	126.232	260.821	101.191	94.9084	118.871	77.3915	108.577	85.9758	144.632	117.729	60.809	77.5498	81.5903	108.744	128.247	65.4124	75.4183	70.6672	150.655
C1orf115	212.766	90.4469	57.852	54.8331	32.9863	53.2626	47.6776	39.5929	44.5226	19.9423	159.608	60.6882	45.0448	29.6441	24.3191	53.6069	107.172	42.0756	40.8232	115.234	129.611	60.6297	37.8493	50.3734	52.53	159.997	35.7265	47.2066	62.439	42.6176	40.3839	58.1649	35.6348	64.5771	44.4812	67.3451	43.0919	1006.93	91.8493	83.4118	72.7222	36.2308	34.5011	54.9812	49.8361	57.9432	28.3542	53.9826	41.2229
PPIE	106.897	73.7906	78.7261	68.4378	81.7006	162.051	76.878	116.313	72.3988	187.053	135.728	83.1824	180.935	114.613	123.912	92.5438	47.6929	68.9463	51.3013	54.5734	92.5136	96.2923	25.1583	68.8057	103.381	57.0779	66.9138	98.4559	76.7207	80.427	58.2735	43.4402	110.35	58.7292	40.6452	169.534	105.079	125.387	130.639	104.333	121.587	68.1632	201.503	76.2594	99.009	133.793	95.1008	81.4747	124.721
EDNRB	122.364	365.507	27.1246	214.842	55.8969	44.1241	78.9863	53.3163	37.5655	33.5636	57.9247	74.8496	62.5975	32.1276	57.8045	45.5585	194.583	104.876	77.6414	53.8381	50.458	40.1647	38.6044	108.616	71.5907	81.1556	47.9713	67.7695	157.513	109.971	95.4931	110.671	123.177	85.3174	47.6956	52.4399	53.5321	42.1544	38.0801	44.1877	47.5755	55.0703	54.0645	25.4548	53.7766	29.1029	73.8428	79.705	99.352
YY1AP1	54.6636	44.4623	176.726	156.72	250.563	160.345	163.076	452.794	483.663	168.356	31.951	40.4154	104.271	263.767	109.228	155.28	30.0136	153.274	94.3174	125.472	99.0727	191.91	106.902	52.7313	47.7258	83.5655	128.636	122.04	115.863	156.303	195.55	174.108	140.26	272.576	247.042	41.0505	98.3758	108.259	125.987	141.972	65.8374	59.8709	54.4577	43.851	54.1727	42.0609	232.266	108.336	132.078
SP1	92.0038	54.6167	155.423	147.46	97.4324	140.441	85.8077	95.9329	126.821	210.172	105.236	126.379	149.179	122.066	163.084	112.136	102.857	182.97	125.99	90.6206	135.281	173.612	66.709	159.573	115.431	173.554	130.746	82.4723	96.1196	194.436	168.559	91.3756	201.906	188.952	91.3689	124.711	132.471	127.595	105.969	86.3647	120.743	82.4101	106.073	145.395	106.29	68.6547	81.5662	156.431	132.356
ASB4	150.699	125.95	27.8998	80.6848	39.0981	31.2885	31.4894	38.4656	54.4018	80.895	75.5785	73.7159	23.166	41.1044	37.053	26.5013	159.496	66.7263	77.7945	95.2707	95.132	130.195	30.9489	38.5959	61.3284	26.2403	27.5462	25.9688	83.2514	21.072	141.751	39.2963	25.1875	38.479	39.2937	191.896	53.0591	46.7025	70.8265	48.9116	80.5197	88.8958	54.9476	131.879	58.2349	51.7985	25.3399	23.2244	75.4602
PTK2	49.8665	67.7578	71.9516	73.15	94.3694	93.2202	62.2095	106.211	114.469	81.1831	42.7899	48.8744	92.6044	61.9383	106.206	85.3842	68.498	75.4733	79.7447	97.9054	90.6793	110.272	52.3199	67.9208	62.2324	78.2769	82.3003	116.116	100.861	49.7239	65.718	143.927	69.3115	57.4917	63.6729	83.1601	90.8083	96.5127	62.8719	81.2953	64.8027	82.8571	94.1161	80.7462	119.592	75.3624	74.2505	82.1596	80.1487
COX18	29.3396	48.829	37.3589	30.4393	59.2498	74.3916	51.5223	79.03	81.0356	77.8029	77.3056	44.4228	70.8469	102.82	66.373	34.634	67.9006	51.5036	60.8792	54.1583	66.8316	38.5822	32.2911	80.9017	44.0641	157.934	41.516	42.9273	62.7318	50.4131	55.5425	47.7473	42.222	41.9371	50.0965	63.8556	46.0727	103.591	120.923	116.688	43.1411	42.7095	56.1654	57.8725	67.3024	69.3665	111.356	43.6317	50.0803
ZNF785	34.5693	21.507	31.1132	20.8029	42.1905	97.2689	36.7283	37.7833	23.3283	31.3361	28.8471	31.6089	64.9529	28.7609	49.9331	36.2956	21.7552	23.7648	25.2822	24.38	19.4559	22.4743	53.2033	37.677	46.341	38.4238	43.6267	40.9873	19.0324	28.5311	18.0081	22.555	25.3293	22.9214	33.7448	28.3039	55.491	34.944	55.1307	36.0202	34.617	51.7373	51.5306	77.0118	50.4414	69.8674	30.2178	39.9127	22.0153
TNFRSF11B	43.5225	61.4012	38.4777	44.3787	56.1357	43.0635	43.7032	33.2168	40.2145	36.8256	27.6299	43.5099	36.7526	22.0282	44.7018	45.9679	59.3561	49.9716	41.1694	49.4099	54.7001	38.7394	47.3613	34.7119	52.0118	27.9142	51.5068	38.817	48.3435	46.3595	41.5731	44.0957	44.253	55.8692	43.1387	41.5119	52.4217	34.7749	20.2565	33.1468	38.5057	49.6591	37.969	58.9531	51.3616	38.6733	22.8338	57.5993	46.345
BTNL8	38.0542	35.7332	42.611	111.251	52.7399	43.1632	44.9182	40.9669	34.7294	57.2157	57.3881	157.061	51.4833	53.2197	57.8701	37.503	48.8883	92.5494	33.7202	41.6321	37.0366	78.1075	33.9614	48.4182	53.3334	47.4706	42.5434	48.2174	90.9098	52.5032	67.1021	51.157	48.2026	44.0169	51.1025	102.881	47.4909	62.0942	43.6743	48.9782	53.7288	40.8345	39.8254	38.4288	39.7892	39.0236	52.9801	38.2818	70.4779
ZNF300	32.4049	32.4705	17.1877	21.7361	81.8395	29.5462	48.1978	62.6005	41.8567	65.2959	33.0966	241.58	188.587	54.1628	25.566	47.9424	33.4469	53.0701	25.7317	45.753	29.3548	35.3671	21.8356	22.7173	89.365	29.4009	20.222	257.735	91.3285	54.6312	110.809	55.8085	57.2685	41.6641	54.6425	120.228	24.4034	21.8295	21.0774	18.3493	42.7323	35.4179	90.0642	33.0077	37.4367	27.2701	20.0653	21.2265	68.4497
SNAPC4	49.8803	43.9434	58.9568	132.772	104.462	190.877	66.6334	215.948	115.971	145.247	243.674	36.1629	87.6761	93.0213	128.622	87.7295	65.7369	153.202	74.8804	70.8928	154.344	72.5901	34.7984	43.096	27.987	174.462	121.905	76.9805	69.8051	176.863	50.3817	68.2757	141.425	151.552	75.5277	66.2853	44.8528	110.507	228.748	125.57	33.4854	30.8133	96.2027	83.88	76.5154	63.8349	262.969	64.7834	145.99
ZNF559	40.703	73.8296	55.8724	39.8812	131.788	245.059	52.5982	85.4672	84.4654	106.271	293.819	168.466	432.714	70.9056	190.31	60.9443	66.4404	19.99	172.923	108.174	206.506	58.6244	37.9128	124.186	76.1094	68.4011	133.72	101.356	74.5922	37.902	55.2848	139.429	44.1784	51.8997	81.3863	164.286	151.292	235.207	159.566	191.928	185.915	124.717	123.15	99.5595	67.4786	112.906	699.955	58.8506	54.8481
BRCA2	55.8326	34.4525	29.5566	35.7136	41.3277	33.6753	29.273	30.3362	31.3249	40.1471	38.6225	25.9789	37.812	35.664	25.6048	41.2467	30.7199	34.0045	28.3073	53.8624	51.7012	28.477	53.7092	37.7965	38.3313	34.2455	34.1011	51.0199	32.6024	29.9814	23.1597	37.7703	31.3901	34.0776	33.5591	40.1486	45.6174	41.0612	43.1856	48.1905	46.5564	44.2253	46.2248	37.5218	36.8597	57.281	42.0295	38.7435	31.8604
RAB4A	105.218	262.214	223.283	50.194	538.431	377.932	171.175	130.579	161.887	160.276	57.133	54.139	148.177	181.253	197.296	168.429	50.1511	72.2435	160.129	202.367	201.248	159.651	57.2125	91.2631	95.7679	241.738	172.691	390.229	124.611	71.3537	181.621	240.817	74.7411	75.9157	114.186	84.1515	333.603	196.796	175.984	427.373	101.094	200.648	123.137	353.785	270.754	244.731	82.4204	486.785	100.484
RARRES1	54.9874	70.2019	16.8478	55.898	21.6892	19.3737	23.4871	32.0976	44.8511	33.762	60.555	54.1884	19.9658	16.2002	20.2242	25.5034	117.21	47.8831	89.0946	92.1199	69.2955	50.0457	44.1499	33.2154	18.8063	49.4534	19.4363	25.9386	169.345	44.1852	105.053	44.1253	40.2366	26.9512	28.3255	140.627	29.561	26.7338	24.631	29.3531	39.652	41.7268	34.1671	22.1983	27.9149	18.7396	17.2936	32.5291	72.748
CCDC105	162.448	20.6854	81.4351	25.3347	71.6021	78.4484	111.809	49.5484	38.8125	26.3202	24.3067	39.6308	69.4886	53.5754	22.6848	63.3807	21.6821	29.7241	24.661	26.3209	34.0351	19.1093	99.219	63.7221	35.5735	72.7781	67.7226	64.8124	13.5869	42.8092	16.7645	39.8083	45.6883	35.9922	22.1116	23.2707	81.0144	72.4489	84.0591	58.9201	50.2021	50.9754	101.567	60.9187	50.7632	83.9639	48.772	41.509	15.8022
LTF	44.63	359.11	197.85	48.5908	55.8597	54.8437	37.1863	39.8443	198.119	29.7938	35.8985	238.828	31.7791	30.1912	76.5958	42.0833	69.1593	246.678	38.4474	323.426	45.9499	269.031	33.1469	44.7182	37.7217	38.4188	46.4334	54.0688	30.5628	73.8796	28.7702	33.1051	651.663	60.4733	89.4461	45.0468	33.1367	48.0315	47.5199	116.327	41.459	62.666	43.4032	49.0302	51.9634	60.4545	50.4336	55.5682	53.9754
NR1H2	136.113	167.887	118.283	414.049	67.1173	36.8582	87.2462	58.604	166.734	49.3955	188.537	33.9761	38.8381	304.938	47.7564	71.9728	30.4721	479.689	37.3363	115.961	37.7437	171.988	37.7986	76.2689	43.3263	68.0111	85.0294	253.674	56.8598	103.114	241.006	57.4692	231.745	109.08	115.035	78.5061	48.1608	312.492	103.342	344.578	35.7482	33.646	39.2796	88.9808	31.377	44.9645	158.712	53.5904	63.8454
HIRIP3	61.4646	49.0305	52.0518	39.1703	59.4255	70.6016	54.0219	49.2302	70.539	73.0933	211.986	53.7789	130.726	124.443	53.3092	53.4116	64.6903	57.5458	119.699	85.4918	101.232	65.2113	71.7595	52.8132	58.5753	118.619	62.8415	35.0335	86.7824	53.7706	134.262	52.7511	38.6305	79.5929	55.6838	80.194	65.8851	126.019	142.804	171.609	54.6818	59.8095	81.2868	48.0546	64.8486	62.3525	130.314	37.6658	94.168
CHRDL1	49.926	54.7895	18.8739	24.479	36.7135	31.704	29.2962	35.9344	49.3752	24.1966	92.0025	43.6482	27.6554	138.299	32.3261	25.1426	48.3577	63.6363	42.6336	31.4398	39.9685	31.949	28.8287	30.7681	27.9776	136.805	32.0345	27.5959	47.5543	34.373	34.2365	33.998	33.4101	31.6836	29.0907	33.3562	24.6585	92.2692	76.8562	139.877	26.3561	28.2986	24.2174	24.5555	24.54	26.744	191.804	34.0571	36.7169
THBS2	118.34	76.0932	113.975	186.883	104.904	137.754	106.561	96.2045	112.723	100.211	67.2411	145.525	126.637	52.2613	82.8767	73.6655	69.6269	106.474	87.7113	125.651	94.3379	113.274	226.313	60.8706	54.3534	49.3815	103.887	109.006	127.436	260.913	51.5578	110.781	156.234	96.992	94.2097	109.458	96.5074	60.0486	75.6029	52.1355	91.3115	90.9383	87.5032	85.219	98.9195	88.198	26.5805	142.224	83.8607
FABP1	37.7701	63.6271	22.6088	26.8068	13.7379	13.4092	22.3898	20.4067	30.1018	42.898	60.1098	64.6876	15.608	18.9198	31.7348	26.3431	38.0203	33.8656	72.0878	79.677	29.6236	43.8003	35.0905	21.5658	51.4226	28.388	24.6284	21.5014	72.0474	34.6869	83.5993	27.2203	31.9023	60.5387	51.2219	42.4935	25.0567	18.8058	20.8198	23.2356	22.1944	17.2132	19.7356	36.7935	45.8028	18.5815	25.3528	16.0618	62.6804
FAM110B	27.6694	81.1563	31.9823	30.6003	22.4574	21.4807	16.6332	26.6481	32.581	32.7864	138.611	32.4916	39.8167	76.3735	24.9648	41.9143	43.2406	39.9434	27.0164	25.2929	31.0159	58.7441	92.8812	30.0414	36.3072	65.5648	25.0061	29.6425	37.8047	25.3391	42.2698	27.6719	25.8613	28.5435	31.8034	45.1439	38.5874	80.2199	93.5119	99.1856	29.6722	33.0018	30.0138	35.1238	28.1785	40.9141	126.443	25.5959	22.8139
LTK	79.0946	43.1957	124.581	30.463	33.3561	47.5708	63.875	38.1366	16.2745	33.646	112.518	46.0339	21.8909	47.4411	46.1016	41.1085	37.7658	29.5965	61.3153	95.7376	89.3524	46.4895	27.494	20.4747	29.4566	17.0198	43.3097	55.3992	48.2056	55.5281	62.1477	71.5238	68.5838	37.3895	51.7795	30.2876	32.2389	38.3251	37.9506	36.8229	25.3722	23.9904	36.5821	34.8995	31.7463	28.3593	73.4529	59.5447	39.0434
ZFAT1	43.8789	28.9121	217.499	27.498	92.1057	140.077	50.3667	119.148	39.557	52.5845	39.2601	60.6989	186.726	201.038	71.992	44.6889	52.0393	111.36	29.2011	26.8853	83.3358	91.0688	90.9275	40.5934	60.0167	59.9317	80.1769	62.7607	48.0008	51.6421	37.7086	41.3351	41.8303	32.8911	28.7434	149.131	104.001	98.1229	122.416	108.251	125.704	113.037	98.5892	99.9424	115.529	138.21	43.0067	50.3066	71.3046
FAM108A1	121.706	255.86	86.077	68.8421	109.193	236.61	123.873	209.727	291.358	123.88	79.3457	162.437	61.5643	60.415	136.332	167.305	246.348	159.077	497.932	555.804	475.523	147.213	153.41	197.817	143.976	222.232	169.549	151.509	267.836	280.337	151.549	251.626	248.722	102.741	112.032	231.231	191.042	110.9	68.615	75.515	162.287	184.354	201.933	111.993	158.89	193.362	63.4112	158.717	254.887
TLR9	36.3421	30.8277	80.7737	71.708	21.0743	24.0372	31.8006	19.8312	36.8747	47.4573	73.4014	28.5221	34.6698	43.4161	19.1077	40.5492	33.3103	103.917	89.3416	41.0215	73.8305	42.9103	67.1866	32.4092	56.1833	44.8102	21.0223	17.8733	24.1146	27.6312	35.7593	21.3652	40.5452	32.4298	21.7428	101.701	54.6952	60.8728	84.0194	82.5191	60.1575	43.4684	46.1581	47.0096	35.0504	49.5671	51.7538	24.2134	32.5268
GPR31	19.9266	38.2352	69.8859	35.9876	66.1527	33.6239	27.8669	34.2763	21.1062	27.4606	19.4141	21.5755	62.7813	36.9028	28.5028	23.3012	55.8782	24.0217	9.68659	51.5629	20.0431	17.9328	13.9261	22.9956	43.2792	88.8928	30.5109	43.2775	34.837	44.6677	30.6736	16.915	27.775	21.0446	22.1896	23.6795	45.5614	48.5978	50.7751	74.4371	38.5873	22.9831	31.492	28.3356	20.2347	18.4058	55.8384	24.7571	29.8902
FAM65A	124.09	56.6378	103.832	103.217	101.6	56.662	90.5916	292.251	78.413	87.6143	73.3163	85.2271	70.572	195.151	102.975	197.042	108.858	78.2004	69.0608	57.9987	90.1232	68.7403	163.074	181.557	123.614	351.311	79.7645	65.7311	62.0619	219.691	102.416	39.2115	139.614	286.743	80.079	85.9131	99.1013	144.64	129.085	118.056	85.5544	81.0239	58.3402	139.418	64.9398	85.0973	146.768	120.508	105.593
ZNF419	72.5181	111.506	115.136	155.361	142.37	97.9393	87.6405	95.2903	92.1437	70.2934	442.046	88.2051	177.831	266.848	39.6208	91.9096	129.448	110.921	189.204	73.3776	155.772	72.3825	125.372	128.564	110.586	137.249	72.5861	107.262	102.124	44.0582	144.826	78.5993	51.591	66.2762	81.7235	136.673	87.6922	268.747	231.148	178.033	161.668	84.7351	89.5537	147.684	196.433	82.7607	500.833	91.6915	87.8299
A4GNT	95.9729	41.1811	118.981	70.6893	38.485	33.2637	62.9366	44.4582	41.3515	39.7434	42.8232	47.3652	64.5794	40.9181	48.5062	48.0533	45.8956	50.3622	32.7796	55.8194	54.3441	68.3467	60.1058	42.9792	43.7475	68.4082	45.1762	64.7457	40.8117	74.7735	43.5864	47.2075	58.7288	36.856	87.7027	50.2879	61.4013	42.0369	51.2566	45.5953	40.3363	87.5163	67.4693	31.6698	47.699	44.3157	58.6183	41.6014	56.6184
TRIM10	27.4075	26.0592	24.1023	51.3464	29.7294	48.5477	51.7398	49.3134	54.4361	34.1601	68.6558	28.8007	58.8962	57.3084	64.2574	38.3698	36.3658	23.7855	50.3296	50.0316	38.6193	20.2825	35.1752	33.1999	54.4781	43.3669	32.2696	52.2488	44.4895	26.8855	33.2585	84.6847	32.0821	34.3235	24.5862	37.5208	42.3462	85.1685	58.705	42.7648	34.0431	42.1642	41.7425	46.8997	52.7741	45.4761	51.0878	34.6245	38.897
AGPAT2	143.031	149.07	408.144	127.037	86.1411	113.792	71.282	36.6046	321.784	205.746	77.5684	76.2316	82.3495	351.926	80.9858	363.817	126.584	548.45	125.209	219.858	145.67	298.622	41.0592	156.969	58.1078	71.3293	86.083	131.572	367.456	768.77	293.609	144.726	193.629	222.814	112.092	150.978	64.1869	57.9905	114.921	62.9625	106.612	60.6361	73.5189	96.8703	75.0879	53.9473	134.16	173.793	267.567
MYO1F	551.924	108.178	419.379	708.667	220.731	291.402	335.755	413.553	369.757	343.253	371.46	498.658	287.294	390.955	337.843	238.25	262.16	660.348	282.847	322.832	422.749	569.39	259.857	514.742	335.353	249.005	249.153	207.79	402.256	700.217	411.928	172.115	543.714	529.848	291.348	270.863	238.459	242.429	229.935	334.522	355.696	209.209	287.916	322.889	230.697	218.305	256.353	399.125	239.042
DGAT2	112.464	47.9742	178.536	356.546	52.0414	42.087	43.982	59.201	40.7218	55.8947	51.8134	261.649	50.723	67.3309	52.0101	43.7094	86.36	267.452	80.4736	39.1549	58.8453	391.781	40.1766	48.5812	71.6646	45.7129	40.3728	53.0507	24.8142	64.2183	23.141	52.6453	102.015	81.1146	150.332	46.1895	45.845	48.2724	89.1644	67.3208	97.9436	122.684	81.0491	135.284	107.098	101.819	74.9885	97.9202	30.734
BACH1	29.0184	27.7641	32.5246	37.8928	36.2526	21.3138	27.1148	32.7326	24.6837	28.4776	19.3219	12.3931	29.3518	105.407	56.488	47.9733	55.7235	32.9379	26.471	51.1764	32.3819	22.7308	31.1938	30.8545	31.1067	47.6092	36.9004	27.8278	24.664	59.4313	25.5154	16.3405	74.7582	36.0884	19.9358	34.5214	56.7971	32.3638	35.2337	23.4991	29.0016	29.679	37.0011	41.7547	30.7505	46.2929	22.9663	28.4066	25.9189
PAPD4	183.102	84.5399	350.882	431.595	283.487	241.261	199.451	131.529	165.138	352.458	53.4435	138.506	383.311	135.154	179.311	497.744	57.1166	459.687	88.3154	403.649	95.2491	326.579	849.295	590.703	422.295	124.814	665.885	76.0685	125.676	110.867	161.829	480.574	94.7156	201.034	175.413	145.784	289.429	286.595	285.199	74.2197	826.248	700.594	108.105	221.528	180.042	382.052	96.7316	397.593	737.489
DYNLT3	129.45	435.346	116.397	97.7353	177.607	266.959	208.815	344.025	113.746	144.185	158.081	218.125	356.208	133.994	100.866	123.53	91.3051	87.9198	75.8704	105.482	78.7891	113.715	184.755	79.6108	149.713	113.432	89.7523	461.36	99.2192	66.8754	132.511	253.146	98.3776	42.458	146.797	184.401	173.112	150.102	106.904	160.388	236.686	297.855	210.153	115.469	192.2	182.525	84.4911	249.094	117.798
IGSF10	34.9182	41.0571	79.1779	28.5465	47.7528	20.964	38.2797	57.6819	23.5592	57.0608	12.9569	19.9477	52.7974	49.3577	19.0323	40.3485	20.112	48.0549	85.8075	55.2302	15.419	20.0727	42.3701	75.3697	59.7503	35.92	18.6146	42.7882	35.0982	47.2346	70.643	46.6227	62.652	62.5416	82.424	10.6793	18.1147	24.9048	18.7105	28.0198	17.9062	20.0978	22.4447	27.6795	20.25	25.9266	49.8823	46.5032	31.9043
HOXA10	71.6037	112.772	89.9623	51.612	28.9205	27.7189	24.1548	29.4604	38.8984	66.1357	84.7151	58.1934	22.5404	24.4694	25.1975	30.2313	48.8007	43.8951	48.1139	69.4481	97.5491	72.6911	28.1137	48.9394	46.9717	26.083	33.0897	20.1108	93.1857	42.53	139.85	30.4105	28.9836	58.1811	51.4426	84.2877	31.7724	44.2558	61.0046	40.9403	35.1736	37.8433	39.8309	72.6728	32.9485	35.6034	37.6498	37.4261	72.305
FGFR2	35.1496	38.8833	59.4398	23.7699	26.7732	26.5846	30.6925	32.6022	41.7809	26.2415	79.9809	40.0257	24.9198	56.3344	23.5601	35.8017	29.798	44.0569	37.5157	29.0364	33.6979	20.3177	26.6482	31.6492	39.081	65.0703	43.3444	24.3665	31.4501	36.1519	46.7188	33.2627	19.903	35.7906	29.639	31.5193	43.2796	75.5752	45.2973	64.141	26.3621	27.2262	17.0258	21.8859	28.5122	38.2316	113.9	31.578	31.2159
CLOCK	28.4161	47.4905	50.1854	22.2807	73.6564	153.686	65.853	165.559	80.0278	135.05	121.338	57.2522	145.442	49.2262	78.7877	47.6712	26.3784	41.9962	81.7115	44.7147	85.1713	38.2805	43.7452	58.7883	38.2882	83.6693	83.5122	68.1668	60.3521	39.8521	31.6298	99.7791	41.2073	30.4635	60.857	170.303	73.6153	46.4324	64.0973	47.5109	94.0631	107.788	88.5299	75.6861	87.0798	69.5292	44.6901	53.4531	65.9732
C6orf35	97.1657	18.0374	26.0976	27.6829	57.6386	89.2017	58.2472	57.5527	74.963	36.3731	48.7151	103.814	47.8552	41.4009	63.7082	26.9065	24.8146	49.8689	96.4554	42.4391	27.8288	29.5574	55.446	34.0603	46.8947	25.0976	57.8699	41.2142	46.5236	65.9998	50.6568	70.1007	55.1475	48.6759	35.4589	53.1458	44.8987	19.7038	23.7551	22.3743	45.4234	48.868	58.8883	50.9459	74.3495	37.6691	18.6267	47.7214	50.877
CXCL2	135.683	29.5431	23.9667	107.275	39.7431	21.1658	20.8746	19.2405	12.5564	23.68	52.4342	20.9333	37.0186	116.487	26.3761	322.15	17.6612	23.1313	43.4674	24.5368	18.389	66.0965	41.377	44.532	64.6723	87.1565	159.37	23.1388	14.8432	26.3277	19.5348	14.0079	60.9875	74.2575	33.2126	29.1492	53.2402	195.471	56.0489	122.625	26.7976	67.7443	24.5638	71.6282	22.7171	51.582	157.724	48.3312	38.5862
FANCA	32.4047	11.9711	78.9196	37.9078	45.8376	68.8011	35.2778	42.0963	37.8431	39.6959	26.2002	97.8119	56.037	63.1751	40.0136	51.7661	27.2494	56.6218	45.9863	48.9423	51.9563	37.9843	61.6507	34.4532	58.2782	69.0319	43.216	33.4204	38.0517	33.7723	30.1572	36.7914	39.1974	21.7413	48.5413	60.419	44.622	37.4483	33.4692	42.9725	53.4259	93.1858	85.8375	41.0535	75.1413	74.6384	27.0173	52.8673	40.3979
EDN1	24.9407	70.2217	43.0448	36.3588	56.5926	38.1283	43.0941	37.0761	57.2094	30.0856	35.4053	31.4803	38.6826	57.0112	87.0322	51.4123	30.7778	25.2913	38.998	60.0571	43.7841	36.0927	38.1414	32.1336	41.8299	53.2294	44.4312	58.0134	31.0652	30.7284	34.8993	45.5295	42.4107	42.7205	62.3276	25.4091	34.1423	45.003	78.2987	46.2278	48.9977	27.0093	44.3424	60.6964	37.7789	37.5065	52.6485	43.9893	33.031
TUG1	276.842	266.138	454.305	315.357	535.017	348.203	411.513	390.265	644.516	593.811	194.2	786.589	967.004	161.477	321.835	221.616	417.759	361.238	708.323	275.946	905.627	558.191	183.655	608.525	1017.57	290.971	364.99	528.726	454.831	537.078	292.152	328.34	830.673	751.031	214.83	487.956	340.251	181.725	212.59	320.173	655.078	285.135	702.586	333.33	655.078	197.052	229.583	374.22	484.645
NEB	53.52	33.109	30.2626	17.1149	34.3275	16.874	32.9457	26.7735	31.6317	19.2383	126.064	42.0959	14.3899	92.5394	21.4287	55.2531	38.4963	30.4618	36.4044	79.6022	20.9149	21.538	22.7253	13.3978	29.6944	67.5043	13.1656	15.5678	23.2309	51.5548	35.9132	11.1372	21.9291	29.6368	18.586	37.1212	45.0453	94.577	75.0118	66.3346	25.059	14.4964	28.5965	39.5339	21.857	41.6212	101.049	31.4312	33.9856
NKG7	3124.17	1966.67	517.681	2878.32	696.918	6355.14	1845.7	3054.17	5981.66	4906.59	1768.87	2333.37	843.251	396.089	1468.22	2547.35	1629.06	1255.24	3722.57	7301.5	8318.01	1524.07	4671.99	2951.36	1383.32	1245.18	1302.23	1018.25	11989.2	6565.98	8317.61	762.808	1588.38	509.961	2713.1	3928.39	2761.98	3334.85	772.919	2294.29	1740.69	3514.63	2395.35	1599.36	979.294	1834.86	3041.09	1840.25	1721.82
JAK2	80.9727	48.9803	107.199	71.9353	85.3317	100.134	74.6634	52.8909	73.6447	114.661	78.0803	89.8412	80.0948	344.407	118.612	90.1323	57.5333	93.5472	107.249	88.4066	118.74	93.2714	65.0705	107.583	89.3718	121.022	151.653	84.5124	156.461	168.814	103.942	83.5154	96.9088	124.96	59.733	96.0862	60.8705	84.3645	86.1767	48.8551	152.257	79.6422	49.09	73.2686	79.1829	63.0868	64.0222	117.088	92.0358
HFE	97.063	46.5836	65.2754	67.3475	63.7747	52.9986	40.1523	39.3399	67.8391	62.0344	34.3989	65.2096	69.8726	36.2937	40.273	49.39	81.3154	72.5499	78.6224	60.8398	76.9999	77.0884	64.7564	59.1368	47.9796	21.3875	81.503	50.5546	85.0853	79.0632	61.4921	78.5085	61.7956	77.2009	61.4159	66.6997	57.6896	31.8919	25.705	28.9542	68.6834	49.0311	53.7132	60.1173	64.2621	43.534	23.4522	51.3849	60.4885
FKBP1A	477.059	257.934	371.291	313.261	288.992	212.415	142.317	110.418	185.725	229.274	50.8659	182.001	121.219	403.499	334.865	188.969	46.3563	589.417	241.8	375.981	393.55	427.548	241.896	483.402	330.695	297.467	330.246	260.232	162.464	262.573	214.312	169.498	811.453	764.028	92.4972	94.7735	313.222	589.555	356.338	272.683	142.248	254.302	459.655	144.117	206.306	318.744	296.258	826.601	335
SLC6A4	46.9127	32.9217	30.3755	26.0676	26.3428	43.1742	34.0891	41.1273	33.8926	25.0587	40.6559	40.798	36.4065	45.2385	37.3837	26.1221	34.3243	29.8738	33.8142	72.0557	39.5675	33.8246	41.168	27.8164	54.2252	90.683	29.6869	42.8645	35.8074	31.8792	34.1851	33.7147	34.9187	27.4911	25.6478	36.975	40.6297	70.265	50.1901	56.3113	35.9251	45.612	32.3017	38.143	55.3455	47.0975	81.571	44.9542	27.6986
IL2RA	61.6735	37.0025	75.0285	25.67	166.097	435.453	97.1663	50.3858	66.5087	86.628	97.6233	43.5538	110.84	356.834	155.39	99.9273	48.2238	27.2736	44.4744	85.0751	34.0191	51.9963	59.9659	141.972	48.2562	147.386	91.9366	90.3553	29.3867	40.6356	28.7606	64.1844	57.7684	48.0548	36.0296	137.398	115.975	148.471	175.258	78.5077	122.11	102.372	194.816	169.643	149.543	261.833	68.5994	71.1712	92.5115
SLC7A1	98.5351	100.655	59.3947	104.483	79.7227	90.8007	117.143	54.1357	84.9522	62.3002	33.493	69.2532	127.235	77.6508	86.0344	95.8895	208.107	99.1014	47.9557	80.2648	139.526	89.5202	101.967	98.0108	120.951	63.2911	153.927	80.8351	47.6097	52.6689	104.423	137.532	185.341	126.123	81.5946	88.0525	89.0803	108.003	48.6506	254.169	70.049	75.2448	68.9982	75.7765	110.517	65.4277	90.4245	101.728	57.7283
ITGAE	842.906	2104.63	177.841	313.316	264.755	59.9886	88.7185	132.384	356.418	260.591	792.73	402.126	199.423	73.0725	306.589	129.422	181.333	419.688	144.174	107.571	156.759	126.326	22.8419	39.1752	86.3334	97.5488	68.8435	196.277	197.075	155.692	461.565	202.515	52.796	26.2722	118.804	1194.41	212.439	255.897	395.611	330.01	252.71	489.49	212.436	70.2778	111.572	314.392	277.474	248.525	344.647
BET1	46.2627	47.8043	79.5494	56.0151	135.963	251.184	74.8837	126.522	106.58	302.931	64.6032	89.6101	454.19	68.9208	125.93	36.5692	86.0369	66.3167	118.795	124.254	105.315	41.4613	70.0478	72.8494	80.8802	193.632	45.9872	282.639	98.1114	48.498	68.0167	75.5178	56.1123	43.5179	108.968	60.5634	69.9063	77.424	154.465	89.1174	111.792	113.989	45.3748	296.806	374.705	88.2291	107.018	67.0795	47.6262
NETO1	42.5714	46.809	30.7867	43.4172	45.1574	26.2753	38.0795	34.7185	54.7142	36.9746	95.5567	54.8053	33.5344	72.8153	41.7479	37.6491	61.6553	46.476	34.702	38.4722	44.5487	41.5145	29.9204	30.4121	40.4461	146.985	38.7474	22.0249	66.5979	30.6694	43.3906	42.5497	32.8697	29.1003	29.5367	45.9689	38.1401	91.7825	108.293	82.4479	38.156	42.2561	32.8343	36.4338	38.3623	27.492	112.988	43.0607	45.8983
ITGAM	305.45	207.609	416.515	384.201	305.832	380.804	258.317	798.443	357.061	316.025	261.945	255.856	294.436	289.117	450.466	429.93	123.395	521.865	270.915	153.445	314.02	557.874	272.048	509.974	323.025	268.334	279.726	278.799	334.956	971.432	384.544	264.106	571.64	461.135	242.041	226.456	406.563	356.72	262.807	258.974	416.357	273.932	215.16	334.238	139.312	382.243	306.577	303.089	345.044
SPATA9	51.4126	46.1335	25.5816	51.2805	23.9105	24.8616	26.9947	24.7767	44.076	30.7893	52.3151	39.9764	28.3102	31.5829	44.05	37.0042	36.6168	43.9654	46.5764	76.6504	57.416	54.4183	80.7894	41.7112	31.3415	38.177	26.0759	28.5691	96.1599	37.4758	62.0418	39.3906	50.8817	46.5426	40.6857	30.9592	31.7981	37.6355	28.8056	35.0096	31.9493	40.6234	31.7187	30.9781	29.6952	27.0668	45.2592	28.5407	63.9381
NARG1L	90.4166	55.9964	182.666	61.3295	268.598	111.461	107.872	37.9689	123.309	52.6476	65.3068	89.2678	73.5455	83.3567	92.3499	128.827	99.5322	96.9399	146.068	45.5415	92.568	86.0671	93.1803	63.9144	70.5218	59.1363	192.51	75.7421	85.9143	93.3294	70.3296	105.59	82.3297	142.918	144.927	63.4194	43.1678	60.7367	69.1239	91.8573	71.989	78.2268	88.817	89.3179	103.93	54.8656	45.8129	112.985	116.072
LRRTM4	44.6031	40.1794	33.2942	29.9509	33.1097	16.4381	27.9282	22.9493	49.5718	18.2142	43.6599	77.0112	39.509	39.437	50.3103	31.4728	59.8959	40.2068	28.5673	36.3833	30.3035	48.7803	18.7112	36.1637	25.8341	63.1224	87.0906	49.1118	26.1002	27.4353	40.4111	24.6573	40.7803	33.1024	36.9724	36.049	31.4065	65.3844	79.6407	41.8071	30.986	18.0603	46.4589	40.4723	32.891	24.2101	100.381	44.6007	41.1468
TMEM125	55.473	116.67	36.8553	63.3368	21.217	36.3164	26.0518	50.5839	44.1903	53.7215	54.3688	171.936	28.5791	29.3632	19.0276	28.3634	49.6969	54.1963	24.8644	37.1072	69.6866	51.4193	28.4859	28.5132	42.546	27.9835	41.2836	30.0886	52.292	44.6034	58.6885	32.0358	36.5784	39.2658	51.5067	50.7848	42.9013	39.2579	61.3714	72.7961	23.6973	32.8659	34.4819	34.9703	28.9848	24.5622	54.2627	40.5049	30.9915
FOXR1	42.288	48.3357	29.8057	53.9754	45.945	36.9103	46.5283	48.531	26.0565	19.0488	42.5373	44.2606	46.7149	68.5926	40.2001	58.5353	294.641	31.9706	67.0763	67.3882	36.8546	62.4583	61.7411	48.0489	76.3662	125.668	34.3498	38.6208	30.829	48.2388	21.8986	43.3581	33.1677	24.9302	35.56	60.0217	59.2462	97.3533	82.384	136.749	69.9362	93.5379	52.537	65.7129	40.8482	89.472	83.832	40.8818	30.1948
SLC7A2	113.11	132.941	77.3094	246.872	62.4195	50.8795	53.9728	25.5983	63.1743	76.9943	30.5632	121.336	48.9432	15.0177	58.5449	106.813	140.637	78.5856	100.898	180.198	140.454	120.325	98.9599	67.1482	51.7748	11.1432	97.2918	41.4408	201.858	109.163	135.164	87.8245	82.7331	58.5221	53.1331	203.889	97.6317	17.8849	19.4802	17.5698	87.9083	107.383	103.46	55.4894	112.43	53.2943	6.96696	52.7105	130.355
AMPH	38.8828	67.7855	50.6503	41.4353	52.964	56.4883	40.3098	51.6822	36.2789	35.9366	26.3122	50.9456	38.8024	35.3789	60.7886	57.3498	51.8063	35.9357	62.5872	28.7141	50.5719	38.0241	38.7956	83.6626	56.8304	27.239	45.6994	61.1861	45.3633	67.7975	47.7644	54.3424	56.8547	51.8678	54.8597	48.4126	56.4985	22.967	29.7374	32.2653	40.1724	39.673	47.1688	43.865	57.2734	50.0362	20.2904	63.353	38.6037
NAG	51.2135	308.247	88.2686	154.732	85.5641	50.5111	71.8994	76.7539	154.136	103.712	103.548	422.811	102.219	43.4956	80.783	140.185	216.959	96.0574	197.976	183.098	154.469	209.463	199.718	83.5714	61.5426	36.1905	92.2479	106.67	290.771	131.089	214.023	132.681	212.501	107.107	67.8499	159.938	93.2384	56.2273	46.8332	49.0547	150.28	64.6427	92.748	69.7178	177.462	56.2725	58.1682	63.0266	111.55
CUGBP1	55.7975	35.802	71.8003	36.2167	102.976	89.02	103.243	21.0886	111.605	87.8106	73.3348	57.2468	48.8815	54.3822	41.6015	143.211	56.6454	120.638	167.608	105.746	118.449	67.9788	44.6923	102.381	96.9549	43.1329	139.124	39.1482	124.266	70.0279	126.105	78.4451	70.2114	110.387	44.723	171.369	102.606	56.972	53.682	27.9317	70.516	51.4425	73.9616	60.1502	75.5014	65.4839	42.0693	154.977	163.88
APBA3	88.7204	121.603	47.0596	65.7514	81.6397	101.221	100.693	120.917	87.0419	115.825	158.862	98.333	140.432	47.3303	59.4659	76.198	112.67	103.387	80.2267	187.795	296.003	112.759	168.818	98.3984	85.2315	85.2613	83.0921	106.089	141.689	101.167	218.22	157.519	80.1939	162.557	92.4838	218.969	110.116	84.0121	45.497	131.924	70.1964	75.218	113.291	70.6288	90.8272	51.6427	73.6595	41.0655	63.8858
UTP14C	30.0844	36.925	28.6647	17.4017	102.3	156.796	66.0316	60.2599	50.4432	394.134	67.5602	44.9812	247.711	50.1909	92.8031	38.7902	24.0839	36.6515	56.2832	43.3504	100.738	37.7494	48.1271	59.8374	23.7432	50.0514	78.0531	52.3102	131.849	41.2	146.461	96.7093	32.7577	36.6556	30.7561	110.619	58.0223	49.0279	19.8547	27.079	150.264	52.9874	39.0481	40.9358	95.146	28.9209	35.328	60.6285	64.0286
MTM1	84.2932	33.3973	86.8636	32.4968	163.059	141.7	81.228	106.827	125.989	177.762	37.7972	31.7071	141.923	87.4546	56.9857	44.3766	37.9584	43.2482	56.1841	23.7786	44.148	69.7633	46.1411	61.8033	35.1727	85.0674	33.3093	56.1108	56.4892	99.2476	43.7397	105.881	194.204	132.636	71.4968	71.5772	35.6413	35.5445	39.675	32.9255	55.7657	29.3253	51.5135	38.5783	56.9812	46.7416	53.2322	134.198	102.111
RXRA	234.746	84.4874	405.444	333.251	158.505	160.493	138.391	251.852	235.555	290.578	491.965	178.877	342.408	388.202	269.92	212.062	81.5252	386.528	144.148	164.127	146.309	399.663	125.813	361.814	168.27	407.846	340.727	151.604	286.75	687.342	220.16	167.325	444.455	325.854	139.961	204.001	128.45	114.433	472.705	290.071	344.12	102.289	141.262	228.702	140.949	116.8	226.934	303.733	192.154
HSP90AA1	845.994	1039.86	1095.97	781.874	604.264	1485.69	988.188	467.351	668.741	1387.39	471.742	1231.63	1456.57	988.814	490.527	1340.1	436.22	715.389	790.818	713.264	855.676	1020.48	1559.86	630.537	509.811	763.042	1149.15	958.721	835.439	825.84	763.142	903.934	674.995	719.466	742.741	1404.52	970.446	871.632	662.232	581.183	1991.58	1663.97	1226.91	370.042	795.762	908.636	797.667	1131.72	1053.03
CAV1	40.2591	47.2219	97.0539	33.4772	47.5722	51.0063	33.816	49.9609	42.4615	50.1127	43.2603	47.717	47.1881	37.2012	45.7023	39.0336	57.022	38.1675	48.0945	50.663	45.0527	42.5207	44.5248	45.1173	41.2663	86.7201	42.3974	42.9811	57.635	48.0444	53.361	47.09	39.1563	43.9556	53.4833	56.6036	33.1708	58.4222	33.5854	70.2856	35.0804	45.783	44.4782	52.3193	52.6522	44.9762	41.9575	33.8007	45.4027
ABCB7	114.26	159.882	309.309	44.4408	510.536	258.431	371.472	97.9628	238.693	1034.38	138.082	375.436	1269.94	157.475	210.872	441.78	141.142	252.485	212.256	318.398	550.186	146.724	107.615	299.434	82.4421	148.185	429.008	945.859	737.553	131.737	223.465	737.502	106.262	89.9246	179.664	354.573	561.334	36.7575	253.775	119.279	499.417	355.478	328.276	323.337	332.38	186.456	65.6947	399.908	426.042
DGKB	74.0309	38.4285	42.3359	67.6195	51.5741	36.3926	76.4951	44.1117	41.9166	44.0979	43.1736	65.5899	39.5641	18.9048	51.3204	48.9139	59.5426	48.2332	34.842	54.9705	69.8537	41.6004	89.18	54.6258	39.4593	30.592	51.4826	60.3873	66.2207	64.2718	48.4462	56.4758	58.2779	47.3468	42.6774	49.5032	40.6936	30.5205	29.9091	28.8397	45.7103	47.028	47.2698	31.3845	74.1208	37.5106	38.4008	58.6131	50.4452
CCND1	73.6671	50.6236	77.9439	57.3538	35.8194	33.7065	43.3154	43.772	42.6054	44.0015	40.8223	43.064	40.6707	38.4828	40.2433	40.9766	51.3243	44.8106	64.7739	52.9919	51.923	52.3016	67.9631	45.0658	60.9784	31.0079	41.5347	39.1351	67.9972	62.1109	47.4264	37.5191	56.9609	44.3897	33.5096	49.2382	52.1554	30.436	44.6097	47.1018	54.0364	34.9591	46.0148	60.666	60.6333	65.808	39.3289	40.0811	36.992
ZNF195	30.8056	84.4759	73.5973	46.0665	115.719	118.507	64.787	88.1897	122.21	118.878	60.9253	46.5533	157.403	63.9233	65.1197	59.7347	94.4283	43.1927	135.384	54.7648	72.024	93.1559	61.633	71.3542	44.8391	97.6222	135.242	136.543	62.4754	30.5574	88.4901	103.703	45.9658	65.4478	54.4323	92.3215	107.293	128.768	79.5814	101.659	144.834	79.3374	67.0799	53.7498	83.8094	73.5356	164.391	68.4894	64.8164
LOC124512	44.8117	229.971	49.6017	111.843	121.283	206.712	43.8717	195.545	125.905	451.535	337.086	218.924	396.962	272.629	123.09	36.7459	186.739	34.7073	101.19	162.38	211.368	81.7387	60.4325	103.391	114.26	405.498	131.669	99.6298	92.0448	57.9949	273.199	75.317	75.4221	118.012	98.8266	142.84	71.1859	555.209	411.073	373.742	113.503	117.728	117.12	141.191	70.6454	98.2815	359.993	50.1262	159.075
JPH3	60.6629	41.4342	135.897	48.1549	59.6372	68.4563	64.5669	56.3699	43.7826	42.8107	26.3713	39.7851	64.646	35.128	57.7214	45.7811	51.3831	60.2953	44.3108	37.0911	40.3967	49.6901	61.6112	71.7601	65.4834	55.1143	51.2857	91.6347	44.0759	56.618	57.4652	52.3157	48.5963	56.6106	57.2041	54.5316	78.9321	38.422	31.0983	25.0587	62.411	76.6929	60.7164	76.7919	67.2927	75.6841	23.1772	86.6946	51.9693
CTSC	319.986	50.9744	357.996	222.908	84.4668	413.236	123.617	92.7524	79.8769	1104.27	62.5425	230.525	344.877	630.579	293.232	67.3378	97.8882	195.732	358.36	1190.92	839.319	306.136	104.671	414.635	83.3131	883.744	212.315	124.427	587.151	1007.13	437.084	155.653	517.364	509.232	266.83	175.527	142	138.993	119.2	50.414	297.275	164.843	91.7649	67.6562	88.1445	179.039	228.797	510.303	540.969
ATP1A3	39.8392	32.8484	38.7916	28.8163	56.006	36.579	49.0174	24.2604	72.6696	44.9687	160.958	33.3377	42.8254	90.6983	25.898	23.9511	28.5146	31.6282	30.1945	33.6616	34.2044	58.1957	26.8828	24.8621	40.4316	67.2317	24.5495	42.7498	35.6174	29.0381	46.3542	27.1383	30.6103	35.3053	32.4264	46.1963	40.3347	98.2278	84.7722	89.2687	27.7553	36.0489	52.3643	36.8967	28.0542	36.4935	94.5822	28.4929	38.4565
NUAK1	79.7771	44.1688	20.2711	51.2137	22.5226	40.7319	46.2481	45.8474	94.595	38.1519	112.624	115.569	26.66	31.1862	26.3237	50.9992	76.5986	61.9701	46.2253	383.028	51.7832	20.7666	25.4772	35.9681	29.6972	50.1254	23.8907	26.1552	144.146	42.1773	518.49	22.2749	24.2855	25.3143	54.1503	77.8808	49.552	51.2086	59.2696	34.4146	41.9757	39.6529	62.7083	35.5255	42.6991	82.3533	62.5562	42.3929	91.8913
SP7	140.934	119.537	59.1581	134.032	78.8996	57.3337	82.9066	34.395	90.6913	67.3597	170.349	109.64	65.5999	107.936	122.419	50.7836	156.401	58.3002	80.7368	61.9719	102.682	184.728	61.1076	69.3994	33.5052	95.514	140.039	54.0265	94.385	62.4395	80.3922	63.479	55.1644	47.3973	48.2977	127.803	75.5131	144.272	145.829	156.097	132.618	167.83	100.105	65.8564	79.7565	96.5898	111.558	77.0435	85.9073
ATP6V1H	218.994	85.4564	87.1796	157.796	114.211	66.9873	98.2895	223.551	273.985	22.1188	76.5127	53.2041	25.0608	89.3912	61.9931	468.902	74.7696	225.789	49.6244	82.6276	70.245	40.7236	90.7393	19.6676	118.779	40.372	81.8083	63.8458	82.2129	80.1608	85.7141	81.8544	83.5896	62.6957	47.1876	91.484	44.248	243.872	199.096	258.435	85.4115	84.7112	99.2221	25.7857	59.8536	61.3175	314.857	47.997	84.6155
APPBP1	82.733	458.529	73.2684	81.7714	285.358	156.385	144.908	162.31	380.285	187.29	375.532	87.8817	179.828	45.3549	109.799	88.6737	275.332	54.4899	163.918	125.279	138.058	62.7684	91.4201	49.3793	80.6999	98.8844	106.552	363.136	102.408	37.4865	94.6634	224.252	46.159	68.2591	262.663	203.164	166.394	267.496	152.652	119.512	193.745	237.105	142.564	148.053	261.741	245.888	183.825	173.844	335.599
NOL8	60.1072	90.9767	34.9998	50.0627	209.395	151.146	135.948	225.548	231.534	339.81	223.764	145.305	523.716	90.4527	178.058	69.9857	118.204	72.8178	111.76	84.2307	108.472	89.1475	86.2554	65.9653	69.3177	81.0422	70.324	175.049	168.74	85.3844	106.134	155.958	150.533	43.5153	100.593	236.743	130.695	96.7547	94.5334	48.4559	251.845	136.761	68.9364	49.0656	172.683	71.8373	78.1918	97.9106	160.38
LCOR	149.463	175.553	131.918	237.669	231.87	149.787	106.19	321.112	361.695	104.765	80.0985	107.777	94.8817	115.032	76.0618	295.466	145.445	250.066	166.194	93.7969	116.758	83.4976	166.097	99.1514	88.1354	87.9245	104.147	144.889	96.6859	151.315	95.4626	114.376	217.03	337.349	110.778	54.0825	152.969	151.97	215.164	123.749	129.864	146.451	145.678	61.3354	88.624	128.16	184.014	207.358	210.958
KIAA1432	47.2102	37.7462	70.0695	32.2706	98.2192	60.2179	66.4996	51.4942	81.352	89.8196	65.2207	30.7864	95.0707	144.11	74.3636	69.2913	69.7567	61.6629	38.0978	41.7004	36.7888	63.6322	33.8482	41.7421	34.5958	108.799	52.4976	54.8214	75.9628	61.1969	67.9874	48.463	47.5352	56.0417	78.5981	62.6282	40.126	72.9516	88.5932	117.446	44.2754	39.5527	40.4271	39.1152	36.3234	43.541	125.577	54.4177	78.429
TIGD2	27.1797	42.4121	86.4944	14.703	76.933	92.0168	46.8087	39.2694	43.5996	133.436	58.6327	30.6391	290.424	43.4472	118.041	27.7825	27.8335	20.7837	26.5902	82.5146	44.9905	24.7273	41.8113	36.7645	27.9942	48.4294	57.5908	24.6879	37.7489	20.9695	20.7082	29.2511	19.0422	20.9714	25.6827	74.0566	64.8626	79.7406	75.4242	59.9299	133.288	80.7211	46.9732	78.6765	54.1051	85.0045	54.7563	48.1437	19.5246
PTPLAD2	155.216	183.009	237.087	159.229	178.949	191.33	134.606	93.0232	94.4332	102.129	245.337	232.493	242.737	350.394	76.3417	103.485	88.546	79.0861	244.463	141.294	231.922	186.893	173.363	167.908	190.928	391.677	97.8419	184.441	268.327	172.606	58.8595	137.721	102.475	281.444	171.133	98.3752	184.651	183.329	526.016	154.959	95.9205	108.031	109.963	231.736	195.49	135.65	598.096	205.178	251.015
CNTNAP2	52.0608	77.3516	41.3347	52.6159	88.4373	119.058	82.1758	135.704	99.4049	77.6819	113.85	95.1852	75.2272	69.0449	86.062	52.0014	39.223	62.4054	27.7534	51.5858	22.6484	43.1065	38.9806	26.1848	246.048	133.876	44.624	65.2246	46.9911	32.8749	32.2952	193.339	162.991	22.8764	18.1623	187.432	125.177	185.236	20.9955	205.497	23.5435	173.309	183.262	32.6337	70.8636	176.418	62.1413	26.3617	54.6566
ANKRD11	70.1347	80.3669	122.032	92.6584	64.9337	47.0089	131.079	223.133	92.3385	47.3942	43.8327	104.383	34.3031	51.3015	42.78	116.379	175.913	84.3416	197.368	101.302	119.449	82.092	130.141	140.539	111.771	135.046	135.37	33.9587	41.5295	103.251	71.3734	37.1804	180.889	259.982	91.3307	59.331	105.782	132.935	72.6835	116.392	81.6372	59.6929	74.1964	136.327	67.129	135.529	150.18	99.1789	112.081
SMG7	44.2383	38.4137	68.0361	45.2044	168.404	62.0113	78.8308	117.598	88.15	52.2403	81.647	91.7788	88.7428	98.6204	116.701	60.0535	48.6359	47.0145	116.759	48.9847	63.0197	55.2249	78.6853	105.123	61.1202	74.4474	123.005	44.9104	59.1623	55.2563	32.1453	54.6882	129.452	62.4878	103.702	39.5181	89.0368	104.434	67.0289	126.017	80.7987	73.1128	48.5501	92.3498	51.0653	43.2986	91.9961	90.3513	100.132
RALY	127.289	136.843	204.794	241.689	213.422	253.73	357.341	266.743	248.235	156.83	68.6494	127.428	126.061	205.77	103.596	339.883	72.1327	452.729	248.663	322.575	231.108	163.012	45.562	127.165	122.272	152.165	234.645	365.828	101.184	266.6	188.699	139.826	344.658	143.606	64.0698	244.058	220.2	326.714	169.564	261.057	123.93	334.156	377.925	151.064	317.116	255.976	96.5488	108.081	118.531
GPR98	34.9278	24.9404	31.3407	33.33	28.7274	22.1272	18.9599	30.258	17.3278	15.2396	49.6252	23.5816	19.5777	41.8449	55.0726	32.4855	38.4496	21.3799	14.8914	37.585	21.7575	27.4946	43.8004	20.029	32.2395	68.3238	32.8843	18.6959	16.0758	17.6988	18.8014	21.7978	18.1094	28.6005	22.6639	27.1959	29.379	62.0181	57.6846	47.9009	33.1773	29.5861	27.2143	39.3374	34.4708	41.3805	49.6867	31.2106	18.2642
TNKS1BP1	348.169	61.244	43.981	60.4474	93.9269	59.5953	100.761	54.4541	52.0163	49.355	56.7295	68.9094	145.756	48.0523	57.4205	52.1138	50.7984	59.0719	44.6903	53.0185	43.6954	243.35	52.9585	46.7435	51.4045	48.2021	43.2427	59.9533	62.1112	44.0286	41.6324	76.5187	62.3893	33.6788	49.8451	75.5863	61.1535	70.9731	58.4899	60.4276	100.881	87.6458	90.5788	49.5837	100.305	98.0722	27.737	48.385	33.3606
ZBTB11	68.5502	122.54	91.443	68.517	145.373	83.7139	134.849	113.821	122.92	66.6598	38.0387	47.5492	38.5853	113.269	24.804	173.817	64.5475	156.154	89.77	52.6911	61.4896	91.0082	128.136	37.8603	75.5842	84.7873	100.118	103.066	65.6584	38.9415	121.085	71.8732	32.3018	58.021	72.3975	91.3402	85.8042	108.634	122.389	101.25	177.821	87.8811	51.3521	87.5806	97.0032	84.0802	253.046	82.1752	61.3701
GGN	54.4002	40.2279	63.2801	22.983	44.3234	43.7294	47.0961	84.0785	16.7073	18.9386	10.9913	20.9561	53.1995	20.7047	59.074	51.4868	9.91653	17.5154	49.9635	16.516	11.4371	17.9933	95.7143	60.1075	85.424	29.2382	42.0114	39.905	11.1412	50.7994	15.4261	52.3071	34.205	47.2717	61.7604	7.50242	46.0382	12.5497	16.8425	15.9863	33.8323	35.0188	47.1465	74.5452	62.8419	58.1081	31.7857	63.3524	13.2744
CACNA1B	65.904	31.2231	23.9051	30.2702	23.7143	28.04	23.099	19.8158	8.76708	11.9976	25.3797	29.3751	25.8553	33.7389	49.163	18.9541	44.82	10.9176	46.2176	24.1137	60.9348	31.6577	212.98	18.3474	36.3399	34.7534	15.0029	20.2619	15.1388	14.8409	32.2222	17.0404	12.0094	21.4052	31.6186	28.8157	40.3104	81.54	52.8985	55.9472	30.9735	39.46	32.9786	62.3837	37.9606	41.7448	32.8372	28.2661	22.5864
MXRA7	44.2587	34.4667	56.2212	52.1503	73.2861	73.4351	75.1936	48.1404	137.321	40.2347	14.9374	56.1319	46.5816	44.6023	58.5892	48.7275	75.4343	40.4802	67.9105	63.2618	132.431	34.4855	169.038	67.1092	71.0124	30.5263	64.2091	47.8289	135.384	85.3297	35.7299	85.9518	66.3658	54.1591	80.2172	60.5408	54.5515	23.9738	30.8461	32.5174	51.0523	52.8847	64.7623	37.0381	57.8354	47.3628	28.1829	85.1985	58.71
LOC391356	175.961	372.023	150.037	85.378	273.016	156.399	85.7498	149.305	166.728	223.421	153.845	292.864	288.404	246.722	314.511	147.071	89.7679	98.6404	115.732	112.127	144.232	113.71	37.92	83.2907	75.0425	241.6	160.057	181.132	92.2173	102.317	183.9	132.68	111.116	55.7437	143.898	189.658	217.648	238.905	263.276	185.404	203.187	143.103	192.269	111.664	109.561	372.626	143.027	124.889	98.3013
ASPA	79.5373	47.9722	135.237	62.8501	116.594	64.0466	57.1055	40.4961	33.3636	22.432	84.7291	51.1633	93.4853	42.9424	65.268	138.797	302.439	75.6791	73.9803	102.853	42.2534	153.2	215.47	163.628	46.4548	199.635	273.983	86.4092	38.3815	122.005	49.2446	49.4965	203.589	81.2167	173.799	24.8313	87.4748	115.885	81.423	72.0011	75.3097	72.0017	94.8003	27.8569	64.9099	91.8235	151.311	128.674	74.3987
UGT2A3	56.67	28.0031	37.4456	23.1997	84.8737	32.187	25.1984	31.951	16.5828	20.3129	52.2165	70.2042	36.0938	32.5563	47.1222	24.2939	105.806	25.7927	40.1859	30.9412	26.8364	30.8357	70.9827	32.4876	48.6709	87.3875	37.6118	55.85	21.6786	21.4755	20.5683	31.0863	25.2646	26.5149	30.8376	47.6074	53.7689	55.8201	88.3879	73.2403	49.1725	56.5989	48.2572	44.2469	45.8178	66.7453	62.5108	41.2145	22.4172
JMJD4	46.3864	73.8959	37.2067	73.6186	53.7821	52.155	71.9145	54.8552	79.9371	68.3315	101.003	98.4956	61.6137	43.8566	56.0338	57.1262	68.6664	63.9119	44.6552	68.3634	63.1776	40.1791	54.6646	66.2747	45.5286	45.4069	72.5146	43.2906	73.7007	52.7858	80.7026	65.0884	62.597	52.3837	50.3605	56.7992	77.4916	43.01	45.4754	48.5306	37.3149	87.5995	76.71	49.4621	50.6336	42.5007	44.6133	44.6573	62.5516
PDCD6IP	112.195	91.3434	129.116	115.931	131.691	188.776	150.863	120.532	138.349	243.932	177.139	162.415	188.747	161.59	188.738	125.624	111.338	127.669	161.436	130.807	181.164	159.677	123.691	207.05	171.522	207.04	186.381	121.565	184.32	155.879	130.46	156.717	171.035	122.295	124.176	183.138	144.051	108.516	148.357	95.992	203.773	147.527	156.901	117.023	176.864	110.452	84.6213	158.172	164.846
NOXO1	56.8672	91.1564	36.5609	26.909	48.4074	28.1747	49.2573	36.2606	26.311	95.2562	52.1553	41.0828	55.4999	115.281	118.435	32.2025	44.3447	17.3009	27.2011	49.1879	63.6956	27.2249	55.9389	57.0749	59.1403	104.031	51.8245	27.6025	22.8246	29.2276	44.4164	31.3555	29.5301	45.8983	44.9468	28.6322	43.3063	98.045	131.866	99.8957	36.7179	51.4099	30.9472	52.5069	38.8588	67.1996	192.311	47.6374	44.3394
RGAG4	47.0919	51.4681	218.111	14.3872	63.3495	33.1844	29.2614	34.9035	16.9793	17.1955	60.5648	29.2794	31.9749	44.4393	91.1719	34.0618	16.4518	27.2885	17.7221	65.8575	17.4496	16.0707	44.8993	46.0481	45.2129	138.946	30.6114	33.7785	12.7101	18.8474	23.7348	18.8953	20.1019	19.8569	19.6172	52.0972	59.8572	49.9232	79.42	62.9623	84.6418	75.6885	66.2641	97.0256	66.0615	94.7638	33.601	39.8627	22.9892
DOT1L	129.288	149.403	73.4964	102.71	36.3104	37.0238	46.3343	100.151	81.2876	113.323	97.0321	123.549	53.5325	61.624	92.6188	101.805	65.574	68.8128	123.626	36.5489	48.2544	84.1256	122.433	60.4989	52.1312	38.5414	83.1281	33.0222	62.7352	131.358	113.609	60.661	108.227	87.6745	53.1409	58.6068	99.1113	51.67	33.1368	37.6382	94.6932	68.0086	71.0856	41.8236	147.095	54.233	71.9604	72.8355	54.5675
WAPAL	251.183	65.497	102.478	180.675	140.057	265.349	269.109	50.5817	216.34	479.402	230.304	154.288	529.579	228.531	291.21	187.648	118.241	262.324	192.139	107.014	143.176	178.655	109.661	99.0096	89.3125	104.258	97.8919	153.127	225.656	180.252	137.707	226.769	291.823	327.218	120.75	298.089	110.459	68.9008	122.077	55.8433	122.383	137.03	175.603	113.936	209.407	99.0407	53.7165	210.728	248.591
WNT2	17.2028	58.3598	17.6755	23.7213	35.641	17.0318	17.0805	37.9018	34.3249	47.4617	80.6416	35.1571	15.5153	40.8131	16.5364	12.1376	36.0956	30.5516	54.6819	23.4258	43.8359	27.9331	20.3187	62.7611	40.2762	44.6781	44.2644	18.9982	29.7294	20.4564	65.6105	25.0885	18.7794	38.5124	38.074	32.7746	25.6287	66.3521	71.1814	65.6327	22.2711	20.9272	25.1743	50.1217	24.0889	18.8474	64.5149	15.9633	57.4906
PRIM1	85.6465	177.945	138.561	78.9205	105.504	188.24	114.997	84.1318	90.6616	205.976	198.238	227.134	242.768	85.6087	105.596	90.0216	106.891	64.8474	166.575	153.351	163.153	92.5285	77.0234	127.003	137.247	149.929	135.655	107.517	93.2839	70.188	142.046	205.419	70.3394	84.637	145.382	174.585	170.547	142.96	102.507	128.494	160.254	214.932	209.538	99.131	144.637	153.121	82.6554	98.7687	136.882
AMY2B	49.8399	39.9574	36.5829	45.2841	323.121	217.144	200.026	225.555	199.785	136.869	176.107	58.5206	116.305	108.996	200.408	109.327	79.4863	64.5415	111.515	67.7619	124.773	49.2232	42.3448	97.2769	124.852	44.2282	68.4173	185.563	217.003	156.404	109.598	71.3314	187.335	226.171	52.6019	168.741	128.063	84.5562	94.6696	69.3807	77.1736	68.543	60.2365	44.3498	64.3712	78.2992	254.05	155.144	324.66
SLC38A5	39.0402	55.1888	91.5409	50.1433	85.6418	62.983	43.0898	43.0803	56.5911	79.3959	26.5376	39.1029	39.4319	42.1813	91.3211	48.8322	37.1868	40.3402	48.4089	55.671	117.103	292.824	110.528	55.9867	199.987	47.6373	66.2786	35.5078	58.8915	34.83	70.9143	98.1015	42.6543	45.1581	30.2382	58.5634	93.3735	53.1831	48.2535	59.9418	88.1462	80.0749	107.88	43.98	157.927	49.6141	49.617	59.5735	53.0152
RSPO2	33.3225	46.445	31.3973	49.7337	26.2945	26.0842	26.0766	33.8251	34.0777	30.0689	38.3619	46.3023	24.2792	39.0422	29.4179	39.8774	77.492	51.3586	39.288	32.8256	30.3632	56.0608	33.0386	43.3693	37.9228	68.112	26.8534	29.2486	36.0866	30.8411	40.4404	45.5312	33.9717	46.9157	44.8668	37.4762	28.721	63.5843	48.462	53.7305	29.2179	23.3732	27.7161	37.7242	31.3875	22.923	59.8117	31.3322	43.0722
CCDC99	30.2338	39.9033	48.7778	37.6919	43.0051	55.2191	37.1155	59.6167	63.6974	122.88	50.5184	50.196	91.2058	39.3593	70.6428	48.5636	49.5377	36.7612	59.2011	50.1524	49.1688	55.3113	56.6908	55.005	48.9332	38.0871	42.5465	49.8162	38.8153	56.3557	71.8435	56.283	36.5847	41.3558	28.591	51.0235	57.2842	54.8304	38.2456	42.0464	94.5965	43.3851	73.9917	48.2786	48.8983	48.4741	69.7739	55.8053	41.452
ADRB2	109.988	136.238	56.6683	154.787	27.5507	205.425	120.688	122.49	76.674	286.819	322.942	111.66	142.68	97.4596	101.565	147.777	124.176	115.401	115.497	240.361	262.934	237.255	330.37	86.3803	155.492	87.8034	101.482	103.343	298.373	115.189	218.269	59.7818	59.5882	39.4204	118.046	138.739	168.04	168.27	181.826	137.596	171.058	161.788	189.907	206.579	95.752	214.559	139.511	117.017	95.8635
DCBLD1	37.4998	50.1771	48.4984	56.6743	90.9754	65.1776	85.043	90.6031	99.5794	86.4426	58.2581	57.3914	164.95	61.8717	75.6177	33.1022	38.3634	61.2528	61.2038	51.721	70.6465	44.1082	63.1374	64.8107	57.7883	45.7042	98.4972	47.3805	131.29	61.0463	53.0453	64.4722	43.6339	55.9527	54.2602	54.4114	45.7438	64.6926	86.2014	79.281	57.7693	47.7163	42.506	86.6112	99.8769	30.2941	82.742	159.04	37.4645
PPP1CA	251.233	128.931	408.365	222.627	66.8983	234.177	62.8017	76.4489	208.704	399.207	361.273	145.252	81.8738	573.162	214.517	145.153	134.327	271.347	335.585	423.249	603.524	168.714	105.859	286.418	198.139	622.854	522.927	102.246	193.829	507.115	325.556	95.1097	268.279	308.694	332.777	125.308	133.926	773.649	421.333	550.147	68.5683	172.222	103.992	119.912	91.3519	164.803	984.979	173.997	172.916
ZKSCAN5	35.6204	34.458	83.8844	51.6383	94.2467	235.168	59.2512	94.1672	119.38	92.748	38.3102	41.1551	90.9798	38.9054	88.2504	78.9386	52.9079	70.2622	33.8829	72.7858	51.2736	35.0755	71.5715	45.0919	53.6815	17.2598	78.4492	72.0143	46.089	46.0904	34.3741	78.7348	54.4543	66.2676	57.1194	77.4963	95.158	26.8459	31.2797	25.3364	93.4852	120.868	69.6491	73.7449	112.627	103.345	12.3822	94.8513	51.2312
C21orf63	66.0867	70.5323	55.329	56.7764	77.3528	121.591	83.8583	98.3235	82.4961	98.6008	62.8913	113.175	69.0561	47.5103	56.5935	69.0058	67.8766	58.7772	125.833	96.3501	236.973	82.1166	145.157	57.83	44.2466	43.7864	46.2987	68.3676	162.773	55.8879	138.804	102.406	77.101	70.5713	100.837	53.1246	60.8505	64.5016	40.1385	89.3045	56.6895	93.1567	86.9851	42.8127	95.3671	79.8276	84.934	78.2474	156.979
KPNA6	29.8163	135.863	183.442	307.248	163.055	154.487	213.607	635.177	340.796	120.491	48.8876	72.6766	100.835	110.841	51.7945	458.715	228.875	281.652	358.469	226.413	223.261	522.208	120.591	148.199	161.474	179.187	207.273	177.047	175.615	356.141	234.165	166.926	561.597	323.564	144.124	62.8014	94.9387	221.713	106.275	209.476	103.455	75.7436	116.664	75.7422	98.8492	53.1099	330.621	199.849	163.42
SLC8A3	27.7846	61.3406	13.3735	95.5558	30.7109	19.9187	18.7703	19.7871	29.2103	20.2528	47.3058	26.3161	24.9932	32.5034	15.8042	23.5094	40.0778	23.6912	56.2281	51.7782	44.5006	38.0259	33.9488	31.2578	25.6275	49.0165	20.3666	24.2051	36.206	24.0146	34.7911	26.3646	28.6031	14.4898	17.5955	37.833	38.0534	98.1526	61.9428	57.5292	32.7374	31.9451	28.2629	22.4296	33.4934	40.3156	35.7968	31.3785	24.9175
SYT6	90.3267	55.0766	14.8964	23.458	62.4071	17.0288	19.3827	68.1018	31.4175	26.3783	61.1302	42.4279	19.7165	50.7956	25.7033	22.158	23.6672	23.265	30.4015	25.614	22.1453	20.7964	25.3776	16.2061	19.3014	50.3171	17.437	27.9389	29.0318	21.2337	28.5958	22.5135	17.7209	22.2129	21.1835	32.105	30.884	54.0698	64.4402	99.6706	30.7867	18.2506	36.9794	33.1749	24.6806	27.9249	86.9351	24.271	23.0181
MAP3K2	58.6511	49.1181	126.149	80.3867	114.586	75.7371	77.3162	37.4172	96.0459	50.54	35.5399	48.4355	42.7078	87.5053	57.5371	96.4752	56.0853	122.184	55.6191	38.1762	49.2041	117.446	66.9618	61.0463	53.9324	70.2745	90.305	72.4452	70.9051	74.6354	65.4211	83.1272	92.4295	62.9778	94.0293	40.252	40.4634	42.2912	41.6182	43.3258	58.2808	74.8037	68.1693	55.6321	63.1469	58.9436	54.4085	78.6133	72.9254
STOM	288.865	328.352	158.494	164.938	274.522	1680.85	691.627	927.271	291.884	317.634	151.016	136.276	261.138	1001.01	368.635	220.421	180.609	175.818	320.679	1125.16	557.232	455.237	742.741	275.16	309.629	183.07	175.504	1016.85	337.052	442.507	243.336	486.057	535.215	278.744	377.676	170.872	611.45	238.497	146.289	136.825	154.914	1317.29	365.769	871.964	818.296	439.011	385.978	1245.58	450.592
LAMA1	36.1585	63.1729	35.0956	37.8531	25.4834	27.6001	50.1671	47.306	42.665	55.5493	58.2353	35.7108	29.0144	35.8112	43.6776	30.7975	212.147	36.4052	34.3841	51.2866	34.7746	42.4734	32.4357	33.9505	50.3622	35.1692	43.416	32.9253	44.5695	32.7743	81.8353	35.3613	40.7798	45.766	76.5492	53.4104	33.9142	56.3549	56.512	42.3448	29.4064	32.3909	27.4272	42.039	28.4255	28.7036	75.969	31.2477	51.9262
ERAF	134.89	261.44	224.344	190.184	48.9938	48.1519	35.214	923.806	83.6228	20.4569	35.5105	64.045	50.7109	51.7324	29.6999	42.4211	175	81.9415	57.156	139.706	32.9795	115.979	49.0822	25.372	539.031	72.5455	103.5	91.8216	103.641	36.8903	259.123	366.992	427.446	55.676	776.495	64.8821	47.3433	65.7919	126.174	77.4961	43.7858	249.531	39.1821	62.0232	53.218	71.5871	96.8886	76.8248	84.0123
TLE4	112.575	59.5604	136.122	204.47	155.348	147.914	222.397	56.7865	229.022	235.301	68.6565	119.154	103.797	154.686	189.461	123.401	76.3992	141.941	206.398	116.941	120.498	184.453	186.878	147.826	154.087	57.2984	97.351	147.474	238.827	115.687	245.135	177.617	129.534	121.982	77.6686	183.386	99.518	69.8907	85.4917	59.4446	168.73	152.012	118.431	169.347	164.434	57.4926	93.6415	170.739	100.702
C14orf166	590.29	935.524	442.566	218.28	472.466	397.478	362.212	304.953	419.814	892.174	299.114	536.02	921.93	184.356	397.06	525.88	263.473	269.015	190.486	322.51	316.674	310.103	306.915	252.324	267.118	446.346	356.626	945.259	270.845	284.589	286.934	571.028	147.454	191.174	270.547	593.617	520.749	346.253	505.035	251.934	692.932	665.333	444.114	453.935	831.687	653.19	362.288	647.403	508.741
STYX	46.1702	65.5758	86.1914	35.3946	38.5768	61.57	44.5614	22.1048	42.2739	64.298	45.8292	62.2373	41.1368	61.5611	58.453	39.8487	89.8559	49.9293	111.293	56.198	98.0328	68.0492	55.907	78.1009	88.9603	68.5986	123.378	37.9077	68.7187	50.0546	112.768	27.7938	42.8085	55.9382	54.2266	83.3162	46.6903	78.9138	80.2687	66.9226	48.3926	83.3347	60.7123	65.2538	47.3104	38.5	64.958	49.6087	62.3671
CSF3	31.3225	47.645	25.5873	39.6679	56.3036	34.7141	69.6688	39.1095	47.0981	32.291	7.14916	19.6464	57.9921	8.27946	22.1197	37.2866	42.7799	26.241	25.298	45.6529	16.2681	36.6761	14.8194	20.3696	25.0318	6.86264	43.3602	45.9578	50.9523	37.3395	40.3296	47.6675	37.5769	38.1381	32.5132	36.2256	46.722	7.84786	9.78101	7.42131	36.0555	31.1377	36.2465	28.4471	34.7766	20.6855	3.96186	36.1855	30.9023
TINF2	311.022	154.162	225.185	230.496	191.91	729.195	363.352	325.587	274.092	1373.91	1200.83	537.329	641.978	2185.22	560.817	177.158	236.508	250.223	343.422	399.107	395.863	614.188	283.729	388.912	161.964	709.397	285.647	202.272	436.642	1951.63	1169.86	155.027	868.228	655.766	244.593	526.285	191.415	266.866	783.658	289.17	421.655	309.045	319.351	176.658	105.501	158.632	579.557	252.555	460.453
TPM3	45.2369	43.5579	66.8038	110.188	44.4006	72.2068	60.8382	69.9207	45.5852	70.8845	42.9087	42.4227	50.9773	74.4569	76.7893	47.0134	47.8373	60.0362	44.8829	45.4415	47.4945	71.5092	62.651	52.6708	50.7534	76.3255	51.2058	62.5907	53.6228	51.1203	52.2707	73.7878	58.6969	51.8476	61.0962	42.077	55.2675	66.9898	63.3208	95.3556	45.0437	65.1381	53.4491	38.057	47.9596	54.4231	79.236	103.378	55.8922
PANX1	124.024	112.355	89.5006	37.6713	87.3237	349.512	85.6365	102.504	57.6333	67.6063	42.6466	43.6493	196.061	123.47	96.132	93.9531	43.9331	68.3304	74.0092	145.411	49.1089	50.149	107.816	48.1147	79.376	48.7645	55.2523	130.562	53.4718	84.725	93.0875	84.5203	56.5726	40.778	80.0858	80.7501	125.633	61.8615	47.9781	55.0218	161.336	129.363	93.2882	113.546	141.424	173.159	28.7655	82.6504	80.7789
TBX1	63.2818	46.3361	87.279	86.3083	74.7535	52.9526	66.6375	71.762	63.5169	36.4418	28.5719	56.4213	116.51	56.1177	50.5059	54.6445	68.4696	70.2032	59.7375	41.7206	42.3583	77.2755	211.941	80.9363	110.027	47.1405	115.707	53.743	44.3775	112.052	42.608	63.1141	57.6313	69.7193	55.956	69.016	79.3489	55.0258	34.795	37.2621	102.115	93.4141	65.1451	85.3664	98.2709	83.4444	32.5083	97.2233	33.7882
AASDHPPT	87.6768	95.496	104.08	58.7301	183.907	230.633	123.327	130.181	192.792	279.999	189.676	156.406	280.584	108.025	178.501	59.8805	53.5322	92.793	139.295	121.819	177.365	107.4	171.124	116.546	96.9622	163.225	110.346	120.648	120.894	96.8494	111.15	153.033	69.9022	97.728	110.776	175.61	165.484	178.77	122.53	96.8842	271.151	169.103	104.918	143.223	196.588	194.153	109.214	138.097	156.868
CPM	22.5394	40.2632	87.404	52.4183	67.1832	77.4163	59.5372	87.318	63.4308	59.3415	58.7819	27.6802	48.837	112.5	75.9414	30.8518	48.2046	45.3227	36.9139	22.6657	33.3434	43.349	48.4083	37.0149	34.1733	105.488	71.6507	43.4947	40.0168	68.2596	39.2492	39.986	42.9377	47.8341	48.4934	38.6901	43.8875	84.452	90.234	147.607	46.6844	35.9975	42.057	43.8884	32.8863	47.7181	149.511	73.8185	31.1524
MLL3	76.3529	66.2255	112.495	85.9965	48.5669	36.256	50.8596	34.8281	49.3163	46.567	39.2072	86.2824	47.37	39.1484	42.1826	83.395	95.3151	95.5232	142.375	89.105	100.057	104.777	128.487	109.182	92.2535	93.5847	97.447	37.5797	41.6622	85.6024	55.1816	50.5268	75.8713	111.615	68.0211	40.6781	54.3044	74.0498	114.527	79.6629	46.1457	48.0539	71.1519	107.232	64.5248	96.8826	138.398	84.8294	68.6937
C1orf96	29.6037	38.9259	31.6758	31.2712	40.0017	47.0785	38.2886	34.4938	35.0741	22.4888	50.5425	41.83	38.2994	72.8998	59.347	40.6635	107.417	46.1842	24.9249	35.3292	25.8641	24.9875	38.7906	31.5331	53.7169	83.9615	34.1329	74.4544	44.733	32.8294	27.9288	41.1566	32.8346	37.3761	48.8828	29.6672	33.7547	63.074	82.1107	85.4068	43.7168	34.7059	28.5321	36.0292	34.5805	47.6522	146.046	34.7229	42.4464
EPHA2	130.488	20.2877	21.6488	31.6545	17.0743	25.6502	26.1352	46.0966	35.996	26.7685	66.2494	197.128	23.0443	85.6192	83.4389	31.7465	19.9806	31.6996	41.8062	17.7136	18.3408	28.0174	20.6917	36.3284	58.7927	85.6365	23.7051	18.1865	21.696	27.6295	45.0025	24.4421	20.5298	73.0193	53.2774	20.7506	16.1751	85.4884	74.5332	81.6695	19.3842	18.5256	20.3308	33.9062	43.6126	33.11	244.9	30.4433	40.7716
PPP2R5D	80.041	51.6903	45.0695	98.8936	93.1748	139.122	103.253	93.3025	109.844	99.7938	78.7948	130.6	125.8	92.4068	79.3942	38.0543	93.9139	144.014	170.052	71.1071	101.676	49.6855	47.287	68.9312	55.5224	72.5303	137.537	103.6	82.4634	127.87	101.956	68.7872	154.361	74.0907	78.1076	79.4849	96.0911	175.313	72.4049	63.1136	103.421	63.8182	66.3205	57.0061	105.431	69.9766	72.0447	62.5135	125.378
TPD52L2	351.613	181.259	298.727	424.891	172.949	161.091	168.841	232.445	220.626	208.652	139.72	401.537	177.971	394.392	159.877	184.308	138.634	480.039	158.214	159.955	187.602	343.536	168.17	391.996	207.468	244.551	194.451	181.158	113.26	470.195	192.553	223.632	235.773	340.918	160.124	204.618	210.784	226.874	252.493	232.509	237.855	101.121	185.292	298.258	229.157	231.923	415.985	270.723	191.893
PBLD	45.5587	43.9705	49.7283	59.8597	52.5249	56.1564	27.8753	48.5344	84.8692	42.9949	36.7822	55.0454	29.6358	61.8033	35.5935	32.0433	61.3915	25.76	28.9359	27.9862	36.7969	38.0132	36.842	46.8978	88.0625	53.3598	20.5716	64.1614	56.0307	56.6112	72.9114	46.763	42.8177	55.1726	55.1829	52.3741	49.8046	26.1367	26.6851	25.2406	35.4904	30.1963	45.1195	50.5379	37.7347	35.7849	22.222	57.5081	40.6089
ARCN1	129.699	109.971	203.163	162.962	148.908	241.813	154.324	107.345	299.501	506.65	713.593	190.087	437.584	388.638	123.065	134.211	292.008	134.566	256.785	189.396	259.611	161.71	118.621	120.081	114.81	608.622	231.499	137.652	228.265	387.977	309.014	156.793	416.82	158.139	91.2154	118.318	114.445	562.538	282.193	334.681	186.355	114.335	114.032	100.308	187.876	57.567	416.558	127.581	187.621
LOC646074	69.5209	29.2255	30.5872	112.626	98.8467	47.5361	49.019	20.5716	30.7826	37.1665	46.3633	55.6486	86.3127	48.0279	32.4417	41.0537	161.815	37.4185	68.564	25.7	24.5968	26.3431	39.8969	91.0855	46.8843	72.7587	41.6791	43.4031	34.2724	37.8678	36.2145	32.5303	29.7467	27.5389	22.9441	96.5393	65.3359	47.0096	75.9578	53.4328	58.6381	74.2886	65.7343	90.9832	97.4999	96.7702	28.9622	34.9279	35.9641
FRMD4B	448.214	76.1204	74.6074	101.607	103.809	103.935	210.29	74.9833	284.374	204.757	43.688	171.738	101.174	34.2672	148.609	58.5995	53.0922	149.504	69.9583	283.939	62.661	100.414	162.662	204.981	81.2133	28.4207	79.4212	153.428	137.512	270.609	107.599	113.112	238.469	129.772	113.663	95.4763	110.605	28.8936	30.2575	22.7285	155.175	121.707	134.609	100.445	104.834	104.716	15.5817	238.174	86.4308
SCN3B	50.3541	45.7402	31.0978	47.5878	25.8728	32.337	29.9592	25.1041	38.3501	27.6131	45.8893	80.9867	50.4718	19.9952	37.1664	37.7778	63.7862	35.3906	82.1622	31.0956	39.427	47.9461	42.5072	69.7279	16.6811	19.1427	43.9529	25.0974	66.5924	40.5442	29.9103	39.7174	62.3087	16.9037	31.6041	84.9137	48.7743	32.5849	21.252	36.5567	44.054	44.908	45.3127	28.7261	30.5769	19.8545	18.0339	42.3356	44.7611
ETV7	28.3576	30.4508	35.5216	38.5285	40.4506	43.9546	38.1743	62.0264	36.1881	37.6081	17.02	29.992	38.9371	316.314	41.452	32.0741	33.0652	27.9546	35.7134	29.8551	31.846	25.2179	39.482	44.6485	31.6466	24.9752	40.2208	37.4791	32.5997	39.0023	27.8742	36.0999	45.8322	30.6729	27.7182	39.4165	67.2874	28.3494	25.1863	25.8871	54.0716	57.0027	71.8423	57.4144	49.4152	62.9749	12.7799	43.3255	39.8938
CD99L2	138.734	90.5143	158.161	132.356	92.1926	300.479	244.254	150.171	176.318	157.013	398.298	246.377	180.962	112.83	208.596	81.993	88.109	106.764	86.8913	76.616	123.839	195.555	83.7251	139.132	159.384	103.573	162.471	141.061	220.112	180.337	101.854	76.381	96.1246	137.593	78.4485	108.636	155.553	128.962	171.004	178.785	197.656	72.2813	240.261	246.279	271.503	148.049	136.358	176.468	117.437
EHMT2	60.5095	43.1727	24.1836	60.8297	76.3531	54.7407	78.1493	40.6082	47.9465	38.9523	67.4346	90.1901	31.7766	50.0274	33.7044	68.4309	40.3888	78.4197	43.1116	35.8732	51.7983	29.889	55.5194	84.8616	23.3828	32.3601	48.7281	41.1861	46.2446	37.2521	68.3221	37.731	45.2597	29.9772	24.553	64.01	77.5004	78.5279	58.8935	61.3579	64.4063	58.0398	44.4271	58.0918	42.6379	38.6305	56.6568	41.6438	41.3164
KCNK6	101.46	34.75	140.142	50.7699	62.3651	116.428	87.8172	111.462	48.811	77.6799	124.283	66.0562	71.967	150.359	118.859	52.2752	31.3553	158.432	213.845	79.6786	120.682	124.712	41.6497	98.8875	92.8608	106.828	141.99	48.6704	86.7738	123.516	35.8423	67.0036	78.1679	81.2015	40.2478	120.15	88.6388	76.5662	239.388	91.1914	82.8803	74.5413	62.1	177.777	128.999	84.3502	81.2429	70.9269	72.7824
SNCA	148.74	535.472	191.721	181.687	81.1835	110.61	56.9392	291.973	81.5194	34.6468	51.3595	82.2447	75.8961	72.1599	67.5725	37.048	349.485	199.068	81.8275	254.28	75.5913	224.115	73.4607	46.3877	216.148	61.2838	134.712	236.114	149.401	70.0753	131.703	386.66	252.711	71.0289	369.155	60.1463	128.473	118.707	162.337	170.301	54.4894	340.707	65.7436	185.905	156.13	134.278	118.052	148.561	119.823
LNX2	46.5907	59.6825	60.6817	49.5428	166.609	140.809	103.52	82.4308	129.549	113.848	62.7165	77.6497	151.791	52.6498	86.0944	32.3577	51.0804	87.8722	274.315	53.47	80.6844	124.146	75.6711	46.8576	27.4391	26.068	104.267	83.164	101.88	28.7388	123.3	129.997	36.4586	27.9521	61.4253	179.52	92.8404	54.8334	68.9955	88.676	140.594	81.8326	86.7914	79.6139	171.352	68.3499	20.5945	61.3132	85.0424
GLO1	296.406	788.14	74.9476	79.6045	369.509	220.208	269.921	241.052	160.207	735.082	390.98	477.072	585.922	200.516	237.725	172.087	306.889	64.8997	187.155	279.195	371.738	112.573	411.007	158.519	251.224	207.179	105.234	291.592	214.456	81.1719	519.659	164.38	127.555	171.619	291.412	490.642	367.262	72.5778	257.255	340.221	378.219	400.215	501.478	317.607	356.468	763.91	141.145	292.254	204.507
PCDHA5	34.4033	25.2445	51.0516	28.9547	58.3444	41.7803	37.3764	50.9535	26.6575	19.5168	98.213	21.6658	49.1469	83.1442	24.5628	31.3655	38.6325	28.9258	23.3992	23.546	27.4416	39.9952	16.761	31.6105	43.3951	69.1411	38.0115	44.6687	26.1444	28.1175	24.5345	32.7804	26.3853	28.61	24.739	24.6441	30.339	93.6785	71.5582	73.667	39.2087	33.4601	39.6168	33.6702	29.5641	42.9661	111.493	33.6223	31.0415
JAKMIP2	53.5196	59.2203	76.152	70.8282	72.7804	188.857	99.4941	166.585	102.333	149.363	58.718	100.425	144.533	36.3111	52.0065	60.1799	95.3602	37.302	74.055	59.8373	67.7392	87.0767	104.221	60.2384	35.408	60.0689	54.7739	86.1041	114.866	73.6554	104.648	46.403	48.1139	34.1402	89.2487	172.725	85.1867	69.6073	36.123	51.491	172.949	75.6255	107.623	49.4452	78.9422	102.172	55.8028	86.9796	56.1646
BRD8	52.8347	67.1888	23.5321	81.1846	18.7161	28.9213	23.8614	21.2208	42.9039	20.2519	127.134	50.2045	31.1256	16.0293	19.9016	24.998	49.6335	39.2846	23.5491	41.9171	112.232	28.8283	44.9263	36.3681	15.2513	34.7706	30.8424	34.2552	59.344	57.7324	58.75	62.8864	45.3497	68.9438	56.8326	31.2483	24.3295	21.6951	16.5267	17.9483	24.3624	24.4465	21.7374	22.4743	29.2649	18.1264	34.7353	29.0659	47.5839
LILRA4	59.3093	45.3072	47.7063	64.4404	172.215	277.984	69.8502	141.602	83.7303	61.0279	198.248	45.8408	126.189	308.983	217.327	59.2864	16.3243	72.3156	137.415	54.059	120.334	58.2365	58.9178	104.622	95.5059	369.963	213.446	55.4219	33.5209	55.4042	31.7493	51.3164	63.1579	51.188	22.9382	195.529	120.806	185.388	234.847	186.643	270.137	114.746	182.162	165.289	125.889	220.385	103.163	62.477	46.3845
CCDC55	22.1526	29.0117	47.5833	75.3904	226.59	237.51	96.5018	90.443	205.82	141.188	90.5993	71.1511	61.7674	166.259	64.0977	125.303	79.2381	113.601	94.5824	58.9848	205.189	104.153	16.8604	35.3641	31.4598	81.5827	147.453	100.991	115.024	111.761	99.278	72.1913	196.993	91.9917	45.2489	68.7656	103.417	162.767	142.654	129.608	40.9006	39.8721	44.541	26.6352	102.135	57.8133	158.322	58.4914	108.682
TMEM146	41.9121	26.1996	28.9982	56.6544	20.261	12.7464	36.2448	11.0684	24.8829	13.3664	22.215	32.5221	35.1417	8.33318	29.9435	29.758	87.7029	35.2705	18.137	49.9575	32.0435	31.2912	114.244	27.3492	35.5424	11.9262	22.3264	65.461	48.4961	37.1481	16.7927	32.8145	29.8337	18.1879	15.2111	51.4881	42.718	16.1363	17.1778	9.31082	60.0273	38.0882	48.8185	29.8647	69.9026	49.8667	4.59988	25.9354	32.9956
EDN3	35.9193	54.5159	37.7969	68.6831	31.1379	35.1978	45.1974	42.1172	52.7158	43.9396	50.171	37.2202	43.4277	27.9819	24.4183	45.3975	52.9396	46.3258	33.1549	74.6353	40.3127	30.246	31.2628	37.9897	47.0068	65.2521	25.3909	69.9194	66.6842	38.5512	54.9287	45.8906	45.287	40.4848	38.1157	49.1596	30.3922	60.8666	51.3774	63.6255	32.4082	31.0785	34.3281	32.5315	34.2981	31.8568	65.0978	32.7245	46.068
CXorf57	86.6615	593.212	79.8867	123.561	140.349	133.525	137.078	189.583	157.866	145.862	80.9887	334.563	220.37	10.5104	121.663	157.522	282.946	139.984	157.187	152.447	132.485	138.089	134.802	72.3453	76.602	10.6686	80.9545	100.321	181.581	41.1295	213.815	406.437	124.637	79.1564	109.343	407.33	190.471	21.5167	30.7718	29.3926	213.57	132.029	289.417	122.511	273.306	120.961	16.541	85.0117	133.186
PSTPIP1	149.133	70.3653	150.903	168.328	84.3246	340.972	169.206	104.762	208.507	189.566	120.776	138.105	141.198	212.411	159.81	225.544	89.4383	183.787	243.604	117.433	171.684	182.923	45.1107	177.299	82.1091	165.54	250.559	69.0254	193.434	281.035	127.965	131.055	202.029	80.2869	167.546	144.904	147.572	102.184	99.3766	108.965	109.286	66.2088	235.237	200.074	159.363	129.818	83.1188	99.7245	76.2556
CCDC94	236.438	94.4999	440.603	144.997	338.032	96.4458	164.273	149.798	277.452	75.7419	20.2202	75.1071	72.9065	84.2552	121.479	204.873	153.291	65.9086	180.855	68.763	170.225	105.345	41.227	89.2802	24.6116	116.94	124.528	551.774	362.667	193.667	203.701	106.336	273.892	88.7257	76.6871	308.011	171.755	73.9725	50.4025	57.0821	73.3207	60.2394	93.9406	51.9639	200.746	67.0348	52.0061	82.3584	210.579
WNT9B	49.1643	116.489	30.2426	49.3862	23.7825	31.3912	17.0592	18.0911	36.8571	48.2201	70.1495	15.0832	22.9885	81.0571	22.0353	31.677	32.1286	43.2889	50.8012	59.2666	31.3175	37.7193	17.7455	202.403	40.4682	117.913	22.4697	32.2256	65.4217	22.0241	50.2988	22.4567	20.6955	31.722	34.8505	60.3974	31.9753	91.7568	108.67	143.501	38.0824	27.2002	33.5599	30.49	23.7803	28.279	121.144	24.2655	48.204
DGAT1	82.1828	68.9223	233.461	276.339	99.1645	75.3869	159.486	121.55	75.0093	137.712	53.5485	140.476	88.5466	99.6097	56.6373	49.6007	30.7479	109.916	74.116	69.6236	137.249	113.214	74.357	73.7419	45.4487	110.27	62.9249	81.6106	86.7404	335.354	69.1571	46.4177	93.0441	56.6516	87.0525	115.687	73.3336	70.7579	82.4078	91.0776	109.918	72.6336	68.091	110.569	116.603	95.7797	92.9241	69.3033	95.0792
DHRSX	64.1408	20.4238	38.8678	75.8142	43.3151	47.6304	36.2369	57.3785	28.5196	72.7903	33.5224	91.908	44.2524	49.7218	23.6593	24.018	22.7749	51.4903	33.4676	36.8889	33.4898	65.4539	101.643	35.4382	29.1146	23.4726	41.3629	35.0306	36.4315	28.5218	33.7044	29.5677	23.2089	33.1527	45.063	51.3937	60.0702	58.0738	51.7578	95.6346	64.6871	40.2829	50.7282	58.036	33.669	60.2685	31.76	33.6583	33.385
ZNF556	63.7783	67.2594	127.114	61.1484	159.759	51.5986	89.6071	50.1399	94.2728	47.0199	160.355	62.0054	101.181	111.047	55.8233	97.949	25.8416	45.4506	67.6838	103.412	65.7741	48.3532	63.6414	57.7799	68.4922	59.8475	56.3003	76.7061	68.5542	82.9597	28.1313	91.4466	59.9522	46.7145	40.6243	96.5121	97.085	73.7019	74.7098	64.2451	65.1723	91.1113	83.9199	75.4372	114.293	90.3029	67.2666	65.036	59.2665
PPIA	253.538	301.993	180.91	201.587	196.396	242.196	222.895	257.681	279.859	417.718	470.879	226.693	279.667	316.4	267.163	196.494	240.103	170.755	238.546	274.83	254.684	180.676	155.637	220.122	292.657	378.244	219.703	209.136	295.512	202.842	155.219	427.794	359.567	212.73	238.077	286.623	231.365	132.902	273.917	152.672	183.845	199.238	295.653	150.098	383.441	365.441	192.508	307.617	349.112
C6orf85	93.8164	94.447	64.529	111.669	99.9328	70.3229	58.0469	54.7934	90.8734	54.0905	131.109	221.955	56.5464	84.1631	53.3311	60.0826	127.66	81.9826	48.3822	95.1092	62.7267	106.268	137.228	62.1157	54.0049	85.4418	58.955	57.2721	89.6838	123.606	100.787	87.5464	82.359	73.2625	55.7744	88.4086	41.7668	84.7427	82.8041	156.589	72.8496	69.505	78.0782	65.0456	67.027	39.3214	141.521	68.5868	63.7621
NBEA	22.7389	30.8965	47.1846	40.5176	63.2889	33.5281	58.1317	78.9608	102.42	19.3597	188.819	19.4735	28.4622	39.96	24.6239	18.137	44.508	30.7008	22.7636	43.462	15.8592	51.7548	24.6835	19.7063	19.2889	39.2568	14.1834	27.5519	59.44	17.291	51.7242	26.5377	27.0198	33.5659	32.4699	55.7664	28.1084	63.8239	56.33	94.1481	30.709	24.3929	20.9406	25.3455	28.3978	19.0816	60.1237	21.1928	48.5859
SAFB2	180.214	265.564	385.37	449.145	439.222	352.066	700.897	1391.94	680.392	307.172	153.889	286.76	188.073	133.265	285.519	877.833	105.492	417.4	225.249	134.9	203.79	287.016	206.447	109.923	317.099	39.6261	260.453	292.929	91.6514	833.364	108.82	228.597	832.705	271.429	335.356	212.05	631.178	329.706	60.4599	165.92	435.623	382.106	140.383	316.642	228.316	123.743	167.609	112.888	117.695
KRT80	50.6857	44.5174	27.3642	37.3854	38.0512	27.0162	33.0163	38.193	31.8588	27.7272	40.0739	28.981	23.1355	33.91	40.7948	21.8223	32.5048	30.4427	25.654	46.9759	31.029	27.672	42.1498	28.6732	56.6198	59.9354	30.99	35.3823	35.4384	30.6245	40.8799	29.0496	29.2115	33.2852	33.7746	43.4521	31.6115	51.4668	48.6019	55.7589	36.8174	36.4636	35.6715	45.0899	35.9942	37.0917	41.0721	30.3074	35.1747
SERP1	212.796	323.741	221.892	187.084	310.764	303.393	263.949	150.715	330.563	438.221	256.399	170.044	434.056	468.819	303.207	305.953	92.5686	160.613	109.437	122.598	194.908	214.859	203.554	267.725	87.0828	257.311	199.051	342.326	181.92	121.355	194.132	405.287	252.521	163.916	230.842	190.782	130.007	200.041	478.393	295.522	264.427	560.253	312.58	129.958	265.175	369.426	281.052	368.293	306.412
PKN2	72.1174	44.6807	161.265	61.3975	77.2174	142.982	103.267	98.5276	52.7038	71.7536	61.6943	154.083	89.8854	95.0015	46.434	87.2905	56.8314	88.4648	128.233	33.0113	98.452	91.9293	46.8593	140.81	152.924	105.807	137.291	70.3952	83.3132	44.403	58.9689	109.011	57.1676	41.0933	97.2635	58.6648	86.1157	59.9304	190.337	143.941	106.435	98.91	144.209	129.146	132.278	101.917	74.3053	110.107	72.2722
AGMAT	47.5356	85.1833	35.0519	35.4705	22.8344	14.868	27.5236	15.7155	42.9671	27.9473	131.267	48.0926	43.6262	31.9658	23.1956	25.989	91.9718	48.2738	66.9334	23.4398	92.9454	42.4171	72.0241	18.8768	31.3154	52.5536	23.9953	22.3203	126.486	15.7748	41.6465	62.4107	21.5447	17.536	29.271	90.1023	48.5723	72.6184	64.836	37.6432	16.2044	57.034	38.6871	22.8891	76.319	27.269	66.734	17.7765	23.077
PGPEP1	31.7735	76.6796	43.2076	56.0031	45.0377	28.5793	36.9156	72.8287	131.127	71.9029	80.3782	94.4857	26.3235	53.6269	16.4941	67.1323	17.5513	69.5314	55.841	40.0063	81.7058	100.419	64.6031	35.3774	108.371	51.2674	62.6068	19.9686	69.553	32.5583	90.4286	27.4399	22.324	36.022	67.2403	107.661	52.6695	94.2093	81.2721	142.512	39.7593	48.9403	44.5274	91.4541	52.3189	53.5622	72.5646	35.615	47.6261
FAM59A	36.7694	49.7767	32.3444	51.5857	37.0623	36.7136	43.1349	31.3802	37.0545	37.1409	56.6942	39.0358	40.7374	44.2564	45.7424	48.903	118.626	32.7178	37.7312	32.868	44.4119	51.9289	43.6526	28.4289	43.6511	86.7533	33.819	49.2299	44.4233	35.2927	43.3112	38.3849	40.5771	42.8273	29.073	38.2911	24.7514	61.7873	73.4983	75.9128	48.1495	46.8714	39.5627	33.3198	45.8465	43.9733	70.7113	25.3272	49.7778
RUFY2	38.4048	56.8895	31.7567	50.1813	72.2561	40.6094	26.7985	23.1114	51.7131	52.2161	57.1342	31.1315	38.7464	44.6016	24.4731	30.1843	39.1045	39.0579	85.2637	68.6282	62.2644	121.902	60.8239	53.1641	30.2162	94.1524	23.2171	22.295	58.7886	52.3168	103.542	61.9283	46.1212	38.0666	38.7204	40.1972	30.1256	87.4018	56.5475	67.4856	22.35	23.5225	28.3397	30.298	32.2658	42.5944	113.388	51.4933	39.7161
DNTTIP2	187.738	246.03	164.419	155.244	235	131.323	177.943	176.384	226.288	146.845	83.0296	115.079	143.313	131.832	94.9235	139.856	138.957	164.515	83.0697	104.361	72.3618	189.223	187.482	99.5539	93.4329	95.6602	105.549	338.147	121.824	121.149	128.012	180.585	142.739	125.136	167.514	124.753	208.653	78.4525	92.3181	63.8078	227.605	165.99	109.593	159.373	172.188	153.699	124.569	238.344	137.475
TMEM103	71.2097	75.4847	30.9804	71.7294	22.9218	72.5761	63.1361	37.6933	154.388	138.327	156.488	62.7089	44.0075	69.3546	47.0445	31.2045	52.1999	116.964	90.2176	111.908	164.482	57.0058	39.6741	52.6532	24.4417	85.0304	27.8287	37.3438	115.68	29.2145	162.459	65.1049	18.9497	17.5039	47.0939	142.584	52.4091	99.0977	103.648	138.168	104.799	73.7158	108	50.6212	65.5692	43.3619	64.4323	28.6649	49.0807
ARL6IP1	460.686	755.307	452.398	271.324	317.21	590.825	318.047	367.04	466.301	1929.26	387.992	470.365	787.228	242	497.397	160.67	285.825	238.401	228.042	591.677	582.369	309.995	564.133	340.989	239.361	273.124	305.334	633.475	579.66	520.923	671.671	520.691	353.899	373.211	488.043	456.358	386.023	245.986	199.162	149.807	720.598	601.447	383.613	158.389	428.138	246.31	347.844	723.177	417.51
RBPJ	97.5141	41.0823	77.6196	126.922	68.5686	64.617	92.4926	110.931	117.447	143.185	75.8961	74.2686	158.59	136.289	48.8119	85.5387	29.4586	173.429	48.5011	19.2109	86.4341	196.477	68.5142	44.6575	87.4759	39.7212	63.202	76.9939	80.9706	75.9392	69.1182	40.1736	52.166	94.3448	65.8584	74.1682	55.0962	177.646	171.32	162.14	75.394	67.7918	53.6818	67.6862	49.1394	76.3141	239.693	80.5893	107.273
RABGAP1L	93.8813	211.527	258.65	117.994	104.567	167.634	140.29	100.497	123.956	151.371	132.367	112.49	260.019	94.9275	124.019	112.557	152.939	243.274	129.253	290.524	127.509	83.195	170.611	130.238	137.577	171.237	103.864	298.348	165.438	100.736	131.52	176.098	88.0011	79.241	155.306	104.538	221.381	163.769	194.521	141.693	199.493	173.515	143.876	280.641	232.687	208.662	182.137	117.912	123.792
NCOA3	171.271	137.232	218.623	84.861	192.533	66.5246	197.129	57.8005	162.357	221.844	139.5	146.62	126.219	204.599	117.735	108.731	81.4678	151.605	300.163	217.014	256.377	192.766	181.092	387.876	216.835	181.147	322.911	58.0195	177.396	79.2678	119.016	140.784	77.5697	92.3042	137.84	230.425	175.341	219.971	284.821	262.337	273.382	231.898	174.244	239.956	231.517	166.579	189.519	108.254	177.92
MEIG1	60.7669	30.5541	41.32	191.521	38.0742	34.9165	33.1462	26.7444	54.5369	33.6233	51.7133	61.561	24.1769	35.1383	42.9801	38.375	125.042	71.1946	155.268	85.8639	33.1636	64.1016	38.2859	89.4222	28.6601	46.6375	33.3424	20.2626	71.3811	28.635	46.1185	60.1502	29.6677	16.0557	27.4347	83.7075	69.6707	53.1254	67.2722	57.2982	62.4054	124.454	56.397	50.4575	60.4449	63.8046	29.9247	35.897	61.9
C6orf10	30.4857	100.163	40.8762	73.7661	34.5536	27.6751	56.2392	46.3088	64.9862	50.093	37.183	38.7914	27.6082	28.9517	13.5114	73.8848	34.3325	59.3493	47.5662	33.51	57.5102	56.9674	105.788	14.7564	78.1616	19.3392	122.001	35.4461	85.0714	19.3596	131.748	35.0859	27.2524	56.4941	55.3332	63.289	32.041	60.2062	61.9398	37.0849	27.0396	36.5527	45.7846	79.0132	38.0747	43.0326	41.6686	26.7979	53.5114
LOC196541	32.4598	21.6237	43.7486	51.1368	21.9322	24.4452	52.831	39.1972	26.5935	14.3404	16.8922	91.8638	55.6989	27.8352	55.3397	45.8553	62.7881	13.1946	31.224	70.6991	26.2321	39.5759	44.2093	45.8682	39.2824	63.0992	36.7231	41.3929	18.1415	40.3019	13.1189	48.1536	27.473	29.2864	28.754	21.1988	61.4759	67.1364	42.8099	78.3778	29.8472	40.53	43.1594	22.1462	45.4053	54.4241	53.5629	67.0667	20.0085
FAM71A	21.8192	24.2051	42.1753	19.6006	49.2392	69.8487	53.3105	40.6155	40.4065	33.4208	37.2751	42.7867	40.267	110.002	32.8467	65.2432	22.8567	25.5333	20.6717	21.6645	22.6574	57.8277	61.8818	44.5584	31.1866	110.722	34.3957	37.113	18.1565	21.6807	28.7017	38.3944	26.2205	37.0376	43.8031	25.2029	36.9889	89.1629	82.8226	85.4702	38.8416	38.1792	34.157	59.8351	38.4565	44.2153	65.4341	37.6659	42.7811
IGF1	105.177	56.9474	49.9946	104.227	62.8975	46.4817	49.3611	58.2443	47.9866	62.4244	35.2126	51.1598	49.9109	44.3512	57.4224	38.2433	43.385	47.945	48.0304	40.3792	47.4279	38.3724	59.5733	50.4193	53.3552	42.1698	53.703	55.7027	68.6527	61.8178	48.5031	56.8252	80.0747	60.1888	66.6573	57.5945	53.2705	40.7354	34.4879	32.1945	45.5957	39.5683	46.9063	47.781	52.0036	44.2738	60.9309	59.5905	41.4328
ATP8B1	20.1891	26.7846	46.4834	57.9533	101.214	46.158	38.6991	13.2457	30.6996	58.6422	27.3286	31.0141	12.3273	38.8179	26.1337	42.2568	11.2606	33.1442	23.2619	29.8107	43.9353	36.9643	5.44659	27.2632	42.0308	21.0941	41.9039	38.215	48.9692	21.067	59.2428	21.1098	11.5367	44.8314	28.8314	41.1847	32.1704	40.1267	33.621	40.1206	25.7294	25.2401	21.5004	62.2924	24.2913	18.6772	22.3893	16.6666	58.5721
MARVELD3	59.317	37.6944	45.5471	27.7378	23.0384	29.3315	37.5121	33.9596	49.8916	22.8551	49.1134	43.3388	51.6754	69.4889	37.8668	39.6323	32.2236	32.4856	61.6849	52.5383	19.3158	32.1651	47.7319	42.1868	56.7648	51.5909	60.9269	33.0691	27.7969	45.6265	29.0193	36.7761	39.6178	37.4729	35.1472	25.2871	36.376	84.5649	60.2042	69.1456	37.1113	24.6106	49.6306	38.0626	41.9961	37.3613	86.059	38.9039	18.8637
RC3H2	135.307	253.241	107.477	133.692	167.92	128.171	95.9874	114.381	167.478	50.3211	39.136	104.748	41.0239	104.521	77.7862	114.272	109.892	190.641	139.642	123.886	118.807	119.078	205.644	87.0849	76.4791	85.474	133.758	137.359	137.134	70.806	97.6772	70.8528	77.0549	91.9395	75.2719	64.7907	131.927	131.092	155.235	176.067	115.79	141.112	143.846	145.224	225.519	87.8109	80.3696	78.3112	78.0067
RNF145	104.309	34.2567	133.387	125.339	114.47	39.5871	31.5568	88.4338	116.476	24.1659	46.7666	57.6613	19.1462	113.793	27.1989	303.548	33.8796	741.773	196.849	71.2619	83.5789	42.693	85.6735	35.8676	70.8603	121.622	71.252	104.637	115.993	72.0367	65.8616	61.1453	82.8897	74.3287	15.9709	105.388	49.5476	277.936	160.163	249.221	92.2124	27.487	50.0901	98.3294	54.5333	58.692	306.584	61.0363	80.3559
TMEM97	159.759	108.341	105.949	151.67	84.382	104.809	113.149	138.749	70.5767	354.287	80.6879	136.428	96.0734	82.0251	76.1568	99.7583	80.6202	129.516	81.4327	68.1264	93.3913	80.9579	155.418	44.8775	102.353	106.985	94.3144	118.235	117.406	66.0859	185.613	109.279	44.0687	72.8122	105.901	115.611	140.857	74.55	96.2967	90.9338	113.363	111.554	161.554	101.636	157.945	173.547	99.621	58.9141	87.883
CDC25A	56.2037	50.8474	62.5719	25.6917	60.47	58.8705	84.8582	41.682	41.9515	44.8883	32.6141	32.2866	51.7974	33.7837	42.7976	61.435	55.6991	100.769	28.3812	28.055	29.0714	59.0431	51.6588	35.1899	38.5037	61.4754	23.1714	86.1866	45.1491	75.0059	34.0213	39.7579	48.7492	52.1169	44.3405	55.1531	53.1202	33.7808	28.2314	24.4641	59.6707	52.8945	56.4298	34.6807	56.1354	51.0137	18.7413	63.2035	42.016
ZNF331	143.468	232.133	131.805	158.71	151.499	88.845	449.794	247.763	193.189	39.4364	36.5426	53.2054	42.5631	321.06	38.7349	861.454	177.948	241.389	91.8638	65.3776	73.8625	209.065	379.616	61.6683	123.794	56.7206	135.508	326.823	242.219	106.426	286.148	240.224	175.631	128.426	103.143	331.54	106.616	95.0986	89.7768	75.7606	109.223	89.9764	132.237	88.8653	156.873	71.906	52.5739	106.314	253.52
SCG3	81.0379	42.2825	33.8784	194.942	36.2532	32.4019	60.5793	35.6078	81.7792	49.1184	53.1309	74.6121	72.408	28.19	18.5377	38.8761	34.8848	92.7758	48.9322	38.2687	45.4457	37.5212	73.9382	26.3464	58.3368	19.2701	29.4769	74.8158	115.605	52.175	49.3763	67.1209	95.4352	31.9084	57.5964	46.1884	59.8862	32.664	29.152	39.3409	52.4577	38.9584	48.7348	17.1588	32.6479	22.6372	36.7103	57.7765	56.3006
KCNE1L	64.9177	129.033	58.515	51.2993	58.8206	49.5081	49.6801	50.8026	63.8587	57.3516	60.5579	79.6099	58.6996	62.8256	54.5362	73.047	183.166	56.3059	48.6027	59.7176	64.5609	49.8506	68.3474	86.8941	50.4287	95.7147	71.2308	61.1764	74.0477	65.4031	46.8013	68.7467	98.5649	71.9789	77.579	73.145	41.2057	69.6903	47.8929	52.3089	68.0682	58.0673	43.8697	57.116	52.2071	60.9207	83.3957	49.3431	91.4677
C12orf42	48.2406	46.3194	76.1394	13.1527	78.8991	50.154	60.3411	55.9086	29.439	20.1414	41.3864	28.2641	42.9694	40.2584	73.5184	20.0028	45.8695	27.4249	27.723	54.0628	18.5502	24.4851	17.5532	26.2278	37.0167	111.359	36.1767	31.139	25.4089	15.975	21.3854	24.2729	29.7856	25.1024	31.3372	49.5469	43.1428	58.5553	66.4399	53.6874	44.0412	45.1058	91.0243	44.6174	57.9842	112.031	46.7276	25.9665	18.8344
SCYL2	229.255	209.451	313.228	178.483	131.19	406.422	281.236	249.269	114.276	453.354	130.281	474.084	712.595	165.457	179.413	204.037	91.3566	256.137	206.446	187.89	287.419	248.938	99.8426	257.536	254.788	223.542	169.498	147.19	255.327	226.837	239.366	341.843	150.582	161.19	262.527	287.581	269.971	163.612	141.706	102	591.624	405.059	187.408	149.347	174.593	270.59	167.303	344.402	335.314
RPL10	99.531	42.8001	38.248	31.2098	68.2202	102.592	237.93	81.0831	61.0349	35.6348	57.9032	28.5061	58.3797	87.4486	121.811	74.2929	86.6776	50.1407	63.0986	61.929	63.0515	68.7178	93.3074	66.1971	67.1502	83.5425	88.5554	98.6826	37.3346	64.7956	84.775	55.7264	63.4935	82.5219	63.5324	61.548	53.3744	80.8435	76.3264	74.1068	109.837	70.7935	64.5277	100.933	54.4346	82.9358	77.777	45.9196	61.6736
GOLGA8A	54.0081	62.1175	107.671	61.6913	91.2131	57.6527	113.806	29.3927	81.5146	38.092	57.9627	82.7125	33.9445	41.5337	75.2044	150.067	129.797	76.0652	280.774	161.237	115.462	82.8342	117.864	75.5849	208.312	95.3549	190.411	56.4908	85.7875	82.6607	116.211	69.5045	104.657	131.291	140.558	47.8636	49.2781	63.3605	60.2236	62.4764	39.002	52.6118	73.9294	117.578	57.8104	29.4939	81.0546	62.2377	45.2796
NODAL	263.036	155.729	40.531	88.0675	74.355	59.2195	55.009	33.6024	88.8789	32.4735	40.0503	195.182	50.0535	30.9629	41.1973	69.1059	304.828	78.3794	108.406	230.024	134.756	143.836	179.117	203.434	17.4337	40.0733	91.0768	58.155	198.624	99.4929	99.7369	175.894	99.2029	47.2629	55.0278	174.606	130.03	25.033	37.5352	35.3584	135.987	75.6284	177.104	47.0322	76.1095	60.4651	12.7817	45.5926	118.181
C6orf81	79.4645	55.3796	18.3094	33.3244	57.0555	21.458	27.1501	13.8359	46.0734	55.8924	60.6505	31.6617	12.5739	32.9225	14.096	15.3429	33.9346	71.0118	19.3954	69.2189	50.7473	43.0049	131.494	28.0938	34.2766	31.7533	13.0048	27.8133	39.2798	14.7919	49.2681	23.2293	17.7579	16.9065	21.6	74.7305	35.5902	59.4957	100.277	82.9298	40.825	40.6454	33.1864	72.3075	40.0886	30.2634	29.4062	21.6224	38.3209
NVL	15.7858	48.1278	19.5039	30.3166	86.7892	51.6207	49.5163	68.4121	78.4393	302.567	152.131	29.8736	149.051	49.797	70.8822	20.2331	31.9242	46.3201	146.591	31.8191	78.6317	87.6171	66.0989	19.1654	17.6939	15.4692	29.9172	16.2093	117.766	23.0472	168.887	24.5955	35.3023	85.7907	28.7534	137.457	36.6324	43.7412	57.5195	62.9594	33.4312	32.1406	79.2178	42.5358	35.3054	20.4645	27.7327	18.1676	54.5738
RNASE7	38.8833	39.9567	30.8241	45.168	34.3488	21.9727	33.1963	34.5176	15.6937	21.1271	17.5408	31.0767	36.0338	14.5327	28.1926	40.5931	43.0414	27.7873	17.3469	38.0521	26.5858	52.6477	25.699	26.943	32.326	17.8584	24.4105	25.8521	29.5567	32.5258	26.0515	28.0332	34.0628	29.8284	36.7906	23.5938	29.9007	9.65313	26.5233	17.298	30.7919	33.9615	35.9093	45.7754	35.3672	49.3605	17.8105	35.1938	21.3158
C21orf66	87.0572	157.402	163.9	53.2082	196.129	158.601	325.555	105.496	264.368	160.929	100.952	99.4208	221.785	121.745	169.058	123.196	204.279	76.9578	202.239	99.1778	95.8926	148.28	162.965	83.8539	58.0797	184.2	188.427	284.081	114.093	190.196	149.538	113.606	250.691	154.155	286.981	85.218	155.735	66.6601	68.5152	102.887	126.666	101.906	168.333	129.852	95.4663	108.472	104.557	126.037	161.343
DYNC2LI1	40.131	29.7817	31.5452	32.9472	33.6072	37.4714	32.7249	35.678	42.5205	46.5855	48.2202	33.8958	52.7753	45.1375	18.6376	27.0911	44.7271	29.417	28.7825	29.6327	41.1216	17.7761	22.1094	33.1617	24.9815	116.304	31.4112	37.0697	45.4829	33.6481	52.0943	45.8202	41.5831	48.4763	44.2557	40.6115	31.4063	38.7183	35.1509	36.1656	33.9619	22.8539	27.7931	15.9089	34.7316	44.4065	68.989	27.4891	40.3784
PSTPIP2	187.366	40.682	88.9042	262.599	138.028	98.9089	84.6439	165.786	84.3257	86.7267	46.8343	56.0785	80.9708	2742.09	58.477	116.311	14.7549	191.038	103.214	69.4528	74.1658	96.9552	125.618	86.6305	35.4948	62.5232	104.394	90.2594	108.145	450.558	189.425	71.016	53.0875	112.307	203.669	54.954	129.24	74.262	137.247	201.954	124.389	122.471	33.4903	207.214	12.3811	257.827	76.9767	147.577	173.014
TRIM14	49.9027	49.1954	83.2862	56.9346	39.0687	58.4548	25.7519	43.9687	42.4629	72.5221	49.8273	45.5728	43.3968	56.7005	31.8728	63.0326	60.2532	72.5842	87.0825	90.7453	125.684	43.5095	77.8048	101.807	72.3999	97.2721	153.885	25.8076	154.156	58.552	80.8799	67.1889	63.5467	84.5882	86.9009	49.4254	34.422	47.5022	37.3835	38.3885	72.9685	48.0192	42.7696	61.6096	52.7091	40.1902	63.3191	36.777	50.0015
MAN1C1	20.4034	74.4655	219.705	17.9868	178.331	192.766	104.137	172.512	67.3984	34.3883	143.947	116.245	234.039	77.4045	34.9331	76.2375	136.168	28.539	154.672	51.909	96.0669	101.926	69.1891	89.2806	94.3853	208.145	157.018	105.996	16.3066	67.4744	92.0486	91.3054	131.434	177.403	60.0029	49.8371	89.2216	146.59	42.2538	119.117	107.799	56.8805	148.758	95.8582	190.481	42.5161	194.605	102.531	50.0991
SLC9A5	18.9919	30.9376	26.7022	43.1591	39.7812	27.3702	93.979	23.1235	53.6933	18.3015	53.6536	24.742	49.7891	72.7678	28.3682	21.6824	37.9266	41.3814	26.4236	35.5537	43.7616	24.8134	30.6689	23.8293	25.3729	29.9281	65.0388	31.4358	21.0156	47.8373	21.0622	33.026	46.8161	20.1652	33.1391	27.836	19.3897	62.4386	45.0349	65.7252	22.6134	31.3606	29.8369	38.1937	38.2911	26.0899	76.1905	39.1104	28.8452
RMND5A	419.758	222.701	281.119	328.831	90.589	123.918	58.4177	163.247	292.535	82.2486	280.24	1006.11	161.871	131.623	44.3403	102.569	126.889	668.75	200.467	119.116	157.507	390.691	16.4285	109.534	91.9877	102.872	178.432	42.7931	311.067	77.4227	287.403	101.07	49.1454	158.211	1047.19	535.579	160.941	90.8701	172.275	317.244	255.329	258.516	125.241	111.72	68.5484	97.15	50.0619	84.3969	195.63
LUZP1	71.9573	89.9496	103.048	132.109	125.878	161.987	241.456	199.836	181.414	129.166	186.014	95.0439	154.322	200.988	76.596	232.421	59.5894	87.2556	140.937	176.173	124.213	115.371	90.9981	58.5506	99.3301	156.726	168.855	209.697	131.635	196.413	131.186	77.3133	111.986	83.2708	94.9441	101.437	142.006	209.833	201.317	237.737	190.646	84.0511	114.966	109.671	94.3448	102.434	249.837	119.665	107.822
C9orf30	44.6043	139.514	46.3336	47.8655	112.195	114.395	56.9697	74.765	70.4514	44.9668	61.5794	44.2077	60.0902	77.676	45.7425	63.522	49.7371	53.0253	74.4497	151.201	106.198	62.718	70.9743	37.1269	84.7919	87.8811	47.7706	140.652	76.9293	42.1239	66.1508	73.9102	60.6139	45.8247	66.4994	50.7184	100.55	99.8045	88.5795	122.003	50.9547	118.042	64.7833	74.8074	107.098	86.019	148.166	92.2554	64.1551
MRPS12	190.515	57.7959	45.3507	35.1607	71.1572	46.3863	59.6979	56.7729	49.8008	74.7707	49.0298	69.1473	38.1154	40.6741	55.5476	34.7362	52.1307	80.4385	76.3704	29.8317	29.9878	57.3434	55.2777	29.1068	137.478	25.305	74.8095	36.8071	44.255	51.4509	79.5156	37.0949	46.4975	56.4337	59.9156	50.1497	93.3072	32.5417	23.3971	40.9917	108.98	62.4721	45.4174	73.42	52.4898	80.3088	24.2032	41.2462	27.0299
OLFM1	39.3039	40.8655	31.609	35.8772	49.069	30.5218	41.8116	80.1992	25.8405	40.9099	84.7989	45.3405	64.4336	52.1249	61.3201	70.6011	38.0744	41.8982	48.226	115.578	22.0952	25.6671	50.5584	56.1071	94.2598	65.0799	61.8279	59.7689	32.0531	44.4935	28.6478	33.3506	80.7985	79.5365	63.005	39.6739	53.9958	60.9007	83.5404	52.0366	89.5432	35.9908	68.463	53.1981	72.648	69.6272	47.9424	115.406	37.2251
YIPF5	74.7054	219.357	143.552	100.594	130.163	95.0844	80.0581	42.3343	146.47	102.454	44.376	111.409	74.8402	82.8785	116.293	106.742	115.564	125.731	134.196	71.0501	123.584	130.419	89.1271	76.9834	70.8165	96.6834	91.2225	126.666	113.38	69.2928	115.711	147.46	64.0892	64.1959	80.8238	192.88	85.1803	107.931	113.933	107.705	205.8	103.604	84.8401	82.2717	102.09	81.0354	151.483	90.5933	102.179
ITGB1	56.2709	37.9925	26.4234	32.8012	29.6529	35.5888	39.6888	23.4131	32.3425	28.4046	38.9509	99.9657	43.6596	117.304	64.5968	57.3485	54.4531	44.3218	43.0663	29.4749	47.4707	37.6903	38.1437	77.6527	29.1866	85.6208	44.1505	44.2185	54.4485	49.2979	30.3805	38.6538	88.8872	80.7694	44.4946	25.8812	45.3015	53.1788	61.0291	38.4438	16.6965	41.9858	53.1246	46.0305	68.9762	47.2116	78.5248	65.1207	41.9899
SART3	149.714	65.7262	45.6476	98.6287	223.621	155.645	148.683	60.9513	225.467	240.128	107.208	85.53	173.93	107.856	95.5341	227.716	96.6383	102.242	71.0104	158.67	111.862	71.5585	68.266	32.9245	71.507	40.4674	83.6221	90.1995	174.618	156.734	125.441	124.059	82.5188	71.9345	43.7423	94.9224	126.054	162.687	69.6396	46.2913	114.933	116.844	116.829	38.609	158.429	102.622	162.002	146.478	77.3667
HLA-DRB1	1556.27	129.742	162.021	892.033	295.931	205.177	434.933	219.315	413.973	944.512	1428.46	329.865	450.515	8249.45	442.616	281.525	195.166	2111.29	621.862	1041.83	610.381	450.434	134.292	874.651	193.942	1766.23	491.759	372.547	142.637	144.985	1157.95	2014.09	134.169	2942.84	1485.16	139.45	1508.58	157.339	1381.63	1111.95	2076.76	177.843	134.511	2617.19	130.323	1248.37	1041.2	142.954	1400.59
MET	79.1699	79.9809	58.2378	59.5613	78.0655	70.7844	92.0063	76.4395	72.2427	70.142	59.7657	59.2131	81.1197	74.8634	56.1646	170.699	68.3988	65.4066	49.714	60.6482	43.2394	71.3451	69.7885	50.0962	70.2554	73.5679	57.2711	74.5659	60.9393	99.4148	45.343	68.2411	85.8356	99.1808	62.7841	59.5203	74.8604	77.0865	59.728	75.5107	42.4028	66.6717	72.7432	63.1116	60.3777	60.8623	90.571	92.2086	46.232
GPR174	21.0013	39.7204	35.6884	37.9578	206.051	85.3819	119.179	41.2762	78.0534	118.829	35.5255	18.6416	102.013	73.092	54.9385	49.993	114.611	25.1555	30.8036	88.6962	33.2834	20.5052	22.8164	21.7114	23.2796	37.0566	67.1269	149.765	77.4396	78.2992	106.749	45.4191	105.263	76.9848	69.4816	33.4927	41.3863	28.9494	22.9056	34.7589	39.3287	34.3141	39.6816	24.3181	19.224	25.1314	62.9763	82.7234	45.6922
ZC3H11A	118.182	152.244	132.817	101.597	83.7958	75.4855	61.3035	32.6777	84.2778	81.4847	70.9655	132.308	71.84	59.4745	85.7702	107.879	158.393	108.758	145.373	138.608	98.3561	118.345	179.463	129.372	136.472	96.6949	128.195	75.8717	49.7762	108.144	56.2239	131.995	92.3848	137.172	93.9667	90.0041	95.8849	120.395	121.796	84.8394	91.5663	130.075	106.448	65.376	59.0508	97.5489	146.231	99.94	87.9653
TP53I11	54.3436	40.6347	45.362	36.6649	31.9616	50.2288	42.4639	86.5176	34.6107	41.6132	69.8026	80.0024	52.206	82.1919	43.7421	37.8908	109.283	66.2256	45.8916	52.764	35.3417	49.013	33.7757	61.3229	46.5275	57.6274	34.8589	48.4047	40.6356	48.2608	32.8071	43.5848	51.0692	44.5962	52.0562	35.8962	53.7981	78.2789	68.122	109.994	50.5543	41.7045	54.3422	50.1124	54.2124	41.5291	87.1867	47.2957	39.1111
PITPNA	131.356	31.0597	66.2279	140.059	37.1322	78.4522	148.426	122.018	85.7416	101.329	49.9292	97.8096	133.084	133.054	99.2107	66.5873	36.2656	132.717	142.229	108.416	77.5723	144.95	62.5116	121.996	64.1365	40.2255	56.4454	91.5656	109.922	150.927	102.913	90.4062	105.746	111.146	58.0162	104.624	109.304	42.0743	48.9162	37.0514	93.3933	69.7347	91.2761	55.8897	88.2892	62.2045	29.5253	141.805	127.683
PIK3R4	70.0086	111.845	21.954	87.8084	26.2171	33.8582	55.7113	16.2965	39.284	30.5365	149.075	61.9379	30.7808	86.0021	27.6743	89.9988	69.3135	61.5777	53.1659	85.6802	41.2113	111.882	24.213	28.9048	34.0715	92.6174	20.2113	52.4879	80.2031	47.364	88.3516	52.1267	33.9851	23.0458	29.9497	81.3813	23.9688	175.146	104.482	75.7369	72.0564	24.428	23.1502	22.3929	42.2376	20.0354	191.924	33.5737	52.6644
ISCA1	196.69	268.318	135.387	225.358	147.226	109.946	206.515	144.098	180.282	43.8738	44.0745	76.1291	56.9437	64.3134	41.8267	216.676	155.909	204.406	88.269	127.314	62.0212	188.203	116.243	71.0393	161.077	77.8757	122.676	216.59	89.0497	46.8337	70.5675	154.433	124.226	52.2498	171.623	75.9577	150.509	167.414	129.493	230.118	90.7756	229.001	126.704	107.458	202.844	137.06	193.79	203.236	109.12
SDPR	190.341	1471.34	146.214	160.552	757.447	660.479	305.478	151.523	331.358	43.8647	192.943	191.715	194.086	320.671	175.33	69.1641	117.929	293.858	890.288	1282.85	464.702	168.955	547.211	240.644	653.924	1224.12	68.8726	665.673	515.458	62.9995	385.739	536.27	92.4935	169.891	386.585	155.893	818.947	927.847	328.488	1273.77	98.2897	721.372	312.264	708.772	663.096	641.983	513.252	125.253	236.408
PAQR3	53.3326	119.582	37.9349	34.3714	78.5334	114.742	88.4941	85.8779	75.495	91.2254	50.7641	22.1582	95.8877	121.162	40.1874	43.9479	61.8259	37.4384	40.5994	34.4287	37.1809	54.2966	62.6924	41.4445	48.8187	59.2387	41.6978	72.0437	45.9145	36.281	78.7348	66.5416	45.8189	35.2947	124.504	69.4922	49.153	67.4857	40.1674	80.548	103.285	106.654	29.7181	33.8398	59.4945	78.3683	77.8642	43.2926	57.2003
KRT71	28.1637	28.3316	24.871	22.9776	20.1125	22.4173	24.6469	19.0259	23.2	19.5943	113.287	17.5957	20.5186	58.4163	21.0627	28.1986	50.785	22.6025	55.831	22.9702	16.0283	14.7288	34.1938	23.4187	54.5632	113.036	18.0702	23.3262	20.6154	23.0906	16.7135	25.109	24.2112	19.9271	22.1446	24.9956	18.899	67.5282	98.2951	85.0781	23.9193	29.1925	25.8748	20.5329	25.6441	28.4377	151.913	27.1823	19.9316
CENPE	37.1939	24.8737	44.7654	51.1109	58.5027	50.7235	45.4193	42.7352	50.2723	125.541	78.6064	43.3245	52.3265	54.0784	66.0289	42.2767	48.5935	35.172	46.3133	40.1912	42.2888	39.7577	37.475	40.0145	60.4191	72.0529	36.3711	45.3408	45.4324	48.6043	36.6478	47.3918	38.9029	43.8838	31.6893	64.9802	53.1898	53.6855	57.5479	52.2208	70.3821	52.4139	61.6673	36.533	59.6412	68.2549	48.1725	40.8003	38.5549
ATF7IP	43.0203	61.2376	130.446	44.934	46.7693	118.84	84.1118	124.221	36.8505	154.737	65.075	188.172	91.5946	54.4441	85.2357	44.2753	88.7471	60.994	318.542	115.698	181.598	87.1929	98.5032	147.123	60.5168	223.888	143.604	28.5485	49.5538	41.135	74.6128	65.057	58.9288	71.7601	82.816	85.8102	120.411	145.036	138.281	120.817	153.117	114.021	111.746	196.35	84.6794	162.235	108.95	66.4386	47.5493
MGC70870	30.8462	17.5032	32.5446	32.0745	26.6339	45.413	29.5433	41.7676	25.6823	82.9681	121.999	60.4724	191.534	74.9972	39.2709	13.8126	30.4196	31.1091	34.6001	36.8606	43.773	33.1541	49.5132	57.0647	20.1148	87.4822	37.3307	24.0771	28.9337	48.1904	31.9379	43.2945	47.6222	58.4507	57.4347	22.4918	25.1088	71.6978	52.9034	85.0499	20.7561	22.21	25.4028	33.9978	25.8059	30.3296	167.073	52.8074	33.6942
ENAH	34.1957	34.0334	36.0197	20.9139	41.5175	38.8383	42.129	61.5673	25.6414	27.5031	33.1844	26.8121	43.5289	38.8566	61.5706	36.4093	39.8015	23.2794	31.2256	22.2332	23.6692	31.318	31.3171	36.0698	47.1708	29.4341	39.2327	44.4799	21.8535	31.3931	29.3607	24.4526	24.8899	34.2958	37.4238	24.8478	46.9924	55.088	43.6428	42.7098	28.0938	29.7014	37.7043	47.6763	49.8367	53.8614	28.0049	35.1883	25.0442
CD80	63.6294	42.7342	32.87	50.6395	26.162	23.4017	21.5837	27.8781	23.1632	34.7294	77.0013	27.7368	12.9159	94.0201	23.8105	45.2298	18.1005	28.2639	29.4117	41.5754	40.4897	38.7951	33.3116	54.3538	38.1115	67.1405	21.8506	18.912	20.5884	25.7094	42.0114	16.5676	23.9136	46.3067	34.3829	32.3197	22.5234	75.7885	88.8254	68.005	28.9601	30.1531	26.0596	49.9845	30.8829	36.066	123.485	28.8298	25.715
CEBPG	128.114	100.774	436.673	146.45	332.251	231.021	261.125	195.006	281.798	400.388	86.295	68.7583	392.536	336.221	247.934	110.366	90.3029	355.002	273.271	71.9497	100.637	122.008	108.758	126.512	45.6144	250.871	470.773	374.783	155.226	155.127	322.748	100.842	137.862	82.6962	152.646	236.952	192.51	112.786	91.1249	97.859	871.022	232.897	229.33	118.871	132.683	292.511	159.188	226.853	155.477
DFNB31	36.1123	37.2545	57.9513	37.7296	37.3476	48.4019	92.0883	66.0529	32.7019	30.3449	36.4064	28.9783	43.4778	85.1044	53.1494	59.5832	69.2777	28.554	64.7224	38.5887	34.3544	40.014	89.1199	91.7322	52.888	64.9947	54.9669	44.3162	25.8798	46.5351	25.7727	48.2842	77.5654	41.519	47.6076	38.3292	55.5997	49.8132	29.9429	30.4947	76.2439	75.1146	72.452	55.3743	52.5992	73.963	40.4333	54.5029	36.4334
C17orf64	83.5101	40.4306	36.753	59.8155	79.4511	45.6197	76.059	45.5874	66.1509	44.2041	46.4564	47.4742	71.1975	55.6671	65.3074	38.907	78.7102	61.4769	54.2488	70.0717	57.3068	51.9709	45.0829	54.2082	31.8506	24.6823	37.2128	113.019	55.3529	80.3761	56.4203	69.3449	68.9956	61.0849	49.4248	93.6195	55.1761	26.0857	35.2874	32.5039	48.4202	56.1922	64.2585	36.9193	63.2859	33.4408	34.0678	60.6398	62.1105
CDKN2A	47.9451	73.3855	34.761	49.7372	54.7056	35.3352	37.9615	49.6006	33.8409	50.7194	54.6747	50.1979	33.8464	35.4899	27.6678	34.2519	51.771	25.3447	30.4282	30.2697	32.3354	84.8407	60.176	37.521	46.4605	48.1852	47.6029	30.1767	39.4754	30.1943	35.3338	34.4001	41.8667	33.2122	45.2304	51.2646	43.4649	65.8118	71.6658	68.7087	37.0851	39.4389	47.5413	37.5794	46.6533	51.0413	60.1101	35.7246	38.1996
PRKCE	59.2396	56.4282	40.47	43.2483	56.9005	51.9205	53.0026	53.1843	57.4112	57.189	50.7818	44.5412	37.9756	51.0374	52.8778	33.2298	42.5577	37.9217	44.5731	28.8556	35.3276	75.4281	42.6399	58.2873	40.8859	47.3035	64.9423	65.76	43.4973	82.0877	31.0933	31.428	49.2338	47.9293	48.1691	48.4741	63.9276	57.7477	52.1	49.1612	44.513	52.6926	55.1049	51.8554	44.7541	53.3934	43.9063	42.6191	43.6808
ALG1	33.6658	103.944	22.6807	104.378	56.2432	63.9338	46.0453	72.1651	97.3131	74.3508	71.7596	33.0117	83.4356	29.1023	38.6239	39.6622	163.953	30.5885	41.6603	45.8509	44.2746	49.4574	72.7195	128.656	127.758	53.4105	38.8681	58.8764	74.7544	58.6886	79.9857	38.5135	71.0185	70.5596	34.3212	72.7556	53.5629	46.2119	103.786	39.6859	39.9422	78.8988	90.7438	94.6105	72.6471	34.9537	95.2629	65.3267	31.6848
TRIM42	167.427	83.2492	44.8148	88.6642	40.068	31.3285	42.651	28.9495	52.2717	55.9423	42.0958	54.8226	35.5805	53.9919	77.9037	74.7575	71.3989	73.1134	63.6375	92.3705	38.3009	96.3599	191.537	49.2726	55.084	52.4098	26.1882	53.1901	102.716	61.5604	53.9605	44.1785	100.354	52.2831	32.5897	43.5245	46.1268	53.1688	65.144	54.7638	76.1545	49.3547	79.588	38.0248	81.4209	79.4235	57.7544	59.4511	50.3572
ATG5	235.635	107.511	107.886	84.095	130.951	179.521	70.5337	42.4844	114.57	191.146	27.0313	84.4147	105.399	158.101	78.619	80.1248	71.8029	86.6081	93.2157	88.2011	123.232	144.096	205.391	140.95	64.7755	142.141	124.894	133.172	79.2095	37.3639	91.0356	178.02	53.8874	41.7388	237.065	107.006	115.715	115.758	101.523	99.7885	169.856	126.414	138.075	80.3781	147.227	136.121	94.7625	102.389	99.9248
SGCZ	147.677	44.5956	46.2952	43.6182	29.1712	30.218	34.77	27.0844	24.7204	45.8195	44.5962	61.2956	43.0949	35.5101	121.331	30.8593	38.7368	53.3135	95.7145	72.2755	68.6237	48.6926	31.1214	45.4961	26.2743	27.1407	41.4205	53.5275	79.1109	49.9222	56.5931	111.994	47.0757	55.6823	34.7422	61.2275	41.2476	30.6009	29.5589	34.4631	63.0871	54.0359	34.9264	23.6285	35.0129	43.9937	36.4313	24.5849	60.2512
NRIP1	232.991	308.815	180.961	147.866	408.115	246.395	238.189	281.92	546.413	153.016	197.44	117.369	328.228	411.506	160.554	220.115	78.94	195.249	125.277	77.3008	84.4331	111.779	262.783	167.089	75.6595	163.954	196.27	416.686	145.956	75.9749	142.873	338.185	67.7193	65.7487	197.627	196.679	159.027	210.219	273.723	228.948	536.233	314.163	248.125	265.627	212.751	353.567	228.227	165.986	330.57
SERPINB8	48.9407	41.2479	53.2663	58.6864	90.0732	54.7488	76.2981	41.1325	43.8764	191.096	17.9331	38.554	114.306	114.011	57.3086	95.6542	21.9604	48.1429	63.3801	113.156	68.207	103.429	58.1515	58.256	11.0637	16.5141	56.3924	98.6496	86.8206	190.558	58.3164	62.5672	102.884	105.132	87.6509	52.382	37.9096	17.6396	29.3344	16.3726	88.5666	28.7987	45.0609	36.5027	23.5804	50.7277	15.345	69.3959	113.891
TTC7B	53.9301	94.4074	71.7915	56.6232	203.501	280.07	63.276	244.392	129.094	60.919	56.2549	45.4004	74.3853	109.638	57.8124	37.6449	56.0631	102.816	77.5342	111.766	65.629	81.5925	81.4857	54.9373	49.7258	67.1915	43.2596	152.531	111.828	115.682	51.989	157.324	106.213	49.6375	78.8931	64.08	47.0908	62.4624	86.1086	136.567	61.9206	63.0251	92.2428	43.609	96.4977	59.5963	95.739	88.8567	51.9365
DNASE1	21.8758	54.781	108.468	30.9358	22.5658	56.7054	46.5327	31.7447	28.0593	38.2369	21.9286	52.746	54.1054	47.1948	45.7613	117.183	20.5516	29.0326	63.0435	15.8921	35.3101	34.7171	35.0019	47.0722	48.5491	40.6494	128.081	50.7513	28.2936	42.9555	16.6014	37.01	37.4274	29.7993	31.5801	18.1635	49.0062	51.1954	41.6209	73.2907	35.0512	51.1666	77.5204	71.369	91.9916	81.6728	60.8688	36.1315	18.8001
C2orf53	115.354	28.7314	133.577	22.9566	35.6875	22.4198	59.4811	34.0112	21.3292	31.5299	6.3709	25.5145	43.7332	9.55657	33.1717	56.0581	24.7531	26.8294	87.9189	18.1321	25.6208	25.3043	56.2873	86.9431	35.1157	12.1984	33.0813	39.8688	17.621	52.5692	16.6207	57.6638	35.6787	30.3981	31.172	25.2377	50.2988	11.2383	10.7822	10.3426	68.8198	78.2435	43.0919	38.6792	75.2176	65.1663	6.46603	60.1617	16.4541
CENPN	56.3376	51.6042	73.3588	44.628	65.4492	48.2392	71.5223	79.9539	80.0975	149.823	24.7122	44.7566	55.9714	51.1684	31.9252	48.4551	41.2176	78.0635	38.4009	103.506	76.4056	51.1077	57.8557	33.6127	31.371	27.6732	65.0569	105.741	70.581	56.0114	47.068	49.9169	48.2052	93.623	117.061	85.4372	107.328	30.9281	24.0939	92.888	50.0873	43.3487	42.0631	28.1417	43.8675	59.1258	80.9641	26.6935	46.4657
GPSN2	81.2307	84.5958	311.883	133.529	242.387	239.674	152.982	66.063	152.982	163.492	194.613	123.757	78.2931	42.9823	84.5078	175.872	47.6547	136.54	477.799	234.129	199.925	67.2828	122.429	146.993	308.744	114.019	132.216	181.914	131.351	124.901	192.102	175.304	259.928	50.4	73.565	195.598	215.444	473.74	114.76	199.679	47.6647	224.371	182.642	151.435	229.405	163.238	209.971	165.619	191.989
BAZ2B	77.659	24.302	118.956	69.5451	63.5722	109.724	84.4147	63.6749	95.1421	260.472	133.194	726.574	287.67	127.194	189.11	92.159	76.3981	248.477	129.118	42.0971	186.26	286.133	58.047	188.469	87.0824	60.4588	114.381	46.3948	162.24	54.0933	131.483	111.422	55.6939	61.4555	65.3412	207.776	95.893	50.3887	140.236	137.987	571.7	205.668	156.294	204.495	129.971	108.417	41.6202	104.56	93.7734
KRT75	28.0746	37.2925	28.5675	19.7715	39.9733	25.9319	26.2995	30.3255	25.8672	33.1072	35.2998	55.1488	33.3086	55.319	28.802	21.7704	34.2226	30.796	110.778	35.5395	28.12	16.7833	41.0513	24.7924	46.3154	41.0865	39.4226	49.1804	41.9292	25.6122	28.0331	23.9321	28.6986	32.4026	35.9741	48.2356	27.2577	52.6755	78.3579	47.1198	19.4624	26.0429	27.8271	29.3986	30.2882	46.6921	60.5331	34.9342	22.6666
ARID5B	130.513	127.847	68.7571	106.346	63.9745	110.31	80.3177	71.3154	160.849	108.032	120.322	132.543	84.5403	83.563	64.6661	102.279	116.804	162.131	351.675	215.959	114.607	119.855	125.967	266.505	94.5642	143.638	93.8724	110.091	124.72	79.3754	71.9418	210.875	254.376	203.435	239.616	168.283	136.317	126.241	117.258	118.264	42.7705	88.8686	148.662	137.522	176.128	88.4154	181.184	100.161	209.031
RSU1	52.0101	46.8701	61.0782	101.731	106.928	87.4395	147.095	99.759	62.2306	50.9922	36.604	80.7657	54.1238	61.3776	153.875	64.5897	99.2966	68.8482	84.0592	76.0448	109.125	36.4215	82.5783	84.909	69.0536	121.837	48.6516	157.486	45.1605	60.4057	85.501	139.128	80.622	42.0993	82.601	76.7468	147.167	83.0214	77.2739	136.408	55.2452	118.508	90.1585	47.0462	156.556	154.264	88.8159	83.0439	119.472
ITGA2B	44.2051	109.844	53.0138	55.3322	261.624	348.653	87.3612	153.306	193.908	34.3906	24.1979	13.4206	46.5932	93.2885	38.1742	38.1079	19.9202	48.3991	103.393	390.986	130.634	55.5585	56.9907	37.4242	44.7002	82.5574	48.5747	430.004	177.785	40.2495	54.4653	97.565	81.3804	49.2163	115.787	29.2058	127.556	323.928	75.8146	212.561	11.7844	102.154	49.9099	249.607	201.29	73.9743	94.3477	219.211	60.0657
RWDD2	26.152	43.4972	69.1287	35.0764	106.92	98.2906	34.1035	86.4412	97.4806	119.011	80.0991	100.735	144.421	44.5607	129.776	46.2438	56.205	94.4059	53.8032	241.097	70.452	54.6652	55.8537	66.9557	15.6099	109.945	131.649	64.165	85.3829	53.2789	61.0173	171.758	117.579	33.8192	213.919	40.3785	55.6552	35.8406	87.0045	43.5077	46.683	68.87	105.479	28.1923	106.611	58.061	123.801	83.0677	98.1293
RAD23B	317.697	55.4877	256.692	147.124	280.023	502.333	613.468	488.361	859.712	314.571	105.375	306.498	189.926	1168.78	576.98	236.34	89.3179	273.283	112.208	89.6864	160.711	443.972	263.101	251.62	69.8801	120.734	154.865	349.937	194.941	611.664	130.666	671.381	1147.8	187.369	492.455	150.819	209.854	130.724	123.467	175.387	120.401	433.097	181.984	108.425	130.338	398.209	246.885	311.864	523.763
CDKN1B	255.944	515.62	378.205	367.22	498.758	453.205	546.03	578.561	604.454	375.227	601.148	463.953	402.885	468.816	238.465	472.191	555.395	421.682	575.944	232.952	434.828	349.483	551.622	199.657	483.749	255.181	338.709	486.327	346.809	177.634	300.128	743.889	426.857	354.258	619.544	468.618	523.441	472.082	403.437	439.431	301.935	575.585	497.152	324.7	615.859	601.841	401.285	379.753	642.807
RGS12	21.0187	29.697	29.0059	33.6453	57.017	34.2902	35.6581	36.4389	25.7417	21.8061	11.6583	17.1037	28.4464	26.0724	29.3277	39.6046	25.8027	22.2128	57.2492	17.4158	32.4338	19.0187	52.54	28.9361	51.7774	46.2977	30.0891	28.6926	19.7515	27.4578	16.383	30.8811	21.3989	23.2358	26.131	37.4824	30.3365	20.2905	20.3908	20.7671	38.8067	39.233	51.3942	62.4033	58.4396	54.388	15.5913	49.9519	17.6032
SFRS3	195.285	190.783	255.851	127.326	508.119	128.967	650.325	56.7942	310.768	265.102	104.26	66.584	274.782	263.84	320.811	222.485	176.418	70.9423	147.473	148.358	192.618	208.62	557.063	151.125	134.392	125.485	319.818	428.541	199.787	135.117	256.965	587.332	275.132	220.923	259.832	320.022	143.585	104.016	122.111	62.1251	221.262	276.251	259.441	103.622	246.285	269.63	78.3336	300.744	352.8
CD1A	21.0455	14.5821	59.4175	24.0941	40.9651	21.8903	48.5391	41.5493	25.117	48.2585	60.842	37.6572	86.3261	49.0684	27.3253	88.2398	17.113	23.8029	98.0372	23.962	45.2981	36.1093	33.3143	37.7853	164.176	49.6722	33.8117	43.1996	62.6343	70.4098	34.5353	29.1501	60.1221	50.1476	42.5413	31.9574	29.3981	29.8709	69.5971	35.5251	72.7818	85.2504	17.939	22.0156	10.8292	9.65452	45.8024	57.6556	36.1605
APOLD1	35.0519	29.4896	19.8935	31.8575	68.4083	41.4171	29.4201	39.8565	30.7106	35.3653	148.189	51.7336	34.1473	38.3772	26.779	49.3687	37.9029	41.1182	22.2823	47.409	25.3756	19.3635	26.6468	26.4358	19.3482	82.8127	28.8619	26.3029	24.4424	40.4981	35.6844	19.9321	32.2703	29.6032	28.4732	37.3481	38.2881	74.6463	87.7015	83.2572	34.4801	30.1645	25.4645	28.8048	25.8401	30.8987	126.234	29.0865	46.7107
PCDHB10	19.8948	44.2086	14.396	17.5618	13.6585	27.4992	22.673	36.1742	21.5685	11.6077	36.1052	21.9915	31.4323	36.6732	33.3629	22.3997	58.2321	25.1224	8.76088	11.2555	12.7961	37.9316	40.4358	47.6681	58.5054	48.2265	23.6624	46.5303	23.8303	42.9361	12.6666	26.9645	34.5853	40.8681	43.3496	9.33992	19.3805	36.1523	27.2678	48.195	20.273	16.8633	15.8291	21.1611	13.335	18.8139	72.7484	37.934	22.0401
C10orf30	76.6117	56.9354	17.6396	29.8844	22.627	15.2731	12.1784	22.175	35.7606	43.9647	144.351	73.7468	19.699	59.7212	30.7393	15.3533	40.5841	37.831	36.5231	35.7464	31.5664	58.544	16.998	17.2898	23.3851	59.1854	9.9253	15.412	33.8773	15.11	47.6636	21.5901	15.3292	16.8266	18.1055	76.8728	33.7834	105.173	107.585	110.999	24.2395	28.7049	28.7656	66.558	30.7783	28.8804	53.6536	18.6418	48.1725
MASP1	40.5175	16.8147	27.604	55.6634	27.8356	17.2848	34.2085	19.7512	40.9216	21.9212	8.12974	31.7671	49.9356	14.7294	29.4358	13.5634	61.2697	45.0667	39.159	63.9402	37.0947	18.339	50.3981	31.4519	16.5734	28.3462	26.5721	50.6142	78.6096	71.1801	39.0538	56.9745	73.6322	41.672	42.3542	18.9436	19.3334	13.5418	10.5678	12.3686	22.447	14.42	16.3595	7.58032	21.0961	11.192	34.9486	43.3948	37.7116
NLE1	79.5839	53.7944	66.8725	50.4055	48.7787	31.0128	43.2058	40.238	51.8147	40.4265	28.0606	76.0366	60.1796	34.2088	40.1042	78.3966	59.499	51.0916	70.8454	120.434	45.8026	58.8553	247.386	73.6039	83.1114	25.1421	39.9493	64.822	72.0467	53.6107	49.8205	63.5888	73.3176	30.5169	60.5457	75.3198	54.6012	34.2093	37.5028	33.6684	75.424	83.9766	56.8395	32.1805	103.808	56.8268	26.0678	77.9029	55.9769
LMTK2	69.2553	48.9225	121.018	39.1951	18.8725	27.966	50.0901	49.7529	18.2789	39.4823	35.9199	25.8835	14.7135	71.2151	18.411	20.8473	29.9988	21.8934	10.8119	8.82447	28.6723	23.6031	23.7266	23.504	100.024	46.5456	28.9933	18.7279	12.6636	16.1264	26.44	14.6566	21.2951	60.4434	32.9864	23.5369	22.4156	75.6572	68.2271	68.2617	26.3287	30.9482	22.2695	95.0544	27.7351	62.0171	90.1687	32.2219	18.37
RGS3	46.0435	54.4455	34.0463	56.7245	45.8034	195.894	84.0584	148.679	89.5976	188.225	240.193	193.028	140.875	74.3419	72.7267	67.3035	53.0788	51.111	222.594	74.6555	101.12	38.3427	44.6534	59.5131	49.4165	107.558	53.1324	81.1657	104.258	45.8824	53.311	70.0669	36.7439	37.2736	42.7479	134.625	126.177	109.606	136.513	134.152	97.9322	115.206	89.7212	122.137	104.276	126.369	65.4632	69.8461	61.2852
USP46	82.3091	32.3522	152.494	107.969	43.8505	60.2566	51.2263	199.25	81.8841	59.1574	32.1219	57.6576	24.2909	55.5841	18.8464	98.8071	12.3563	93.959	112.517	27.3837	152.878	21.1836	56.2185	35.5314	79.3632	49.2919	74.9462	22.1758	26.5672	36.7605	41.6149	20.6985	31.1043	48.7351	36.0777	58.5838	70.2896	72.8897	176.965	108.269	56.8967	68.0231	87.2883	165.493	128.198	77.2918	66.8269	40.3328	31.1283
SELL	785.513	253.616	1089.58	1975.55	405.858	452.801	300.797	1043.37	462.138	913.031	689.011	1449.53	506.576	2003.84	566.176	175.686	1297.15	929.026	1070.64	268.717	838.2	860.425	669.684	715.759	1210.24	860.697	371.889	279.439	166.578	198.919	1501.46	866.216	2626.43	1590.62	896.053	406.945	531.541	1064.12	455.594	779.584	405.449	406.293	527.254	599.886	687.339	422.77	441.722	223.422	1043.97
PSPC1	21.2026	28.0552	49.8055	14.6558	174.505	436.344	129.749	29.3964	89.366	64.2647	36.913	48.8164	150.08	28.2719	289.334	38.8843	41.0186	32.5845	77.8455	32.333	68.224	33.2397	48.2512	59.0257	65.1035	51.3366	114.259	79.9004	17.058	39.9512	16.9538	56.8959	45.6944	39.3357	70.7481	34.1841	118.327	39.8539	41.9238	40.8647	135.475	124.137	154.893	125.776	117.91	329.197	38.5189	126.275	44.2215
LHFPL1	23.3108	80.9423	29.4838	40.3796	20.3757	22.9266	21.9965	55.5456	20.2605	33.7558	105.882	21.0192	20.8333	190.629	28.2385	37.4748	33.8907	23.1659	23.1805	34.4654	54.2135	40.5604	34.3942	26.2965	78.2113	121.157	21.2059	20.6331	24.327	30.2058	31.3747	23.2668	25.0346	39.193	66.1213	30.5186	19.7606	97.0562	169.731	76.5031	23.2664	27.2679	15.5033	26.8642	18.5728	29.7597	163.042	35.7151	33.3409
POU3F2	27.4588	42.7908	55.2985	37.3804	48.7032	21.1892	38.5195	68.8214	42.012	19.8251	8.90197	30.6297	38.9568	13.4802	37.5036	32.7587	81.2565	26.9387	24.5334	28.5931	27.4464	26.5663	45.0328	23.6819	20.5068	17.5385	25.074	73.4659	42.0494	46.7692	41.5947	43.0775	44.7643	39.1855	50.1411	31.2449	31.9082	13.0353	8.69322	12.2837	28.3705	27.4588	32.8783	26.1309	35.5568	24.5835	10.7142	39.3122	38.7556
THSD4	43.0656	66.0244	47.2356	41.6789	41.7066	40.1276	39.788	43.5219	34.9211	35.7078	25.6253	49.9126	48.8887	22.8277	51.7288	48.7333	52.9092	44.9906	30.9413	56.4917	47.0358	37.4883	42.7513	42.5831	40.1153	41.6196	54.2284	45.9465	32.7365	49.002	46.9707	58.812	50.2947	43.1973	45.8749	43.6945	34.2776	35.7461	26.1614	30.0828	48.3235	39.7741	47.2907	55.396	33.6588	28.8304	31.0734	49.0072	34.118
TWSG1	48.3343	58.7352	63.6561	44.1927	51.162	160.202	75.0046	78.1023	85.3129	99.5275	110.299	68.0963	364.973	85.5929	57.8626	47.6043	79.763	100.326	76.0853	135.284	68.9001	41.1024	33.7196	31.7362	41.2661	98.5511	44.9507	177.649	140.809	98.6911	88.7041	154.655	38.4423	57.6283	132.836	49.5649	48.6462	118.365	81.455	99.6889	75.3892	81.3446	38.9117	25.9881	59.342	45.4598	78.8541	202.462	122.756
GPR158	46.4946	30.2085	56.8938	45.2788	35.6515	51.0718	61.7607	39.2757	45.5976	32.5474	51.0572	36.9549	76.2668	37.3188	33.3522	34.2924	137.73	32.1577	28.1577	47.57	48.7568	100.557	52.5485	31.2219	39.9109	85.1806	35.823	42.8773	52.6869	45.9952	31.8077	42.9115	53.2394	29.8451	32.5844	48.7885	42.4519	87.7378	70.1972	39.6971	47.9932	41.4826	49.327	28.323	30.626	53.9129	76.4674	58.1668	24.3766
REST	64.0855	119.27	120.531	37.1073	82.7735	48.0179	40.891	52.6683	45.3336	39.8055	36.1775	25.8337	71.3209	65.1215	20.0825	89.2385	125.704	46.5959	48.1617	114.983	58.2452	40.525	129.998	107.338	116.864	163.077	104.276	65.9543	36.1033	61.2451	46.7834	43.5519	75.1207	104.643	57.4786	34.9394	71.1654	98.9249	143.841	157.997	34.6616	44.2829	52.9376	59.6864	47.4289	77.895	155.555	107.118	33.3396
MAOB	27.6084	37.1537	27.5132	30.2077	34.4991	44.9056	42.5312	49.7098	44.752	30.7067	122.647	24.9848	48.4722	99.8657	70.8735	29.726	41.2862	28.4154	32.89	29.4137	32.4885	23.0745	34.722	32.0771	34.7309	115.266	34.7239	44.0634	41.9076	45.5871	37.3155	56.9466	39.5879	44.6946	50.3723	29.4432	28.1951	76.0621	46.0303	73.1198	19.3145	25.7828	22.1478	16.6904	35.2177	25.4475	103.83	52.0414	31.3125
ATPAF2	53.1375	69.4956	29.5419	30.7306	45.6911	86.5139	35.9287	83.3914	91.5874	58.0945	87.6626	52.1318	54.4185	385.098	67.5344	22.2063	107.572	69.1959	43.9316	45.5789	63.1526	43.8189	17.6107	41.3081	38.7045	132.054	108.017	42.488	79.6295	67.2676	137.704	45.7473	28.679	53.9094	62.2487	134.631	48.3783	108.36	112.889	121.77	59.0086	17.593	35.4324	43.7872	19.8829	52.5077	141.714	55.2259	40.5198
PML	59.1699	33.7235	46.2319	31.4197	42.1421	48.0006	47.0886	33.9758	25.3868	31.8026	27.7404	36.577	44.7882	107.098	42.271	41.5034	45.4666	30.2767	45.9153	41.6892	34.8792	38.1805	42.004	49.0074	55.5113	29.0562	33.0561	38.5643	29.4517	33.6381	29.3367	35.7398	35.0523	31.8005	30.9639	49.8468	52.9823	35.7129	46.3491	57.8265	56.3326	63.6736	56.1311	50.4248	46.3914	70.6547	32.8987	40.6589	30.7767
TNF	147.111	49.3632	89.7326	179.687	112.562	122.482	89.1152	103.131	85.4965	100.239	74.2064	90.7764	81.5274	230.842	86.6986	85.8502	74.9873	39.4214	89.802	91.1118	108.698	37.9293	38.1653	63.1191	75.0971	65.3022	92.8389	79.93	73.2461	113.295	77.5036	62.0246	91.4157	216.512	247.979	81.035	103.223	65.773	94.1258	86.2579	65.2281	75.7813	76.0578	92.5164	61.0161	93.693	56.4603	93.9149	73.6183
ACPT	38.9222	259.739	34.4333	65.1427	36.6505	35.4535	74.7976	46.5136	40.7701	61.459	82.5936	33.966	51.1502	68.6816	26.1693	75.2947	41.3304	21.3174	33.9482	34.9098	75.0685	52.4861	17.3952	27.2818	32.629	40.9254	34.1371	35.9152	32.6098	34.5915	76.8008	25.7923	29.9875	63.098	53.8269	47.144	30.1896	110.028	87.3365	84.3006	26.4715	41.0354	31.7967	79.495	30.5648	30.2062	109.724	35.6056	28.6722
PAK4	66.2968	87.3347	118.075	30.2982	136.258	89.2313	82.6232	100.065	158.468	27.6398	18.0265	94.6318	75.4006	77.9143	73.1585	77.546	179.572	54.1953	22.5019	40.8684	60.9374	69.1146	64.7431	74.3538	21.6977	36.7638	29.3205	95.4629	41.7179	106.124	38.3838	77.8382	106.754	80.428	44.6288	63.6045	93.0491	34.5452	24.3292	36.574	77.9655	61.5787	74.2437	37.6778	59.2954	90.6427	25.3167	97.2633	67.4452
SCAMP1	78.0647	99.6255	90.1222	33	62.4388	83.2311	80.2406	41.1906	47.6962	137.896	52.8773	85.0923	124.881	54.2847	85.9707	59.9501	76.4556	61.0011	81.3071	118.03	71.607	93.5945	92.8834	127.165	114.373	135.843	87.7338	38.2881	55.2815	71.2767	79.6485	56.3303	60.2355	69.1297	75.7429	117.26	81.5606	101.513	125.163	94.2179	81.0173	74.787	72.6128	62.6218	83.0643	97.5129	91.7024	186.873	112.465
41523	52.5064	45.3142	115.52	28.0899	146.957	152.043	175.204	133.977	218.82	87.6303	147.27	90.3014	108.12	56.9502	98.8614	72.0214	45.2657	103.974	158.087	57.2011	63.8688	80.2034	121.172	62.6607	101.618	48.6754	132.546	112.609	110.33	43.4267	96.8717	146.102	29.6956	44.042	145.498	122.389	145.442	91.6915	97.3017	64.908	163.664	182.759	100.26	92.9539	130.355	145.742	138.55	135.617	115.807
ALOX15	26.485	35.945	107.554	20.4722	32.8363	27.3053	23.4638	28.5731	19.7423	24.662	27.5879	36.1339	22.6381	31.9615	28.7471	31.2996	83.4119	90.9383	39.8588	27.4661	32.731	31.2156	23.6959	27.6108	56.8031	69.6914	26.6724	20.6209	24.5163	28.7292	40.8376	26.4187	29.6489	25.6763	24.8363	23.8574	25.4164	87.0121	61.3666	60.8081	27.3356	28.4706	33.3198	45.6182	34.345	40.2659	83.9519	39.8492	25.4053
TSPAN9	520.107	366.556	128.261	183.501	240.107	143.656	113.999	137.228	107.307	68.7252	101.059	139.224	109.443	61.6981	141.212	78.0061	135.773	104.925	130.13	447.989	274.24	350.785	128.398	195.448	85.3389	86.5334	60.8914	173.226	255.704	85.9816	116.285	160.768	149.683	176.353	175.167	62.2078	379.187	330.38	115.209	274.352	35.4987	264.264	111.729	504.465	278.969	224.503	190.492	327.551	117.769
TARBP2	55.4066	67.2239	63.7301	50.1039	40.3781	78.1412	45.0369	48.9447	140.184	151.379	118.608	69.7018	67.0457	76.4341	50.6834	52.0501	60.2825	53.8688	111.502	50.3169	76.7223	49.0535	26.7828	29.7396	39.9273	169.124	70.1489	110.94	107.243	50.03	94.3586	74.4767	55.597	28.6232	41.0363	95.9517	53.157	98.4401	113.198	148.648	73.5374	52.6962	85.9364	34.6282	46.311	42.9731	126.945	44.7173	64.3275
VDAC3	650.327	1765.53	736.804	377.882	974.907	1355.43	880.404	353.147	962.937	2041.17	726.964	1275.39	1904.77	549.293	960.482	380.353	340.648	502.563	1129.49	1700.96	1349.94	643.025	536.023	718.154	635.219	937.703	554.456	1559.31	1117.51	573.618	2485.78	670.321	460.815	505.295	569.189	1169.83	1228.26	734.842	392.304	1044.52	1953.2	1236.41	1146.79	743.136	872.67	762.454	740.624	1134.43	979.074
BOK	75.4906	40.8897	60.771	51.0368	51.4888	48.2683	71.9921	62.8055	73.1883	39.0692	44.2857	100.623	51.7976	71.4137	63.3344	49.1136	58.4749	90.9426	83.738	49.7938	35.1543	61.1643	153.709	59.2223	47.8867	89.5579	58.0394	69.353	32.4094	104.065	77.7104	48.6348	60.6418	55.9545	47.1991	62.6012	83.5863	57.7702	64.1342	64.2282	56.0484	98.5577	62.5317	90.0977	40.9032	59.4699	66.836	64.7596	60.3636
RPUSD4	306.337	412.892	167.461	215.264	363.649	372.577	386.25	385.077	438.887	464.35	378.817	264.74	295.878	328.657	715.867	160.362	177.759	283.779	168.603	179.633	246.52	256.59	86.1711	100.636	182.501	319.641	336.902	432.563	367.025	110.165	442.961	464.078	253.805	178.504	286.176	545.707	285.906	164.914	360.607	259.552	332.506	369.431	179.76	151.735	464.236	182.375	261.618	300.568	286.755
MAGEF1	47.1623	102.087	38.6812	82.6365	61.0302	46.8891	81.4464	50.5264	89.2463	64.2415	206.61	110.35	230.455	40.7337	38.0698	80.019	104.209	34.0975	212.167	127.767	106.878	53.5491	15.8308	96.0263	57.9835	65.1557	47.6628	32.5268	172.489	78.0726	102.624	71.0439	81.2559	20.9134	43.9367	172.356	80.6797	78.8726	52.4912	74.7149	43.265	81.4233	118.901	58.637	132.445	79.6618	49.3664	65.2885	142.055
ADORA3	54.9378	81.3018	32.5384	79.4992	39.2342	41.2816	45.4966	48.9074	41.034	35.2236	47.9887	81.9881	42.9908	35.6535	42.6744	40.9711	62.1545	91.9591	39.7529	39.984	45.2558	39.4302	27.0008	27.7709	41.7518	80.7384	44.0637	76.0444	100.373	46.0917	50.3277	60.6537	57.3253	47.3939	44.7463	53.0531	36.6566	34.8089	35.1761	36.87	67.7742	38.3163	41.8436	63.3923	20.7047	30.8326	42.8105	50.1751	49.2965
PLN	24.1668	54.6837	69.7038	96.5568	33.5715	29.971	43.2435	77.9342	61.8442	45.2785	23.1431	79.7037	59.4458	15.4394	35.5647	53.2957	67.932	43.4046	63.5811	83.8616	26.7731	66.9108	60.2391	88.8569	25.1632	26.3343	74.2225	48.5278	62.0556	85.2457	47.9299	85.0596	95.9651	63.0019	72.8833	34.8872	35.7255	18.2004	21.8632	19.4418	36.7929	27.6174	37.8956	25.3394	48.8736	26.9699	47.9144	46.4803	67.3006
ZNF512	41.0442	94.1617	85.0765	75.8382	229.124	315.619	133.887	164.089	230.23	333.975	303.087	193.963	334.465	107.946	292.751	64.0055	126.173	76.7786	304.123	120.348	211.238	101.721	86.4224	191.75	142.844	162.085	114.509	191.611	118.588	113.724	110.971	296.543	352.997	45.5141	100.608	185.203	147.747	142.608	133.955	87.9822	143.451	307.109	217.543	96.4418	279.725	121.715	72.579	131.763	222.891
KRT18	74.0959	53.5601	58.617	29.8661	32.1053	76.12	28.1024	17.5138	40.4859	39.6919	73.6337	31.55	27.4183	75.5064	32.5565	55.1738	82.574	66.9393	34.8615	75.1222	108.786	31.0345	84.6341	58.8999	38.1607	288.526	46.679	48.1785	61.5896	46.8682	45.2568	66.0115	49.8064	29.5573	26.7601	52.8659	34.2659	117.529	187.699	106.016	31.5041	38.4834	50.6389	26.9649	53.681	24.9876	199.175	47.233	95.2927
KMO	57.9984	55.0861	55.9389	70.9446	85.1338	87.7588	79.0151	93.8446	68.1712	348.676	126.88	100.586	278.685	175.349	163.442	48.5595	55.0327	53.1484	77.4098	101.727	69.7667	54.8005	53.048	68.2533	44.0451	217.64	61.1111	72.7443	72.5189	108.902	113.094	66.5792	41.2767	71.4175	100.854	273.982	211.529	147.99	45.3297	55.5118	113.43	109.041	70.433	47.1385	46.121	78.6088	86.5458	41.617	93.9865
MALT1	109.759	180.326	99.8241	52.6934	267.177	209.429	261.553	157.463	186.809	234.896	92.6407	147.029	304.717	141.665	198.057	221.901	187.392	70.6079	153.552	118.043	93.2737	105.853	72.8117	139.878	89.8615	136.32	201.816	266.488	91.3336	141.918	90.8066	243.1	186.605	113.236	180.608	118.036	220.344	84.4601	74.3838	69.2276	151.54	217.938	159.356	134.985	213.939	236.171	77.0189	227.684	196.898
CCDC92	156.211	589.724	70.7744	175.353	163.92	276.913	178.718	482.072	235.754	134.739	230.126	97.8328	99.5784	119.383	124.21	118.265	210.312	120.651	227.866	854.037	381.485	155.56	123.137	109.656	212.518	288.379	104.862	227.407	301.285	191.899	196.022	184.583	247.177	196.117	170.515	146.673	501.064	427.694	136.287	439.078	49.065	125.777	162.908	248.297	467.638	229.378	325.839	173.634	236.361
TECTB	23.7572	24.7317	46.6287	70.977	19.3804	38.0781	34.4737	22.5068	45.5143	50.9338	108.438	75.534	41.8964	158.296	21.1393	29.2037	46.7144	121.867	27.3109	29.3456	33.022	33.3487	25.0131	21.7552	18.0674	426.574	17.595	29.741	30.3695	38.0198	40.3339	48.6064	37.2954	39.8246	38.2816	23.4543	18.539	162.231	114.837	154.48	19.8518	17.691	24.0253	15.5182	17.7349	20.73	407.946	43.3018	39.7341
GJA3	21.4387	27.1867	75.4894	37.9648	41.5138	49.6418	92.9117	36.3379	23.9735	19.1985	17.3021	41.2637	125.418	23.0197	60.9581	59.7683	56.1137	30.3325	56.4342	36.9624	27.421	27.0998	153.947	88.0481	37.402	58.7727	57.4763	60.6321	28.3952	64.1378	18.7514	89.4667	63.865	35.4894	37.9483	17.687	59.0797	18.4702	23.7241	23.6132	51.8083	77.5433	59.6678	32.2926	55.7461	51.4764	34.073	85.3441	31.0322
MS4A12	166.784	44.1863	118.136	84.7934	155.685	46.4014	64.3194	32.509	54.9229	51.7567	23.8832	44.9002	57.5433	16.1118	34.5018	31.3558	64.3568	48.9526	62.8035	80.818	59.2955	78.7427	34.5325	29.5989	24.2666	19.4724	47.7716	34.943	131.809	51.2637	64.3319	47.346	41.9112	29.3067	33.3128	122.709	81.7633	18.3382	35.4459	24.5615	80.8379	72.9016	62.1274	55.8134	71.5648	58.4113	11.0396	42.8444	64.5534
RAB3D	70.4859	15.1011	71.6465	198.217	38.0485	40.3363	53.1551	63.6404	38.6839	57.6415	48.8296	83.7791	76.6652	87.9405	57.3545	88.3594	23.2188	109.147	31.7906	57.1665	44.8413	59.2106	20.7337	79.6841	41.1232	55.9212	59.1716	46.9865	74.7446	101.883	60.709	69.2637	52.8737	50.1776	79.1999	71.3474	32.2242	48.5628	35.7091	46.6333	71.3226	38.4524	39.9008	82.0164	33.0165	49.8694	40.0604	73.7478	44.4766
UCHL5	93.5529	90.6166	77.0382	67.6244	75.3945	168.361	68.5235	68.5889	134.398	152.533	87.0317	139.638	95.2278	80.6868	94.4863	46.6915	74.8476	75.5177	145.011	66.6127	106.864	73.7495	114.839	101.711	70.2178	75.292	88.1481	69.5084	86.2721	99.1162	164.711	109.597	80.9872	63.341	93.8836	94.6563	125.529	108.408	56.7515	95.8304	88.7058	139.356	120.919	43.4302	80.3029	100.641	67.4805	65.3575	65.4588
KLB	28.2834	30.6494	13.8935	23.744	31.325	17.6872	29.7368	50.7741	17.2998	19.9173	80.9842	19.0824	30.491	83.6215	43.094	39.9524	30.2463	50.9774	33.7259	30.5496	23.4435	26.2844	56.8911	35.8366	59.3505	237.307	36.1249	27.7657	21.7468	17.6403	19.7537	27.8288	15.5675	35.6134	30.99	22.0034	23.7461	95.0345	116.492	103.97	30.8752	43.255	36.5783	28.8323	48.8612	39.9148	155.777	34.5505	21.5905
SCYL1	106.861	85.9304	112.805	103.285	46.7191	75.0735	66.0582	64.4849	125.278	115.814	331.307	99.7081	71.7111	251.909	64.3894	75.7425	44.1495	157.362	214.861	89.4498	77.1383	201.672	74.2433	135.638	81.6597	231.578	56.1182	71.761	86.0126	246.917	90.7027	52.1123	134.501	159.148	42.591	133.591	86.3918	208.669	152.406	192.554	79.8366	39.2628	64.5256	149.233	53.4905	84.5051	297.694	82.1674	89.8285
AQP2	36.9065	77.6034	58.3593	88.9825	50.7294	36.4623	46.4046	47.2605	43.3402	32.9288	47.9039	73.0028	38.6386	23.8316	52.3946	36.2234	68.483	70.6695	59.6448	52.4079	49.6198	56.6506	32.6753	42.8861	39.6899	62.4368	44.9352	30.096	81.8167	65.4117	66.47	41.1665	47.3668	77.5912	34.4548	76.9327	47.5874	37.6262	43.1547	56.1752	45.9334	44.4953	45.3002	27.0081	39.8785	40.1831	38.9553	35.0804	57.1218
MN1	36.5051	26.6901	84.0154	34.4384	50.2396	63.0648	65.2189	116.04	60.555	29.6463	24.5851	30.2738	40.9816	23.3726	92.9016	83.7154	25.2451	46.7242	44.7076	36.0226	81.2238	32.8685	34.3074	37.6067	59.1172	22.8126	49.8436	118.699	56.1168	67.3101	51.368	57.5737	88.6527	60.3066	49.5312	27.8391	36.904	18.7699	23.768	23.1983	43.3989	39.8391	41.7236	25.3684	33.3279	32.1935	37.0819	61.6742	47.2047
PTK2B	65.5757	80.803	169.712	122.796	113.151	93.7271	143.903	122.483	111.315	103.728	72.8462	95.3411	110.224	184.349	178.783	119.328	116.287	151.016	101.665	62.8032	163.678	366.488	97.2041	122.995	85.2235	77.3931	197.727	91.9093	114.856	147.527	95.5685	165.308	167.038	102.587	189.769	126.119	93.0266	134.218	63.7579	64.7866	89.2057	131.211	102.369	116.659	66.8777	77.8473	76.1241	160.513	103.473
KIAA0999	214.427	117.679	179.607	384.423	134.142	133.257	493.569	203.745	196.073	139.994	99.8862	316.068	146.293	313.782	133.105	244.85	135.512	429.809	280.653	217.295	258.326	295.76	351.929	208.154	431.87	197.286	242.077	102.629	143.108	272.305	97.6763	138.272	600.785	548.184	140.007	180.152	196.089	172.527	243.718	243.36	200.507	224.947	149.148	200.55	198.434	258.684	260.128	432.768	285.661
LRRC40	36.5983	67.4584	56.3949	70.0806	121.974	45.6508	80.5298	65.5934	105.545	45.6309	57.4878	41.1821	38.1376	143.845	19.6184	78.7943	71.0956	93.1615	69.1955	44.3747	161.496	72.2841	123.704	52.6636	79.6129	87.6249	59.8796	48.4992	58.8853	51.5223	77.0272	49.1021	53.1525	63.5411	51.0166	63.2935	58.9854	162.005	173.136	117.793	62.3543	60.379	54.6529	48.5083	50.6396	73.6483	201.199	67.4987	80.8913
KLHL23	81.7778	37.2194	38.728	54.7669	39.5218	36.0704	69.4646	38.0531	58.1282	52.6771	20.5301	42.1114	50.3136	13.7519	32.5342	46.9956	41.2894	49.6303	37.1646	63.4062	37.9178	38.6918	59.9876	43.5253	51.3104	12.2901	40.4588	37.5972	56.1119	48.5212	35.6696	60.0255	54.2289	44.2082	54.1338	50.3595	44.742	21.055	13.1162	18.419	46.5253	45.1761	44.0518	41.6711	49.1793	58.1815	17.7985	37.2157	50.9301
HCFC1	112.081	230.194	120.548	96.2582	166.853	140.037	112.049	230.566	168.332	111.61	158.624	103.012	129.47	102.508	92.7205	158.382	263.124	213.733	121.029	134.524	131.628	264.246	204.245	357.912	92.8463	198.764	199.263	175.702	143.111	310.167	123.151	101.504	310.311	309.773	125.129	170.967	180.363	158.631	147.52	158.966	123.422	103.361	115.676	146.119	154.756	142.941	288.179	205.072	188.633
LRP6	26.1533	70.2429	63.661	47.1702	85.1957	39.2118	63.3908	60.741	41.6768	61.9878	51.2952	43.8846	58.466	51.5611	26.7022	25.6638	42.595	69.3307	49.8951	99.6937	59.9082	43.4407	43.1573	27.3333	36.5601	22.5373	44.3549	103.806	42.4152	81.629	73.3407	57.8414	66.902	87.6741	72.3472	52.8295	40.2769	34.9539	51.9029	23.2957	30.0698	24.6078	40.8809	36.7514	33.5511	25.077	46.1772	58.1959	44.8652
SULT1B1	77.2155	22.5491	57.5845	48.4293	40.7526	74.0405	65.7542	49.6679	39.814	91.5489	36.0127	30.693	59.0801	45.0848	30.3682	46.2719	52.2393	64.2939	18.0838	28.9268	41.5128	147.186	30.5	50.6217	49.292	42.2334	48.0958	357.069	17.714	46.7833	21.7328	83.4221	39.3342	65.6366	36.7188	33.3766	66.8485	46.6286	48.6736	64.0018	119.426	87.7437	51.9914	51.6368	76.2139	144.14	30.9453	49.5577	49.9397
GOLGA3	294.162	188.336	271.636	171.67	235.734	234.871	221.275	222.656	266.725	239.244	136.798	228.238	292.627	150.91	169.109	326.877	243.052	173.898	295.631	230.442	443.958	288.225	575.938	279.495	120.174	161.68	240.775	254.015	206.54	323.492	228.929	144.95	445.807	330.647	113.637	236.511	281.459	272.014	162.276	151.244	274.364	205.571	283.735	200.018	308.551	159.073	273.088	187.986	278.156
IMP3	366.665	411.807	434.795	232.621	443.216	495.263	173.415	86.7198	354.706	759.343	487.099	366.88	685.849	198.553	665.763	204.472	524.835	319.645	412.044	475.123	369.309	209.11	163.774	386.571	240.981	522.818	341.184	373.584	218.075	261.778	444.721	297.642	347.831	100.543	202.33	360.063	447.509	678.05	493.31	551.119	438.331	487.836	311.872	358.938	602.46	559.49	690.135	393.54	213.23
LOC374395	176.059	43.2972	224.746	342.83	170.992	224.889	126.757	250.48	193.334	391.007	168.207	449.453	239.661	946.665	182.842	247.403	114.203	214.28	190.169	286.469	340.742	292.863	59.2356	383.073	81.2036	514.833	233.99	134.56	136.561	431.256	379.775	94.1134	320.226	291.095	233.828	180.489	114.971	558.726	304.599	509.766	180.456	209.995	145.75	264.208	83.2197	179.573	269.295	234.669	113.36
CLSTN3	35.3987	114.972	67.9839	66.0927	90.915	106.419	53.4364	201.01	92.7511	66.7171	74.336	59.2945	38.1196	151.486	60.769	136.63	46.1764	27.1412	86.0462	42.2663	61.798	76.1464	42.4969	73.6952	18.4874	124.767	39.5796	34.4481	33.0237	48.5353	54.1508	47.9059	34.2808	51.6428	56.2101	59.9032	79.265	130.309	145.264	103.391	78.7699	75.5832	85.5537	122.729	74.1535	127.111	110.813	77.0311	62.6675
ZNF770	53.3024	129.428	71.4989	60.3014	217.797	154.55	94.8788	119.985	190.35	182.053	148.166	68.3578	240.219	52.0525	99.855	66.104	140.877	103.052	98.3364	51.4785	119.442	69.6608	126.742	83.3181	47.4062	78.5333	173.029	65.915	178.66	45.8068	256.206	123.613	55.052	51.1719	75.3567	187.579	81.5693	132.278	75.8827	73.6753	188.684	104.293	130.731	89.9043	128.829	85.5112	45.8061	58.7629	87.757
GPX4	1203.11	1817.1	863.706	724.721	1972.01	1984.97	710.922	895.63	1794.5	539.734	685.702	790.105	779.767	697.002	659.926	871.067	343.906	912.129	1219.05	1812.28	1209.22	748.955	306.268	558.499	775.158	554.518	945.994	2171.88	1210.43	1595.32	1157.95	2220.42	2441.02	715.814	1220.09	723.423	982.449	838.444	452.106	489.391	455.599	1152.35	723.121	1027.05	1290.67	566.093	464.154	1979.47	993.731
SRRM2	398.874	181.723	503.089	353.719	468.416	287.459	1155.74	1014.3	509.725	212.155	279.589	232.235	156.744	734.65	275.214	877.908	165.534	458.004	303.287	230.455	250.097	673.878	585.965	253.708	225.627	387.661	361.192	327.705	207.778	942.392	189.171	235.162	1175.76	886.462	308.897	224.779	319.262	322.594	321.725	503.152	353.115	252.159	287.238	255.899	213.084	257.106	476.374	298.501	396.998
SFT2D1	81.7827	59.4356	155.216	83.5003	176.071	219.282	166.593	128.989	120.385	149.979	366.91	332.847	211.579	1103.22	88.6921	124.133	65.8483	300.194	44.6212	70.7101	116.843	129.85	80.4672	82.268	71.0707	184.536	293.591	375.934	94.4473	478.957	214.714	120.992	75.9782	202.659	82.1163	82.5132	130.119	416.889	209.642	233.591	192.389	21.0452	96.8817	105.392	35.7611	170.36	559.28	245.79	103.695
41335	33.1478	56.7528	40.4152	33.1093	78.1834	40.5008	48.4439	45.7839	39.2163	32.8758	54.2005	31.339	49.8465	43.019	32.0665	22.0001	128.549	22.0894	70.1571	56.0597	67.2346	33.0653	16.2609	25.3434	31.7238	44.3508	37.2678	71.1411	37.7688	32.3916	58.446	28.0024	37.2433	42.5519	26.6865	40.5726	40.8533	73.2533	84.6499	110.46	27.7597	53.9715	33.1876	38.7149	42.417	47.3482	66.3635	33.2169	42.6534
OR4N4	68.44	72.2218	23.8124	46.1044	19.4649	17.6129	23.6266	26.7938	30.3321	41.7831	62.7145	27.9831	17.1905	16.8267	14.4634	52.2213	32.0955	26.6902	25.5963	37.4294	43.5331	56.8759	24.4219	18.7843	29.9863	23.9821	16.6869	26.5723	50.3578	25.6576	130.582	35.3373	25.6811	34.7297	36.8975	30.1848	27.3468	26.379	26.5981	38.1299	16.6457	17.9008	20.216	36.8807	26.5955	22.5462	45.0033	25.8589	49.1439
FAM98A	55.8313	90.6938	157.778	82.475	174.05	188.482	221.556	222.961	299.287	333.493	124.462	65.0926	241.36	241.165	125.739	123.983	102.807	142.884	82.4983	84.4595	95.7658	66.3594	66.3989	73.6305	33.8354	72.4683	119.179	123.04	225.804	57.8137	175.472	115.984	51.0815	35.5849	120.512	163.393	140.399	156.195	183.599	75.4952	308.675	112.862	103.89	198.526	147.704	108.243	149.049	114.056	116.08
F13B	31.6309	49.3411	31.6913	17.0054	29.9246	23.725	30.8644	24.4986	25.8054	18.9825	153.533	32.2441	30.8742	247.327	18.6463	38.9628	42.3785	47.7469	44.2331	35.5624	37.0747	39.2542	34.0229	24.4012	33.8902	249.509	21.8872	26.6892	24.6976	23.1416	27.5488	26.6555	21.6452	25.9933	26.5633	39.2564	30.7813	141.033	160.091	150.502	36.5987	34.3095	30.6545	46.5169	36.5522	50.5754	143.914	31.0155	29.9569
PKD1L2	35.0923	62.7523	26.2425	25.811	29.9715	21.2115	30.1866	38.9242	32.3399	37.907	20.6278	29.3804	26.7195	29.5159	34.1894	34.2504	24.6287	24.201	58.7985	37.0545	25.1157	37.7618	47.5495	31.114	64.5887	26.8883	20.906	30.026	39.1726	27.7526	56.749	44.0483	34.9522	39.1997	36.4402	34.7455	22.6482	27.3781	29.018	26.0772	21.3018	31.1745	25.2684	49.8225	31.8069	27.9552	20.1424	36.0241	41.2478
NISCH	110.066	236.136	98.9993	273.699	154.836	185.443	230.444	945.478	277.92	271.729	148.073	159.941	124.098	151.648	144.614	143.045	150.922	167.139	225.489	118.953	155.327	171.216	171.881	143.258	223.621	139.032	155.511	116.33	68.5976	432.082	176.74	93.8176	467.797	354.479	135.971	202.224	195.976	166.22	166.64	168.614	145.552	92.6686	225.52	307.699	141.811	158.386	171.66	202.163	194.76
CNOT8	452.87	185.373	317.138	295.601	911.2	208.304	439.375	254.865	629.085	265.589	78.9345	128.619	231.221	222.04	279.713	395.012	243.453	386.377	169.323	143.155	169.488	262.551	160.367	178.495	212.569	126.725	325.584	781.465	184.966	230.51	163.994	680.937	298.64	395.948	394.272	107.121	248.419	114.902	136.429	139.985	387.279	367.914	204.732	185.172	256.132	418.601	341.975	499.509	495.336
ZNF688	62.5386	51.7	46.5563	21.9825	60.0463	33.7034	59.3659	34.766	42.4205	131.242	72.4002	49.9961	48.5559	39.6078	17.8459	25.2984	43.8593	41.186	29.645	69.4767	27.8948	24.3648	35.543	69.2958	29.9091	16.1063	21.1996	48.2373	27.9695	28.3668	19.8559	50.5956	30.9269	14.9598	32.1806	59.1307	41.1961	63.9548	81.9461	87.418	34.3434	43.1515	67.3429	30.3774	75.2965	71.2357	86.1358	45.9244	24.0908
VPS26B	102.238	121.036	73.7621	161.804	104.154	121.322	133.154	184.4	171.67	107.71	111.323	100.017	109.451	80.4683	86.8606	123.786	95.3426	108.918	108.924	121.352	123.57	89.3396	94.5436	134.427	88.8305	110.179	123.857	72.1577	123.46	174.167	159.373	95.5825	98.1727	124.902	116.822	89.2468	116.225	159.123	77.8749	133.442	123.338	86.7747	95.7002	92.3389	97.5264	127.323	98.2565	87.5498	87.0053
SAR1B	81.5313	72.3791	49.4814	63.6426	40.4889	96.4497	89.2948	40.5454	76.0712	237.91	58.6095	43.8964	72.4191	86.4897	42.8924	97.0227	119.817	55.0082	90.7191	30.7702	113.354	109.7	127.576	192.267	53.1297	206.308	75.6656	101.189	135.783	145.545	120.363	68.1564	56.1958	46.451	32.8605	101.722	149.973	52.9239	104.033	63.4832	159.074	77.8708	65.462	67.5	81.6758	110.983	58.6881	100.246	80.714
C22orf36	32.3477	39.7027	45.54	62.9742	26.5852	41.2057	54.1801	32.8979	68.9581	34.7115	58.8307	50.4671	38.8489	66.7938	22.9704	31.5579	39.2731	58.7413	112.541	51.9577	78.8981	62.8882	29.3384	27.1314	15.3074	38.7467	38.6163	36.9977	97.3928	105.692	61.3521	44.1873	71.3634	36.3272	36.2858	55.5851	30.2363	45.8114	47.4829	36.1463	29.8838	29.5045	35.4813	21.5342	23.2508	24.5573	46.3438	47.2196	58.4348
MACF1	86.03	121.219	82.9728	92.0778	88.0478	177.983	220.541	89.4704	298.337	352.128	163.518	67.0748	72.0511	116.201	85.2362	200.077	104.745	90.7765	199.568	175.891	271.27	116.998	133.723	137.06	138.841	133.222	193.099	81.7495	102.71	171.171	98.8195	79.9749	128.433	96.1237	57.4979	158.982	151.024	178.619	186.698	179.021	121.971	165.828	237.679	119.515	202.991	119.374	172.754	104.158	140.927
PRNP	489.334	433.942	230.5	244.058	300.296	429.102	622.413	258.365	344.349	265.834	237.229	119.359	209.456	520.752	354.235	577.548	111.092	291.099	249.233	198.335	231.429	322.543	425.434	192.726	338.642	233.314	391.489	406.415	370.21	336.604	538.427	280.891	422.466	313.526	270.552	525.225	266.443	287.077	320.17	195.776	639.909	470.48	430.897	294.492	205.541	395.822	194.752	344.799	553.166
BRCA1	56.9381	36.0515	66.8284	65.32	82.618	70.1567	72.6621	72.5261	90.0259	74.0236	40.1578	48.3674	64.2798	63.2455	46.1828	68.0507	46.9217	53.2262	65.5243	61.6739	51.5389	54.061	48.2718	61.3733	53.3248	54.0971	62.6229	52.7643	47.4871	87.5726	62.4617	72.0094	74.5541	47.5333	56.063	66.4268	57.2286	49.1358	47.6063	46.8432	95.2104	59.7789	46.3636	56.8946	62.7698	70.1213	65.4109	48.3575	45.2952
DRD3	38.7651	38.1855	29.2428	32.4646	24.6444	15.9341	21.1056	28.5671	16.6625	33.3791	51.5756	27.1237	21.3009	105.89	27.9293	26.4056	21.9591	24.0697	25.4476	29.6532	24.3809	27.5418	29.1213	28.1011	34.895	86.0724	27.9888	22.3802	20.6067	23.8773	22.9209	18.0533	22.0214	32.328	24.0129	28.2513	24.4389	57.4848	74.7823	73.956	22.3569	25.6461	34.6908	37.0498	28.0181	38.1336	65.0299	23.1357	18.4888
HRC	132.344	62.4439	114.254	155.268	89.4411	69.2806	121.281	71.2725	49.5507	44.8357	9.20131	91.1884	106.133	13.461	92.8031	90.1192	137.368	100.987	113.029	120.804	84.0862	236.149	117.791	182.423	83.9253	12.2046	89.5268	70.7121	120.532	151.06	76.0497	205.055	159.072	84.9546	88.7368	84.9445	100.423	16.2798	14.7939	13.3548	115.176	91.3735	86.9197	59.0121	57.231	62.8405	8.74777	105.525	59.7123
HS2ST1	64.3962	46.8671	59.9297	50.9075	42.039	105.531	60.795	44.2853	52.0092	127.365	103.569	49.9234	122.528	60.6902	65.9849	35.0356	36.1358	35.3235	81.1043	26.6712	69.9615	90.5316	51.9849	42.6351	42.1563	73.7018	54.432	42.3398	42.3625	31.2358	69.4729	68.399	30.5013	34.5526	57.6399	47.2463	59.2059	100.077	87.3825	108.204	74.5576	72.0053	58.925	48.1604	75.908	94.3525	140.143	73.7935	57.4648
IFIT2	354.757	100.924	331.472	867.978	89.0546	93.5953	78.5683	97.9333	121.896	152.709	107.798	436.36	105.194	337.173	87.8403	82.6618	148.777	420.911	183.425	129.428	122.875	171.617	268.9	401.16	132.126	231.365	142.754	90.9246	462.654	93.7545	156.239	272.164	98.8694	166.585	223.21	111.204	137.249	303.472	85.2031	137.876	390.717	117.073	84.0687	304.585	52.5078	91.0922	135.553	80.0427	103.463
FEZ2	99.4418	52.8176	105.205	94.8325	92.8974	176.503	116.529	87.2518	106.974	208.038	154.728	118.21	339.57	68.6304	211.378	118.184	74.9827	118.69	131.437	125.473	93.9288	57.1405	103.763	207.319	58.3078	111.519	250.288	139.862	209.646	100.668	239.883	218.427	127.773	85.4576	143.965	191.069	83.2576	77.8083	69.1214	93.3227	226.932	193.752	59.5231	86.2431	58.9906	67.4247	67.9001	136.565	76.014
SCUBE1	63.5131	23.8414	23.2297	33.1679	47.2899	60.9085	91.8928	47.7043	43.4027	45.038	73.2453	36.3652	55.094	62.7917	58.3429	38.0138	32.8871	72.5889	70.964	41.2409	29.6617	31.9309	37.2162	44.7698	72.3707	47.0594	37.8844	35.8299	55.8771	30.9369	44.1555	28.7856	45.6452	49.0764	25.6714	32.296	61.8011	54.9549	56.9523	93.1338	70.0162	55.0809	46.2174	70.4853	36.6646	50.8513	66.6777	34.4235	49.8248
SDR-O	30.4651	45.4165	21.88	27.5502	31.0001	18.8188	47.9191	15.2835	26.8597	25.2213	38.8295	41.2208	31.6273	50.921	36.6035	25.6053	34.0634	25.0943	21.7143	59.8034	22.916	21.1687	23.0685	35.3498	45.56	44.8568	40.844	26.9124	25.4517	21.2112	28.5751	26.6463	31.0877	38.3688	21.5039	28.872	49.5813	41.4619	51.1869	38.2367	31.5348	27.7085	44.6675	35.7743	31.3146	42.1732	46.5714	21.4032	24.7212
PLCG1	142.217	170.882	55.5805	92.9723	69.8878	101.789	132.257	119.595	74.595	73.6868	101.678	142.747	70.9177	72.1229	79.0152	72.3143	106.201	91.0592	63.6898	88.7344	217.449	116.525	91.6058	147.282	91.3217	84.3263	132.23	136.267	64.9363	104.622	52.0174	108.818	115.673	53.0303	104.439	60.6518	104.806	131.098	94.4846	86.5216	116.804	110.448	124.456	101.459	180.977	99.0988	120.817	70.263	98.4986
NRL	123.946	33.652	30.7367	43.5301	32.1499	30.2361	38.5151	29.9809	54.4914	32.8567	73.2965	45.2446	30.9403	29.8485	31.7263	40.4297	71.2576	76.249	37.1032	40.3045	44.1369	36.1954	27.5695	36.6295	42.3681	35.9863	40.6867	25.0995	62.0134	37.0625	42.3054	50.0264	73.0252	33.1432	64.3248	45.7131	38.9606	35.2675	39.19	35.5884	48.8461	32.3573	27.0362	22.6019	28.0458	31.7495	48.4495	58.5511	44.2197
KCNMA1	83.9028	32.6034	30.4724	20.2172	57.1301	30.7979	65.6658	53.299	22.4254	32.1329	18.6573	52.2639	44.6059	34.2346	20.35	35.7027	34.4951	19.6222	24.6579	33.9476	28.3186	35.7907	44.5422	39.4282	54.8407	24.7624	46.0582	52.6752	18.2669	27.7756	27.5926	33.1217	24.5061	31.5528	44.1509	35.9382	53.4402	29.3877	28.4304	35.9072	46.841	67.4041	42.5029	67.6509	41.8843	64.5382	19.1142	29.9824	20.5663
MAMDC4	60.6384	97.7551	43.417	35.6739	85.1984	56.7626	49.256	64.0614	39.4316	52.4033	30.95	53.0042	52.5901	19.0788	53.3004	65.3903	42.7436	33.0124	48.8475	70.4283	78.9333	25.0367	46.0836	39.0498	53.2179	31.6349	74.0025	56.4525	56.6483	66.0704	23.2464	41.5386	61.0798	30.9077	49.8306	51.336	63.3924	32.1721	41.7983	34.8612	51.6362	61.0344	64.8647	68.3942	69.9648	70.117	35.886	47.8738	23.8278
FGF5	138.974	61.359	105.889	79.5217	109.551	68.8398	91.4091	75.8347	88.2599	51.2261	13.709	88.2904	116.655	21.7614	100.089	95.7714	175.257	65.4746	73.9908	72.3086	65.6088	67.9499	100.288	148.573	104.267	51.5426	83.5936	153.679	105.443	118.243	65.1621	113.656	135.347	95.4759	75.715	71.4994	86.0278	26.6294	21.8438	26.1184	81.8023	80.0267	108.91	66.0446	91.6432	78.5299	26.1297	107.767	86.1183
CH25H	32.3933	73.8554	39.9754	41.4658	34.0382	31.1039	44.6758	35.6057	33.2529	30.0608	44.3606	26.7078	35.0468	70.5798	28.2706	324.773	41.0241	40.5374	25.612	26.9304	29.9733	34.4491	28.9978	37.3612	35.2652	34.4519	31.6047	21.5116	25.5927	21.1966	32.1618	20.8104	41.4686	35.3712	38.8984	27.6675	40.8892	65.6519	85.3862	78.8049	32.755	39.6392	53.7565	52.0111	36.0701	31.3779	123.879	29.521	41.5645
GEFT	24.1759	31.1752	36.6308	24.2162	47.9311	77.7249	45.1454	65.9661	23.8496	28.7561	80.3314	26.5182	34.6239	112.063	49.0867	69.354	15.355	29.0663	35.4908	44.3413	18.8126	15.8264	39.0723	59.4706	137.641	109.546	54.5247	52.9774	23.1974	25.7384	21.1368	34.6257	23.8429	34.4041	34.7007	33.2403	37.498	95.8823	127.832	158.569	41.0079	40.7818	45.809	53.5251	40.0963	46.2493	172.424	42.8608	25.5008
KIAA0406	21.882	47.1072	60.8076	76.9091	117.746	371.433	86.0172	153.601	386.267	631.897	49.5032	109.017	277.789	26.0325	94.0562	91.7001	216.127	43.1256	190.945	143.925	153.302	100.352	42.7748	46.8703	12.6227	31.5242	239.148	100.342	424.783	194.953	210.956	286.843	182.334	60.3558	77.5566	128.09	67.2969	40.2452	15.9108	33.9804	81.5425	88.8464	87.9036	35.8462	75.4982	18.1511	12.0815	92.8647	153.521
HOOK3	50.024	49.7627	96.5331	48.0357	96.499	76.3126	60.9223	39.2761	43.0578	84.8382	50.5704	56.1973	51.6109	43.7477	42.0701	62.441	49.4628	90.9212	68.6484	45.7926	78.5849	84.028	20.8509	50.4066	58.8633	68.8674	84.3423	73.6579	115.818	53.9073	87.633	86.3121	36.9093	64.5997	66.8475	67.9508	69.5922	36.969	59.6864	43.1741	65.0451	54.1583	45.383	53.8231	62.245	62.0132	48.3806	94.2116	86.8098
SMARCAD1	82.3996	76.4964	71.5592	57.6131	111.328	128.962	106.506	116.011	100.673	205.12	182.899	124.592	156.472	91.1762	196.037	74.2452	106.46	48.9405	131.49	99.057	122.525	102.021	99.6776	103.193	89.5422	140.417	100.629	98.1553	81.8001	60.2455	105.858	137.376	119.356	66.8019	84.6379	160.669	80.5665	101.797	73.9141	104.277	146.428	111.443	70.6729	62.4752	181.927	91.5771	73.4041	74.2025	80.1629
SNRPC	200.698	514.456	340.765	62.1287	499.856	212.559	131.627	148.336	274.427	163.82	97.7997	120.994	129.833	466.502	197.431	189.387	145.809	356.245	158.92	267.967	161.48	180.622	120.586	190.211	113.976	650.723	181.557	287.369	108.772	230.656	245.784	116.168	140.634	141.964	307.67	139.512	161.229	347.069	207.007	433.234	320.678	325.424	392.834	104.39	132.862	207.436	770.145	136.318	171.308
SET	481.836	1859.47	630.753	431.842	661.826	576.224	270.932	286.076	648.281	508.751	1863.12	855.281	465.41	642.154	492.582	655.483	1021.9	524.767	1069.73	727.919	1385.92	232.554	1133.07	528.887	816.07	1650.42	949.136	557.836	811.975	262.637	481.245	687.283	455.829	235.006	280.449	1144.4	747.825	1481.88	988.878	1707.6	1315.5	1108.51	707.049	410.717	460.596	910.884	1664.94	731.003	1174.18
RNF121	256.167	353.491	296.351	143.178	121.361	133.825	106.075	97.1994	352.871	26.2691	68.7353	94.3226	170.98	156.045	168.913	67.4302	93.1991	83.2984	282.09	67.9849	85.4107	166.236	61.9796	82.934	70.8209	26.8972	103.841	57.8487	105.235	135.26	66.3205	105.914	102.292	26.1269	46.5962	143.071	163.135	178.546	229.835	193.176	162.902	52.9188	202.094	58.1316	295.021	151.98	58.5158	159.808	89.9856
GRB2	225.958	176.43	286.216	181.353	155.483	151.681	144.79	147.547	169.78	166.362	85.116	205.467	140.196	433.639	153.539	235.411	137	294.615	279.792	134.679	206.633	262.794	167.789	313.996	224.301	254.513	293.431	165.446	179.921	314.978	156.876	183.598	323.722	368.908	280.138	137.219	151.129	138.646	200.642	137.575	132.86	127.404	159.198	194.11	167.519	212.182	196.292	202.412	240.97
MKLN1	273.27	159.242	366.779	188.312	453.714	329.552	185.139	74.7386	389.879	185.546	203.163	214.769	128.955	172.823	163.163	195.308	172.671	353.859	457.836	154.275	417.638	330.941	193.465	394.515	364.008	179.833	259.668	154.705	204.568	84.6552	239.668	204.092	158.024	281.595	131.209	579.007	171.143	231.853	190.347	173.296	448.649	186.955	370.123	171.295	292.202	120.563	201.997	156.087	205.929
OR8D1	69.6174	67.2118	22.0559	37.3185	19.777	16.8631	20.8325	14.395	63.1047	44.8921	193.989	78.5897	28.5296	32.6872	26.7373	45.4242	37.8501	48.2993	50.3415	37.3325	46.8371	50.0311	24.2907	20.0585	25.2968	24.5439	17.5156	30.8729	92.8013	33.9989	81.0862	29.4251	36.5878	29.4901	45.3897	44.5732	18.6488	56.1509	51.615	79.5211	25.2067	15.8641	32.471	20.2163	25.7256	14.5623	64.9345	33.8038	55.7648
ZNRF1	62.4725	54.1131	61.1244	66.2352	79.2299	92.4942	68.4352	77.0206	58.2192	81.9049	35.2751	48.4971	97.0632	33.9236	52.1715	59.0963	43.5944	40.7081	90.0537	60.1856	65.2613	62.2938	55.772	49.0429	58.6105	47.8784	52.8945	86.5522	63.7354	86.4618	61.3056	70.5956	69.4425	68.9991	69.3043	69.0677	61.9311	33.9814	49.5044	31.1907	45.0721	48.2707	61.2351	51.1023	74.3846	48.4963	49.9961	52.8796	52.6238
TMEM167	119.55	54.3215	202.736	76.7682	107.089	307.851	72.2326	148.136	134.542	613.883	75.2183	98.2866	330.185	597.758	370.537	106.941	36.4038	92.2451	73.8185	23.204	71.1885	373.053	108.968	216.223	55.4373	508.7	116.31	260.674	168.789	268.886	149.933	116.511	59.6937	189.753	277.037	135.421	118.75	172.121	275.184	79.4921	558.918	187.632	32.2675	155.247	29.7667	513.59	156.585	430.169	271.801
C6orf120	38.962	74.6154	81.0665	35.3192	125.217	110.559	67.2176	83.8291	81.5068	189.142	85.6132	48.1015	382.619	70.5226	92.264	80.3495	89.7421	26.522	100.007	74.7773	73.7934	103.878	63.387	57.4351	47.1199	50.3581	70.4194	93.5394	74.1803	70.2733	48.6491	133.496	53.5123	32.1477	54.3656	87.0857	96.5102	50.6034	77.4897	47.6652	170.304	141.771	92.5602	56.8766	128.32	190.56	63.0339	155.429	65.5149
ACOX3	86.6132	63.0875	65.4344	151.117	39.44	143.016	56.6738	104.559	67.8734	242.133	850.599	113.675	177.837	957.766	75.0979	156.806	156.599	121.71	109.395	84.6207	128.107	168.85	66.5529	99.061	58.7252	575.033	90.815	96.6861	60.2934	159.282	101.255	109.726	42.8793	90.8611	82.1244	69.2593	56.0486	240.436	1100.4	432.451	139.219	81.3623	95.7364	191.441	103.123	45.6427	358.274	79.2335	200.887
HNRPU	59.5318	90.0355	138.732	51.0381	130.555	216.028	135.885	63.301	78.1551	253.592	152.273	74.5242	207.906	175.454	186.239	88.1348	77.0287	65.9766	115.133	78.4214	136.107	113.629	198.26	149.701	56.6488	208.316	185.514	60.4783	210.768	60.476	50.2649	158.243	63.0301	59.6197	92.3721	187.05	116.661	79.5078	217.822	118.36	85.842	178.968	143.813	190.861	224.4	81.3877	180.987	86.3586	97.1844
SHMT1	23.8678	35.4978	22.4183	67.0093	22.0045	11.5497	34.5292	10.2587	45.9287	29.2596	89.6174	53.4931	22.9789	99.9424	21.9793	25.1634	48.0571	23.6459	34.4912	128.538	43.6505	23.1492	25.9063	40.0376	23.9832	45.6212	28.8434	19.6732	59.2784	36.5597	24.469	31.1241	40.1935	22.585	23.771	38.4817	18.3006	106.981	44.8727	86.3642	16.6455	23.0732	15.4956	11.7935	31.0375	14.1716	95.4876	30.8127	39.1714
C5orf24	50.2901	54.8012	54.8374	50.6202	66.4939	34.4559	26.8554	26.134	63.1604	19.8991	23.0163	22.0171	27.154	13.1529	17.9337	71.2535	100.595	80.0277	121.175	66.1945	69.5877	42.6846	74.5859	30.4013	29.6688	39.8683	70.9503	33.2902	55.0063	49.2037	74.4183	21.7693	56.2707	55.8209	23.9751	56.5405	50.3757	24.6789	48.8633	27.8762	43.7755	69.8987	52.6113	71.0454	25.3106	38.2291	29.1029	69.2968	85.8947
GPR27	226.346	107.803	163.241	246.669	65.1311	92.7979	97.3663	225.763	45.598	172.63	28.5038	298.582	79.9411	45.429	40.0203	41.2707	85.8437	256.452	70.303	27.4155	89.4101	493.226	35.7877	109.424	58.8178	91.1579	40.4349	72.8619	41.3755	93.1476	44.9703	65.1078	92.166	46.32	66.3215	50.0888	108.031	276.091	165.963	177.312	86.3874	89.3317	88.1047	78.9316	110.974	100.125	115.809	58.2869	68.2247
SERPINE1	44.5757	48.6737	52.0732	45.8635	41.9382	43.2983	62.5838	53.5093	47.482	42.4931	35.2629	32.2114	47.9292	41.5917	49.6663	37.175	54.7329	38.3345	42.64	122.813	42.1411	37.7602	34.5142	37.5582	40.7207	34.615	33.5144	98.133	51.324	51.6858	65.3443	54.9789	39.5693	41.1739	37.7243	46.166	65.6415	33.593	41.4106	62.7913	38.3042	47.6242	41.9381	65.1267	71.0684	54.8145	31.9086	40.6959	47.2268
ZNF179	39.4566	44.8155	54.9336	189.985	42.0364	93.8227	47.0511	53.5095	55.6147	78.1214	38.1781	63.6898	54.3672	95.0189	20.8862	83.6003	33.6148	98.024	47.623	48.406	35.0217	93.64	20.3161	22.3683	24.258	14.5533	24.9099	31.158	81.7664	86.9417	55.6099	90.7154	79.9158	47.206	55.7163	50.8753	39.7544	25.4037	25.1715	29.5593	38.8531	25.6197	38.3383	16.4288	36.849	25.7461	55.8574	42.7635	29.3324
FGF2	76.0495	39.2096	33.2544	29.0736	30.041	31.5867	37.8783	39.4682	36.2547	27.5888	49.8455	48.3787	30.3786	32.2538	27.9546	23.3928	62.4502	31.0268	41.3035	50.5793	39.5389	36.7998	31.0745	37.2189	32.3053	41.9272	41.3691	34.748	42.8441	41.0691	53.2751	32.7846	36.9976	46.2776	31.2468	45.8658	56.9857	39.1538	28.7361	33.4443	32.1466	37.69	35.3196	29.7684	30.3027	32.5593	28.3376	36.0788	46.0192
NFX1	68.8064	27.5394	26.4861	18.9311	99.4764	218.728	41.9071	29.8653	95.2827	84.8705	39.0209	47.0708	91.7665	43.637	113.258	101.511	52.0004	55.9974	122.367	52.9649	122.576	63.8898	68.6061	76.7655	51.8328	166	251.616	34.6646	56.6303	20.1856	49.5024	70.2488	30.8305	34.0963	52.0146	127.805	107.506	121.517	150.433	159.279	81.7952	85.9576	103.987	106.414	106.877	119.779	37.3057	48.1913	60.1323
TRIM2	29.1088	55.7113	16.8221	15.318	18.577	17.4515	21.7114	35.9809	24.1354	32.4929	111.09	40.4453	22.3557	77.0041	13.0034	20.5751	68.8859	24.2048	26.4118	60.0826	37.3794	31.9547	24.9039	21.9396	40.9056	153.62	34.4653	16.6933	10.8405	10.4879	53.0739	34.673	14.5916	18.0337	44.5792	42.9609	22.5426	45.325	111.574	83.5458	50.5087	19.155	32.3528	35.7634	73.3664	23.5929	141.026	19.5002	27.3727
BBX	187.62	320.916	125.891	285.313	315.012	168.116	267.99	197.972	303.764	111.601	127.274	128.141	143.79	100.652	81.6529	325.005	487.79	205.492	209.884	165.5	170.077	89.9539	359.804	150.009	121.595	130.102	188.666	217.316	402.253	121.163	112.281	219.886	296.416	217.849	149.879	115.531	148.239	157.574	218.354	327.434	85.4665	108.35	419.529	258.533	315.91	188.695	83.2937	163.551	233.719
HIVEP2	79.1619	43.3655	75.6202	157.107	189.395	224.002	284.138	138.026	136.499	239.045	251.221	197.998	436.971	77.2502	94.9309	115.4	74.9463	71.7169	130.726	86.9479	219.18	94.219	137.931	181.585	187.11	67.6667	208.222	100.78	73.7469	98.0887	63.5997	200.344	165.47	123.379	68.5045	109.968	246.636	116.955	95.9937	74.4164	170.353	201.141	108.681	111.169	457.953	184.522	136.463	258.394	102.337
NELL1	46.5671	110.472	25.7046	34.3308	60.8909	27.0443	33.5879	47.7928	32.0552	19.5912	17.3312	17.371	28.6642	26.5064	21.338	49.4923	61.3047	19.2156	39.1043	38.256	32.0396	39.5798	34.1934	26.971	42.1764	23.6756	30.6635	28.8077	31.2979	37.601	24.7408	70.5635	40.7703	23.4218	39.2383	46.1272	40.1684	18.6156	14.9305	20.8767	42.605	50.8045	34.268	30.2037	36.6599	29.2205	12.3943	40.7562	27.707
IGFBP3	50.7268	40.2384	38.351	55.0963	40.469	94.5012	61.7068	121.362	88.3475	48.9562	52.7381	68.0669	37.845	52.7563	52.9294	47.5543	59.7636	41.3548	67.7542	53.1128	86.1836	69.3594	48.7034	42.0866	36.7527	36.7871	86.3656	96.0367	93.0467	39.0625	112.567	68.2765	68.8355	47.4688	117.03	50.6478	62.7295	38.0911	56.4671	71.5114	56.2883	88.9431	119.282	46.149	42.3897	61.094	40.2135	52.0451	58.3287
RPS25	1564.64	8064.28	5285.76	1893.67	7011.12	5758.66	2688.09	4116.42	4636.93	4458.74	1992.3	3108.5	6782.8	3111.09	2581.79	2984.66	3621.37	2813.9	5146.25	3419.16	3892.71	2410.12	3813.91	2469.22	2689.22	6667.83	4218.31	5345.99	4461.51	3907.9	6409.31	4336.44	5399.64	3941.3	4306.28	3823.6	3143.78	4760.91	1778.04	5377.87	3092.8	2464.52	3193.35	2384.31	2198.79	1916.59	5921.54	6154.83	4451.09
IL6ST	25.1988	146.877	135.063	28.8867	54.8751	46.3149	45.8672	27.1533	47.4111	22.9667	26.1347	40.9837	60.6562	23.5118	31.0242	85.432	39.015	45.4363	51.1844	34.885	33.1768	94.6205	50.6412	35.8482	39.8732	52.5597	53.419	68.7488	39.5452	40.7685	33.2323	45.4908	30.0623	80.3732	46.1562	29.4481	40.1065	84.4329	62.2031	76.3055	45.7958	32.8474	36.1434	52.623	52.0776	59.2315	112.572	56.3608	35.7895
PTGIR	22.8349	34.2395	21.5243	35.5366	25.8845	53.797	50.512	45.3482	107.113	154.741	92.4322	22.0867	34.7769	165.235	32.5536	40.9877	13.2133	42.5655	20.4437	80.9283	71.8693	22.6637	14.3566	53.4575	50.9884	54.2412	57.7416	44.4558	34.5432	28.2828	46.4571	19.3708	35.0541	31.3809	50.9094	39.7657	33.497	170.05	134.585	144.338	32.3901	43.1213	32.224	45.8568	56.7191	46.5074	109.792	70.515	28.245
CCNG2	199.716	101.177	248.927	240.859	149.783	67.7934	75.6682	61.8972	116.54	99.1813	59.1147	129.394	70.2101	85.0241	112.844	139.855	122.913	350.602	111.536	96.3905	83.3661	160.867	72.5334	85.7915	130.106	73.5034	84.2591	83.6076	138.806	68.6728	47.4444	90.0242	84.9051	84.529	74.3064	151.19	132.383	132.875	125.161	155.563	176.625	135.791	112.885	106.705	110.853	107.392	103.234	91.8584	81.4901
CDK9	75.2157	108.874	157.121	82.1595	95.7867	114.891	70.2288	96.7867	83.6932	84.7641	67.1628	82.3334	68.4239	65.8807	77.1443	89.0552	67.1334	82.6563	76.796	69.7796	91.6856	145.3	193.311	233.775	91.9129	86.9252	82.1257	64.635	100.517	109.157	133.669	59.4463	143.442	139.276	79.0969	122.94	81.3619	110.135	69.2897	105.309	79.1624	57.5455	93.3237	135.835	71.4114	75.8746	72.9211	81.9345	92.5575
CCDC74B	59.6849	29.5667	15.7753	59.2056	21.3441	14.1675	24.5438	25.1353	74.0793	38.4642	94.5714	59.1391	51.8882	38.0804	21.6457	36.8823	24.4805	81.7714	41.1959	39.9602	38.8904	48.3736	43.1288	18.0752	51.2939	57.5952	20.1764	32.8022	87.0195	29.2958	83.4317	42.4038	42.3688	28.0094	39.2696	49.9371	18.4943	61.5228	84.9491	61.8535	26.9329	25.3224	22.8427	21.3912	23.3448	18.0056	74.1432	22.459	52.207
CCDC98	84.5105	118.02	171.445	75.4954	148.786	208.121	92.2539	69.2458	144.742	157.035	99.0157	122.052	218.032	84.574	143.825	82.5354	79.9337	104.94	195.909	58.2354	111.718	67.151	101.925	102.051	77.4456	226.218	110.204	157.255	271.01	85.3517	68.0686	123.042	78.5448	76.6742	140.287	182.99	95.8882	94.7261	174.284	109.738	74.6996	142.534	110.811	154.399	187.48	94.6593	119.019	87.2189	100.881
LRRC2	54.3627	22.9542	58.6594	24.1767	62.4748	44.7833	43.4222	65.0704	22.1213	23.9166	34.841	22.2506	67.9618	82.1496	37.771	43.5266	27.1365	18.9928	20.3088	26.5504	28.2986	17.6206	49.7357	44.9406	92.5017	74.6189	48.7236	102.214	13.6298	32.3149	12.5336	26.2438	28.9023	41.8517	29.1744	25.1286	59.7695	72.1537	91.0333	67.5562	42.0047	46.4544	50.2207	56.0349	49.4809	69.0344	73.3167	55.3911	20.9664
AKT1	716.229	350.542	373.33	510.911	228.036	386.503	303.597	496.861	436.843	354.644	314.99	572.244	201.424	312.019	218.391	323.815	264.523	935.037	462.365	408.755	476.171	476.017	381.831	429.927	251.809	339.074	323.645	299.203	607.885	639.139	574.302	349.518	552.162	550.882	468.417	339.843	328.858	389.266	188.183	439.897	248.021	242.352	297.428	479.979	243.604	239.262	525.055	469.483	345.878
KLK3	39.3431	34.9558	40.5619	42.3526	78.5717	44.8413	42.4845	40.6244	31.4244	26.8651	39.5244	76.3431	61.4875	87.6274	130.444	36.4233	117.08	24.3159	36.3859	121.777	22.9642	30.4348	44.6066	70.329	128.445	47.3228	36.3499	39.5737	34.0211	30.3488	44.6003	31.9553	32.6391	55.2169	46.7725	36.1122	62.6431	57.0585	163.788	61.2147	54.6814	53.0005	67.2924	41.2537	84.8408	57.4327	54.0708	47.3692	39.4487
NECAP2	158.09	892.281	471.959	304.259	517.811	202.981	512.354	150.485	621.902	217.908	143.435	599.729	316.111	88.9167	492.558	190.87	453.369	247.275	846.556	567.901	402.861	214.912	478.039	259.94	389.904	122.82	326.21	486.51	593.982	203.291	782.607	735.328	507.302	167.967	521.417	630.8	219.59	112.846	144.518	185.16	270.207	278.789	664.03	232.972	484.781	125.417	111.454	142.004	327.054
CREB3L1	42.5857	115.37	29.5928	41.4925	14.9286	22.6162	17.2983	43.3897	50.5875	85.9084	97.2773	40.2247	13.3277	42.5689	21.0472	19.0726	71.9836	37.7855	46.5635	31.5672	33.6564	46.0626	22.9005	18.0392	39.42	44.4982	17.2233	18.8	53.225	20.4941	150.002	22.4726	18.1299	57.7858	65.7221	71.9674	27.1154	66.4129	43.4937	50.1969	21.3717	26.4895	40.1569	49.6429	22.9472	23.2426	37.078	20.5496	47.5502
RIC3	25.274	54.4815	33.0465	25.1295	90.3938	56.9424	85.0341	42.0834	41.7295	42.9027	35.9017	30.9844	132.202	75.497	39.463	81.2307	422.121	55.8511	77.1664	195.661	31.067	22.9604	48.5286	119.577	30.814	74.3995	166.787	43.8515	61.1361	72.3232	48.888	120.703	147.776	75.1411	136.099	27.3513	39.8393	46.3559	40.1406	54.0407	36.6698	26.0723	41.1647	21.4318	45.7706	31.607	107.378	63.5478	90.4454
MED28	283.744	62.8501	84.8033	103.315	226.707	240.223	207.305	55.5349	294.424	168.989	239.891	100.995	160.361	178.033	145.684	355.942	92.6082	229.899	213.682	58.8686	390.573	143.904	149.561	156.489	105.126	172.019	149.068	277.93	363.516	52.1753	331.468	293.056	75.9872	105.788	215.723	246.798	185.758	272.773	234.083	186.829	194.311	63.5203	73.7149	151.872	165.435	94.6157	109.569	114.561	90.1516
ARHGAP30	185.147	175.496	443.886	249.967	140.887	323.98	204.239	189.013	230.615	650.316	160.756	435.836	343.524	181.308	185.912	98.1781	236.439	420.14	497.644	447.359	774	539.311	203.022	390.112	185.125	358.19	327.563	175.016	421.302	840.17	182.632	231.873	564.395	467.557	225.394	214.131	218.77	195.839	225.633	96.6815	199.35	288.611	255.793	210.394	232.961	137.757	140.843	296.678	366.864
LOC162073	85.5613	56.7797	86.904	53.1018	60.7301	88.1972	102.872	97.9058	65.4662	101.22	24.4928	49.7899	177.771	107.51	102.32	81.0404	32.9608	38.7694	51.3993	85.0545	58.0387	45.1595	75.5212	136.231	57.9906	67.1355	88.5483	90.3062	154.809	39.7238	46.7769	154.919	36.4262	42.6764	115.309	56.5727	116.114	36.6442	113.632	36.3179	101.964	40.3658	55.3152	44.6891	110.586	58.6069	51.8799	111.153	51.004
COQ10B	442.661	297.605	449.375	440.293	265.619	106.409	297.867	233.18	275.535	86.4312	65.3234	179.98	88.0618	321.541	88.6973	449.811	271.342	321.792	176.007	213.412	113.946	337.994	531.808	139.516	241.296	106.693	229.849	298.158	146.307	117.143	206.382	184.337	412.621	305.437	885.314	116.237	187.978	413.243	234.536	438.634	105.959	166.1	168.635	105.51	159.584	219.015	151.426	94.711	249.77
MPEG1	169.708	36.6397	262.198	128.109	158.056	207.988	215.786	236.037	176.274	458.23	346.98	183.56	472.655	795.639	362.511	143.762	31.0486	117.454	125.103	135.297	212.473	266.154	216.238	411.078	171.176	408.979	316.583	209.702	162.708	954.297	131.97	109.601	565.437	991.254	88.6695	193.12	133.842	275.199	280.855	241.639	185.673	96.5401	128.935	157.039	91.206	232.865	260.665	491.735	386.787
VWF	47.281	37.5966	56.4882	65.8294	93.4959	53.3121	63.5974	68.1547	84.3106	40.1955	41.4421	89.6808	49.0403	63.1093	54.7784	53.377	98.1179	43.8546	52.1404	98.3882	45.4823	33.8028	53.8129	39.8297	64.9513	66.0621	34.1711	83.5784	88.6121	52.5499	49.1225	61.9374	61.2984	61.3314	77.0402	37.9883	81.5675	117.124	43.6932	90.44	34.6657	73.233	56.0882	99.9631	92.8204	87.9741	58.9395	63.3278	49.351
STX8	122.038	94.6277	69.3144	128.308	104.548	127.21	102.423	37.453	151.008	179.986	93.7997	408.643	120.339	100.641	79.6988	45.3059	77.8086	69.804	190.956	137.586	108.232	122.464	58.7407	121.39	21.2119	69.4024	105.056	142.17	218.399	176.253	290.651	86.1008	101.449	50.2312	78.386	167.402	45.7867	96.1612	93.3684	83.0696	124.279	212.807	116.483	27.9804	167.582	243.185	115.727	149.679	83.6507
SOCS7	37.8727	62.7267	67.4873	68.347	88.7432	103.22	43.2736	156.909	88.4275	48.3644	69.9507	69.2204	73.0074	41.4802	25.273	76.6675	42.2417	95.9634	89.8218	37.0788	78.5952	69.037	50.1034	58.633	44.718	82.277	77.8834	39.7282	54.3645	53.4739	51.4126	60.1428	58.3686	54.6584	52.4214	47.5319	48.9159	95.8603	109.28	109.396	44.3044	52.6702	64.8335	52.2482	55.6526	54.0521	161.945	63.3695	66.3296
CRISPLD1	282.392	55.4552	78.9303	55.8886	44.5724	66.798	105.515	44.2587	43.9299	30.0263	23.6294	63.2469	87.8121	15.6561	76.6827	59.3097	73.1179	88.5929	113.784	32.3192	103.037	95.4359	300.95	84.2283	87.6592	26.0899	68.1907	58.3861	78.1506	114.043	41.0639	121.713	93.3642	66.6413	73.2673	45.7836	70.0032	26.4916	18.0458	20.7673	84.2896	83.3586	70.5295	53.7532	78.2605	69.1442	17.8569	107.742	58.7949
ARHGEF17	104.574	116.093	30.2558	33.7961	107.571	41.1551	60.439	33.4517	80.7656	72.9721	87.0807	29.3015	38.2754	63.7962	72.2179	47.9361	97.2872	33.0648	41.4924	120.99	73.3456	68.6863	34.8742	52.4866	41.1086	60.272	40.7501	84.7602	113.805	47.5315	77.4718	66.7628	81.125	69.9204	58.99	107.801	69.5833	50.8583	42.2998	35.3983	57.7939	47.8285	60.9527	41.2678	36.3766	43.1514	43.8016	54.012	76.0999
C6orf58	23.8156	51.4236	38.3604	25.7008	36.4118	41.3436	25.84	68.2095	32.8434	35.2593	4.20372	39.332	42.5514	11.1648	122.39	33.2963	115.116	16.2443	14.3687	26.3288	15.8816	50.6558	62.3782	26.0855	34.0625	16.59	37.0251	68.6622	34.1243	49.4377	20.9436	47.9469	57.9901	35.3057	53.3304	36.814	60.2734	11.6577	5.91591	4.8656	52.0965	35.3522	41.0127	52.605	68.3164	57.4159	3.20634	57.4638	58.5542
TBC1D1	86.9171	60.0151	164.801	227.164	69.0717	56.5512	58.7985	62.7046	50.4271	222.757	68.6676	220.078	119.97	82.8523	74.7783	43.865	138.885	107.696	66.1386	47.6642	49.8499	82.6794	76.9673	59.0509	49.6697	157.897	119.766	71.0648	113.703	181.553	129.032	121.247	96.362	84.0477	78.386	44.6395	59.1124	46.3844	60.7058	82.5093	104.464	62.7088	60.1789	59.8686	76.3852	55.336	180.781	99.0458	100.319
RPL23	661.387	1543.75	750.239	547.564	1667.85	1270.87	1055.28	920.479	1234.6	1324.86	991.702	808.263	1715.63	972.62	813.039	736.438	892.979	778.868	857.465	1071.72	1013.02	833.627	604.736	573.423	514.022	1143.33	785.195	2041.5	680.147	507.959	1195.09	1255.64	464.04	391.363	1157.57	1224.32	1144.43	1361.81	1310.53	1200.43	1638.07	1161.97	983.582	1052.35	954.859	1429.72	1368.67	1043.85	930.717
ING5	38.0015	27.1894	69.4524	57.2885	65.6427	70.2741	67.6936	100.656	72.3745	36.498	39.191	39.9621	41.8558	49.3213	73.6465	33.9217	72.1682	73.4834	106.222	42.5333	59.2349	56.5071	35.7059	35.9751	44.514	75.0819	106.74	72.6198	29.951	56.883	52.1144	48.5463	62.8288	84.3402	65.2964	32.7883	47.0797	79.6363	74.1692	69.0966	40.5195	35.2137	51.979	47.1392	59.4991	55.0902	126.389	74.8091	62.9411
GPR120	59.6335	51.8733	17.5838	19.9314	13.2972	16.1472	9.93496	23.2118	10.7799	35.4189	30.2972	34.2944	16.8308	53.7311	11.6781	19.8603	152.942	30.4858	16.4082	7.59229	19.3668	22.6849	51.3671	54.9506	34.0907	51.2833	29.6298	57.1145	21.183	34.135	26.3066	21.761	17.7503	38.8801	66.7835	14.3181	15.6146	42.853	51.6646	38.1043	37.7753	21.4129	17.6806	47.9668	13.6582	15.1073	59.3755	39.4993	20.2086
NOL4	147.634	33.7405	38.5232	42.2754	34.9503	34.5836	48.4977	27.6798	55.3012	34.7518	26.4699	60.6976	41.123	20.0995	92.5351	23.798	55.1837	65.5604	64.8353	36.9763	33.761	30.3363	81.1803	46.4244	31.314	30.0738	32.2845	30.4224	71.2606	70.324	54.9456	67.7848	52.9853	50.9715	38.2528	67.3209	37.629	27.6711	22.9297	23.7476	33.2528	32.617	53.2989	23.6254	35.9053	26.436	15.7488	36.6025	67.1572
WASF1	51.7617	40.707	36.6478	55.9199	51.5039	48.5466	31.7443	65.8204	34.7145	27.9545	34.138	73.4609	35.4673	30.8449	51.4928	26.125	81.1921	40.2949	47.84	29.8106	28.9583	76.2103	88.0654	21.118	128.356	67.9881	36.0846	31.7305	55.3008	47.0104	37.4134	30.246	38.192	27.0511	26.561	71.4405	73.3175	77.261	71.0465	49.5301	49.4315	62.6415	42.4185	37.2382	91.5928	53.7521	29.6815	39.4841	47.4553
LARP7	98.8387	58.9978	105.529	118.643	96.0056	169.195	199.424	173.984	137.604	116.606	81.1549	72.662	58.9821	136.171	63.8323	169.273	132.06	160.434	119.796	144.511	108.237	116.562	157.469	129.141	113.278	69.8296	92.9502	76.1333	92.7746	72.2487	116.198	153.047	78.2675	78.0175	73.211	146.423	106.663	117.626	148.831	69.2444	150.369	190.039	174.915	107.172	117.324	169.682	97.2082	141.618	143.963
RPL35A	362.371	405.793	895.489	254.723	3321.45	373.169	1117.12	512.314	145.961	177.878	213.166	147.642	923.235	543.798	462.207	617.487	1135.91	371.06	607.164	653.784	243.161	413.755	323.903	255.317	231.464	1154.69	278.916	1225.06	171.427	248.867	522.589	558.98	358.465	304.019	1405.2	197.82	355.992	1687.37	673.523	1088.41	646.965	383.99	534.343	403.952	515.495	761.785	669.547	288.589	248.718
POGK	109.676	197.599	406.957	100.045	269.255	111.77	107.453	101.953	246.458	124.584	121.505	47.2554	103.129	208.846	164.946	184.754	97.2177	162.157	393.492	111.678	160.081	173.139	147.903	394.605	110.943	192.071	274.619	70.1266	146.637	283.851	303.522	108.936	187.618	399.775	149.288	141.402	135.85	206.283	109.487	118.977	118.96	59.2812	82.8602	220.544	162.645	79.9798	107.906	123.052	211.984
CHTF18	180.064	60.5587	48.8544	45.1957	74.5587	65.3252	76.881	132.923	73.7837	57.2544	59.8389	76.7995	63.314	35.9768	85.0288	80.8093	51.5957	57.5049	53.0789	107.711	55.5893	55.2581	68.885	63.4656	57.5831	49.7905	74.2987	63.7239	55.4576	81.5221	96.8626	50.2367	80.0289	50.5795	107.05	115.976	80.281	42.3264	53.0882	80.3974	63.5358	75.1504	61.1886	71.801	48.8565	60.2038	58.3393	57.8588	71.1914
41338	51.1298	51.516	81.229	68.1187	542.625	274.29	165.436	85.3298	271.078	40.6216	62.5627	23.782	55.6619	178.117	82.4925	113.679	191.722	193.102	110.297	72.1192	156.228	95.3177	154.367	54.1439	79.8757	110.108	107.371	191.259	185.762	21.713	74.6607	60.0755	45.3769	87.9084	61.5501	98.3545	226.344	75.6641	269.743	139.1	107.793	65.2994	242.728	270.868	246.384	77.7658	118.303	86.9598	143.146
CAPS	51.6349	83.3356	72.5368	81.4922	84.4205	43.435	73.2938	114.936	65.8836	51.1371	51.5807	72.2459	61.3008	35.3245	76.421	80.7546	81.705	36.6021	95.2041	64.6771	66.708	41.0343	89.2346	136.975	59.3144	35.7566	50.8827	73.4002	60.5863	82.3621	51.1477	89.6135	106.769	83.139	59.309	65.6193	95.7983	40.3474	38.306	33.2414	74.7993	62.9203	71.775	64.3296	66.0283	75.1992	53.222	53.7101	87.8209
BRWD3	47.7072	29.2046	40.0626	40.3857	69.3973	68.9049	76.9465	54.6426	77.8928	54.7208	41.5554	45.7789	45.2689	34.5623	30.5587	34.0776	29.9055	70.508	52.4161	26.3111	171.303	55.8515	36.4113	33.3975	22.5972	25.1335	40.1204	33.6826	48.3725	36.0158	45.3865	36.7387	39.4942	33.9599	26.0812	114.645	66.9309	35.953	61.2136	37.4095	93.1894	67.2237	49.4109	68.924	53.834	89.0446	24.3463	50.2357	39.3156
HGF	51.8511	47.564	44.7554	41.7794	45.0883	36.1989	70.2696	44.1492	26.7378	53.4071	24.7873	59.4552	46.3027	60.4722	51.5126	45.5098	28.2302	25.2713	48.8735	45.3244	31.0989	35.8235	41.2403	51.3256	42.1163	51.7016	40.9778	30.2774	24.5367	46.6744	41.0143	36.4154	55.5308	52.9171	54.5334	32.7193	47.2956	32.0315	34.6901	29.9794	47.6506	45.8084	56.0766	62.9968	35.9681	82.8281	32.9049	67.5909	31.2647
SNAI1	153.436	72.3212	15.7478	98.4581	33.1535	29.5716	32.2781	29.0814	48.2021	124.013	17.6875	40.4258	27.3852	48.431	28.3167	46.2365	37.138	45.6384	28.0667	21.4597	25.7829	120.857	12.6107	22.5067	28.5514	9.29525	42.163	15.1418	101.451	22.592	231.17	32.6323	28.0367	46.2585	49.5718	101.284	29.3738	19.5095	15.6591	15.0448	30.0263	25.2852	49.518	66.7084	36.7937	22.1359	10.4065	19.2545	62.2286
SLCO5A1	55.2349	60.3772	29.3347	43.1843	22.8926	21.7117	19.7861	27.2517	26.3666	50.9052	50.7668	30.1196	21.7315	30.1941	58.3533	26.2395	54.3548	23.347	34.1835	32.3203	26.7629	78.8558	15.9897	39.3126	50.3537	37.247	18.7445	20.718	44.3244	27.1017	54.5185	19.6895	35.4254	35.6602	31.9131	51.2332	19.7442	68.7038	25.0845	53.1543	20.6973	24.8885	25.29	64.8254	30.6266	31.823	41.754	18.8187	29.8905
TSC1	37.5079	108.034	125.463	198.724	234.872	176.341	203.302	284.211	280.602	234.339	158.093	143.193	153.379	86.4058	83.7852	74.1815	84.7174	107.497	176.795	77.6482	171.318	103.017	55.2723	160.075	129.007	85.5429	171.538	89.0565	102.713	200.702	96.7267	111.049	358.201	278.671	115.205	98.3392	94.0791	179.18	60.6667	106.141	99.2969	105.336	82.2028	98.782	95.0217	66.4276	191.37	186.672	174.689
CYP2J2	37.2812	47.6436	45.8976	76.9428	145.415	93.8934	183.297	101.224	104.942	148.573	113.374	27.6856	108.958	162.606	36.3693	89.6395	52.2382	70.1228	79.3582	55.8835	163.47	95.5291	59.6399	50.0614	140.697	145.348	37.0197	234.595	49.4253	40.3735	34.1237	52.8042	55.9578	32.8964	46.0149	114.857	118.603	214.55	162.458	113.315	123.281	141.657	104.325	111.275	121.581	130.673	115.816	51.2583	56.069
SNX12	53.6789	54.1555	29.2406	40.495	162.322	115.143	99.4615	181.329	186.7	111.418	58.9551	37.7224	90.9443	34.8318	31.5046	62.4629	38.9347	52.8686	39.9016	32.3677	49.3574	59.0996	34.1182	29.8141	16.5513	35.3552	31.5411	89.1618	99.0907	123.671	108.469	67.5212	100.898	63.1305	50.1045	56.1939	69.4997	42.2209	38.5143	20.9332	38.0313	44.8367	55.4001	21.6484	35.7196	44.9791	39.6635	103.987	86.8209
MAP4K5	71.1296	114.967	60.9508	52.6179	125.676	160.658	138.433	49.0829	99.3865	153.425	72.9128	88.8333	90.3358	76.4799	90.8238	99.6861	35.4681	92.674	173.537	55.203	208.986	83.448	87.3423	88.3347	48.5229	135.9	128.145	78.6606	72.7989	41.1551	78.4914	87.7223	69.7574	85.0173	103.708	96.2584	94.1067	114.212	176.271	141.449	76.0234	155.43	94.3911	140.217	90.243	140.843	175.766	137.906	185.38
SRP9	187.091	406.711	276.198	143.991	449.021	524.323	248.983	319.844	461.209	660.429	524.333	467.557	921.223	418.331	277.882	219.753	390.977	222.579	471.007	462.545	493.792	203.155	360.827	356.956	343.886	1008.91	343.217	373.24	426.798	388.108	486.553	504.389	282.963	265.535	232.041	399.743	261.029	653.775	531.405	591.759	457.326	305.48	400.27	162.396	229.893	323.256	584.025	401.507	658.282
RBM22	879.632	748.437	473.278	678.444	192.31	370.173	659.447	358.228	530.242	768.068	314.919	540.532	241.58	380.197	209.308	452.431	546.583	844.196	389.959	500.791	401.391	866.129	268.598	241.541	327.692	591.328	551.989	420.58	433.854	261.717	918.972	239.968	246.266	366.258	440.379	881.502	467.424	496.786	812.715	584.191	600.111	566.534	780.3	715.246	435.035	489.861	493.515	569.251	1007.65
CD8A	644.505	666.919	291.567	723.741	838.093	1673.82	591.447	1667	1107.77	2473.32	893.21	964.536	477.275	238.813	844.123	437.348	935.947	368.981	790.09	391.576	2855.79	424.402	504.58	1047.66	426.889	439.607	426.021	311.336	2538.77	338.835	574.472	168.698	367.709	231.128	744.712	616.298	938.185	882.816	1346.43	529.523	879.278	1096.52	1556.58	541.806	675.508	846.698	264.397	595.563	629.681
POF1B	61.0836	39.3983	58.2182	69.6774	64.8219	48.3818	66.2535	53.4165	39.6824	43.9441	24.8229	45.4284	49.4457	24.1938	77.4077	72.8213	41.5902	46.2943	63.6399	49.0526	45.9865	60.8217	75.5476	52.1603	71.4908	25.3918	58.2039	55.9282	63.5349	59.8446	45.1527	57.4466	63.295	61.665	67.3416	73.9932	55.4817	26.153	30.5902	23.9561	57.7803	53.5802	64.2755	58.0296	59.6605	51.3312	21.6046	51.4863	42.4184
KIRREL2	10.7907	20.1826	28.3001	25.625	34.578	46.7179	60.5131	48.677	22.1026	17.0717	6.45635	14.86	38.1148	15.9275	27.1662	26.5538	22.6581	18.8655	16.0237	11.8229	15.5483	20.4313	29.2394	21.4601	36.6429	31.2499	41.6323	88.379	15.1342	36.3392	13.8154	43.8803	41.181	30.0571	37.8634	9.69596	31.9582	10.6263	8.63755	11.2541	28.0732	19.3269	28.5516	22.7012	34.0657	31.9743	16.932	42.3269	15.7829
HFE2	53.4972	48.0111	16.6837	40.6498	31.2505	25.9728	25.7355	36.5114	32.0112	27.8719	64.0574	43.0647	22.4515	56.7242	60.5675	30.9696	46.7493	23.4003	32.338	30.3172	34.039	62.7257	27.2422	21.7901	20.4175	45.7127	19.5012	25.2749	49.1976	24.1236	36.5229	37.5067	28.2602	27.9229	28.8897	43.2551	26.3704	62.9693	69.9564	70.8759	29.4556	28.4735	28.1956	25.4422	24.4379	23.0895	76.9493	31.1909	40.235
WDR24	73.9211	45.3996	44.5221	41.6807	33.2921	71.6521	131.628	75.0294	71.5664	111.585	90.8804	76.5962	60.4622	38.1514	66.901	64.1547	109.605	82.5918	75.5218	587.003	86.7038	50.6584	71.4541	76.7824	143.336	26.3345	88.7435	75.0318	86.9675	130.79	137.274	107.456	120.949	36.8185	61.8825	132.14	67.7143	35.1312	53.0652	30.7208	86.5778	73.9903	65.7659	53.6075	69.3728	48.6991	30.9931	79.429	119.056
WNK2	83.1187	80.422	40.2041	74.4234	72.8251	26.9838	29.4606	39.8803	59.5437	38.6758	39.8589	72.2408	40.5162	33.362	38.0016	45.2704	36.7232	50.0953	84.0457	54.6336	57.9733	56.4225	45.8993	62.4516	45.5806	35.3327	31.9185	40.3922	44.9625	44.3193	44.8649	60.0186	40.253	36.9898	43.4586	132.868	44.1251	48.0835	41.4153	36.1695	34.4143	66.0967	61.9578	35.6093	45.1431	35.1545	45.7113	47.5025	59.6087
C14orf161	36.5063	34.8564	30.9409	33.2876	20.5323	27.5923	31.0073	22.8079	34.3309	21.5577	65.0476	41.4056	39.9618	71.1165	34.8857	23.9688	38.4721	31.9125	38.0745	34.7734	38.6112	30.7035	27.2359	26.76	43.9531	68.669	23.6861	24.4927	23.7299	28.9849	27.3875	23.7648	36.4548	25.5828	24.9401	45.0228	32.9111	60.1715	49.3304	70.8995	32.9557	35.0379	45.1643	39.6931	32.2857	30.9254	50.5811	20.9272	36.9091
MMP2	45.9324	28.1244	101.666	65.8806	27.6026	35.1412	83.0573	49.226	99.7669	49.3253	54.8021	46.4328	33.5485	34.8936	43.6571	42.526	33.3453	57.5784	40.1801	88.672	41.5726	23.6793	40.7847	57.6475	49.6834	28.2766	31.5771	29.5889	49.2184	73.1042	39.7497	52.4296	57.2973	71.6312	43.3644	47.1437	34.6467	35.6204	36.7097	41.8739	40.955	25.0001	75.9637	34.8998	34.7567	113.888	64.1577	58.5423	36.5295
C1orf150	242.733	26.8521	27.7285	22.4031	11.8278	30.4551	25.4998	32.3845	279.37	32.4371	41.8675	41.8202	12.766	33.9806	9.80401	134.101	81.9307	31.5774	33.1029	55.2686	35.5564	64.4103	9.32396	43.034	28.4411	12.3453	37.5703	51.4954	219.759	37.1236	47.1367	67.6822	49.1314	37.7148	12.8755	148.855	28.0771	30.0606	115.246	21.6754	16.6918	38.2916	22.6381	20.5674	19.6662	22.6085	12.8756	14.1913	104.12
KIAA0141	46.9309	75.0771	183.747	27.2332	81.5365	110.27	162.608	74.8014	102.501	189.196	95.6322	50.393	185.583	104.882	96.9101	145.714	84.8572	160.807	147.579	181.63	250.525	122.773	62.6167	322.3	168.665	143.462	271.107	121.893	150.937	272.391	108.702	73.4909	175.334	254.765	194.258	157.38	67.6592	61.846	84.9055	89.5241	152.096	72.7543	66.4629	76.2286	62.2462	73.1498	81.3264	218.366	69.2044
C9orf24	52.2513	39.7803	33.8967	42.0232	21.9067	60.7803	30.8148	51.3366	48.6841	61.3977	82.4527	146.659	46.6931	50.7043	33.6883	21.8836	53.586	68.5597	72.4689	58.848	39.1562	44.1963	28.7348	31.4444	53.7904	43.0824	35.6984	33.1503	51.0628	33.131	53.1197	36.9563	46.0596	29.9008	48.5472	53.632	25.5433	87.9435	88.5551	96.023	39.6793	37.7388	41.6997	37.7987	45.5779	35.759	115.053	41.1474	58.5615
MBOAT1	92.0295	39.3019	84.3025	28.2633	48.293	38.4423	93.2177	205.632	59.6927	200.976	55.721	30.8449	91.3518	135.944	103.708	57.3267	19.4468	137.247	26.1312	67.0656	80.2233	113.153	229.579	89.6751	80.7635	41.8776	88.7527	67.0574	44.4292	82.6097	39.3173	164.213	85.377	51.645	51.2187	68.9303	85.9821	43.6093	35.2249	109.776	61.1078	60.0512	76.1098	70.0695	53.8647	78.5823	72.2145	96.1921	57.2971
STXBP3	34.0303	47.1935	85.3434	59.2297	71.2612	138.144	87.3574	71.9917	39.2764	106.952	92.6786	54.0805	182.097	150.901	86.6458	55.2843	78.1735	55.3312	62.0425	66.1922	102.367	86.3142	150.766	106.607	80.3994	173.11	129.975	51.1064	27.2733	136.229	37.7039	124.389	80.2891	111.595	47.4985	32.3697	92.1727	98.8432	119.057	54.0831	70.2471	86.9031	90.988	50.2727	105.687	141.152	108.647	128.328	102.938
PMPCA	87.8954	133.549	599.206	49.2042	287.526	171.51	202.351	180.403	805.068	266.922	42.7173	130.365	59.4858	277.692	45.9745	35.5528	344.359	550.218	299.649	36.0142	47.9799	309.419	67.4033	65.8646	23.8421	118.341	340.773	349.907	135.392	287.588	144.635	447.994	402.168	203.171	82.5019	80.1013	126.485	110.922	94.7771	226.092	72.6006	42.148	126.513	39.6918	79.9757	15.2086	361.105	48.7846	170.305
TMEM128	19.4855	73.8542	56.1469	12.2108	129.756	92.7864	48.2924	71.9477	164.49	157.939	84.9849	105.042	116.404	36.0251	79.5305	50.3008	119.367	52.0621	64.7017	16.9072	111.827	53.9016	58.3426	84.856	42.3762	36.5406	51.3071	67.2258	25.3228	41.9018	57.2497	64.2019	45.8981	61.8064	32.3455	125.375	120.534	49.2574	85.6231	34.2839	114.354	222.101	73.0873	66.0822	69.6797	113.088	28.398	76.65	111.22
PSG2	34.5918	25.9149	63.3297	54.7357	63.1389	44.6238	34.4648	27.8313	34.8758	25.6944	18.3086	54.0304	24.9089	27.9437	84.4163	28.1863	54.7617	27.5499	29.3009	40.3039	26.2511	26.0032	27.8997	48.8468	41.7904	14.2169	28.903	32.0377	31.9421	35.5688	27.8814	38.8275	50.607	32.3265	30.9143	36.818	57.6573	17.1289	20.1759	17.6294	44.2017	52.2167	46.9295	31.6198	38.5458	40.0619	12.0165	30.6241	38.8437
YAF2	40.9535	40.0928	37.2942	60.9049	53.6551	56.3811	55.8282	68.9312	51.6442	53.5118	68.7643	47.2523	53.3522	58.8177	40.2957	23.7774	55.5466	35.311	38.8132	29.7183	42.4756	34.4465	34.5548	36.1771	26.9551	99.5828	29.0098	38.9709	40.5485	31.966	50.1623	38.4435	30.5337	41.4606	39.3878	59.0989	42.2431	82.7838	54.2207	90.6675	51.7942	40.3333	41.598	56.3335	42.322	49.708	94.9737	36.8616	41.0784
C9orf79	49.0194	46.837	56.5364	51.0888	34.6483	39.4071	49.5627	38.8355	53.5152	44.0702	53.7659	72.5165	54.5384	69.5176	33.6209	39.8459	41.7173	31.9119	57.1209	33.8154	33.0341	39.3149	50.1876	71.7447	43.7805	64.669	67.1288	77.5218	38.2388	39.6473	55.0928	52.4254	46.9387	49.1755	34.6353	35.6402	50.3452	68.9678	68.5386	83.7121	53.2723	30.3218	53.0394	49.1959	44.5792	43.5126	72.557	52.7774	37.3454
C16orf57	208.89	68.8333	79.6642	167.065	102.953	151.52	170.093	303.344	154.626	116.48	105.709	83.2331	124.918	206.17	123.608	77.6913	76.3545	137.726	116.02	146.734	125.84	287.68	104.012	223.312	87.6816	69.846	84.5662	123.523	150.74	372.38	116.96	87.7981	163.76	238.526	132.81	96.0907	104.559	89.7397	107.536	83.1514	108.289	94.5259	90.0269	127.396	71.3623	109.193	162.814	162.963	142.036
YARS	97.5136	71.822	124.04	135.997	177.034	332.351	372.145	281.01	352.226	208.336	271.823	126.227	125.383	293.606	142.688	191.535	172.866	152.359	136.424	319.157	328.717	194.516	123.779	114.508	112.033	76.0947	221.283	208.821	448.799	202.244	290.138	91.7754	138.954	123.549	109.693	291.972	208.89	270.853	286.669	347.813	182.903	148.022	194.018	214.828	169.279	165.832	174.248	134.794	196.265
MOSPD2	49.0638	27.6458	75.6153	63.2415	40.5939	59.9854	93.0999	67.9538	23.2561	127.817	78.8218	211.816	153.5	108.072	96.699	32.0222	78.9932	36.0674	27.455	65.9921	111.676	64.7998	75.6567	107.367	31.5393	123.034	33.0688	20.2643	177.922	224.238	84.9628	46.9703	47.6865	36.0525	45.5354	53.0433	58.1866	54.5929	56.3356	65.3364	91.9467	28.9603	35.1568	45.0569	44.1554	25.8838	49.2904	30.3409	52.3968
CDH6	52.0996	71.5855	73.4231	35.6161	55.9265	52.3445	54.6678	71.251	39.2496	52.2325	12.609	36.8003	53.8812	19.4634	77.2549	62.5173	122.802	33.831	57.4084	141.773	41.7444	70.7795	41.4091	55.7098	96.9654	45.7137	70.1926	73.5978	41.9256	61.3299	67.2454	48.9814	41.4093	65.3606	121.274	42.5356	88.9187	23.8931	22.5772	25.7023	43.1395	73.5137	51.0877	103.88	72.701	85.2529	23.4236	105.484	64.9445
HSPD1	61.3639	113.616	136.787	201.431	158.124	121.645	158.079	42.8893	45.6119	75.6185	60.5802	68.2406	73.125	57.9525	72.3207	211.793	142.804	173.116	139.628	108.075	140.874	176.036	69.3017	78.6836	84.7948	82.2897	175.225	145.316	76.9807	86.9124	73.418	122.809	117.379	212.913	84.1073	57.5135	33.9904	87.5781	100.274	119.748	92.2763	140.768	100.211	123.202	130.801	84.0338	128.709	128.237	113.081
CAMK4	19.8226	112.79	59.1612	15.6511	209.675	52.6261	155.849	45.8186	171.025	44.8997	67.3516	48.8527	159.577	11.6719	22.0808	135.032	420.896	42.5692	84.0589	13.7988	168.553	30.918	40.2561	19.8805	31.5696	25.4576	87.1918	123.186	55.0383	21.3856	97.7881	127.328	63.448	21.0694	54.1502	81.5731	74.0123	98.6092	46.3748	70.7304	52.827	58.2399	73.1829	38.9532	141.264	38.9153	30.7214	44.8216	165.698
C10orf10	28.7441	69.8794	19.1503	34.6792	21.7702	11.2935	18.2465	33.7956	34.9825	39.6022	20.4816	51.4717	50.3878	20.3321	14.0007	27.2591	50.9616	68.5086	26.1635	96.0452	28.3629	21.2173	27.1074	22.658	31.8931	14.1187	20.6628	47.6011	78.8761	17.9137	79.2325	39.5377	20.0526	17.666	17.1452	40.7483	37.33	37.7652	47.6071	33.4882	20.8847	42.1542	20.5933	26.0647	25.7592	34.3244	11.8403	20.2749	39.7625
LASS6	39.2316	96.434	75.4539	47.7396	185.782	98.5224	130.976	104.362	130.27	187.688	83.953	36.2715	155.164	234.71	159.713	149.044	50.5538	73.2004	59.7421	44.498	66.4384	95.6531	52.9628	46.1781	69.1907	155.383	85.5342	110.818	151.9	34.975	100.672	88.4887	55.0781	58.8952	52.3224	88.6366	109.734	50.1626	203.284	121.353	120.591	87.7794	110.291	230.284	200.833	59.6352	66.7095	73.4105	109.626
LOC493869	31.3436	29.3277	48.4484	33.682	30.9461	44.1006	35.2342	29.5702	25.8889	22.4375	28.7565	30.9197	34.1242	30.7301	90.07	33.5461	48.7885	28.343	33.7504	24.4177	26.8452	25.0897	24.825	26.0769	31.2747	28.358	31.9169	29.6258	37.1379	32.4438	28.8546	27.0547	29.8777	29.9575	28.4222	35.4687	43.6325	15.7992	32.1075	27.8849	43.9209	35.2976	36.1963	43.3013	39.1517	42.1	17.0871	27.5503	36.5433
NSUN7	87.2031	45.7715	37.3272	38.55	48.3401	54.4283	70.9832	54.5953	42.3805	30.8462	30.3396	56.9242	74.7542	19.5878	54.1329	49.7336	109.614	52.027	46.1618	27.0894	42.781	81.9752	38.2695	37.373	27.6946	30.4061	44.9113	90.6978	47.2337	60.7188	30.6691	51.3784	108.665	27.9857	37.8794	39.9609	34.4288	36.5184	36.6639	34.4596	46.757	83.9863	55.2651	38.9365	70.9004	37.7644	41.1687	55.9061	53.6656
EBNA1BP2	43.4994	82.1391	180.314	65.8641	126.328	321.352	85.0787	134.281	164.214	380.76	110.09	76.2465	261.371	235.538	121.358	49.6731	77.1604	97.2466	86.5785	88.5005	274.442	98.5955	108.826	57.8394	112.03	536.122	101.234	118.579	95.8278	87.6227	185.312	141.997	83.7968	117.312	172.861	124.186	154.601	310.924	115.879	148.228	28.427	140.033	204.869	171.892	146.728	122.968	148.532	110.844	109.217
ARFIP1	27.8827	22.8684	54.265	42.5993	17.26	117.861	24.0859	19.3247	30.8349	266.173	81.3636	276.577	159.247	56.7187	96.0493	15.0054	35.6553	73.2286	55.472	29.187	44.6841	55.4342	26.945	45.8285	25.805	69.406	31.3486	27.3456	22.7953	39.2056	48.4122	49.4955	24.6859	171.766	134.903	36.1925	29.8806	48.8838	67.952	35.4842	44.5945	45.3333	37.2792	62.8335	47.3733	73.3007	7.34709	55.4104	54.1976
TF	103.613	76.3385	84.7738	76.5136	71.9347	65.1112	99.4317	61.5032	75.2476	44.3021	46.0029	98.8113	88.9641	50.686	82.4408	117.348	64.476	75.6597	57.2938	116.392	82.1926	156.796	135.589	71.6321	60.9374	40.3493	59.3666	95.3515	96.3962	70.8493	47.5387	68.9501	61.249	56.2859	48.7822	96.2366	109.995	62.3895	75.6534	72.5255	88.3434	100.172	127.198	108.939	121.536	102.685	40.4452	81.2654	96.3547
KCNK3	120.258	25.7043	71.6924	39.7147	36.4926	54.1825	38.2743	31.9835	48.1578	25.3774	80.3748	49.8147	34.9836	74.1317	41.4543	71.2888	43.9904	47.8159	37.6984	63.6353	27.8915	66.8104	43.313	62.1332	38.2161	95.9172	34.1644	55.6566	34.6642	87.8995	36.6537	50.8562	56.919	44.4687	31.0936	63.0809	38.8075	80.2357	66.032	93.0538	43.5183	33.8305	26.4775	20.8723	47.4509	27.9218	98.0685	47.7952	48.1205
CASKIN2	50.896	164.575	33.5882	64.2391	29.704	36.4305	54.3219	93.3744	48.915	71.4124	26.02	41.7076	50.3392	18.3598	31.203	118.2	64.5621	46.6888	30.3357	51.3534	37.2808	77.1385	37.0892	62.5755	77.3606	19.4978	38.4076	60.211	43.4595	56.5169	89.1516	89.712	56.5784	69.9461	38.8908	76.8433	60.2308	16.4736	29.8185	18.6982	57.469	45.9908	27.8796	57.9357	74.9793	38.9588	19.1938	65.8328	37.4722
MTA3	71.014	46.7287	22.2643	61.202	47.2168	128.037	46.4006	58.7885	97.8086	40.989	62.2669	38.5692	55.8161	55.9184	67.5733	35.074	80.8086	36.6831	55.9078	40.3479	64.3843	51.6207	28.5736	27.0782	38.2628	111.193	81.8597	42.6474	51.9151	22.998	53.8398	53.8206	38.5846	31.2022	37.6153	70.5266	52.6045	69.1906	61.329	74.7513	75.1699	69.7768	67.8516	48.3315	101.507	41.4248	31.0273	37.3308	58.9574
BAGE	35.8836	40.4943	29.7816	87.0834	55.08	30.4218	64.6825	89.5868	50.0176	48.7176	49.6109	46.3003	47.271	48.5249	44.8062	84.1169	233.503	76.5955	58.5638	136.996	62.9008	82.467	40.7356	65.3651	53.8053	49.4042	67.391	72.0504	112.298	85.0939	54.3825	65.4046	81.8903	58.5739	58.6325	67.9787	44.415	68.3171	38.1056	76.7531	46.8029	26.1262	46.2142	23.0637	75.5478	38.8236	118.544	50.365	58.2895
THAP5	31.7361	59.0754	37.3951	42.7316	48.1256	80.4603	45.4334	56.2622	43.7953	103.405	88.3397	83.3029	148.957	39.1335	31.4989	32.1337	57.0352	32.4453	54.7858	31.2349	50.3651	68.1492	42.2463	29.1729	42.0191	49.7467	43.0473	52.0876	30.8392	37.7803	52.6165	35.9693	40.3947	45.7581	43.8899	49.1643	66.4804	74.6077	69.8146	70.8403	62.6272	63.8849	50.9712	87.3703	69.7688	71.8837	63.8857	43.8666	53.5357
ELF3	70.5564	66.3245	19.7792	45.6305	20.2583	65.496	22.1917	65.5116	70.4518	59.0238	162.695	36.2417	38.9549	154.154	32.6129	29.6343	34.0643	51.4084	53.2907	37.5885	51.438	63.8795	21.438	24.1819	32.1462	72.0983	18.4474	35.8463	109.588	53.0602	87.0318	30.958	40.9098	59.0168	46.8447	31.3259	24.585	99.5898	94.3273	88.3873	21.8371	24.6977	20.2493	37.9596	31.1408	25.0718	125.435	24.5634	92.7686
GJB2	50.7367	45.5087	90.4693	71.3401	40.466	32.5443	56.8161	45.4597	50.2794	38.7011	48.9128	60.8206	39.5265	117.663	77.5629	29.7146	57.2668	67.6115	43.9223	44.523	37.6733	52.2008	79.2193	40.7094	47.1958	82.7654	55.8734	31.716	31.6836	62.5086	61.963	56.9921	79.0094	75.3066	83.4513	35.7272	45.9271	70.3059	46.1531	54.5266	34.4159	39.9443	48.4899	37.9009	35.3218	42.7689	81.9307	59.1402	76.8241
PRSS35	64.0129	41.7197	62.0697	33.7356	88.2807	44.8683	171.752	41.5188	35.524	65.8082	43.0996	62.7515	89.366	17.1057	49.9181	43.9859	137.607	25.7448	38.852	53.6455	54.8892	33.1287	94.0232	40.8819	68.5247	20.2505	45.3096	65.6178	56.3648	41.0554	41.2735	47.4965	63.0674	64.1869	21.3793	40.609	47.301	28.132	29.5825	50.7577	154.816	46.332	51.5558	78.5567	99.5706	69.459	17.1726	46.0069	84.197
STRA13	296.455	414.591	212.948	166.18	223.377	255.242	189.32	172.515	333.101	365.933	307.643	334.309	239.882	404.344	201.096	263.503	91.4753	184.71	129.195	299.683	145.029	203.672	127.944	153.706	128.486	75.9342	274.006	283.062	202.535	319.387	405.866	263.364	215.074	173.752	262.848	381.067	408.48	181.851	124.481	195.766	171.995	173.516	219.806	99.2182	139.583	183.698	197.941	198.512	206.083
RAB5C	315.869	62.9751	188.673	217.849	152.245	144.386	179.047	395.806	191.795	158.544	60.5494	146.377	102.73	319.464	101.048	144.732	56.8239	351.838	97.2175	69.3835	105.76	173.773	85.2228	98.5455	54.6697	82.4691	118.709	167.53	155.696	269.361	122.74	110.7	278.079	107.577	119.057	284.579	128.883	73.2601	91.4336	59.924	207.489	189.961	255.034	191.56	125.991	202.265	56.2426	175.541	150.309
GPAA1	207.545	127.937	282.941	167.05	108.5	175.208	141.643	210.207	337.251	182.471	191.394	128.461	261.141	92.8736	121.323	135.102	68.4079	192.475	298.075	195.459	357.044	164.751	151.529	344.277	131.061	67.3182	133.593	113.371	249.343	436.376	204.015	128.733	441.009	162.308	172.914	133.395	103.464	105.692	129.194	120.724	140.402	155.866	146.837	113.908	133.897	105.748	90.815	238.661	185.371
CLASP2	17.823	13.4597	31.0833	32.7942	67.1191	113.41	54.5081	60.6877	53.6112	29.0239	34.4535	30.5804	32.3798	96.4076	104.57	56.7888	76.5766	50.0242	40.9122	29.2601	59.9864	30.8276	38.3693	46.0592	31.086	45.2949	107.272	31.6996	21.4059	56.3089	30.0929	27.7716	59.2529	91.7233	18.3537	47.5554	40.3451	59.4139	83.4291	34.0973	85.6331	35.2055	44.9975	33.394	35.2855	48.7905	48.2939	62.5631	64.2499
KRT24	28.8596	53.6697	24.7759	34.9028	31.702	26.4365	63.696	24.8297	37.3442	22.9385	27.7281	26.9044	22.5158	25.5169	17.8644	25.038	186.149	25.1672	30.9265	63.146	38.758	32.4952	20.4878	133.82	11.1742	29.8663	33.7979	40.8744	63.6132	39.255	73.0551	46.877	43.8623	24.0422	24.26	63.7051	22.7247	34.5546	15.9685	21.5718	37.573	31.3431	37.4137	18.8354	32.6775	24.0091	23.0736	26.4066	63.8563
SYT2	24.8295	34.7262	36.1175	32.6745	57.822	45.9568	57.3718	40.434	94.1632	62.5608	53.4031	73.8765	83.102	46.7919	132.429	33.4151	60.4393	30.3121	19.6214	54.689	37.9065	67.2765	33.2806	23.7014	24.821	47.4628	37.0671	52.7717	73.8669	66.7061	43.5659	62.1227	62.6894	41.1225	43.0831	50.7317	46.6375	24.8664	47.1671	26.1572	30.2965	42.7535	52.4532	41.518	42.1359	32.0375	32.5998	31.3189	69.8809
OR12D2	16.0944	33.274	27.8133	66.0873	36.7364	35.6406	123.713	31.979	24.4294	59.9724	121.48	39.1345	44.8658	35.3855	29.0028	68.1623	96.7156	44.3725	57.7577	77.1922	48.5696	43.132	66.2538	35.9625	62.1563	48.621	142.232	27.3858	64.9903	34.4916	67.4688	30.7844	51.3927	61.6252	44.3384	58.9939	38.0375	108.734	89.4522	82.2826	49.7123	27.9385	40.7451	32.6523	23.584	29.5119	86.4023	39.5528	49.6939
RRM1	112.169	301.423	215.618	75.8582	178.774	350.258	173.817	99.2716	661.84	1384.97	264.054	225.303	413.335	86.2838	187.95	160.634	99.1393	187.017	322.103	86.1841	328.734	165.494	325.236	100.269	106.231	83.0219	179.813	278.934	461.344	77.3593	292.22	274.403	140.244	89.9425	71.0927	462.919	278.218	112.559	406.587	334.276	417.523	120.068	271.573	150.448	403.731	73.0747	94.3758	58.6668	127.006
ZMIZ1	184.048	164.393	341.222	379.059	124.596	138.004	117.582	120.891	89.5649	92.4269	124.695	130.603	154.207	96.2071	134.532	136.888	100.843	141.498	110.776	215.151	865.306	134.4	219.727	172.978	102.032	332.362	122.781	163.211	192.764	502.074	133.254	106.342	430.942	537.002	117.493	153.051	117.164	92.5411	176.28	112.512	162.413	128.505	107.592	239.277	88.3238	214.847	92.8825	110.027	99.2388
PRKCA	71.0473	66.7907	94.5996	84.8768	141.399	140.191	129.884	103.043	180.583	88.2458	104.21	94.1457	114.615	140.09	71.873	90.7564	71.4356	90.1615	63.1074	134.526	110.808	80.5423	90.1616	109.674	84.1865	59.7762	79.0159	111.574	69.4306	60.458	76.2822	190.382	114.933	110.467	115.25	88.2944	115.597	97.0659	102.068	132.215	117.17	127.724	117.985	88.6261	168.589	67.5619	116.818	85.1116	133.257
U2AF1	149.218	103.368	154.053	171.058	138.573	113.279	187.808	123.509	149.614	49.6442	71.8863	123.977	37.3091	136.313	118.403	206.787	139.033	178.089	175.276	129.607	171.102	183.969	167.79	145.686	176.463	135.507	181.095	132.059	64.3059	195.294	109.047	115.778	126.323	223.893	89.1605	82.2163	142.694	148.447	113.051	80.1982	111.954	114.821	160.965	152.768	162.646	176.12	178.822	136.69	93.8061
SULT1C4	154.29	64.4341	70.5363	115.429	65.2244	50.643	73.6645	39.9919	73.4193	32.688	33.0185	247.447	68.3887	50.4901	41.4851	81.1058	50.9445	101.765	82.988	76.5398	75.2149	57.3519	118.129	93.4237	48.4743	28.6806	73.1442	39.482	81.7008	92.1947	79.0241	84.8424	116.533	92.5942	111.84	64.3559	38.6931	33.1058	28.8092	30.7292	62.9535	60.5697	68.0363	53.6417	60.912	41.2289	37.1205	69.4534	86.1085
CCDC88B	61.1526	34.8564	106.139	134.342	126.135	73.1076	84.0173	79.342	144.97	156.462	52.8629	106.867	107.759	173.164	102.922	40.0923	39.1651	180.471	97.1484	71.2239	65.7724	70.6508	37.4897	47.0222	46.6486	78.6397	90.9252	68.5479	49.2605	58.906	80.2792	75.7748	87.3665	62.2526	47.7559	145.551	40.8295	89.6971	260.467	110.518	47.2206	67.9022	106.414	114.013	94.5287	89.4532	93.4114	45.035	60.681
MTHFS	178.587	65.1214	359.588	321.76	148.254	123.916	100.982	40.2782	96.4511	126.142	70.9976	248.952	188.243	134.258	115.8	67.1001	74.6003	225.539	68.568	192.52	102.706	520.304	40.9967	116.443	107.746	148.501	111.589	142.216	159.999	260.728	185.006	231.56	84.7449	95.9896	136.492	112.811	156.593	50.2811	59.7539	56.0931	441.182	191.114	161.373	67.7326	53.3763	89.5222	19.3608	137.542	39.6604
MCART1	215.641	122.252	95.9443	64.2895	339.522	192.891	157.139	322.624	171.831	161.263	132.503	87.722	156.823	125.473	103.358	56.9554	96.3646	132.132	77.6452	116.231	56.7666	83.2869	116.98	81.2619	75.9624	127.306	70.633	173.348	326.949	114.185	56.952	108.761	66.3427	126.6	160.643	153.676	101.51	71.974	326.737	103.627	59.0118	78.841	118.449	166.21	183.818	98.6741	287.955	87.6857	130.417
EPX	30.1435	37.1916	27.3112	40.9498	39.482	38.4155	64.3796	21.0008	50.1781	31.9548	57.1357	115.549	39.2402	71.2922	50.6871	35.9235	287.453	28.1498	39.0012	51.6955	70.4916	34.562	44.3841	34.9611	34.6225	316.733	64.3261	52.9368	72.2281	41.7741	42.5513	26.6305	42.9487	27.017	21.7502	91.0987	76.9397	72.9273	103.637	90.5181	84.2225	72.9802	41.6259	30.7696	46.0818	65.6318	49.1197	26.0297	36.3305
ARPP-19	240.565	460.701	127.366	218.872	208.543	174.49	357.156	150.856	163.868	197.149	83.6908	157.337	140.524	145.643	113.375	247.915	82.432	336.363	105.762	143.752	102.439	125.543	215.65	85.7509	70.6112	153.317	100.686	249.583	159.413	125.276	276.061	110.449	113.06	77.774	209.457	145.058	156.048	403.006	196.094	243.684	160.417	157.426	102.772	124.091	150.108	133.767	323.051	163.663	206.715
OAZ1	3409.56	3489.47	4292.3	6587.68	3008.57	4658.49	2008.31	2373.66	4255.61	3098.98	3025.98	3307.39	2369.08	6119.74	2544.14	1731.76	3877.39	6165.57	4133.07	8148.51	5985.42	7364.22	2432.55	3375.05	2033.14	5363.54	2954.2	2703.07	7072.74	7292.67	4725.79	6081.52	5446.59	3798.79	3943.76	2292.22	2450.8	4738.32	3200.3	3279	1739.46	4543.66	2078.16	2789.78	2675.08	1654.8	4260.26	5503.32	3920.45
FANK1	49.3359	47.7885	58.7254	45.1862	44.9572	41.5733	54.9763	48.4907	42.5349	53.2471	48.4953	38.7461	52.2718	39.0852	35.885	41.2176	63.0717	43.5613	63.611	89.7663	35.7986	42.1892	68.8868	36.4036	46.6474	50.0542	171.939	34.7047	57.5587	46.4038	61.8911	45.8248	36.5227	33.7766	32.4011	78.9671	46.8138	70.6869	56.3597	74.6295	52.1374	50.0819	48.4198	37.6076	55.8791	46.2533	72.3379	43.2883	46.7007
LAMA5	46.2536	214.243	45.2661	58.0348	23.9471	29.1641	45.8054	132.735	50.9135	70.3928	45.8202	48.2897	76.2248	47.0499	34.4082	91.4228	218.734	51.8718	33.2275	55.9946	40.9327	74.8273	196.824	38.8644	44.0053	29.882	59.6111	30.9925	40.3542	46.0531	42.3165	202.532	73.8909	42.3748	41.5884	254.364	157.753	103.438	86.3456	88.6713	27.3621	41.3548	54.0052	33.4732	33.4777	84.865	80.8508	39.5824	63.3421
POU6F2	28.7232	47.2708	26.2521	25.6746	27.7144	28.858	40.8597	49.2316	39.7687	31.3757	35.4193	22.3467	31.0434	62.4814	31.1564	25.3177	102.789	25.1815	26.0555	28.5775	27.7405	23.055	40.0219	29.7897	23.0694	80.8635	28.9134	49.1723	43.3871	33.6301	37.9095	37.9952	33.3157	47.5693	59.1135	24.4801	14.5748	56.4775	45.2255	35.9453	36.3919	41.0725	20.6064	30.4293	19.5704	27.2868	53.2965	45.4986	38.0822
TMEM165	170.837	90.8326	36.7962	112.251	86.9351	44.72	132.341	75.5518	71.3547	90.031	126.324	58.9903	74.4831	80.365	69.16	144.012	52.7324	48.4296	39.4155	84.8282	50.9242	51.689	122.488	47.463	156.806	52.1238	42.8852	57.4879	88.704	161.569	122.218	65.4164	57.556	46.8829	55.4116	130.517	77.0776	67.0217	61.3189	35.119	178.658	65.93	57.2136	54.1124	39.3737	147.952	49.5789	75.7578	104.573
POLE2	52.8192	54.2652	61.4367	66.4893	27.0132	64.4182	26.3966	40.3983	70.2973	456.937	46.904	85.7458	55.7748	15.8385	43.1491	22.9807	217.074	38.1593	60.1424	98.9571	54.1587	21.7805	39.0848	19.9945	20.6341	25.092	52.6909	43.5615	197.727	89.1463	133.026	55.0658	89.8643	50.8004	53.9616	69.2798	22.8432	49.8822	12.9049	24.9215	30.0004	41.4825	38.4615	21.2895	19.4598	15.4228	59.0596	37.8077	119.749
MTG1	55.0192	130.702	35.1793	51.6032	45.5635	95.1061	76.6838	72.6952	73.6812	86.1623	75.3143	43.8953	99.4825	168.038	57.7565	61.5876	102.978	35.0888	46.9194	100.025	73.002	50.5341	142.822	52.7699	25.1195	55.4381	149.782	49.4472	57.3038	62.4773	67.6804	55.1699	57.3094	41.2228	35.9666	77.8604	86.6951	137.103	121.691	112.887	80.7491	64.6851	55.7223	45.2423	89.0684	64.858	169.587	51.4796	52.8376
CCDC113	58.9084	49.8771	48.5403	63.852	61.4952	50.1672	63.3683	75.8898	46.0523	58.6147	10.5996	61.438	51.7311	15.3091	54.2023	57.3578	61.381	52.6163	53.9108	47.3499	49.8254	69.1547	44.4053	58.2304	69.2616	9.80717	46.261	69.9376	85.1974	61.1045	63.1942	68.4445	75.509	67.758	56.1132	56.3889	54.0981	25.9619	11.6025	15.9937	38.6586	44.6861	48.6126	48.4253	41.8361	30.9278	13.8872	43.2049	52.6228
L3MBTL4	54.4529	109.152	81.7395	99.1345	56.0357	89.2911	78.0638	82.4934	103.117	23.5361	24.4743	50.605	64.843	29.043	44.34	89.5952	83.4936	27.7634	38.9897	126.015	40.3989	60.0297	48.5875	76.4555	85.7205	21.6152	70.5303	119.139	47.5684	71.523	30.7814	56.2235	79.9329	57.7231	43.3931	46.2163	91.6903	22.4994	24.9318	48.0867	93.6506	113.941	60.5135	62.64	108.643	126.358	26.8051	92.2344	34.9171
TSR1	56.3531	34.0053	166.29	77.7995	136.84	65.5031	63.9978	45.3879	40.8988	31.1662	14.5521	49.8723	59.6007	48.9421	29.6766	190.897	51.0142	145.282	98.6035	53.2811	142.676	87.8436	34.4162	51.5245	72.4787	84.6425	138.201	88.3896	45.8658	82.3677	22.3049	131.411	94.3966	65.1476	21.5302	39.289	94.5594	36.7963	62.3421	38.9456	65.4604	79.2345	98.3924	77.3586	104.531	88.0317	22.9	120.639	42.087
PNLIPRP1	140.362	81.9414	33.7553	47.6386	24.2486	32.5623	28.0194	24.7085	121.096	42.7025	231.534	157.004	51.588	113.101	58.3307	26.8689	180.491	40.1811	44.5328	90.231	73.7369	50.7346	38.323	78.2576	25.7929	118.098	38.4796	13.9362	65.897	27.9675	95.2261	24.7129	34.5568	31.1284	27.6961	119.967	54.1962	149.678	221.714	135.352	52.257	53.0116	61.5798	59.5046	42.0844	46.2735	139.219	35.0931	48.0507
SP5	96.8583	61.3335	40.045	55.0038	44.1763	31.6635	63.1543	61.2444	41.6248	87.5397	277.973	44.7932	26.3872	32.483	165.792	44.0359	36.777	61.722	44.8349	42.6277	136.908	33.8836	24.6352	22.9088	58.8693	17.9395	29.5453	279.018	81.2766	35.7534	120.064	26.1255	57.0276	67.5199	71.8581	129.759	43.7877	32.528	68.6477	46.4088	40.7906	46.7698	66.7494	134.415	44.5395	48.3317	28.2551	33.6175	54.2633
CACNG8	44.8503	33.1529	69.0506	57.619	31.668	31.4018	49.0267	33.3814	41.7498	41.2217	68.5492	61.0951	44.3653	78.1041	32.7086	34.9625	29.356	47.4577	37.1439	52.8014	47.9165	63.264	33.7678	31.2777	27.8056	41.0387	37.6413	39.7722	52.5355	40.1666	51.4057	55.6	39.0788	31.824	51.7651	34.3625	30.9047	64.6708	60.9454	66.8025	34.3132	38.5046	38.4848	32.5751	27.1697	26.7615	56.9219	35.5264	50.7386
RAG1AP1	62.3633	55.0069	97.7475	53.3826	100.354	137.301	48.1866	76.504	79.4159	87.2023	18.4195	124.755	83.6364	201.163	126.93	94.2306	23.0282	70.0378	27.2022	162.673	87.9382	30.2801	32.4885	64.1872	119.713	99.5628	121.403	138.388	78.5192	53.2795	46.5969	157.563	65.3098	20.2098	232.981	66.4489	65.2044	104.587	80.556	139.361	30.4005	108.246	130.041	72.5494	58.6154	80.014	124.185	83.0199	34.0866
LOC153222	463.198	429.207	226.961	435.817	245.423	136.152	182.912	214.077	185.318	148.831	173.611	266.652	242.769	124.085	56.1858	253.896	132.003	407.081	164.184	74.7363	66.8844	155.799	163.117	77.2739	144.922	92.6604	108.673	305.783	146.215	61.6793	133.263	237.741	110.824	98.8659	211.456	182.977	126.578	248.494	286.082	332.113	106.067	142.935	396.861	219.427	379.555	79.7361	154.683	91.2592	126.632
DDX6	101.704	147.271	222.425	67.0393	84.8616	41.3394	58.8161	372.527	75.3094	76.206	61.1058	55.9542	76.8549	55.0901	51.2164	136.462	52.1187	266.957	51.749	63.0806	88.3992	51.9678	86.257	64.8507	54.2153	55.2827	73.9987	110.057	214.846	98.1291	142.177	120.55	114.186	68.1981	67.062	45.8288	65.7414	44.0447	63.2921	57.4589	58.6111	70.39	62.0674	62.7463	66.9402	52.5578	68.6218	76.131	55.1673
RPS13	3795.09	9506.61	3976.48	2095.73	9292.06	10308.6	4020.04	6928.11	7436.91	4579.86	4004.78	5419.86	8792.17	1711.69	5784.36	4243.8	6113.04	2406.8	5553.8	2543.99	3395.84	3019.29	2848.54	2885.83	2608.23	3271.75	6107.7	6018.01	5451.63	1248.76	5924.65	3325.05	4088.03	2699.38	3695.18	2878.16	5821.96	9687.1	3272.22	7594.09	9016.75	3796.53	3421.33	3518.34	5418.24	4352.04	655.927	2423.53	4156.39
STX6	45.2949	64.1276	99.4231	84.5882	133.752	186.086	111.384	68.7194	76.9084	159.076	41.6094	34.4833	176.386	94.7273	56.9231	56.3413	58.2741	50.0041	44.3336	60.4341	189.329	182.996	46.026	76.3755	62.9533	66.5045	96.0103	50.7175	77.5802	104.974	38.3613	95.2452	59.0879	39.1921	29.6689	89.8883	138.031	76.4056	80.4256	69.045	282.075	77.0732	79.1229	87.4841	81.096	50.4714	35.5449	141.448	53.4429
CLN5	206.53	84.5532	241.424	73.6395	55.3249	182.522	79.9733	56.2018	67.3557	603.665	67.1982	144.043	552.058	35.3325	133.346	55.0451	48.4185	78.259	328.745	39.5957	560.121	133.431	47.7724	194.779	238.289	29.3899	213.433	48.1713	305.39	32.3595	242.422	288.253	33.922	23.7856	174.63	266.386	137.232	47.5239	58.4086	41.1345	340.686	194.033	160.755	150.483	269.094	94.4142	7.28418	63.7063	88.9305
FLJ20674	53.0544	75.5681	45.3832	88.9142	44.8898	35.1858	69.0997	56.3536	27.857	71.4632	58.913	79.3386	47.8684	55.7514	64.0328	45.1276	60.1945	91.4693	103.566	128.601	27.7547	41.6782	122.451	110.663	57.4418	59.8522	48.4262	65.6039	67.8783	104.531	44.5981	86.3325	97.9354	103.028	88.6229	20.1623	40.427	51.1092	55.5837	68.0189	31.6794	36.6379	37.434	36.9253	48.3874	38.6837	109.396	98.1204	60.8495
IL18	480.579	475.916	363.699	368.246	516.715	451.024	505.835	720.952	463.535	902.625	242.17	409.484	441.212	494.364	416.917	484.501	337.618	557.88	423.944	434.481	485.714	466.052	343.994	501.907	467.299	618.135	854.106	380.095	821.26	516.126	314.472	476.617	530.059	797.058	568.917	483.972	514.792	371.27	661.541	410.514	345.058	391.81	524.732	661.95	520.75	378.494	685.79	508.435	579.968
COMMD4	35.9671	42.3747	138.806	21.9529	51.5717	153.704	55.8419	52.1745	123.576	279.842	54.9767	55.2055	155.901	139.086	111.699	23.6782	75.1388	81.4252	192.975	35.9575	74.5572	79.5162	80.6504	66.4746	24.5416	139.989	168.709	78.5605	83.4039	89.9817	68.8477	53.3967	75.3486	36.7565	68.9206	172.409	121.141	58.4421	49.4918	58.1151	108.774	134.405	130.015	114.659	135.902	142.75	55.9647	53.7317	52.6716
CD44	247.851	302.095	474.934	131.146	509.784	260.414	393.08	199.287	257.885	118.293	70.5945	131.517	175.818	253.901	316.629	456.237	165.14	281.042	195.991	198.733	190.39	357.291	173.013	191.017	196.393	221.323	479.926	337.432	176.223	441.759	103.036	224.247	551.892	428.869	214.414	177.568	196.15	256.95	247.102	210.379	170.375	205.324	226.79	113.447	279.052	254.443	197.456	547.313	257.832
ZNF467	46.9292	35.3938	258.747	40.8101	56.6788	39.8249	48.7131	205.805	18.3534	55.8636	453.415	98.3873	60.3108	663.48	540.697	133.065	24.4432	97.6881	24.6647	22.8954	48.6674	79.7414	242.53	162.027	268.958	2153.16	105.371	113.664	32.825	1241.91	29.8498	38.1443	340.011	1267.02	52.7983	36.1753	54.5581	34.3802	181.27	151.73	64.2612	10.7256	33.7433	56.278	13.4184	75.68	2404.52	161.265	35.727
CD40	62.2406	74.5448	44.4658	68.2521	53.5337	49.3786	61.4185	72.32	49.364	67.7853	46.2245	104.867	72.4914	166.531	50.7597	57.1897	64.0639	49.2984	67.6106	73.9465	50.2332	55.7671	41.5609	67.5713	52.9725	118.601	69.8889	47.0066	65.9004	70.6885	65.9096	60.4863	49.1262	63.7753	51.2269	130.108	78.3813	54.1535	66.9274	66.2986	54.2424	84.7267	89.4457	65.6051	54.4622	79.1549	39.8412	53.879	61.4485
GARNL3	37.8141	24.6713	44.898	39.9523	39.1502	51.282	31.0334	32.951	31.8209	28.7938	27.544	25.0768	36.4761	50.0773	49.9824	50.4175	31.289	24.3024	29.3656	28.9405	29.9278	29.5871	40.571	43.5559	40.113	73.5732	24.0522	41.561	23.973	30.3808	30.4636	26.567	33.2567	39.2337	27.3173	22.1204	31.5679	60.2159	61.5651	37.4201	48.3417	35.7891	30.9277	44.324	34.6597	37.2256	55.2227	46.6736	32.4717
SCUBE2	76.9161	25.4021	33.8872	35.4448	84.9203	54.8541	64.6962	56.015	39.9544	58.5912	30.2245	56.802	134.212	34.8193	57.014	52.5277	107.45	49.0242	83.0811	75.789	50.7476	14.6839	35.1479	83.0718	44.081	53.6762	41.5919	170.262	74.5189	55.6668	48.978	73.3333	61.8559	42.7512	52.1967	71.3015	66.6062	19.5955	37.8565	21.8276	89.3409	98.3743	70.4694	65.3019	80.0912	52.8771	20.3817	54.8321	49.5577
CIDEC	80.4185	51.0079	36.6036	59.7543	62.3161	13.0142	39.1168	33.9681	41.1392	8.08377	18.5614	32.2701	28.5417	27.0554	31.1782	20.3626	38.6745	193.268	14.9602	52.1501	28.6282	36.4585	24.5058	42.935	20.1764	42.1781	31.713	15.2862	23.6369	17.7466	13.938	21.784	19.553	15.3346	11.7617	77.2467	54.7045	67.5551	63.9298	60.041	37.3409	55.3193	70.0401	41.5635	59.3464	75.3421	31.6753	23.4522	23.7994
PTPRG	41.9258	31.1848	28.1108	54.6751	28.5628	18.4696	43.9013	21.8366	46.4363	16.7892	89.7921	59.2857	19.3037	51.656	20.8757	26.2394	120.993	42.3709	31.3264	28.9822	25.6277	47.8382	17.6476	27.0068	24.4787	41.5017	24.6793	33.0214	29.8943	26.5083	18.6852	28.6181	31.3675	27.2851	31.5655	54.551	32.6154	83.9318	100.429	84.1403	33.4062	30.4039	29.3227	12.0429	26.9037	18.9859	104.315	26.5089	52.9725
DTL	44.5801	42.1132	43.976	44.5829	39.0669	42.9793	44.1447	36.1218	49.1824	130.062	48.4179	43.5526	44.623	47.8158	46.8893	39.1414	37.9439	40.2401	41.6365	62.5164	49.8107	45.818	40.0079	48.71	40.6955	43.0038	45.3714	53.9829	49.317	39.872	42.5444	51.6138	55.6053	34.0269	45.1381	41.5697	56.5161	38.9768	42.2653	82.0185	50.4822	55.4855	48.7201	33.3051	44.2718	31.4063	51.0509	44.7097	44.9627
TBC1D14	202.456	164.672	451.567	435.278	128.644	186.606	174.195	331.044	201.798	288.157	366.503	842.277	253.01	130.583	267.077	184.258	590.274	580.075	309.947	341.923	506.945	747.346	126.996	344.388	256.346	349.835	315.865	145.1	197.226	784.386	311.371	189.428	945.143	208.684	255.49	174.988	198.547	491.713	331.05	437.495	224.675	215.586	216.117	259.328	185.899	205.681	400.718	463.526	277.813
APOD	18.7193	30.0164	56.7125	19.7598	25.1436	33.9485	25.2579	35.4071	35.5134	22.577	46.0003	16.2219	26.4971	177.57	92.9493	23.8886	21.9989	48.74	26.041	37.7163	40.2522	17.7445	17.7203	41.9613	31.1647	98.4069	53.1349	23.1773	15.2686	27.0519	20.147	31.2776	92.5056	32.2092	17.9479	20.4382	55.0757	76.1387	39.2017	130.909	30.5903	27.4952	24.2485	45.5894	25.278	68.2609	121.89	31.6782	18.5331
DYNC1H1	120.587	53.1865	218.888	180.399	307.556	266.959	251.874	103.118	112.418	61.3602	34.7256	84.1049	59.3975	61.2702	188.247	154.275	59.7526	392.576	176.68	67.1548	142.454	125.623	447.714	171.621	91.1221	114.919	132.897	94.1876	111.182	290.703	74.6051	67.7962	169.204	55.6845	148.197	111.042	107.142	71.2113	114.749	36.2995	241.272	184.36	333.939	151.079	148.498	96.4478	99.9453	107.889	79.9133
ZFYVE19	65.031	52.9323	108.965	210.292	131.58	157.746	140.61	277.487	111.13	176.641	106.67	88.7256	289.838	89.0113	129.4	79.5564	95.2829	50.5456	73.0166	113.907	95.5957	47.9334	28.5534	91.8227	102.353	65.7873	152.588	119.582	86.32	226.649	79.6755	109.782	92.3245	38.0112	129.478	116.573	123.882	125.585	96.1414	135.526	170.383	170.031	148.668	73.2502	136.124	103.789	86.2086	60.232	98.6717
TSNARE1	70.9618	60.4755	14.8387	47.497	32.5701	46.3931	54.7363	45.3582	63.9964	79.3784	28.2232	28.9157	53.3986	17.4361	29.5423	28.7415	49.6195	63.2796	47.6078	40.2558	71.5274	48.869	62.4085	42.311	50.3638	26.2577	18.9405	66.3388	92.6504	46.7668	69.512	41.0206	48.5042	50.7457	57.894	53.3819	35.5784	27.5943	24.7155	16.7847	36.4873	37.5198	37.3128	61.6931	89.2422	50.8423	13.772	27.9908	42.982
LYN	1482.64	528.982	1114.78	2319.57	512.431	313.644	494.751	1365.69	740.072	621.121	516.289	1069.79	553.917	1611.87	436.716	597.76	567.514	1532.33	781.446	1080.38	581.346	1058.65	835.688	926.872	861.279	775.884	642.186	571.097	1114.82	1848.68	725.795	600.528	1475.08	2134.95	1011	517.075	845.362	472.303	775.355	722.733	509.105	581.542	474.428	869.494	396.646	679.407	779.002	988.187	884.437
RHOA	1776.89	612.198	900.368	972.628	1132.11	1088.18	812.436	122.024	1140.13	1355.46	581.323	544.667	402.124	1689.27	1585.44	883.239	565.044	1531.18	914.712	1363.93	989.91	1083.34	615.471	1183.3	883.045	785.305	824.847	865.985	800.884	3090.82	705.135	665.533	1974.62	1965.79	454.489	778.227	925.793	742.879	654.992	408.587	1052.82	986.452	424.181	924.131	992.005	1196.13	1126.37	2258.84	3178.8
GLCCI1	57.474	67.5612	80.366	41.4091	58.8474	386.598	71.3112	118.93	86.4514	208.628	47.8455	170.486	69.1303	30.0194	58.9847	44.1412	47.287	99.6115	91.11	85.0409	140.93	82.8155	88.1245	145.918	37.4492	112.565	215.197	82.6721	48.8668	159.454	56.3049	97.749	133.842	137.746	108.994	52.5454	94.239	36.9807	33.7941	35.5157	94.9201	109.321	103.004	73.8327	91.2974	121.75	40.1165	111.941	89.1243
SMAP1L	1521.36	385.163	1350.64	5551.61	789.254	337.342	419.184	567.25	508.872	305.874	1183.72	1155.98	228.678	1738.37	1445.81	789.698	1194.9	4021.25	784.739	353.335	422.291	1661.97	710.839	557.432	393.925	373.788	202.011	88.0877	1087.63	1462.79	147.663	605.856	2511.26	1795.84	259.049	339.386	236.728	872.647	1311.69	1182.7	318.718	415.291	232.636	2257.3	443.593	730.617	1667.77	1084.92	1194.35
HDDC3	86.8735	50.3974	131.954	59.9554	53.9989	241.939	53.2841	116.294	128	211.69	207.16	309.785	269.816	179.763	133.883	53.8413	111.29	79.8749	194.905	146.421	166.725	162.519	57.8614	106.014	71.4992	243.617	88.7759	130.037	122.819	42.598	171.927	239.641	71.1743	38.8397	123.608	119.792	132.835	199.283	198.163	237.805	120.145	250.651	175.33	89.3445	193.531	102.064	92.6497	41.2632	82.7808
CHD6	30.7973	48.6008	79.6875	38.5233	50.2449	79.5265	43.0912	59.1616	87.499	97.6502	91.8369	97.8832	68.8491	38.0484	46.4732	50.7764	64.8942	62.5636	118.829	61.5116	85.4864	50.7842	86.7481	58.7496	78.7692	39.5592	58.1908	41.9681	69.8766	67.8304	71.1336	67.5442	75.85	49.1181	69.4474	72.1291	64.8936	55.6143	42.0305	36.4207	57.8024	80.5179	66.8113	58.8146	82.0052	65.0992	98.7385	71.2413	84.8523
FASLG	51.8359	40.65	33.6476	31.9573	44.2008	95.8853	69.6733	70.3543	105.716	65.6514	78.6569	47.6424	81.7399	53.4161	78.5006	61.5129	118.216	31.2892	55.7587	67.2949	38.5011	38.6557	53.1919	60.1791	33.1098	56.5845	44.3384	64.3466	104.322	61.1491	180.614	46.8816	48.4734	33.4057	53.4469	73.6235	57.6951	76.3685	31.3747	54.7506	67.02	48.2464	47.273	48.989	43.7779	51.7585	58.3622	41.634	40.1023
KRT12	30.3918	34.7769	45.8684	22.7989	41.8537	36.1353	27.3311	39.5689	48.0252	44.6482	42.021	14.9453	77.246	21.567	38.513	31.6204	36.9984	20.6655	16.8212	36.5065	19.6192	26.7258	19.6897	36.5669	29.4986	28.6855	20.2591	68.3703	40.0876	41.3989	39.4135	35.0441	56.3722	25.6662	30.4745	21.1815	37.871	32.0663	19.619	34.8106	31.8084	29.7301	38.8831	16.5941	14.2062	23.8229	41.2634	36.1892	22.1557
ASH1L	67.4904	74.6302	119.297	67.4869	280.043	147.816	146.68	352.128	316.776	104.919	73.7192	56.5954	153.676	63.9638	79.9626	163.271	206.476	133.095	41.9291	148.357	144.689	70.603	57.5308	62.8277	94.6668	30.6446	107.145	115.409	210.382	215.216	129.96	98.5521	105.358	104.518	154.617	61.695	81.9816	71.0535	91.968	52.609	102.776	136.242	106.135	65.9359	37.9005	51.4016	174.251	106.66	133.815
PDE4B	246.544	110.665	132.781	277.407	121.309	68.26	155.48	85.6997	76.4883	29.9415	17.1098	98.8055	29.7569	409.811	20.2603	303.512	152.821	241.16	89.6776	61.3499	45.6311	121.63	99.222	77.3198	102.754	66.4176	80.5923	153.276	59.0722	82.4041	84.473	65.9279	174.17	164.687	102.559	80.9828	56.2422	189.303	114.235	407.239	56.6147	45.7653	78.3097	38.1715	55.3138	64.0587	261.988	32.7044	93.8398
HIP2	47.9766	120.894	51.1655	73.5408	142.949	252.682	66.9447	56.4103	128.602	387.99	111.413	76.6885	131.695	116.901	232.918	79.11	150.31	100.62	153.2	126.528	165.494	151.641	74.4738	128.718	133.396	59.4132	126.744	78.1662	111.43	78.4878	154.624	87.1626	79.9389	99.949	62.2704	511.526	111.265	186.174	105.393	87.0767	121.831	118.178	181.187	103.279	101.297	115.487	45.9448	87.3176	125.805
DECR2	97.4517	50.0502	29.2618	24.4404	141.422	67.1679	131.252	155.126	254.645	58.7662	23.5889	43.0326	68.0251	76.2533	80.5692	98.7593	46.1658	131.85	84.6231	64.4353	80.7225	104.504	78.9972	91.4342	52.8737	25.7491	324.521	137.475	109.874	144.098	34.3169	168.915	116.991	61.0429	27.0866	99.3549	108.659	29.6638	27.8095	29.8935	111.714	112.735	144.133	85.7967	71.8394	44.7926	16.053	46.3084	121.488
AASDH	39.7682	101.35	62.0802	99.1556	109.59	102.313	91.2014	83.9899	93.8113	241.448	136.829	172.17	300.913	86.0211	86.4401	114.19	107.463	64.9404	150.235	111.277	101.204	63.9446	124.236	110.609	77.8699	127.831	118.598	100.837	107.494	57.9491	114.856	177.125	42.2742	57.4945	98.0275	166.709	96.7609	102.604	98.9201	80.295	166.572	144.507	141.393	71.2098	135.872	83.5924	121.536	97.1952	62.3586
CD1E	31.5858	50.7651	30.7081	24.1515	30.7325	37.06	43.6799	33.727	33.5183	83.5106	149.07	44.2412	50.0405	72.7427	78.69	32.949	27.9599	25.5027	27.5773	50.1641	37.0081	64.0025	59.5076	43.6781	60.2829	63.2037	37.6042	28.9314	29.4505	31.2407	120.766	28.4095	30.1484	68.092	51.4336	42.9656	33.3586	62.9322	94.1404	70.8204	41.7978	32.3431	35.622	54.3463	24.6078	29.2164	70.201	40.5692	29.5863
FOXK2	20.979	41.8946	32.8166	68.1731	26.1561	42.4587	23.7768	46.1065	40.9444	77.8568	31.215	50.2047	23.3748	23.3797	25.7038	68.4234	30.9479	22.5392	30.2697	57.1516	44.3005	44.0966	61.2646	16.4353	41.6405	16.8725	33.0154	25.1393	41.9224	31.7742	53.7729	36.7287	30.68	42.9505	34.7761	65.7842	58.4452	36.494	32.3791	19.8486	26.5456	33.0857	23.8157	48.3003	37.0985	47.0785	15.5313	34.7297	25.8577
ABHD13	107.362	76.9609	94.967	81.074	126.593	93.4612	94.0439	114.616	113.247	66.5278	54.1473	90.5169	89.241	123.219	55.2315	66.4776	64.5436	83.667	52.8315	40.7743	44.0372	94.3331	54.3131	52.6249	51.977	49.641	60.4656	156.971	64.2283	67.767	45.7118	50.1901	54.3549	67.2418	84.2667	61.6542	80.4004	95.2169	85.095	91.244	129.338	118.562	102.749	83.3108	72.2073	151.784	51.6361	48.7851	69.3688
TTLL3	56.4129	26.5809	52.1939	34.0558	40.7318	45.36	58.2566	40.2283	67.5744	40.0553	34.7106	22.9093	41.4218	144.928	27.6712	51.2262	11.4132	43.9937	66.0971	44.3766	51.0138	35.6062	34.3836	53.195	35.5113	51.7184	84.5817	56.5442	24.1832	39.0839	29.2109	35.6306	38.3282	43.285	22.4503	54.5785	61.5361	88.737	69.3113	101.855	56.0862	45.5263	39.1766	63.3789	35.4621	60.3858	58.6874	37.9033	49.3482
BRD3	154.05	78.372	335.694	165.38	157.397	384.709	123.295	649.613	336.933	371.551	306.387	385.591	247.497	185.159	347.466	104.629	85.9695	325.17	814.93	346.207	233.188	231.169	70.0491	248.048	100.534	85.8926	198.707	110.112	455.39	400.072	140.965	142.892	452.229	395.264	83.0446	150.462	290.691	56.5932	119.528	164.715	184.643	260.869	271.786	579.212	478.215	311.219	73.89	155.138	281.895
SRPR	96.2927	101.394	163.195	119.045	96.5278	225.69	71.1559	51.401	145.297	104.389	301.728	96.9217	76.3585	430.735	164.4	73.7758	258.27	125.803	208.704	322.415	170.97	161.499	186.703	192.717	131.64	349.105	105.209	75.9223	146.319	281.595	277.503	71.1251	215.415	247.254	112.087	111.711	72.3633	372.888	188.529	271.305	80.0198	77.1045	108.629	89.1487	65.7096	37.4555	263.001	87.9776	71.0862
TUT1	59.401	38.6115	85.8563	71.2451	28.3475	72.8825	46.81	38.5256	55.9854	62.508	121.363	47.9498	33.6611	142.353	46.3221	49.7276	51.8825	76.521	93.4049	38.4541	57.7445	61.3134	27.895	36.2261	29.8043	82.5383	32.51	29.688	79.975	48.2204	44.1721	27.813	57.9175	27.6587	21.4155	96.7506	54.6608	79.6464	91.8296	86.6175	83.721	53.38	46.2967	44.5406	52.4186	34.6268	45.672	27.1463	28.4898
CCNA2	44.1863	61.2146	77.023	51.8076	52.0622	61.7386	46.055	46.1453	59.7951	177.562	41.7909	44.1976	46.8334	50.4601	43.3701	64.0573	59.3191	38.6545	39.4333	39.1467	45.0824	52.6691	47.1141	50.8612	53.4507	43.8312	58.1145	49.5998	51.3461	74.3321	49.9075	52.2583	52.4592	103.439	47.7481	38.9634	62.048	57.919	38.7613	54.4761	45.3498	35.0994	45.6205	47.3188	34.3769	60.5777	53.3631	39.1216	41.1063
BOLA3	348.194	633.469	396.279	151.823	648.396	634.567	356.306	423.12	354.93	504.011	503.622	606.709	971.46	215.195	246.817	181.399	365.364	222.524	279.99	349.398	481.147	221.311	159.042	223.923	128.319	302.78	562.838	854.912	239.478	143.237	396.637	388.623	240.654	139.192	609.918	481.031	540.29	511.942	195.814	492.148	605.607	577.796	552.353	198.801	488.43	575.379	276.092	164.725	212.944
MTRF1L	137.458	147.975	134.044	136.4	105.383	155.811	141.719	92.809	231.318	175.095	91.5539	105.801	54.7733	62.3726	74.3773	129.722	90.6024	108.911	135.074	251.649	224.812	100.597	65.197	95.7216	55.2492	82.2509	190.268	153.683	230.966	152.446	157.595	168.379	126.453	238.268	141.438	70.9957	158.941	108.38	67.9103	90.2372	67.926	67.3188	93.057	110.605	104.224	97.129	105.961	122.267	136.049
ATRNL1	87.4439	37.8122	39.3122	51.2163	78.4517	51.5179	69.5467	70.6088	76.1262	48.1783	36.2902	49.2668	63.8708	36.6731	55.5094	84.1711	154.304	53.0022	39.7498	124.035	75.9842	90.8595	71.3237	56.2623	87.6584	43.2549	60.0011	73.6848	79.7041	91.8866	61.7142	81.9127	73.3996	73.987	77.3601	29.7254	54.6505	38.1232	35.5158	46.3367	51.361	48.4565	86.2173	47.8862	65.7182	37.6535	64.5371	70.1703	58.9861
SLC43A2	129.089	78.6993	171.478	226.54	206.765	129.903	149.104	274.263	324.999	148.839	144.516	74.415	137.81	250.924	160.537	148.038	46.2652	246.355	62.1022	109.447	72.4391	128.265	95.7025	142.906	76.7172	96.1634	120.995	161.987	176.579	276.21	97.1624	111.742	232.243	286.689	119.587	116.113	105.807	75.4118	117.972	86.9577	119.81	74.5514	84.9034	159.522	85.6563	98.9391	127.951	247.283	172.599
MEGF11	19.1895	60.3413	20.3765	29.0617	54.4874	47.6378	44.2947	53.3382	49.456	29.7458	19.6488	17.253	37.1235	48.3969	44.4302	75.4917	24.6539	23.7136	28.9258	14.2118	23.6754	20.2046	42.5199	28.0104	86.9644	30.0248	57.5513	47.3949	16.3875	64.1416	23.0194	43.7662	58.5323	38.7763	20.7928	15.5979	26.1638	33.3223	80.1812	24.2119	27.9203	23.2305	30.4384	33.206	41.9255	46.7455	43.8231	45.9187	58.2672
NUDT18	82.1634	78.6534	105.366	166.204	88.6469	84.104	99.3152	105.268	94.599	95.0983	57.365	92.0327	104.953	71.4553	58.794	50.5847	86.9418	74.6756	236.497	123.333	115.769	324.493	177.767	99.3659	67.3425	58.8821	119.86	82.3852	170.917	79.5587	195.114	130.93	87.7139	41.275	189.62	81.4047	102.092	41.0275	65.3463	77.6104	118.944	125.374	113.326	158.781	119.256	63.9606	87.2631	105.283	138.259
SLC23A3	42.1549	37.3714	32.5038	46.2555	49.7348	45.8225	46.7002	36.5184	73.1996	53.2042	20.9601	26.245	38.3102	23.1177	24.0516	34.1056	22.184	42.6453	15.5064	63.4107	62.7986	24.8313	34.105	38.9529	26.218	17.0778	41.578	43.8099	40.4706	40.4233	47.9211	44.0718	59.5609	34.1531	33.8449	32.6883	36.8255	21.8208	18.3495	17.5708	42.1711	41.8106	32.8171	17.3799	40.3992	34.0883	29.8207	32.0596	29.276
NAPG	44.4654	44.0038	86.9074	111.723	147.394	135.884	206.173	177.209	209.339	69.8345	57.8949	30.6043	63.9301	326.121	143.261	117.355	53.7514	269.47	59.8303	71.5493	101.594	146.159	64.8547	199.791	27.362	87.2863	234.052	201.864	216.765	141.265	87.1148	93.1627	133.235	148.188	22.1581	115.584	88.7344	80.631	119.184	322.344	121.305	102.945	51.262	133.441	67.1358	58.4248	205.919	115.255	109.881
ZNRF3	381.476	37.0077	17.6427	25.4357	25.5621	22.9206	18.7629	45.4912	26.3425	13.912	44.5853	23.9526	21.8182	35.7757	40.4316	41.3745	37.5544	17.7482	15.3268	28.4065	17.9778	14.9282	22.5967	21.1034	25.0043	74.351	15.9107	23.0687	19.1082	12.9425	20.9887	19.4345	20.6595	23.7407	21.8945	20.1573	47.9726	73.4493	94.3626	66.1622	24.5511	37.2936	22.9947	29.0212	45.1236	40.6861	59.6557	20.2858	18.8379
GLRA2	112.844	49.5112	54.7532	185.863	99.3162	54.1551	76.9309	35.0944	210.17	130.402	31.8679	226.889	67.872	35.9103	50.3867	98.4171	231.763	756.857	152.64	167.187	118.769	71.6446	55.3672	82.6809	27.295	34.1072	90.1499	64.6464	465.31	82.7323	132.642	141.024	131.042	57.9017	57.9095	351.383	89.5556	40.8385	41.4766	37.7	76.131	61.0486	59.1008	75.5336	81.1069	29.8134	13.0281	78.1053	220.916
TOX	84.3968	109.11	55.284	69.2019	77.545	223.175	125.601	99.0619	205.649	175.486	68.3129	38.0736	97.7259	36.0254	54.562	60.3919	51.3942	51.7512	74.3092	87.1499	112.464	31.7436	103.675	61.5873	58.2766	33.6489	43.6222	58.2301	221.164	47.1048	38.2268	73.8582	77.7913	38.7138	188.705	57.6323	103.31	76.6558	64.5028	90.8881	40.8325	51.1877	84.5539	50.2811	118.359	61.793	84.3552	82.1936	61.4222
PLK4	26.7901	23.2856	29.4532	29.1526	82.9338	32.4007	38.7834	47.8683	87.4101	99.0636	45.9209	31.3102	81.7794	39.7677	19.3767	36.4532	32.7031	39.081	17.6165	33.5666	31.389	20.1324	23.4308	19.492	20.7889	29.0157	41.04	24.28	42.0791	25.9943	41.4491	14.2992	36.655	31.1236	41.4726	51.9408	33.0924	71.956	49.9722	39.5223	33.837	38.6329	34.4118	17.9278	50.4703	44.6252	51.8988	31.7677	51.8259
MAB21L2	87.3715	37.4439	41.2489	41.1913	16.3057	23.3799	14.6306	19.5046	22.5603	23.685	20.1223	47.5678	15.3391	13.3526	31.5988	21.9837	45.0366	26.2333	17.7941	24.7683	22.3124	42.193	59.5805	28.1559	43.5739	13.2365	26.0248	17.6921	25.1234	23.2095	40.982	40.396	19.1716	18.6103	24.2212	89.9373	18.4298	18.7044	19.788	23.45	31.8948	16.2216	40.4011	57.436	34.8958	44.2829	5.82329	23.1648	54.2818
ZNF789	118.574	171.696	129.486	68.4606	134.183	60.0016	36.7005	41.3309	62.87	47.3148	106.41	101.317	36.4457	36.4112	54.9456	75.2215	217.011	100.657	181.433	55.5246	161.747	357.688	100.96	81.8209	102.102	67.8978	52.8022	62.7607	122.046	72.5206	112.35	110.898	73.5197	76.6658	67.3972	197.573	74.8661	25.6171	48.9841	104.887	43.5623	317.288	159.493	63.7438	117.634	98.4846	21.7488	53.6239	114.832
EXOC3	66.1709	55.8508	60.5456	63.9967	98.3877	234.47	169.277	438.803	386.177	121.449	84.5728	47.3033	80.9767	140.575	191.732	69.2613	131.186	125.592	91.5755	70.3835	72.522	103.71	18.0957	91.1935	48.7698	41.002	123.482	99.187	56.359	211.35	67.0005	115.024	178.794	77.2503	154.704	193.223	64.0067	44.9963	54.2891	68.5794	104.97	74.2604	60.3418	111.001	148.232	78.1031	42.8396	69.1571	69.294
ETV6	113.277	21.2765	85.4902	121.35	74.5222	49.472	140.274	299.114	108.609	86.0412	102.29	68.2639	57.0323	1104.56	63.5637	110.548	69.3259	177.112	71.3973	82.0598	52.3121	136.599	119.72	151.018	57.6925	161.914	187.759	87.0684	87.2318	85.5382	49.8438	58.3015	62.6776	138.532	59.5379	93.1906	150.814	95.4489	419.273	480.156	105.335	60.0313	191.38	221.141	96.1784	82.551	373.407	173.67	140.225
FER	53.634	29.034	40.0911	24.9412	63.5049	80.3798	54.7208	77.7886	56.2038	70.5714	90.7266	63.8748	119.062	53.4983	46.235	29.9733	37.5706	25.4714	93.9523	36.3744	46.0891	35.7205	70.8475	36.7366	57.059	48.5254	90.2507	46.2069	50.8701	37.8178	40.7647	49.1907	43.2449	32.2904	28.5108	64.6077	52.7427	44.1859	109.182	56.4025	67.9453	44.7028	82.9024	84.8374	78.0904	52.0454	33.6379	34.5779	46.611
41336	229.845	101.86	164.998	185.004	94.3855	107.469	75.9305	29.9177	113.009	71.3763	98.1906	98.6929	71.3121	56.1143	336.131	27.2283	67.8983	113.745	59.4646	136.354	66.9386	43.2381	15.9928	15.1747	23.2923	41.8197	44.1749	95.8478	124.649	75.7595	63.8257	63.0912	49.0048	29.2684	64.8149	83.4907	77.8665	68.6458	73.9418	39.133	67.5809	84.4473	104.079	67.0917	123.023	39.2107	26.9798	42.6502	96.0024
MGC39606	89.6618	40.6371	55.6362	33.0575	80.09	34.8995	36.928	27.4583	30.7384	15.4524	52.73	71.0017	33.3921	34.9221	161.842	32.6221	39.6746	39.6505	27.6485	72.9504	37.597	33.1151	87.0715	59.9711	68.2074	38.4294	30.9099	50.2916	60.066	115.524	20.4992	63.0459	56.8846	33.4598	50.0936	38.5431	32.1655	38.6018	40.5233	55.2103	36.9571	39.0592	38.4068	21.8594	32.8587	28.9485	70.9991	50.1642	50.3285
SULT1A2	35.0886	61.8144	261.405	50.5277	62.4067	39.1989	59.0028	83.2863	49.695	149.092	29.0353	33.3758	59.7223	36.9544	70.6456	167.681	28.4209	316.243	46.0193	42.4395	37.807	121.977	52.2905	113.066	184.37	74.911	52.4058	50.888	72.3509	120.999	51.5989	32.9209	51.617	76.1761	118.278	65.2782	53.8741	34.2634	59.8083	21.8174	130.457	52.904	66.3516	153.141	52.0456	92.1462	63.7974	67.8416	50.6006
KIT	71.9039	97.0105	56.4371	70.4644	57.9211	53.3752	56.0741	41.4457	53.6398	63.0573	47.7108	57.2615	54.363	42.1763	28.4068	70.1559	39.4482	75.9404	42.5498	44.8467	61.2824	56.5448	76.1881	87.9327	148.198	30.0147	44.4598	124.515	64.9961	79.5296	45.0551	92.506	92.2699	47.7376	38.8057	47.4844	48.4507	34.465	41.2395	42.7139	67.6289	74.4129	66.837	43.9274	60.8922	64.6158	37.1713	68.4798	54.297
ZNF181	21.8382	208.025	54.3195	35.5686	42.9864	30.5432	37.3456	43.2364	26.4404	37.7084	55.3751	35.6346	50.074	64.7393	38.195	44.4961	61.7563	63.7015	49.4266	35.6216	31.8229	19.85	80.5585	80.8722	107.587	36.4827	35.4785	69.8425	29.3852	21.9903	47.7037	76.2318	24.7197	17.8174	36.464	76.6996	55.2579	73.8344	49.5155	33.2849	82.4393	93.0498	62.8921	33.0703	56.2587	50.2708	43.9847	38.2142	25.4096
XPC	53.3976	101.558	51.4271	76.7654	66.8322	143.037	179.414	91.1181	166.756	140.116	496.486	120.349	183.637	42.9044	59.1622	66.716	170.582	79.8763	249.605	97.6435	278.937	81.937	88.0158	331.674	127	433.413	72.9226	49.0963	223.837	145.161	39.1252	190.881	304.419	121.511	45.1646	59.6284	66.0205	125.058	152.179	147.291	61.1316	67.9982	266.769	107.691	248.602	57.835	239.398	98.0122	175.834
TRPM1	41.5989	25.6045	30.0655	28.2635	49.2717	40.5529	43.1052	36.4268	22.4239	18.9838	26.1263	24.6857	23.0392	20.0271	43.3337	39.7309	27.5035	49.957	23.4043	58.3559	29.2083	49.241	80.8954	46.2209	32.4398	39.8436	38.956	31.4403	38.1123	78.2783	29.6772	33.5733	58.7136	31.5468	26.5345	17.79	54.0656	25.2056	13.7411	21.986	32.9868	36.4448	31.129	33.1277	26.8075	29.9333	21.4133	57.1229	37.2132
LRP2BP	82.1749	30.794	74.5203	70.5133	52.588	50.5843	140.436	64.0279	50.5399	31.1336	62.9561	39.5267	58.7072	39.4104	76.8681	93.1515	98.5792	67.3691	47.5746	57.4028	32.5529	47.9217	131.789	42.2759	62.0821	95.4225	56.4817	64.3423	44.5309	43.2918	44.4066	39.9887	66.7857	34.5001	38.7275	86.1147	95.5102	66.3802	105.655	113.756	104.435	81.0567	69.9733	50.7906	50.0015	93.1013	86.8795	55.0126	31.5493
C10orf46	39.3813	20.9865	45.3508	105.846	77.8162	31.9142	69.6507	33.7358	42.329	21.4908	60.3525	26.8106	39.9845	126.727	39.5806	48.454	34.1783	178.317	96.5288	39.0944	25.8437	51.6925	41.9941	47.1853	27.1697	69.2233	34.5854	83.5899	32.6767	66.0135	20.8272	48.4308	80.3143	43.7972	26.8134	24.2537	32.0869	99.1055	105.692	68.6592	32.4683	30.4624	34.5512	25.1044	41.3566	46.3902	168.893	80.7918	38.4887
OBP2A	42.318	52.4093	35.2708	37.0332	30.9353	28.0658	25.6622	36.748	58.335	29.5652	33.71	48.0952	34.7044	30.2437	22.2275	54.6651	195.694	60.9598	54.6111	54.1054	64.143	63.5121	73.0273	42.8136	78.4186	33.8426	27.1158	54.4781	74.3316	106.391	84.2362	36.3538	37.8284	35.7262	25.4651	71.7979	49.9042	36.4392	35.8811	46.8588	43.3873	29.8623	56.7927	21.7331	34.2495	26.2249	45.4054	35.085	55.216
TMC1	23.1027	50.578	25.1259	28.886	73.914	28.0774	55.8059	92.5799	17.346	22.1501	53.9336	15.748	29.2408	102.856	20.2711	44.3609	18.9173	74.6165	18.5384	20.7679	21.5616	14.0203	96.2001	35.6932	22.5798	37.105	15.6433	36.9265	18.2037	46.9163	32.4758	56.1351	27.2531	47.4761	58.4461	10.9986	14.9917	47.1104	52.3081	49.5816	14.5207	26.8047	32.4815	24.7726	25.7664	28.3676	107.233	51.1912	26.9522
RFC1	130.511	154.005	175.57	112.638	186.879	149.353	217.693	173.292	234.141	271.203	117.328	69.1374	226.335	192.943	126.181	291.102	48.3616	197.455	77.0477	62.6482	174.956	126.93	139.376	70.8346	61.4615	150.36	142.817	232.076	103.179	73.0399	209.608	103.088	156.582	66.7355	73.2817	120.015	102.154	220.715	270.327	253.676	185.822	84.3316	142.562	188.375	185.004	70.5606	248.555	141.123	102.848
KIAA0430	229.149	269.54	776.065	730.705	610.077	287.252	200.231	139.786	612.285	252.528	60.7265	247.608	306.324	52.4765	189.254	201.597	513.689	345.936	195.643	99.366	201.4	456.94	292.627	123.266	168.163	56.9079	209.442	228.014	478.435	69.2053	100.133	520.164	662.612	87.4166	135.652	561.989	485.44	119.628	181.266	95.7452	174.668	301.133	378.536	272.775	301.779	97.3176	80.8515	180.698	214.134
GABRQ	47.8594	63.1656	104.015	46.3216	49.353	45.3472	47.5398	68.6039	61.0654	32.3403	19.0722	40.2516	46.8303	37.7423	43.4065	78.2163	64.5964	39.1199	51.4439	39.7871	45.7259	58.1319	56.8602	60.4018	102.178	36.2497	69.0335	53.7597	32.8579	44.6762	42.813	64.9193	48.0925	61.8571	57.5045	35.6924	64.5021	24.8745	33.107	30.9943	80.5498	53.6707	74.7183	49.5767	74.8674	71.7155	37.9757	49.5026	36.1102
SLC4A3	26.5281	28.9398	60.1301	58.4282	35.1818	28.0639	35.995	34.493	34.335	7.64216	41.0365	32.9541	53.2399	50.5084	22.7979	22.8942	146.523	28.6009	19.0008	37.1298	25.7274	15.3546	15.4336	19.325	20.8976	21.9526	51.868	130.361	22.8832	53.7438	14.3632	24.2679	43.5971	25.2527	27.4263	33.4743	40.5479	58.3627	45.1824	52.0969	24.1391	22.4112	35.0766	24.4653	21.0733	35.4781	68.2473	27.2417	14.8381
C1orf160	45.386	36.7483	83.4521	45.5787	102.06	155.911	122.445	125.393	157.491	91.2331	101.649	115.307	110.441	181.531	243.872	71.3818	26.5122	129.432	115.924	46.5691	51.7263	45.687	34.2746	40.7914	43.9357	166.948	91.0831	78.2471	56.5637	95.9002	42.2994	85.0029	124.861	49.6727	95.0855	51.1488	46.1946	295.933	91.5405	182.999	40.3137	67.1776	76.3863	66.298	57.2936	49.3916	356.378	61.9335	45.0523
ZNF766	132.452	284.825	93.7886	135.407	262.591	210.595	139.95	178.25	393.988	138.609	122.382	77.3616	159.65	83.8159	82.2883	146.718	166.3	185.288	130.064	170.909	178.574	106.8	124.106	107.167	144.818	52.3507	156.532	195.586	224.626	89.3298	101.618	165.629	76.2793	88.6093	113.653	104.688	180.156	121.484	135.331	136.08	162.202	124.302	168.878	170.912	381.286	205.925	61.3535	174.028	130.231
DNAJB6	334.505	288.523	267.761	316.644	297.439	187.502	234.597	192.401	325.323	94.3064	51.8398	187.11	83.7747	177.503	110.749	272.202	206.552	417.714	249.607	220.955	243.339	319.202	298.333	180.907	197.559	176.374	249.812	277.374	240.979	239.606	374.629	236.106	180.101	294.406	143.184	180.653	306.409	301.659	153.689	376.135	92.7677	265.555	221.232	471.331	195.13	309.554	257.577	349.836	265.511
SERPINB5	53.6822	35.9246	36.9894	31.1201	25.4465	23.1659	21.554	53.6458	14.5926	39.9612	89.8084	29.1872	15.3134	79.9821	26.5914	20.4021	116.266	27.6909	31.9571	22.3712	17.0648	25.6854	26.5085	29.1053	53.8608	91.8575	22.2078	16.651	20.0803	16.1366	39.8785	27.1018	22.7144	36.4276	36.0219	28.172	45.1056	89.7129	81.5778	85.2399	22.6009	25.5945	25.3771	47.3292	19.9338	35.4043	140.53	30.3029	22.2081
CCPG1	87.2945	58.1396	114.707	135.864	76.0896	95.507	72.9895	78.3713	81.1374	161.571	73.9298	189.795	160.63	126.322	100.091	58.8859	80.9162	116.77	90.7033	47.3725	71.4039	183.511	60.2018	79.573	67.6623	93.3569	53.0437	79.3886	109.321	79.1684	114.134	92.0822	55.3051	59.8185	73.0395	93.667	110.679	118.811	114.999	118.676	125.783	103.61	70.5691	153.44	94.655	110.067	81.7013	101.327	98.5026
CTSW	296.227	378.4	121.045	203.786	159.506	270.797	114.638	168.591	556.745	202.27	80.2463	199.133	38.3264	110.965	79.3694	266.211	644.58	113.759	243.548	439.854	393.97	97.2983	470.672	109.385	94.9726	146.375	184.301	192.359	396.77	164.502	604.365	131.081	83.222	33.7149	241.865	310.05	348.097	422.92	164.651	330.573	264.877	221.345	98.1307	186.096	158.471	371.626	557.695	96.0103	214.63
SNRK	287.966	145.69	431.33	525.46	428.875	362.967	516.33	102.353	165.864	73.2981	107.862	362.227	51.4116	117.093	104.178	644.283	251.952	626.971	506.792	239.811	432.788	393.992	185.273	295.64	494.889	286.858	437.885	258.1	134.53	76.0886	413.989	512.204	427.407	158.516	476.882	228.719	183.467	206.775	123.352	226.631	208.984	462.757	470.053	249.995	521.684	305.074	175.648	154.619	377.085
FLJ10781	51.1064	55.4858	43.0631	43.5569	64.0127	49.9032	104.115	43.2524	74.1047	98.8657	30.4287	49.7846	64.0354	29.3702	45.4309	41.8419	219.751	47.0212	48.7705	46.4398	46.3648	75.9189	46.6356	204.298	35.7985	34.8692	49.7801	115.351	73.7531	89.7893	59.7081	76.5222	81.5987	72.1542	79.8284	64.2369	50.9083	21.8103	32.9309	24.3479	55.5022	45.5398	54.7125	49.1046	46.4883	43.5037	27.7601	65.9928	58.7915
KSR2	101.297	94.9561	44.0356	67.5166	49.5779	26.64	26.9444	57.6149	56.2889	49.4274	44.5632	98.26	22.3211	12.7348	216.534	34.1147	495.953	58.7984	84.9624	110.057	65.4804	67.1782	63.0787	45.4293	33.4296	30.1156	101.457	63.4051	156.116	103.903	95.8608	119.024	121.656	65.4337	78.3007	93.5189	39.723	21.6902	15.3971	19.5723	51.808	50.2554	46.3692	23.8469	45.156	24.6581	23.1771	73.5125	102.717
ZNF626	24.0138	29.1486	56.0729	26.5967	89.5406	56.9102	32.2133	41.0232	28.4662	38.8482	27.8694	29.2406	63.1614	59.8206	31.1371	36.722	26.8367	24.0477	28.6824	20.0987	34.32	31.5382	56.6367	84.5822	39.3805	62.3735	41.9508	39.2464	27.7599	22.084	34.9214	32.9569	28.0279	26.5269	31.1557	47.3197	46.498	75.9326	60.1581	59.3971	46.0265	54.1948	46.3856	38.3284	50.8915	63.3534	49.4935	38.8755	31.2555
LRRC4	52.5467	63.8221	26.5766	74.2317	20.0337	32.064	18.5942	38.3392	42.4468	64.1069	41.0492	95.4981	21.0086	69.7302	11.443	18.0151	33.9428	193.019	33.9881	34.0871	41.2857	47.2506	18.6839	30.0491	40.2728	22.4174	24.977	24.9983	73.6005	36.6925	144.908	32.4962	34.3645	51.6492	57.353	58.3214	17.1469	39.5548	33.6495	41.1483	28.1654	20.5514	14.1956	31.4788	25.2899	17.2904	68.1132	31.5705	49.0862
OR7C2	20.9092	48.611	38.4332	227.084	27.0281	28.6203	27.6111	40.8525	25.7357	32.49	72.5562	43.2105	28.5133	77.1339	29.0254	46.482	29.3218	28.7653	26.2709	24.3813	39.1733	38.9081	52.4937	46.2017	281.659	85.8512	39.4068	27.2761	43.7326	35.0162	38.895	39.6249	33.2635	40.7132	28.4286	30.2465	27.3769	125.013	109.026	124.758	33.6599	24.5266	31.7044	24.1721	36.8877	23.2374	244.446	39.7824	47.2039
PHF15	472.281	304.5	185.41	296.626	272.481	257.182	161.551	266.52	277.006	120.538	116.599	132.183	171.205	156.181	127.178	232.189	335.046	265.692	276.868	150.664	277.373	268.276	154.216	198.685	107.354	119.537	325.222	194.233	207.773	134.315	253.854	320.64	258.512	90.0642	124.636	343.349	236.305	229.076	126.93	278.446	227.42	191.065	455.229	167.61	264.241	162.568	151.261	143.851	156.182
CPSF6	11.206	55.3037	43.7691	11.4808	189.176	76.5341	97.12	59.2561	6.38311	21.7366	56.0198	40.3666	78.4357	24.244	65.1818	50.5016	70.7687	42.952	108.388	39.1936	119.139	30.2921	51.5906	53.0428	69.9235	19.6774	148.456	27.8965	20.3971	27.6771	36.5239	35.0003	23.8904	21.5427	28.2298	80.7756	51.0026	131.525	116.468	59.7919	71.9802	85.0665	41.9297	71.2663	59.9923	55.677	86.2274	51.004	61.7571
PGC	27.9277	41.7274	18.1763	51.9903	29.7033	17.8545	59.3442	32.0958	19.4333	18.5234	36.0592	21.7005	20.7207	57.2716	37.8046	25.784	55.3879	32.05	18.5758	36.381	44.0991	21.3004	37.1139	40.0303	87.7916	63.5605	74.3313	28.2229	28.7737	58.8089	35.3261	55.1865	78.3813	30.7653	27.3749	29.5628	29.2302	25.5655	18.5534	59.7279	20.5817	18.23	21.9625	14.3877	39.6636	16.5945	67.7613	43.1649	55.4591
C1orf119	834.967	501.17	490.474	659.434	259.244	142.392	375.279	189.723	414.725	195.709	323.531	223.445	312.849	380.975	157.535	268.905	161.887	1021.61	210.641	159.32	121.666	471.219	132.785	220.92	177.022	249.944	129.389	776.687	441.539	107.443	234.952	147.285	201.341	123.917	351.298	644.669	172.63	361.126	549.495	573.077	414.823	196.16	226.448	367.248	326.652	328.54	366.835	529.312	758.756
VASH1	49.9575	16.7459	48.3925	116.15	83.1746	40.4347	173.97	51.2788	231.81	113.97	137.433	167.364	50.7333	78.3112	89.2483	98.9582	52.6486	289.957	155.234	179.018	138.714	120.332	86.96	83.4229	35.2319	82.0473	61.7354	238.729	116.508	207.873	56.4161	83.746	329.252	1083.62	185.193	54.8903	44.9258	52.1854	42.2825	22.8961	64.9767	58.2132	55.4377	81.3481	86.6434	46.6753	51.9474	67.1921	150.358
MMP9	219.224	61.7586	177.968	459.481	60.457	64.4451	54.4864	55.5483	66.0096	61.1292	69.9236	234.594	61.5237	64.4514	56.8367	83.2112	248.011	369.253	89.7039	75.3754	74.8037	779.296	57.9922	92.3074	63.096	60.2399	66.2732	65.8737	60.2864	89.0406	43.6358	51.7596	304.031	99.7065	115.891	76.5233	46.9859	52.4455	74.0306	75.1627	64.3483	284.604	294.198	203.236	45.6309	100.075	72.5861	77.4137	92.4187
TTTY9A	42.4934	125.597	38.9471	37.864	45.6194	42.3774	40.4927	28.7668	21.5606	34.4701	29.6901	50.2194	35.185	34.8123	55.7431	32.9011	39.0794	32.425	40.5519	25.8054	40.7305	47.3752	99.2115	104.449	58.2935	36.2653	52.4131	31.1832	32.8483	24.063	25.5712	46.9256	43.7673	25.8073	39.4213	33.7611	72.6132	41.5534	49.5694	46.5796	60.7241	69.3588	55.5841	67.9125	49.0654	58.899	22.8401	33.2492	43.3541
GABARAPL2	962.577	935.136	1029.11	764.413	417.823	1190.94	418.949	522.978	281.986	468.181	166.288	1211.06	441.86	113.243	830.234	251.571	1225	1016.86	1084.98	1068.33	1100.71	1051.36	310.345	543.42	750.768	255.597	910.701	790.467	361.018	874.91	507.628	1493.13	842.864	505.736	664.632	577.744	1132.84	234.552	133.289	230.204	645.181	1494.07	573.332	579.889	1024.88	748.533	150.193	1000.77	735.043
CHD2	88.5975	80.2256	128.291	98.9819	113.092	72.4131	140.385	40.195	86.2473	71.7204	51.3266	92.429	51.9287	87.396	56.3002	154.841	83.7104	172.167	93.8121	68.5422	80.6821	118.499	151.137	92.5848	153.578	72.6919	98.0492	85.5449	110.214	52.0947	81.7886	103.539	76.4792	73.1356	91.3771	167.209	117.918	72.3091	69.1924	79.6944	104.961	110.602	135.615	138.097	116.836	125.265	53.0106	75.6289	114.409
MYH15	34.4883	28.113	62.9569	28.4197	20.3018	21.5659	29.6435	20.5171	27.0398	23.6089	15.4077	75.2946	28.8994	16.9464	16.9344	21.5376	59.2696	36.7416	28.3679	36.5446	33.0572	32.5504	20.6701	42.7203	43.6798	38.8938	26.6719	26.8926	61.1476	30.2648	61.5212	32.0386	30.1622	35.5839	39.5334	35.3702	30.5689	17.9741	19.3149	19.4401	29.915	20.4323	28.4763	36.1647	28.3161	23.6344	18.5056	25.0335	54.2087
PASD1	45.7444	51.8228	28.3282	90.417	26.2444	18.8247	56.5849	27.4698	53.4662	57.7273	111.988	56.2752	29.2801	40.6386	32.6705	24.1779	172.998	60.4932	36.6963	62.6176	43.3565	30.3512	35.1526	32.8507	75.1425	58.5592	75.0963	40.528	54.692	44.4899	51.9893	35.5957	51.7621	32.0991	32.85	45.961	31.9151	117.85	75.802	134.84	34.5638	37.5617	49.221	29.0192	29.8102	30.0526	142.24	43.9361	76.9107
RFPL1S	59.7923	30.4421	38.0069	29.3949	23.4902	27.6493	16.7133	48.5883	19.2631	23.3013	18.0722	82.5175	15.4774	36.7711	50.7542	20.9454	72.6918	64.0948	9.65893	57.1287	14.2184	35.6763	17.4795	75.9006	17.4656	149.467	17.3485	21.8746	21.5752	15.2317	22.3108	18.1903	14.5612	35.9797	18.6863	46.1258	42.5992	50.1704	54.0948	49.5381	51.1421	34.6264	47.5704	38.2125	71.7409	58.5124	26.3337	28.7312	30.0263
ZFYVE26	50.3251	44.2678	55.2537	59.4995	106.843	116.101	97.4821	111.716	141.226	274.994	70.1248	48.9594	202.983	137.642	97.5481	61.4464	48.571	45.108	50.2501	47.3098	70.7947	62.1454	37.1177	66.8675	57.7592	85.4108	80.3754	92.0689	101.582	98.6768	66.3657	47.8303	103.863	149.116	36.7077	122.841	61.5356	81.013	64.15	43.0195	104.972	39.5678	52.3568	66.4243	56.7292	56.8056	111.846	68.4764	65.7378
PIGH	137.516	45.3169	44.9778	44.0863	349.486	124.887	131.011	226.094	307.453	93.75	56.3387	112.934	100.034	87.2298	56.8118	32.9196	53.9775	105.759	60.6824	68.7191	34.0486	62.2661	86.155	23.3417	55.3482	55.3071	64.987	261.385	128.517	132.96	222.946	84.4584	72.2827	51.4892	114.588	84.5602	45.1309	57.6866	33.6098	35.9383	170.81	137.111	65.3544	27.1966	70.1004	89.9054	103.092	133.238	109.928
CMTM2	295.304	65.9495	228.797	322.014	39.4252	34.9639	29.7629	36.8719	40.0662	43.2719	68.8365	496.854	41.8502	26.4048	44.1646	27.549	174.87	309.904	96.9775	41.6612	68.7526	322.97	31.1287	45.8826	76.1734	24.2704	28.7035	31.4083	42.5493	37.0663	80.7613	39.9967	80.3255	53.8333	73.3522	49.9795	35.8609	46.1558	105.376	218.637	48.3105	133.635	146.962	357.941	26.2104	154.004	78.6029	17.8536	57.1088
NFKB2	99.306	51.8308	131.37	118.255	69.7349	97.7312	230.626	73.8991	116.83	112.916	32.6319	112.513	76.6081	157.222	99.3291	75.2139	116.725	71.5456	68.3044	75.1992	58.9368	327.802	44.8396	80.6896	54.6167	29.3884	122.117	103.25	68.2606	138.814	91.6192	91.061	189.421	88.0462	89.0963	117.452	108.748	36.7514	44.1518	36.0774	141.42	103.551	95.3528	119.003	115.34	100.99	34.8016	76.8019	65.1972
CCDC41	218.065	81.0467	174.503	99.6814	103.143	88.2299	106.017	171.107	75.8023	171.062	82.9455	152.495	127.955	55.581	165.214	51.379	101.115	93.3991	97.8927	39.6405	111.431	66.0877	63.7766	75.2816	57.2027	55.338	133.009	126.507	71.0902	51.2483	121.389	62.6243	48.8691	80.8983	99.3371	136.089	126.563	89.6697	81.8295	84.7339	196.476	128.654	143.191	130.792	135.019	172.32	42.5348	84.0962	67.2851
TXNDC14	45.578	72.8109	132.188	51.088	100.407	137.729	117.104	143.68	189.748	559.277	434.388	116.552	428.542	472.019	220.927	123.471	35.2948	44.4039	75.3939	105.457	77.5885	78.9826	69.8974	144.373	93.5861	259.962	114.518	199.992	161.868	53.6005	93.013	115.305	76.8867	58.6106	72.4252	228.942	104.593	385.263	479.766	333.606	165.416	111.582	160.322	124.945	126.691	108.351	549.196	84.6469	86.8063
SAMD9L	79.5694	43.4498	98.7175	162.849	133.129	365.176	211.94	273.312	154.326	947.045	409.61	212.054	684.532	1939.56	292.673	52.2655	153.665	118.337	234.398	127.899	276.191	77.3288	158.866	855.083	132.647	572.296	314.247	80.2011	505.001	861.699	183.336	81.0623	385.215	441.938	110.423	205.065	322.816	325.74	84.0434	90.7575	517.323	113.901	193.257	108.696	86.7057	49.6216	50.4626	102.317	153.136
ZNF383	37.0607	193.975	39.0651	127.43	197.143	155.593	117.999	124.428	182.111	168.99	102.685	45.6896	437.278	45.6374	74.2709	247.202	408.774	34.8354	31.7518	42.1586	140.972	55.5935	61.3179	32.6171	25.5491	30.286	23.3443	222.104	136.066	55.6981	160.834	136.441	34.0047	29.6366	31.3087	157.551	86.6678	232.115	84.6533	66.1699	241.743	187.88	100.796	30.4055	103.825	56.6903	37.9802	68.978	172.889
GJB1	45.6039	26.334	49.6149	54.4114	75.7723	60.8512	76.8193	59.4358	35.1234	55.8738	36.855	48.7945	157.266	32.2255	124.734	31.692	23.466	67.3395	90.2654	28.4583	49.475	71.4782	48.7435	36.279	97.2572	36.377	38.4704	68.6658	32.8772	49.365	28.7547	36.1698	40.1951	35.6838	75.7641	46.5353	80.9874	45.2498	28.7888	38.8051	69.1637	84.2911	95.0682	69.2877	85.9116	96.6141	25.7164	69.2643	45.2191
NOXA1	45.6661	189.682	40.4588	25.2282	37.5538	44.7845	56.4622	55.9012	42.4443	27.3529	69.1731	26.3901	52.9895	77.4905	38.1829	37.7109	65.1863	106.133	45.2892	139.561	40.3795	35.9938	225.747	318.648	43.366	196.817	294.808	48.8077	24.3707	168.743	42.4925	161.23	98.6821	103.736	106.668	21.4885	32.5505	90.5116	50.0293	70.7371	31.233	39.5755	54.7949	37.0374	23.9287	24.9093	317.992	76.0148	36.446
C19orf15	28.329	20.5269	18.3481	18.9048	28.6368	15.8012	26.6153	22.0973	26.5751	22.7252	131.571	22.8941	24.6028	65.5883	26.1279	22.3335	32.2012	29.0727	30.0078	87.2969	36.6276	29.5994	22.7277	25.5064	21.6303	89.9964	37.8034	19.6236	27.0588	27.9992	24.6901	26.8553	35.7509	15.9302	25.2489	27.2626	13.9472	75.3229	96.816	89.9926	25.7113	37.8534	30.1708	26.6569	16.3963	28.6019	124.761	18.0854	28.6503
ETNK2	616.208	70.4113	56.0905	85.8909	52.4524	66.4737	102.444	87.0463	75.3286	70.0655	19.6459	66.9039	44.7074	26.3198	60.8018	43.8063	58.8024	80.2828	61.8202	58.7495	38.8727	74.1491	50.9416	70.7025	80.9978	15.0427	34.5249	72.7363	117.091	74.3915	108.155	90.2673	107.807	85.8264	103.936	41.8834	45.9653	20.7316	20.8208	19.3572	68.4401	39.8693	34.1391	41.4003	51.8027	31.9746	21.9358	72.0195	93.8437
KCTD3	30.1544	36.3339	47.0681	23.6773	46.2365	39.3769	33.8958	44.1417	59.3588	94.6859	52.205	72.9294	79.6268	53.3205	38.3598	34.5323	35.6571	40.7512	35.8767	47.968	33.7167	79.4646	26.7082	42.8288	49.1682	42.1962	47.0777	27.0062	33.1479	34.2604	29.0868	43.7881	39.5586	78.7552	38.7496	64.4731	38.8728	38.7434	75.6629	47.5663	71.4034	37.7529	42.1431	77.3832	36.4659	51.8583	27.574	54.0594	57.413
WDR66	53.2883	41.3714	31.7155	38.7894	33.7208	33.6302	51.1674	44.5167	33.5335	54.8685	23.6697	64.4523	46.3073	35.2381	34.745	32.4901	41.242	48.2404	50.0008	72.3684	42.2927	40.5686	55.1868	26.7168	36.9602	51.0946	28.7827	43.2003	49.2898	36.1413	61.8146	35.4801	32.8235	61.8979	54.8173	38.0196	27.8511	31.8714	37.2689	31.2663	43.4183	46.7921	50.5709	52.8656	43.605	48.0822	22.7596	41.4915	43.2075
ARV1	42.2456	67.8596	65.5812	62.7491	75.0545	157.941	97.6551	78.8468	66.3347	244.293	105.358	119.982	347.478	75.618	186.392	58.0287	72.7132	59.7993	102.968	85.8223	95.7881	80.2383	102.345	92.3875	92.2199	107.139	101.177	76.6016	146.346	83.4547	134.092	106.994	70.9557	49.7098	115.252	143.543	74.7721	64.2415	48.9327	40.2214	126.976	146.893	143.548	56.9069	97.8793	91.8448	62.7889	66.3111	77.0497
KCTD6	54.6953	115.087	126.083	69.105	52.2369	50.9602	24.9202	86.1277	136.186	203.489	238.579	71.9151	81.3071	191.264	49.551	22.9473	10.5669	161.418	30.7785	76.3925	92.5307	51.8077	65.9378	24.5528	20.9222	229.819	87.4905	34.3502	76.6225	43.9658	155.169	51.3178	22.3086	24.3187	63.6378	87.6491	59.07	226.705	311.868	218.885	121.415	43.3197	37.5875	21.1091	48.6586	47.979	256.597	46.6799	81.6332
TNFSF10	253.295	68.4062	268.034	261.157	104	184.105	85.1068	89.1263	102.603	405.384	206.422	239.084	337.817	1084.07	373.025	105.251	125.281	219.179	219.214	125.906	195.255	279.09	208.087	357.687	162.305	323.857	253.881	121.07	807.492	603.959	212.454	175.423	160.464	271.749	277.626	169.816	130.534	247.895	276.537	124.118	408.96	95.4071	71.8719	282.703	99.3272	107.411	153.816	154.334	190.905
KRT77	281.473	67.7603	82.0087	40.8671	57.0974	44.6368	21.3565	32.2872	26.4245	35.4721	186.145	63.6231	44.5793	166.658	27.7468	38.9234	43.7572	32.7859	31.469	58.7289	44.8731	47.5887	43.8825	43.0344	34.8291	94.8889	71.2205	33.9557	34.826	32.0491	31.7059	39.3397	31.0891	32.0968	34.5819	52.4157	60.8764	149.436	177.401	166.402	49.3846	57.0942	41.2873	47.9836	49.8443	86.1093	182.882	49.7692	38.7795
ZNF487	211.196	85.033	91.9365	105.375	49.5321	43.9269	62.3316	99.5933	48.0273	31.0596	30.1852	82.7397	24.7626	116.487	22.9378	71.7346	107.887	121.046	45.8405	36.0551	19.261	149.597	22.7323	84.6814	21.9679	48.2438	37.5287	78.2508	56.1337	33.1696	63.7491	43.5526	40.9822	39.9263	52.6923	66.7019	41.6501	176.331	143.756	185.729	41.3729	42.9022	44.6942	66.3417	43.2126	38.8096	174.656	34.4796	60.8386
DPY19L2	31.0906	50.3513	48.4888	38.3771	54.0849	44.6513	54.0216	31.1539	46.0979	20.934	24.7428	34.8888	60.8597	22.7451	67.2873	41.9342	49.5773	36.5279	37.5918	25.9194	34.4899	32.2742	63.1794	37.5688	38.4794	13.589	38.9795	50.9064	32.1652	45.2968	30.0713	40.4023	43.2912	35.4361	46.0783	49.3651	42.9828	20.2671	22.9797	18.0596	49.5839	64.9176	53.6983	29.0924	54.1489	56.3109	14.127	44.5257	29.5069
ATG4D	198.226	37.7942	167.529	398.806	337.606	249.147	526.796	505.719	294.594	229.5	64.4471	158.146	239.168	120.106	265.154	224.362	66.1807	360.232	87.3152	139.267	248.91	83.6506	94.0782	228.042	193.888	51.8929	286.082	233.82	92.3742	144.366	99.7931	97.3582	137.722	65.4494	75.9469	308.167	356.177	236.127	235.343	309.874	315.504	506.37	254.332	213.863	284.789	528.282	64.855	140.059	135.663
ZNF74	43.5017	92.6435	49.5846	205.975	45.5477	93.1045	50.7588	82.2125	63.3305	59.7536	34.1852	40.1931	49.421	31.2357	61.8107	23.8951	167.325	66.2254	27.0879	31.4749	63.7613	65.1602	38.236	44.6264	61.965	19.9547	63.7751	163.608	68.7416	99.4375	106.407	85.4359	62.647	98.045	77.6428	57.5032	54.9663	29.0475	20.7543	29.5582	36.3784	56.9643	54.9026	37.1827	42.2458	34.3108	29.2772	67.633	66.5259
FTSJ1	45.0834	71.8097	79.1599	59.0432	100.442	108.001	100.511	107.627	102.361	115.2	89.7392	55.8639	99.3812	83.7551	119.55	100.809	78.1564	54.876	128.054	155.572	90.0769	178.306	68.5766	138.009	50.8628	107.186	107.707	93.9928	103.661	193.476	113.69	94.4378	137.01	86.2143	79.5033	119.069	84.6796	67.5252	66.0931	65.5487	114.949	115.714	115.004	98.2079	75.1241	58.9963	72.9296	99.3669	111.825
C22orf15	50.4314	88.6756	30.6222	125.854	39.1257	47.1403	46.5897	41.5722	65.1096	94.1334	96.4623	31.0714	55.9265	137.44	33.6199	50.613	96.308	53.7789	37.7155	56.5167	44.7125	95.8508	86.9809	158.947	62.8717	114.118	48.14	23.1409	56.3773	34.8951	37.5944	48.1188	36.9196	46.0638	62.1696	78.0192	62.2464	114.74	195.474	181.208	51.708	56.2259	75.6514	99.8344	47.1288	73.2431	171.319	41.4489	32.6931
TRPV3	38.4846	27.7187	32.1409	42.447	46.6191	39.6787	29.881	28.4052	34.6964	23.4354	54.1002	38.3887	37.6288	65.0641	37.1236	33.2665	18.8593	28.2329	32.9785	26.8438	27.28	33.103	59.2075	43.8898	37.6149	86.5333	28.5616	37.8171	26.2653	31.5226	24.8227	30.1985	32.426	30.8936	29.6456	35.0988	39.147	74.6889	64.2096	63.5303	36.3034	36.5894	42.9282	32.6317	31.631	54.3043	75.9097	32.5703	24.2615
TUBGCP5	32.8738	53.1535	34.8972	29.9662	170.204	66.5369	50.3476	103.586	276.983	44.3556	42.1202	26.7713	24.3418	31.3835	31.2619	45.514	69.0174	69.9702	57.0962	24.5208	54.482	67.3549	54.0428	29.5208	30.4948	99.6372	70.1129	43.2301	69.2796	24.369	73.0871	40.4137	126.492	150.514	45.1302	52.5249	39.8694	63.0779	100.262	58.5018	30.5706	37.7717	38.4656	36.0947	54.8655	24.718	75.2329	35.0658	100.503
RAB4B	82.2896	57.6739	82.7272	111.602	62.9565	121.583	133.498	189.584	121.791	169.126	146.347	124.657	189.489	538.288	171.554	102.889	86.603	95.0189	233.609	103.574	177.808	157.373	65.7206	159.277	131.24	259.317	311.436	127.623	103.78	172.071	160.888	74.2419	128.822	65.9046	89.5358	147.905	139.905	257.375	274.558	303.601	109.612	182.332	209.638	142.085	117.987	128.895	192.814	88.7111	87.9294
SRF	411.24	198.493	216.191	180.855	326.127	350.033	345.727	373.53	503.185	466.868	206.962	148.214	291.382	253.716	357.251	246.15	192.054	295.365	149.533	244.236	204.64	235.443	160.612	229.212	204.922	94.7843	347.269	391.232	251.862	520.691	385.991	154.755	523.332	483.521	247.171	236.482	184.607	171.086	184.603	182.612	177.179	186.64	168.938	283.115	151.51	227.747	148.556	216.082	273.48
CRCT1	52.5167	119.47	21.8162	20.7258	38.1678	18.6553	67.7669	38.0092	17.726	22.4919	26.4189	27.0878	19.2488	20.2705	24.9739	24.8356	98.6035	43.346	131.299	23.593	20.9763	38.7706	25.2866	21.3438	20.0969	36.3239	32.2014	24.2784	46.953	21.9423	31.3819	28.1168	10.5612	18.386	35.1321	63.4391	52.6708	49.0384	26.334	41.3315	31.6859	45.4866	43.6575	60.2268	38.4939	52.018	12.0383	32.3739	27.057
PCGF3	35.8793	25.8102	43.0258	19.8193	89.7306	141.893	55.0777	54.3305	47.7476	41.8888	103.777	23.5949	92.4945	114.507	59.3981	69.2497	103.88	59.623	97.2612	73.6234	43.1136	28.2904	24.3677	38.9009	23.7493	139.253	63.2008	99.0253	30.757	44.8359	29.7416	48.3962	49.299	35.182	36.4225	32.7042	66.2995	104.784	104.422	173.203	89.5134	76.389	76.1977	35.2292	51.0792	70.5537	212.192	60.3805	34.7202
BOC	36.2666	116.245	42.6625	56.3544	17.3237	18.9803	21.6742	61.0335	33.2578	136.508	26.2718	40.4461	17.6448	26.2427	26.7121	24.1644	44.5083	127.476	81.8741	63.2207	62.3749	64.7713	36.9009	21.5036	78.7646	22.5996	40.5315	28.2993	80.0324	26.7765	152.091	42.7567	39.3612	83.3436	104.017	58.7418	23.0787	19.752	20.1817	25.1031	28.5771	27.6707	35.9552	60.3253	28.4556	41.3682	16.8693	21.9042	57.0243
TPK1	86.8519	55.7533	121.971	126.068	121.935	62.5781	101.657	70.3619	105.13	233.132	59.7121	48.2239	141.513	140.13	50.0997	186.114	54.5733	104.6	57.4892	97.1049	86.1919	207.558	94.964	109.346	45.754	158.172	130.466	123.898	157.026	146.4	170.037	118.476	96.5773	70.2002	143.299	115.603	72.8913	56.1864	64.207	45.1522	148.342	80.7151	84.704	88.0433	124.55	60.9848	64.1951	80.6474	151.294
THBS3	181.743	45.579	42.6417	73.3404	81.9341	94.3892	90.2049	132.404	116.425	62.0615	108.456	71.8683	67.3276	133.445	43.7591	44.2063	34.9275	86.2933	53.8002	132.734	100.296	55.5795	37.9552	33.8915	166.406	34.4283	82.7174	92.0616	60.3839	149.354	57.4342	41.115	84.7172	152.2	38.6926	89.7458	44.7665	44.6498	98.8597	70.1985	63.9557	60.7944	70.1745	72.8672	96.7095	80.8019	231.023	149.205	134.785
C10orf79	34.1154	104.213	49.0582	73.718	18.7153	18.8046	33.844	30.4594	36.5524	41.8487	59.3427	76.7523	25.2579	32.0694	22.5857	35.7011	40.4413	41.2514	32.5179	58.2757	37.0834	58.6676	27.8705	21.2677	41.2087	53.4437	26.6739	36.1884	43.7418	51.8342	89.7908	56.6821	45.7137	45.4835	41.1188	32.1139	27.6892	61.7923	47.7163	37.0649	26.4892	23.4917	26.7216	19.9439	25.8546	22.6144	59.6478	36.6437	61.893
LIPI	87.7664	46.8624	40.343	130.848	111.655	61.0188	223.979	75.2308	79.6673	40.0858	29.3147	69.7628	115.595	74.1274	69.7387	59.3547	115.035	102.839	23.3527	28.0641	46.0319	95.131	33.1661	61.5544	62.1444	133.129	45.717	160.21	53.9512	53.3144	68.1874	54.2357	36.085	36.0086	43.1827	231.816	99.9437	50.6163	61.9522	86.5164	99.2683	144.269	122.249	161.026	73.1193	110.302	21.9791	70.8557	66.2961
ALKBH4	92.1769	66.1097	28.9139	30.26	38.7171	39.644	58.2123	35.3885	82.19	77.3397	271.701	47.8691	64.3866	181.194	26.4048	53.3313	26.9149	34.1492	49.4835	40.468	52.33	43.6479	29.7335	50.8087	58.5438	116.807	32.0298	78.6783	65.4552	52.1883	56.1092	44.6177	39.5377	24.9462	31.3657	50.4484	46.0529	168.958	166.608	142.382	53.7914	41.0714	41.566	30.5856	49.5613	36.8263	315.215	42.9942	33.3558
JUN	263.123	561.46	633.312	276.522	163.391	213.667	477.835	272.004	224.693	207.209	135.25	592.447	206.033	448.739	244.434	1150.25	183.162	363.211	204.504	158.645	264.052	809.88	552.083	389.35	244.9	257.327	275.455	132.335	85.1955	349.915	152.121	115.903	435.302	721.057	224.087	415.432	440.219	441.352	445.342	379.577	183.079	424.413	339.748	257.109	132.395	366.08	188.342	200.677	361.104
C20orf30	290.386	216.009	509.778	153.492	548.036	446.981	340.532	104.893	497.537	544.771	533.941	491.025	556.898	670.203	636.942	128.238	150.347	451.094	552.362	318.994	417.557	223.194	217.795	298.621	194.082	1247.41	583.23	571.22	743.52	359.735	924.52	749.517	493.048	359.691	581.387	202.028	192.44	510.376	303.083	397.675	355.45	233.02	160.26	177.568	212.657	185.395	293.688	364.006	418.037
FAM109B	76.6624	52.4817	391.128	205.897	109.563	104.917	102.94	78.1224	63.8964	25.6439	44.1641	88.5594	65.9814	127.456	38.5622	153.726	38.7568	46.0378	101.56	64.3433	236.641	70.8881	81.3525	56.8368	50.7002	34.2063	71.498	39.0095	127.639	98.6908	50.8962	83.5312	68.1606	44.1956	52.1223	96.9435	51.8328	133.331	60.6246	123.413	153.144	40.8376	92.2776	41.1844	114.036	86.2092	105.503	115.42	47.1074
C14orf28	29.9326	154.986	56.1194	50.5429	106.44	75.4199	74.6885	52.9771	152.431	67.3788	237.512	43.6741	68.0666	76.4311	52.6488	30.3546	83.0081	128.649	89.1577	63.7127	54.4604	32.3149	37.0315	112.835	29.851	333.355	65.2731	276.493	158.224	22.6527	90.2185	180.453	32.3542	24.6035	186.101	52.4902	54.4818	114.396	117.714	232.986	32.0732	70.9049	62.7204	25.8518	72.506	24.9676	151.569	52.263	93.109
ACVRL1	62.8775	44.8266	79.2734	39.4152	111.067	48.0598	61.7374	57.6225	35.5089	35.774	34.5301	75.0585	77.1953	27.365	72.7969	280.314	105.303	29.0694	30.397	75.9583	29.9883	42.7495	45.0539	88.0755	87.0306	34.6886	138.287	68.7439	35.4444	129.562	37.2668	89.3471	78.0593	90.1875	61.4665	29.745	57.707	22.5245	29.2766	25.3872	96.8175	46.2486	65.4026	79.1876	64.0202	70.9779	42.4686	93.8333	26.1972
PPIG	60.1183	396.952	279.571	44.757	73.2408	50.6904	42.237	16.3933	169.669	192.205	107.804	198.726	286.893	174.652	36.9191	135.214	103.371	232.848	202.375	82.9654	120.976	101.411	120.716	82.365	161.681	340.901	278.134	130.699	113.684	56.8498	110.844	118.856	74.4007	47.9593	87.0408	87.6119	60.0066	394.128	596.74	360.126	119.494	87.5747	105.433	101.047	125.602	78.4833	557.371	90.6827	143.632
HRSP12	48.1194	102.527	54.188	109.147	55.4086	59.1284	46.696	29.1238	47.9823	151.584	114.875	73.4805	58.0545	57.0146	21.2059	59.2205	26.0894	37.9611	36.7067	57.6445	49.9975	50.7974	77.2039	25.2125	27.447	29.7201	42.2104	42.1186	75.6908	40.8581	60.8094	46.2232	49.1154	33.451	47.8801	64.2686	49.8174	83.5296	81.8515	85.3869	89.2637	72.2022	52.7732	15.7942	41.2345	45.2556	74.6946	27.8246	49.8279
FAS	80.2584	50.3097	113.378	182.992	79.5248	90.3958	76.0151	49.0331	71.9364	155.875	52.7004	97.8773	99.5446	188.346	37.9882	45.4961	75.3815	102.88	41.3149	65.4115	92.6448	99.8778	41.5831	79.1425	62.1526	55.7375	89.1047	75.9519	62.8241	74.9865	144.319	39.1235	81.6392	86.0698	150.181	66.9718	57.9399	49.7957	118.197	45.8602	97.6021	60.8716	65.6973	89.2699	100.56	85.8251	53.621	81.8107	71.6331
PYCR2	81.3166	108.74	166.687	198.478	295.389	1058.7	392.081	210.41	365.219	413.361	339.494	175.059	405.143	214.244	382.007	39.1007	142.72	135.368	804.213	425.321	411.795	164.178	88.2011	237.767	163.425	360.254	297.892	535.981	643.395	241.908	362.171	235.746	419.739	179.54	91.3425	406.739	228.64	235.124	83.9767	128.946	189.934	676.677	201.384	162.193	607.137	165.554	142.766	181.557	183.826
SAC	65.4606	47.7339	15.6424	39.6198	19.8817	16.1641	23.7007	29.1171	21.0659	22.8113	130.892	27.0665	24.8264	45.9136	60.9936	17.5766	69.8904	64.152	29.4988	60.0542	30.5905	25.4012	23.3572	17.8439	16.2498	64.059	16.9449	26.2352	63.2769	50.7517	54.3128	41.9544	54.2472	54.0936	56.7017	20.3397	24.5091	36.558	39.939	37.8707	22.7351	10.7539	11.638	25.3569	16.9679	13.0684	76.3094	38.5974	30.7891
THAP9	17.9491	20.5213	24.0583	37.3561	36.3456	23.3896	23.9543	43.184	46.1135	30.6503	10.9373	59.731	101.236	11.9288	48.8322	40.2704	29.4684	42.3324	35.4397	25.3545	23.7634	28.5331	46.5939	27.0488	18.8023	67.5749	26.719	17.6851	42.2834	32.0562	25.6096	48.5093	40.1981	15.7984	33.3239	84.2246	26.9924	13.4196	26.8662	15.1202	59.9868	46.1879	26.6536	13.3261	29.7161	33.3973	12.7	44.0472	30.1444
XBP1	103.232	165.039	229.983	55.2851	150.659	257.636	122.768	279.154	106.205	148.54	247.479	78.2828	188.063	323.583	261.21	213.01	163.092	59.9643	108.069	89.2309	110.147	124.983	331.48	272.798	190.64	841.009	306.041	358.466	48.7984	485.694	236.71	81.3179	244.629	204.254	51.3184	153.381	226.206	323.901	211.449	304.274	352.709	221.955	115.361	171.045	111.399	376.237	286.337	179.418	106.44
VPS13C	57.0446	59.7304	130.315	68.1895	124.867	144.677	133.324	75.4979	158.383	115.84	87.0645	108.538	108.573	120.099	83.1498	85.1908	91.6102	68.0497	196.748	152.647	185.808	94.2567	95.3574	156.254	81.9475	70.7066	129.851	85.2851	167.13	82.0353	130.147	88.4272	80.6015	188.169	95.263	91.7633	94.8953	74.6917	149.115	122.159	65.8235	65.2366	88.2965	107.04	131.514	74.7844	97.4633	94.9473	107.408
CREBBP	98.9835	62.2237	69.1438	74.4338	85.6069	109.77	100.868	127.09	82.6514	139.994	101.338	91.5856	107.332	91.521	136.773	69.0821	96.5466	94.4571	169.056	112.779	99.2411	77.5298	75.3362	111.934	134.249	93.0143	95.1677	84.9142	89.3843	144.763	76.0541	88.3541	145.001	177.297	91.5357	86.2377	80.7574	96.5287	87.5132	85.7287	110.592	91.2159	90.3475	90.1439	79.1009	94.0196	112.048	122.909	102.751
RUSC2	89.1655	18.4851	44.113	61.4678	41.9489	49.7994	75.7146	57.345	57.8048	127.778	21.048	20.2895	47.3129	147.026	32.0929	65.4266	38.56	62.4106	37.5225	44.9613	66.8033	24.0138	109.046	24.3868	24.7391	33.0406	27.3986	32.7889	39.6064	68.4159	35.0511	49.3696	97.1167	68.4086	42.9092	49.4116	31.6719	30.2901	86.0461	39.4497	67.6888	21.9626	21.3504	48.5065	22.4446	27.7174	47.5022	44.7622	31.0224
ZNHIT2	78.9892	96.9685	29.7857	53.7343	61.5971	28.5361	42.0281	62.9677	30.3938	40.1757	101.767	51.0711	76.9566	56.8554	134.975	24.9266	39.8893	37.4511	44.5352	55.632	26.6769	60.4985	31.9457	26.6349	55.8124	55.4482	20.5851	31.2417	48.6201	29.3719	114.089	52.4049	21.6355	29.668	66.3146	63.3336	51.9769	32.7816	81.6227	83.0521	57.18	29.9856	37.0851	109.217	78.907	48.7187	43.1237	34.6164	57.5037
SDK1	38.12	78.2182	14.8414	44.7769	13.3364	12.8487	27.8191	43.2737	41.0067	24.4987	72.2684	26.8904	18.3374	102.73	27.8209	23.2389	27.0623	55.381	19.8854	26.918	30.053	33.9254	20.6266	17.0738	22.9036	46.1831	21.3186	13.7333	21.8703	24.081	30.182	22.4552	17.7057	20.4322	19.4439	30.7044	26.3214	91.9076	78.7319	96.6094	26.6867	24.4275	22.6859	24.652	24.4523	25.2161	113.608	21.6474	21.7808
RNF11	92.013	644.835	127.359	155.417	371.957	406.288	169.991	359.347	185.548	63.3216	37.3976	100.206	132.193	146.566	77.1582	77.2065	96.435	152.204	210.999	347.874	184.136	156.473	176.149	100.19	177.054	152.864	62.5431	400.78	231.246	139.386	282.388	276.546	142.759	301.855	175.45	65.2132	273.69	164.546	141.408	129.415	38.9833	193.312	102.542	250.875	306.965	197.026	173.839	102.625	159.866
MAK10	25.5773	42.7257	79.4048	49.2041	57.7548	177.866	145.489	157.254	108.679	584.747	33.6775	88.3291	132.301	56.4779	105.053	94.9111	108.582	148.976	90.8955	108.242	145.941	123.651	150.143	67.0051	108.886	91.0068	290.312	163.952	176.648	220.848	83.8276	141.926	147.632	78.1593	107.608	47.3066	81.5321	58.2078	61.3537	52.2849	177.091	64.0605	73.0648	35.5428	112.291	53.0576	134.922	108.837	62.1471
CCDC32	92.0175	76.1031	86.0448	116.542	78.0252	98.2579	56.5056	55.4442	89.4216	70.7588	238.5	55.1105	46.5057	128.31	58.9853	65.1979	72.1674	84.5632	242.033	111.306	183.605	49.9024	91.7525	112.255	70.1621	256.931	109.85	85.0286	102.36	64.9757	129.828	103.778	52.0439	77.7037	69.8372	114.276	116.66	243.133	219.909	179.391	88.7835	86.3724	82.6808	59.1521	72.255	76.6255	171.441	42.9995	75.3608
RNF186	62.0902	68.8816	40.6521	52.4279	91.8951	66.4034	84.5538	156.323	58.6283	91.4097	79.6426	56.4725	120.188	96.165	42.8987	65.817	36.2672	67.2125	37.7038	34.9841	28.4335	39.6	42.0442	41.1004	71.8504	38.5089	31.6896	70.8749	45.0773	42.2283	94.4758	83.4583	68.4001	66.3496	72.3658	49.6669	49.0201	55.9206	66.6415	27.9708	54.1712	55.9153	32.6438	73.8774	83.4811	38.3559	68.9378	38.3239	49.8044
PLEK2	46.313	39.2553	61.3987	50.2607	73.9941	36.7034	58.4049	66.9083	47.9244	30.4521	33.79	40.1863	45.9771	96.694	35.7186	28.0978	45.161	83.1278	29.3506	139.273	40.1504	88.8106	27.5961	21.369	45.8703	39.8961	67.615	37.3584	33.5607	28.5502	40.3504	100.008	46.0554	24.1897	41.1007	46.1248	55.6656	70.4691	69.9096	70.4424	49.9485	96.9994	45.003	43.5867	72.5088	44.6889	46.1581	42.3852	48.3209
KIAA1706	72.4601	34.0739	106.006	108.776	110.398	95.5392	141.141	43.868	74.5007	43.7521	11.2701	76.3929	163.52	19.0758	111.102	134.934	108.118	109.062	82.7153	70.164	87.4406	145.873	140.269	97.4526	100.111	15.5551	149.326	97.3046	68.6909	131.407	53.0497	84.5531	164.984	78.4075	48.1363	100.839	109.842	11.1544	22.153	23.79	148.285	100.93	229.27	119.564	96.3453	112.913	10.3602	183.122	64.3729
ADAM21	31.9061	53.877	23.4267	51.7614	38.8043	25.2479	35.8198	42.5854	43.3859	33.0414	60.3308	35.2931	25.4149	63.2026	21.6533	36.5443	37.3462	25.2963	32.6471	34.0613	32.841	51.601	76.7368	30.2052	27.9867	40.5085	30.4325	35.9134	32.4023	31.0042	36.033	31.2312	29.0536	35.7201	27.2176	41.6454	39.7146	61.394	73.1544	70.9026	30.8842	39.3069	27.4807	32.202	32.2523	31.6831	61.6221	39.7787	31.7838
CYP26B1	109.772	51.4852	27.8257	111.585	41.1559	33.6861	72.574	22.2839	22.3	39.763	240.091	61.1786	32.4298	89.4781	53.9159	33.9997	40.8628	44.4954	62.1723	46.6288	52.527	42.9091	51.4912	33.0208	39.4169	71.7722	27.8829	25.9375	47.4111	38.0537	34.5877	38.2738	50.4367	35.6885	30.8268	53.6734	42.7801	138.237	110.907	182.691	35.1559	39.8016	49.191	34.89	50.4732	42.3294	116.683	31.7772	35.2118
BCAP31	309.798	261.231	821.986	252.886	786.174	2429.72	471.077	150.407	784.373	988.219	2279.64	598.763	847.694	2468.38	1362.73	290.142	178.511	524.546	592.34	1902.31	342.316	318.867	222.213	518.272	303.296	3323.06	457.587	612.364	479.52	626.484	305.749	686.815	1139.05	613.141	469.668	71.8633	533.304	1751.67	2086.31	1153.44	420.444	372.526	375.134	551.844	969.134	210.876	5963.59	1329.83	362.204
ICA1	49.6055	25.027	79.5475	46.715	39.9098	67.3189	71.761	20.1506	57.7537	42.4614	41.3196	37.699	77.6016	42.1417	41.4647	57.8194	65.4128	47.8536	59.4232	92.8943	45.4501	70.187	78.1782	58.6641	24.4717	56.8778	44.7547	54.7592	63.0543	101.628	49.1369	84.1919	85.5104	51.287	58.6683	27.8866	48.374	34.3939	41.4589	49.8034	37.2317	26.9006	35.7402	19.9224	43.2563	39.79	67.5116	55.2172	46.6607
UPK1B	52.5439	71.7737	42.2845	37.641	33.5826	18.0934	61.2021	78.2239	16.554	50.1405	46.4851	36.7137	24.6549	32.5256	20.6785	34.0264	35.6326	55.182	29.9808	42.7674	29.212	22.2722	21.401	31.323	100.456	24.4569	17.0627	15.6554	43.3541	21.3547	69.9103	19.4455	18.6233	51.5191	28.7393	36.2205	32.5667	94.7337	24.9613	30.9348	26.1097	50.4414	35.3867	122.45	36.4312	52.2221	19.7667	26.2201	32.651
FBXO28	64.9876	42.1005	156.473	92.0168	156.542	221.863	170.254	150.943	279.304	513.439	175.294	180.033	705.936	89.8923	258.319	99.9386	89.23	171.194	151.79	97.3113	90.2285	144.79	59.0363	141.268	79.2909	113.069	253.441	81.4133	381.339	101.703	352.788	162.994	79.5013	51.1134	110.585	249.3	189.148	113.368	76.7442	132.755	279.47	206.343	121.893	83.7212	164.555	83.6413	36.7625	240.446	122.064
TRMT1	59.2475	35.776	165.636	39.5136	309.367	252.257	190.187	117.622	469.027	322.195	88.1965	73.316	265.306	338.873	162.458	118.492	51.8778	212.599	176.543	98.4013	128.194	115.366	12.3818	177.451	55.3097	107.642	182.544	158.798	135.387	274.03	135.691	165.346	398.135	226.337	140.254	234.739	83.793	45.6985	74.8746	98.7744	77.2908	50.8257	86.8841	93.4161	102.988	56.599	98.0808	137.482	152.122
RRP1B	14.6361	102.58	62.9069	42.3293	77.3405	77.9755	76.4637	125.7	127.946	120.03	160.776	88.5937	88.4095	112.302	58.694	70.0026	42.8286	41.6084	95.0835	67.3336	160.767	50.3998	73.094	34.9318	45.1266	92.786	55.1065	31.2823	64.8617	71.7586	65.8214	41.8415	61.3001	33.4074	33.2924	107.702	62.4723	171.242	154.236	156.823	89.1267	66.1755	75.5689	70.3191	64.1853	45.5493	113.589	29.0361	72.2541
CBX5	29.5496	68.2101	81.796	26.7444	85.1977	58.144	32.605	50.7758	38.5986	58.0692	25.5387	40.3908	31.7296	35.2045	67.904	51.2907	59.984	47.5982	60.3661	50.8344	89.1924	65.0111	32.0606	51.4532	38.4492	123.972	58.2104	55.1097	44.1557	61.6822	68.1146	34.3693	27.711	63.9379	25.9349	84.4483	40.7616	72.5153	82.5307	47.6275	42.1806	55.278	56.2744	58.6511	90.086	48.0123	42.3824	38.4255	38.412
HSD11B2	27.4181	57.3813	24.973	46.4213	49.329	16.5757	34.855	25.3112	28.6121	9.9117	41.2897	32.4223	33.0278	24.67	8.28902	126.496	20.4924	20.0399	17.53	42.8498	27.9169	44.856	33.4337	13.5194	40.8346	20.7948	17.3064	106.545	20.4131	14.3515	20.5857	20.8415	18.4471	19.1461	22.5727	37.824	42.4391	61.6761	38.8632	98.7017	29.1997	23.0281	35.7284	28.6765	54.5828	44.5675	32.6907	16.3303	16.662
C19orf28	54.7998	90.1432	51.8617	92.7011	146.139	118.175	125.075	201.289	163.223	89.8231	107.757	90.7635	117.669	106.834	109.93	68.2082	68.7612	81.4917	70.5549	129.808	82.8075	116.4	67.4551	96.5714	176.62	56.5705	76.6527	130.56	134.241	186.489	80.3219	86.9079	87.6208	125.686	95.0162	97.9793	76.1705	68.2378	112.379	69.1264	82.831	60.4178	73.9098	102.713	121.874	74.4653	137.489	106.81	87.2771
RTP1	27.9547	49.0679	16.5296	27.9527	19.3479	20.9993	30.4021	39.7981	41.8331	35.1708	32.9257	28.2527	30.6832	34.9141	25.5179	27.9237	53.0767	33.5547	34.5735	37.7987	22.1122	23.3725	37.3684	26.0657	42.4582	75.7971	28.2894	70.541	29.9966	29.8075	61.8546	42.4764	51.45	28.109	34.8118	19.2732	25.032	44.138	42.6459	48.8059	22.4571	24.3083	22.7428	34.2987	19.28	17.2571	65.7296	37.3296	44.0054
RAF1	248.008	138.971	216.487	330.268	207.238	165.74	225.658	189.061	205.726	145.427	162.362	240.699	127.013	203.888	185.167	272.934	216.653	349.944	176.485	163.207	171.52	274.052	194.78	197.75	249.775	136.158	168.542	167.808	153.087	233.785	231.399	201.504	316.983	216.043	213.085	146.506	156.735	237.976	134.081	242.253	241.744	172.005	176.55	190.3	131.634	167.31	244.156	170.855	147.226
P2RX4	248.18	77.5392	114.245	131.245	111.092	127.331	176.701	76.136	145.565	191.251	55.6324	117.039	84.2538	276.652	84.4221	135.617	40.5092	135.727	119.167	85.7866	155.147	103.196	111.133	115.584	67.4012	75.4862	196.036	106.874	194.521	187.738	142.127	137.165	166.715	117.183	173.309	104.878	69.8122	89.1692	102.959	98.1171	91.6748	45.8301	87.5558	78.705	117.305	46.5034	54.2346	165.563	111.688
GRPR	35.9833	35.8813	15.6001	16.0537	33.1055	20.9231	18.72	34.0626	23.4996	52.9108	34.8427	27.4054	24.0118	73.0929	13.379	64.199	78.6119	9.24922	14.8076	10.8573	24.3627	51.1265	45.0485	41.3567	35.0682	44.812	32.3542	14.1404	17.9718	16.8057	41.155	13.9752	9.30351	37.2737	25.9368	46.8514	42.1714	45.6229	61.5898	55.4169	31.1499	36.943	24.9715	82.3639	29.5651	52.4567	28.9225	21.0306	33.5388
CASQ1	21.9467	129.61	40.9621	19.6481	17.3641	19.3673	13.282	80.1584	24.1081	71.5488	19.0802	65.2367	16.5299	22.3304	42.7609	78.4119	30.8243	82.2573	19.7409	22.6693	12.8424	13.5397	51.1756	66.02	74.7968	52.5604	78.1403	16.8283	15.3338	20.4669	102.209	15.2527	29.4428	95.1262	102.318	8.03744	49.5693	30.6114	42.0846	18.6893	20.5406	21.3999	29.6351	80.9581	23.6733	30.4556	58.7715	36.3134	20.4275
ZFPM2	50.674	41.9001	37.6298	31.8595	64.3337	29.3032	25.5937	49.229	32.2173	31.4439	67.805	32.14	33.505	49.1967	29.9032	34.4681	44.6416	23.7434	26.3564	27.7919	27.0104	42.7608	38.0995	49.2231	38.2909	59.091	41.533	34.7142	25.6856	28.2871	38.4086	34.3199	33.2574	33.9909	37.0646	34.0845	31.0846	50.1605	55.0539	79.3436	36.472	34.2762	36.0198	53.4624	42.1767	38.9728	70.2067	35.8962	30.1134
SMARCA4	81.6699	139.248	309.496	151.876	139.057	172.815	99.709	132.12	136.441	217.459	118.364	180.129	72.6947	257.813	64.8059	181.385	101.108	246.326	136.673	108.842	242.528	125.546	100.154	181.524	106.832	602.124	266.496	91.5524	110.026	388.422	94.3669	107.486	287.428	280.108	78.7359	119.649	149.67	263.723	174.184	197.426	105.899	89.8217	108.642	111.237	105.381	138.92	502.592	183.84	164.126
PQLC3	228.555	240.584	196.96	129.806	205.443	297.065	182.425	567.239	318.492	334.113	673.521	337.602	264.961	1167.91	286.898	202.714	162.334	218.176	466.169	345.663	562.246	149.675	349.258	434.88	209.018	959.396	618.134	234.338	629.814	683.076	601.027	265.727	350.036	418.523	436.046	378.368	114.88	177.557	560.734	176.7	837.978	405.288	226.368	126.053	124.757	447.73	413.371	274.507	425.167
SPC25	67.103	39.3538	107.263	60.1032	70.9362	85.9954	34.0195	24.2453	61.5256	57.3766	20.5824	60.8221	30.0393	22.7464	96.8357	50.7117	171.612	71.7935	60.0179	89.6684	60.0111	78.0314	85.253	86.095	24.7737	23.2865	69.5015	57.6713	85.6346	30.4693	51.4583	117.212	32.0953	22.3156	20.0023	38.62	186.087	65.9633	35.3715	90.0793	39.4522	147.331	101.407	96.5337	88.6226	62.9609	22.7862	34.023	63.7332
COX4I2	25.5216	46.8655	59.2191	38.7475	48.3439	37.8228	35.9323	32.8725	30.4252	46.9721	41.2932	26.2615	24.4856	101.941	32.6578	22.5106	38.7901	27.889	29.205	22.2066	46.5254	32.9654	62.0323	70.7583	35.0935	85.4199	39.1949	53.8868	27.5068	28.8696	29.8352	34.7239	40.4025	26.8461	37.5352	43.7496	52.0278	59.0286	103.383	64.6747	42.2541	38.27	35.0522	25.2896	28.3705	60.546	89.1076	34.5196	29.1942
MAPK8	86.399	68.7615	66.2251	69.9422	197.463	78.0491	111.078	61.6882	144.944	54.4873	42.4402	51.1353	80.3189	94.9488	72.4752	127.681	74.6487	113.954	60.1284	55.4348	61.765	111.481	86.4631	74.0761	118.065	45.6847	104.581	95.9463	67.9885	65.9744	80.1666	61.5456	120.985	149.262	100.293	88.6114	54.4285	121.961	104.259	87.7224	66.9811	45.4441	76.3201	64.6244	83.5353	55.9812	86.8549	64.7232	99.1269
FER1L4	39.2571	58.9438	38.2817	56.829	29.9004	24.3482	35.045	36.3657	34.6992	43.8032	118.679	47.7051	26.5822	69.6305	24.9109	26.8349	32.2763	40.0192	28.1239	31.6694	35.1251	32.9684	25.4251	37.214	41.1691	77.126	26.0456	39.6053	37.1188	26.6245	48.5638	29.5311	28.651	49.2698	33.0548	41.8181	28.2464	70.3496	88.049	78.5078	34.1974	29.8201	31.9296	40.7147	31.8059	30.9289	132.344	36.6937	44.986
CXorf15	95.4509	41.5521	56.2502	67.9805	118.024	78.8034	228.838	171.078	111.815	85.1943	64.1964	17.3082	57.8055	33.4447	26.1382	259.424	14.5282	114.223	35.2064	9.01614	21.4187	35.3936	84.7065	57.5245	50.3125	28.5999	33.1579	113.36	78.0586	32.5187	240.516	53.8638	42.3272	90.8312	35.797	169.477	37.7258	87.6686	68.5815	28.7513	39.2715	77.0899	47.2881	95.6281	58.0233	37.2437	60.0937	38.7854	96.2307
OFCC1	45.2961	47.6724	22.181	48.8099	46.9516	28.7607	54.6885	36.3566	51.2437	38.6526	74.723	40.3273	27.7475	48.3187	37.5486	36.1527	73.1782	30.064	40.5475	38.9936	43.8827	38.3094	23.1333	32.5177	59.5581	51.2618	21.5988	34.7425	36.2192	32.1034	40.1217	48.0656	20.7093	31.5023	29.0512	38.3792	55.7848	87.5339	37.4094	99.8895	38.0482	55.43	51.1284	40.4271	25.9374	55.4232	35.942	21.4285	56.9257
LOC732253	25.5403	44.3355	51.0427	50.2033	103.544	35.7825	35.7934	32.7282	42.939	51.0215	71.2025	52.2197	45.5197	55.5517	24.8745	38.0761	62.6498	48.1033	43.4383	35.9147	77.5124	71.8985	28.6024	25.9234	48.1046	34.3001	17.3012	72.3029	52.7053	46.8221	81.6547	39.1105	40.1302	38.0081	44.729	52.5501	40.8668	98.1886	54.7717	82.8079	35.5764	29.9145	39.2357	26.6247	34.3329	31.855	85.6087	30.0946	45.245
UBC	4183.75	3642.55	3691.81	4047.68	3496.87	3189.02	3623.01	3043.54	3872.13	3433.79	2817.15	2968.42	2277.44	5845.73	2685.74	4117.21	3223.69	5320.78	2578.53	2619.77	2413.58	3473.91	4133.03	4173.38	2882.99	3548.26	3286.1	4057.79	3246.04	5509.04	2588.07	3324.96	4433.92	5351.81	2899.11	3849.37	3781.3	2288.33	3898.66	2067.85	4307.46	3895.18	3587.61	3264.38	2998.84	4528.9	4257.13	4580.23	4042.31
TUBB2A	89.3466	102.561	110.052	101.633	62.7699	67.2431	100.228	182.078	56.4931	54.171	52.6321	65.3542	64.8885	61.9388	44.898	65.5391	110.441	88.934	52.6618	99.5714	90.285	190.077	107.028	66.8079	177.757	47.379	95.4914	57.3908	103.931	80.7439	83.917	54.8328	94.9092	61.5912	64.5218	71.1857	201.831	96.1656	101.67	84.6778	70.1892	100.023	76.2594	98.733	60.0688	78.5994	145.231	101.008	85.3516
RQCD1	48.7586	76.6873	105.336	56.9122	92.6596	84.6143	66.9141	51.7889	93.2572	329.879	98.5243	84.3023	81.3058	194.367	68.9589	57.9748	107.101	100.645	46.9968	86.544	115.023	67.7423	181.86	54.5814	33.4063	105.541	125.232	79.5514	101.265	69.6717	178.509	135.951	87.998	91.5555	62.3084	195.203	113.2	91.1163	65.8477	98.9551	78.0718	70.3254	151.468	34.0069	82.9514	161.233	75.502	57.7187	127.633
CCDC23	332.848	422.218	304.123	164.121	367.595	134.683	101.332	439.007	206.431	212.684	193.417	317.25	419.002	129.831	138.909	98.5895	241.655	227.521	177.813	243.115	139.143	211.229	117.95	86.8378	108.398	144.482	145.62	263.132	294.104	102.858	261.525	252.185	111.791	109.742	172.906	230.819	339.434	127.679	121.74	207.19	330.365	219.781	586.947	229.436	206.242	158.802	157.252	159.145	124.917
GPR45	96.5391	56.5703	35.2163	59.9088	61.3232	100.517	53.0689	50.6031	74.1722	55.8037	27.1836	77.2525	84.0973	44.0321	73.3004	45.3109	62.5624	61.3451	66.0144	50.2755	65.7849	61.4694	65.0594	48.9459	35.9653	13.4658	44.3831	332.832	72.8	73.7493	65.656	57.5333	78.5968	61.2706	96.8222	113.448	71.751	20.0374	19.6455	35.5072	87.0358	49.9881	53.2847	61.5689	48.6438	49.2618	18.9935	60.7536	126.818
SYK	344.854	145.909	365.463	387.718	265.543	280.08	194.896	240.189	233.152	388.171	273.576	361.472	325.365	452.369	551.987	265.972	132.176	480.424	380.055	228.522	268.986	312.615	278.618	443.183	326.407	435.42	387.861	136.21	351.242	624.399	272.182	204.416	385.149	500.817	244.169	255.158	450.254	141.465	327.161	240.008	299.103	177.639	247.401	402.778	351.065	280.105	257.384	515.295	325.446
PLCH2	51.1814	257.364	78.6557	210.426	94.3588	235.253	206.759	326.393	139.892	213.641	65.2149	69.2793	138.852	131.757	153.912	158.462	48.0742	246.105	140.573	73.321	103.987	184.102	26.8033	69.182	66.9484	66.0993	36.8795	101.517	150.087	260.423	190.727	105.986	534.189	284.382	85.9801	88.2881	88.2014	44.2168	45.2522	104.571	49.5217	63.812	65.1116	57.6205	55.2699	62.5047	159.199	127.071	281.89
JOSD3	57.1523	211.358	32.0012	56.9596	288.124	109.121	113.449	29.611	196.803	166.352	120.333	69.954	202.523	102.97	68.5936	101.939	192.468	45.1838	131.189	73.474	123.772	75.515	64.3508	64.9438	125.652	278.023	86.7549	250.139	70.8115	60.7342	60.9862	156.818	55.8031	44.8383	76.7895	110.621	115.447	256.621	324.017	231.874	119.064	118.865	64.4687	65.0523	120.121	130.516	528.184	128.402	155.289
PRRG2	39.1243	11.9142	43.6406	52.3283	11.0218	91.4305	45.5624	10.5681	44.5734	39.4098	39.1468	50.8105	31.9053	18.3219	33.5538	23.9886	379.268	56.5409	85.63	38.196	41.7025	40.9085	19.5031	37.4483	130.286	47.9793	64.6242	43.6945	89.1344	38.0229	22.2543	77.0327	26.8123	34.504	39.527	61.7479	18.4174	184.857	37.5785	45.1142	38.7081	33.1974	46.8656	10.7848	40.278	49.0022	59.3961	22.6215	47.9153
EDG8	198.249	91.2786	114.297	85.0355	135.226	467.342	223.027	135.573	526.614	123.055	85.8523	100.817	115.906	70.2961	142.391	154.336	127.852	244.851	337.045	308.5	215.044	404.424	464.273	194.671	95.7486	70.4923	146.858	235.127	426.707	382.442	525.694	69.3025	109.456	69.1608	119.807	259.93	289.944	365.106	60.6015	244.104	199.307	275.48	219.222	127.352	73.5219	227.81	321.815	143.087	116.114
ZNF598	156.066	73.0064	51.23	139.936	156.672	56.4041	113.56	196.385	68.3886	60.578	68.3626	66.6287	62.6081	95.4534	42.6668	50.6566	278.145	81.7426	150.786	65.5177	168.984	108.502	52.7601	63.0043	61.2949	89.7726	34.2891	61.7705	66.9234	229.365	91.5017	25.9371	133.746	93.26	49.988	87.8271	85.3513	147.468	123.663	98.2273	69.8669	68.5706	77.1299	70.57	37.6081	135.307	159.84	36.9667	86.1406
JUNB	760.869	463.298	941.812	634.349	278.303	228.08	838.087	495.947	390.414	199.714	136.546	426.862	236.919	1861.69	239.736	2105.27	360.772	818.76	488.118	213.1	358.389	521.591	487.881	766.772	305.781	556.827	927.426	388.159	138.23	481.475	136.324	149.89	1229.93	1028.29	397.428	503.546	484.139	837.524	721.643	737.011	338.26	957.576	603.452	476.08	196.956	481.708	180.682	935.427	568.047
NDUFV2	492.281	1168.24	956.767	1184.05	2855.27	285.175	770.85	774.5	2633.83	612.555	138.242	338.358	469.371	1026.2	278.564	2946.59	880.667	762.709	631.144	937.091	813.143	1154.04	752.598	373.191	371.252	506.654	1518.07	1607.94	695.385	481.032	884.992	1417.49	400.167	122.483	754.843	687.566	1237.9	642.963	1297.95	1753.01	2138.99	1107.54	1141.08	518.573	1063.49	414.258	361.497	155.855	417.619
FAM110C	60.1343	24.3716	57.4736	72.6351	71.1801	101.216	57.1427	232.217	36.5568	41.0238	95.074	195.929	61.9332	73.8575	33.0252	54.6007	66.5833	42.9711	63.5453	92.7999	64.9751	28.7913	102.339	86.1676	77.2614	86.0008	73.3045	149.323	36.4638	69.575	30.9046	52.1679	40.961	31.448	41.0299	62.9767	165.71	80.8612	99.1828	95.2989	86.3726	117.155	187.695	80.1559	107.939	160.211	60.6046	86.6554	49.3521
GNGT1	34.667	62.675	13.935	32.795	11.3137	12.0406	11.8882	12.9062	45.1491	39.4991	84.3673	27.6875	20.5812	45.9979	14.5875	30.3339	48.4436	27.9706	24.8344	29.9169	161.941	33.2288	12.2052	22.27	18.5979	38.441	14.6729	27.961	39.0183	12.586	78.1931	20.6964	21.103	19.3397	19.7662	59.2285	22.0974	80.3467	113.935	58.6454	13.6692	21.9665	24.0987	22.8921	23.1661	19.3749	49.7645	19.4946	35.9309
P11	38.7021	76.4428	11.5246	66.2462	33.2448	38.7828	56.4763	34.5376	40.2752	60.9652	15.1243	82.711	34.374	11.6925	28.5172	45.0202	39.1633	40.664	34.0271	99.082	52.8182	46.1848	22.4836	52.4762	40.8301	70.6166	35.0372	63.5025	77.3798	42.149	51.3916	37.4823	85.3943	42.2825	56.8021	81.8707	33.5698	11.4699	27.2647	15.675	44.5121	38.6584	47.6982	49.404	48.7576	37.2019	6.51104	29.8723	47.1822
NUDC	811.132	366.915	1101.83	385.014	824.956	1874.06	524.361	227.26	1832.47	1145.37	75.8716	485.065	640.696	279.736	254.803	647.556	22.7992	748.944	1499.71	251.226	2703.41	473.73	223.42	634.498	161.45	106.162	728.436	338.743	1042.86	1939	405.35	606.013	1091.56	835.288	336.291	345.792	356.452	92.5365	182.222	212.072	187.541	101.195	692.666	282.876	750.593	123.207	173.72	486.232	712.728
MTERF	64.8792	91.7728	64.9268	41.924	81.2722	71.5678	46.3418	45.2449	150.063	282.019	115.616	41.034	117.173	85.0608	64.2107	41.1235	76.6864	61.7493	86.6763	48.9626	39.9446	25.0158	22.7331	40.3085	44.9885	74.0655	55.2079	67.7156	111.693	54.546	68.903	56.29	52.7516	49.1463	34.0981	153.978	40.1948	119.773	125.077	94.7161	34.6668	46.9253	64.0884	45.0592	63.0573	26.6508	81.9061	52.4983	87.6278
ATP6V1F	895.355	442.857	932.919	687.258	729	469.653	680.025	504.884	835.785	567.303	368.803	452.595	543.503	1014.39	1001.02	724.754	177.284	760.043	429.075	475.469	385.225	848.353	274.788	618.843	332.703	875.242	933.586	1190.36	706.623	1797.85	1309.73	596.303	634.684	557.061	711.841	744.108	397.834	646.286	310.146	525.718	516.35	468.217	524.36	324.494	431.999	338.603	378.79	502.966	387.393
CCDC77	143.019	34.0929	18.9751	55.7397	23.2049	52.622	175.326	109.14	100.449	87.8113	101.217	34.514	222.904	59.7519	70.6029	36.3095	248.137	71.2348	73.5511	71.3502	54.0595	40.3279	19.7433	29.5517	28.0418	55.4729	23.5007	143.688	168.521	55.3036	144.849	77.0309	67.5096	45.5855	32.6014	244.083	37.487	26.2565	63.0705	31.1634	107.988	40.252	44.9971	41.2383	150.779	21.843	40.555	50.8082	78.708
KIF12	27.8142	35.7674	31.512	44.1656	36.5711	38.3003	34.8866	13.2145	76.4197	70.2775	78.7499	26.7989	25.3384	49.9293	25.0001	42.6781	200.112	80.2348	63.7237	29.2572	62.5768	37.8988	16.831	28.1773	43.8005	81.2278	39.9617	36.448	69.6893	22.3017	44.5514	40.5599	35.0569	22.3802	19.5278	84.2444	36.7292	89.4326	116.479	102.859	35.1944	37.8032	35.5248	49.5143	45.0903	36.5717	77.2021	31.1231	39.6229
C12orf31	105.023	108.746	131.495	53.7345	303.378	182.164	107.32	204.303	241.021	148.858	137.527	112.142	143.276	117.052	236.226	64.172	44.9385	93.4456	161.493	142.006	166.364	74.6797	48.8816	144.235	55.1646	148.61	109.404	119.065	163.383	235.04	78.411	108.125	81.4215	232.867	112.756	73.875	153.49	58.7078	244.632	122.367	75.9663	68.0014	87.0098	147.556	141.788	98.4853	146.247	111.371	153.765
TSSC1	61.1433	115.297	212.46	54.0503	104	159.672	197.399	118.697	138.182	307.723	151.445	132.739	134.239	114.066	131.502	70.8354	58.8831	109.576	240.052	107.547	177.87	88.4742	201.555	119.872	134.235	45.2898	171.558	143.054	173.037	74.4084	177.2	222.388	139.658	162.811	67.0938	181.417	143.105	70.793	68.6856	132.957	128.536	128.274	221.579	93.5848	194.878	57.9561	62.6518	66.36	90.929
ARHGEF10	48.1743	49.8112	55.7388	43.6406	70.0781	66.6117	67.8911	62.9231	42.4221	35.3412	28.7039	56.6997	62.1169	33.0106	105.222	53.5799	40.208	35.7459	56.281	49.498	40.0816	37.8893	95.1995	102.399	54.086	31.9956	70.9929	57.4056	52.5225	48.9303	37.9195	48.2892	93.4805	54.0525	62.3073	37.0667	61.0355	26.5	23.7229	32.956	84.2501	49.5939	57.3537	62.3627	86.1821	41.0029	26.2472	45.946	52.9191
FABP3	129.974	48.7693	26.606	55.7277	128.264	79.2544	101.098	51.2434	38.9207	64.7512	72.6189	131.542	67.9399	44.8502	93.1082	91.4	86.6963	59.2367	87.2601	71.1332	67.0544	39.2897	70.7281	162.22	41.5583	141.486	26.4696	67.8467	116.282	60.1249	33.4988	102.434	67.9293	32.7711	38.5054	93.2019	84.741	65.9001	74.4644	55.4339	86.6395	62.9111	115.094	70.8808	82.4861	67.5611	46.1162	95.2246	54.442
DVL3	57.8767	23.3025	74.2099	47.4393	61.7637	52.5261	195.357	491.881	71.2429	75.5447	13.5725	29.3679	74.6949	59.3042	37.9209	136.501	90.1423	65.9253	33.7959	62.7457	96.8001	38.1951	64.6574	70.6671	67.8459	45.7287	42.7016	101.437	53.3117	302.403	59.5725	44.8606	257.702	151.008	60.8221	42.825	51.9433	42.9929	22.6737	26.0952	41.1607	34.1894	36.279	43.1794	28.5793	43.7716	72.0463	120.122	102.228
CASD1	34.5547	44.2748	103.683	106.619	23.1752	19.2862	31.7157	23.8016	30.949	19.28	25.1924	78.9459	15.1145	12.2395	26.5852	16.4888	64.2654	98.3061	39.5664	29.6088	40.0398	81.487	32.7354	21.0612	57.8929	28.1681	44.9415	15.7438	47.1801	61.6807	74.1378	51.283	70.4229	79.9039	38.0803	37.3883	21.8465	12.6274	25.6889	16.2326	22.6049	18.6149	30.7071	26.2098	25.7839	29.1021	39.9306	32.6125	65.2486
CLDN7	31.7128	30.9952	52.4648	19.3744	37.9636	35.9629	44.9011	45.6156	34.0811	32.0935	62.4547	42.6031	37.7932	85.5184	86.498	41.6609	30.2926	20.3893	27.4196	33.3529	26.8211	26.3084	26.6386	28.2248	36.1889	37.3977	27.6537	38.6186	33.9998	30.393	34.0178	31.9766	28.1999	28.316	34.6842	33.7648	30.257	80.7609	66.973	52.8658	32.4375	32.97	30.0309	49.6457	35.0396	40.4736	68.1266	43.698	32.5627
RASL11B	49.6387	51.2932	23.5729	73.3212	27.3331	20.7688	25.5664	20.6733	80.3679	53.0022	84.6591	77.851	26.7177	35.7872	14.9772	29.0018	109.472	39.2343	50.9902	41.638	61.9886	41.5398	64.3229	88.6816	54.5862	32.3003	32.5093	54.1666	125.275	24.1093	101.35	46.6488	50.2814	47.4699	43.3393	57.0165	33.8872	69.2341	45.2815	55.7292	30.1406	31.1443	39.7809	22.8982	44.2601	42.5595	42.3444	26.2778	60.6829
ANKRD13C	31.5007	57.9983	23.6815	43.2604	139.386	57.2169	135.825	131.982	94.2389	303.273	176.115	42.0094	153.671	177.097	29.7698	90.7321	65.0495	23.6525	17.9718	20.4029	77.1333	41.3492	94.5777	24.7334	29.9963	61.6716	31.5543	84.8251	27.7754	37.6483	34.3538	40.4433	45.4602	41.5669	38.4682	52.4681	63.5814	173.926	313.242	183.941	66.3758	60.3899	80.3074	31.6197	72.7268	111.915	213.98	53.137	64.146
RTP3	99.9832	63.6989	88.6973	214.688	66.1855	96.9015	53.0207	38.9356	120.99	67.6571	31.9162	177.78	50.5756	21.89	101.367	92.1228	102.937	187.742	118.873	68.2176	101.008	262.656	95.8069	110.883	54.9403	24.7912	59.7672	68.6693	212.641	124.309	95.7227	120.997	154.992	100.201	52.9323	159.075	99.0146	18.7566	33.5691	40.822	71.9258	74.22	68.9714	42.3317	82.0908	75.3128	17.3608	73.782	267.763
FOXG1	64.4795	69.26	65.4521	92.8707	44.8433	30.7137	70.6929	31.7416	52.0747	33.4352	40.978	59.3842	37.9406	40.663	34.9109	51.9273	50.2704	55.0551	44.2258	80.4339	69.6038	104.593	58.8992	50.2808	54.9452	60.0572	46.6105	85.6835	44.141	36.5167	62.2978	36.5996	91.4013	48.6965	44.8296	66.0355	50.5336	46.9667	43.6425	35.7655	51.0426	58.8042	107.771	54.8519	54.5792	42.0356	37.4467	61.3724	72.1809
CCNA1	38.0924	46.7811	69.7105	48.6632	23.3019	29.669	17.1766	19.7082	29.034	36.6476	18.7011	39.5361	17.0867	29.6896	10.7863	114.598	53.6928	77.7693	19.5693	40.0552	33.632	19.6001	25.4224	27.6312	48.9578	15.5992	20.9031	15.5583	16.4426	36.0712	41.7652	15.4573	22.1052	36.1464	18.9063	106.84	39.998	34.2129	59.6478	29.8846	38.2265	25.6679	26.4871	43.172	26.1347	76.1779	14.1852	19.8585	43.5239
TNNI2	48.0168	64.2525	51.2197	140.14	32.9761	59.2616	50.2188	49.8451	41.333	91.0893	54.0163	141.585	52.4209	89.927	54.783	39.6871	42.8366	99.4756	65.6203	77.0831	89.2891	74.225	23.7737	72.5334	48.2402	43.9092	60.138	78.8368	90.976	132.81	101.496	40.9088	68.7867	109.123	47.3744	84.952	53.4223	43.2978	36.2692	41.6226	67.1978	40.2517	51.2447	63.505	47.0367	41.9837	61.3956	55.9289	82.6335
ITGAV	66.4236	91.9705	75.9188	52.2891	96.0293	138.948	106.813	116.871	98.5642	241.64	118.706	96.9234	250.518	107.824	98.4456	73.7265	83.7773	45.2393	101.881	57.5642	113.053	70.7853	45.2059	88.7239	47.7605	94.2774	86.6158	83.3705	94.7101	156.22	171.42	102.753	82.3907	83.055	125.794	76.2555	72.8757	49.218	54.9657	55.4785	230.971	88.8344	83.8143	53.8904	87.5193	81.7074	43.8401	93.3378	136.836
TOR2A	56.1061	22.2593	63.9337	35.1655	29.1704	38.4992	62.556	57.719	44.7352	42.6031	84.676	36.0735	25.7355	133.837	70.5532	63.3787	22.7828	66.1085	40.7357	35.4383	21.2805	49.9982	98.0226	33.097	24.0881	210.432	42.5706	33.2667	44.8661	83.2326	35.8829	49.6511	77.3016	37.9798	32.0993	27.1252	28.0793	120.285	114.199	85.0941	48.9299	19.7579	34.8689	22.0374	21.0217	35.2195	139.746	49.5125	53.6675
ZNF131	65.955	112.481	37.7451	48.618	136.969	133.125	38.731	77.2461	135.875	86.2125	28.5711	99.728	62.1877	22.1183	27.5222	92.7858	27.944	97.6647	132.822	40.5787	46.3457	41.749	57.3965	37.3669	45.9827	90.0231	99.0424	40.8001	31.7335	157.125	36.9494	35.9255	83.5231	150.315	30.4565	48.6346	64.8518	94.5497	97.2354	41.5005	71.736	47.2998	60.146	43.1393	37.97	73.3565	99.3971	55.1641	65.3512
LOXL4	177.566	47.1837	70.6653	39.4881	35.8401	42.3093	62.0249	37.1093	48.6298	71.6481	56.0889	46.743	41.7899	27.5501	49.8754	32.5671	75.528	28.5918	27.9938	131.068	46.5418	45.5913	25.5426	52.8956	34.025	37.562	25.6264	92.0862	73.9277	27.327	43.3963	35.7702	23.3629	24.7274	49.409	82.9136	59.8674	52.4813	68.0463	59.4379	51.9739	66.3834	63.197	77.7936	51.0718	84.7245	29.533	41.5672	28.2503
FCF1	33.0158	46.5943	41.2837	27.5691	139.969	104.535	81.7517	69.9549	106.398	39.19	29.5468	34.3159	31.1209	30.6115	46.3114	53.3648	73.3501	65.4427	95.8984	43.6535	45.62	48.7446	126.658	33.6754	34.5102	35.1519	33.9932	44.2312	146.45	50.1676	65.8094	85.4756	42.0293	20.2246	42.0127	81.4595	48.3627	23.4593	31.8061	35.2124	50.2344	54.986	76.5635	59.0033	80.1085	43.0438	33.333	35.6839	50.16
RAB42	35.6269	38.9745	162.577	59.8136	67.0027	56.2466	51.2552	73.7002	42.6417	60.2051	37.6653	54.2956	68.7947	133.441	61.2916	66.819	37.1699	41.2161	63.1019	67.9567	42.6896	40.6338	56.2168	323.377	78.1026	32.2919	94.2052	56.5592	30.6829	98.8504	52.1153	69.3649	89.2999	124.366	53.9684	28.4532	48.3875	45.34	58.6168	57.0268	47.1204	30.1511	57.7661	70.6142	82.1279	64.2839	76.6799	90.8244	38.7399
C19orf55	59.2843	46.9376	58.8452	107.861	56.2606	54.4554	60.4109	56.8082	64.5555	44.7011	19.7471	86.7472	56.0341	21.6622	51.6014	62.6823	122.868	79.6084	98.7667	58.1262	108.225	105.089	90.8116	52.87	61.0471	25.4167	59.9429	38.358	101.923	72.993	63.9738	55.8696	83.2078	63.3397	49.4634	78.1746	54.4956	25.9522	28.8484	22.7751	72.4272	72.4045	85.5732	50.3151	73.0684	61.9447	19.3946	48.9292	60.38
CTNNA2	34.331	94.7603	63.3803	108.577	55.7798	38.9534	61.5731	60.5095	47.8827	38.4917	41.336	51.6564	64.5882	53.2289	41.381	120.79	54.6129	45.7375	27.5736	36.4339	43.0818	62.3259	46.2115	54.5799	57.6971	34.511	50.066	90.9578	43.8427	68.94	37.9669	36.1035	41.2263	66.4483	27.8095	64.1432	68.038	37.3203	77.5296	69.2817	74.1998	64.3971	43.4833	48.3058	89.6597	86.3149	28.9797	48.8413	49.3144
TTR	58.2564	261.371	71.0919	71.9614	39.1888	37.8651	41.4596	78.9935	33.9447	42.1295	72.2848	30.1449	86.8901	94.1922	20.2239	72.8848	53.5418	63.9885	38.124	25.2431	92.5562	72.2564	93.7	102.245	55.7155	144.328	22.1039	44.021	55.3108	48.8435	45.0003	50.0626	54.6386	86.29	64.8468	45.0729	31.7607	188.289	124.064	105.852	34.5607	26.4702	32.1177	29.886	82.878	31.6688	385.822	61.8982	51.4164
SAP30BP	185.392	42.7165	97.3421	168.547	159.516	94.5216	154.656	119.41	136.15	90.1887	96.6801	71.3898	123.777	104.123	136.052	182.764	66.837	84.3316	56.66	43.5112	55.3298	96.5979	78.3473	46.61	67.0595	43.465	67.2738	236.312	91.6252	101.995	73.2576	180.034	81.5507	47.0175	67.3721	146.968	72.0696	78.5684	66.0352	49.2487	187.03	107.822	107.198	87.4643	89.0194	71.2378	61.2476	135.797	47.6755
SMAD7	138.778	76.9106	256.387	126.382	179.32	111.227	227.334	379.189	824.619	50.0516	41.4481	90.3246	43.1461	56.9388	32.7235	159.908	113.906	189.359	65.8773	112.937	116.576	127.379	140.827	120.92	49.9556	77.3593	149.221	272.067	210.975	246.116	110.739	51.259	181.823	27.1108	101.712	193.549	155.159	95.3147	62.6177	145.645	294.288	167.7	129.897	58.4968	110.454	223.296	46.774	160.434	97.9376
KRT6L	43.6552	59.9854	41.5433	36.8403	57.2544	57.4623	56.7052	32.8141	77.0741	60.5819	80.7457	33.7683	40.0854	73.6172	52.5619	97.6589	71.2345	37.8366	27.234	212.071	46.8883	74.7726	76.1151	43.2043	21.7363	97.5372	74.3881	49.5375	42.5579	53.8983	51.1425	33.1068	42.0403	36.8185	47.7242	77.8247	68.7874	83.4508	73.4746	38.3475	75.811	70.2396	82.3008	68.453	93.988	73.8917	30.2832	67.2151	54.6126
WWC2	35.7923	37.6771	24.7841	44.4566	24.683	27.3108	34.2091	51.2913	54.3602	32.2125	56.3575	33.3266	27.5485	106.25	14.7975	34.4635	81.3006	20.6492	22.2826	32.6682	21.8734	33.8932	23.1214	21.1869	37.0407	53.4748	19.8677	29.4384	19.2133	28.0145	43.4075	21.4892	30.7002	34.5504	28.1706	30.7251	33.9175	73.5635	78.5022	88.0174	26.6803	46.8023	24.8387	29.5301	24.1353	34.5305	75.1201	25.1966	40.7516
IFNG	92.7579	37.9286	47.6813	49.1242	32.1259	46.4816	80.4709	37.9137	39.0354	135.125	45.8365	39.7651	44.8369	52.5644	53.2705	55.324	42.8706	50.3223	38.7539	42.1764	104.364	55.7845	179.309	38.1291	38.3867	43.1907	44.6734	40.4115	51.033	66.138	122.259	34.2448	38.4859	28.445	104.493	66.4822	74.5378	63.3055	85.8829	58.758	48.0423	84.0507	82.5345	33.1332	42.8077	70.7929	42.3118	50.1767	45.91
SYNJ2	164.41	116.176	59.3458	57.8343	68.1971	76.0669	64.4489	64.6794	82.1827	50.5983	39.3392	47.5996	71.087	37.739	122.983	72.7966	79.5509	71.1054	85.2333	54.3634	67.0032	114.435	48.0909	46.0524	36.7771	40.2308	114.906	75.4824	87.2517	101.78	116.948	77.5363	105.777	73.1902	77.7151	69.2997	61.1642	35.5091	32.7857	36.6962	67.6899	57.9449	70.5	57.9673	59.4545	61.1521	42.8502	54.2791	77.8896
RPS2	2116.7	3314.73	1563.12	1826.19	2498.55	2927.86	2222.87	1462.87	3202.2	2194.66	3210.97	2030.43	1813.06	1999.82	2018.12	2118.02	3690.19	2370.39	2806.68	2990.67	2733.27	2578.49	1205.87	2189.63	1842.18	3155.41	1310.67	1353.17	1857.03	2835.82	1445.7	2428.35	3390.19	2890.03	1175	2824.85	1785.06	2476.28	3725.73	2536.21	1017.19	2682.43	3306.48	1885.38	3795.82	1860	1273.36	2223.96	2743.34
APOBEC3B	133.565	25.128	53.7981	132.987	21.0953	33.9909	56.3772	24.6778	41.2514	196.772	25.6773	35.1816	23.5904	34.3425	26.0397	21.6158	38.8046	730.425	127.666	30.0707	81.755	33.5949	247.18	474.032	130.836	22.919	145.399	22.0638	42.9947	99.2707	31.7476	52.9479	64.2872	37.7835	13.6997	106.362	86.9687	98.3311	101.618	133.949	58.3452	56.9463	123.719	23.7582	50.5009	70.9039	156.382	25.6111	25.3299
PPWD1	48.5103	71.2504	40.2105	57.6683	303.386	107.366	216.225	49.4731	610.638	105.344	325.598	98.0023	125.546	63.6435	99.5503	88.2419	464.864	133.994	1197.71	89.7336	544.852	105.832	40.6206	59.0373	63.3346	164.313	226.459	156.925	253.782	60.7996	186.699	137.542	150.833	104.368	24.6353	412.444	35.6368	257.071	231.492	95.4947	102.258	110.643	230.92	44.0414	393.397	40.3542	353.862	94.0164	576.481
SNAPC3	32.0894	37.5733	44.272	29.7997	43.745	96.079	38.6363	24.7947	44.6055	113.404	51.6849	31.6207	45.3827	36.2715	54.1914	50.0682	38.9818	35.8737	49.365	44.494	77.03	33.1031	28.6446	73.0975	63.0737	63.3312	37.1517	34.3247	41.9928	36.9228	55.2694	35.9415	42.8324	40.6492	36.1535	58.628	48.2629	71.8281	72.2061	103.346	37.6276	39.6064	31.1827	51.6053	44.0983	41.2299	87.3744	38.8422	46.2229
HS3ST1	42.7977	29.4361	33.7087	26.4712	28.2931	49.4527	39.795	39.947	23.0441	39.9407	61.2818	64.1807	34.4883	139.556	81.3028	31.6954	31.0125	22.5458	46.8833	26.8916	25.242	26.5853	22.6103	123.716	38.1111	45.5169	25.3055	36.4671	38.8939	52.7279	26.6807	27.186	22.2992	23.5723	41.7199	43.5694	21.4313	65.2018	83.4673	83.6221	36.479	35.3715	30.583	57.7568	27.4407	55.0667	73.7115	40.1791	26.5426
PDCD5	60.4332	92.3342	112.2	55.2241	132.276	162.114	84.5744	146.551	144.697	197.654	131.316	58.4111	136.545	158.169	73.3689	105.271	146.184	70.7165	120.582	78.8705	159.906	109.016	66.9328	212.103	65.8429	183.922	204.718	117.1	51.9767	115.865	178.453	104.794	138.328	75.9761	209.489	97.4748	82.8438	204.173	88.2523	122.112	116.081	151.939	81.088	58.9558	70.0423	101.105	208.704	97.7262	90.6652
RPL18	2373.83	4734.65	3655.37	5318.06	4780.01	6897.14	15721.8	2504.87	5411.93	1854.54	1181.41	2511.91	5808.16	772.613	17033.9	8243.3	5246.53	5682.93	5875.34	1548.02	2490.2	1282.26	6319.04	5890.06	1644.04	1199.96	3789.92	49308.7	7893.41	11068.9	2863.17	7973.36	12755.7	5646.64	5361.65	1513.82	3349.7	826.137	955.966	1404.58	2537.41	3344.77	3294.94	839.53	2606.89	2583.91	1867.18	4928.44	4976.3
MGC10334	85.4576	91.0932	108.764	69.8729	117.404	191.609	132.384	148.578	184.204	144.455	117.964	142.372	220.621	146.818	128.806	88.2931	115.996	65.09	106.589	137.604	127.021	84.5321	78.5054	85.1132	76.1138	132.112	87.321	108.353	116.273	184.493	214.613	120.585	201.321	87.8326	97.4896	125.383	114.455	126.755	93.149	104.887	98.1993	101.263	95.9129	87.9674	115.349	79.2426	88.4504	97.5801	117.146
TLE3	255.245	66.9162	153.264	241.105	68.0841	59.8265	109.65	113.771	104.737	78.6727	63.4416	108.443	70.9129	94.8733	65.5271	67.0611	62.3967	296.324	61.9287	59.2555	61.8471	263.11	53.0268	70.894	63.8531	54.4425	119.454	71.9064	56.141	202.391	36.4966	59.7752	209.041	129.533	55.1418	88.9694	88.0698	59.0292	104.272	88.8681	84.1162	127.255	82.974	106.253	89.4261	96.5081	35.8892	135.834	82.1025
NXF2	21.7966	76.1226	151.225	77.8263	29.5182	44.2738	35.2748	40.1378	38.8401	63.312	54.6082	42.5712	42.097	69.6764	29.2796	78.5416	83.0365	62.0833	38.3104	49.6964	52.5032	63.4586	57.8325	84.7164	79.7056	79.4607	61.3273	27.3915	48.0494	52.8606	53.727	34.4203	36.2174	54.6207	42.0105	47.9394	56.3135	60.4335	145.158	123.199	46.4118	40.2989	60.5814	38.7997	51.1023	92.1578	108.807	26.9061	64.8421
FTO	50.6925	15.0449	48.167	8.21487	155.675	456.619	104.797	165.077	78.6534	42.7793	66.7733	42.7193	144.486	73.1023	236.032	63.7605	92.5254	31.6314	311.22	148.283	334.062	54.6332	185.91	132.945	229.593	247.461	176.337	83.4229	83.3377	154.173	79.1562	56.0411	186.762	39.9119	51.4127	263.484	188.834	95.0566	55.0971	103.914	106.346	142.347	310.848	55.5216	124.58	212.345	18.2625	59.7781	81.8365
ATP5J2	264.686	201.769	358.255	256.953	723.755	404.988	452.728	497.295	223.491	672.728	421.593	274.092	627.842	997.011	626.75	516.018	233.305	227.013	168.676	342.674	451.017	266.031	280.294	525.661	351.958	363.148	422.715	361.058	242.827	340.11	561.866	400.02	215.958	277.662	601.085	226.515	456.364	1138.55	548.499	849.126	312.461	412.971	334.34	158.938	261.961	477.235	558.028	295.042	164.675
MBOAT2	67.1054	38.28	82.7313	116.515	49.2423	42.4542	44.6209	62.3414	50.0719	35.5661	40.0163	64.0459	41.3377	68.0972	39.9118	28.4989	37.0194	278.821	42.1223	55.8016	37.7736	277.895	28.6082	27.8256	30.6509	41.5823	62.5877	50.8834	194.231	53.8177	60.1032	78.4073	58.3941	39.2939	55.4457	85.0058	36.8927	29.8873	60.1212	25.8222	29.32	31.5379	37.0739	67.135	79.6553	30.0546	39.7968	45.7418	45.9605
MRPL42	39.6014	75.4727	76.6617	62.2699	90.5629	122.604	90.8142	70.7654	170.783	516.012	116.261	111.27	267.512	298.011	94.8406	67.6552	47.6985	71.4298	107.552	64.5819	110.839	47.5138	83.3253	116.154	48.7605	93.6635	89.157	80.0793	132.678	71.7187	161.202	78.8615	45.3059	44.7833	76.3749	256.553	114.375	138.31	120.681	96.9324	244.314	109.113	92.1485	53.2061	100.576	125.134	76.8917	56.9983	111.607
WDR21A	67.5837	71.9239	44.8485	45.6678	80.4688	78.2921	89.745	65.5546	70.0853	62.8897	39.6814	29.9508	22.062	67.8761	41.6868	36.4976	22.6405	65.8887	26.0729	14.6757	24.7928	29.0203	19.3277	14.8532	25.7602	35.0721	34.4228	41.5014	50.2153	15.6136	81.6137	26.4663	29.4672	27.9307	21.6554	57.6579	37.6758	115.912	47.7826	54.3428	58.1587	37.7002	88.7784	36.8205	54.8615	36.6993	74.4501	33.6883	29.005
TMEM107	178.668	139.962	70.827	84.9774	88.3455	103.556	80.647	155.115	75.2849	248.499	91.6726	106.878	281.526	47.619	433.456	123.614	114.056	55.8314	78.7034	449.397	182.68	97.5002	192.223	179.352	313.638	210.925	112.519	86.7842	51.3812	88.0157	95.1964	197.852	133.849	64.1866	61.7527	80.6985	205.704	354.908	53.4244	164.005	196.762	94.119	194.65	55.8714	331.362	78.2325	73.0311	181.24	153.417
-	46.5012	47.3984	47.2904	45.7129	46.8743	44.1626	44.3329	46.5939	44.8539	43.5092	44.5467	47.0216	45.8478	42.7464	43.9181	47.6026	52.3794	43.6518	44.7071	45.164	46.4972	46.8659	48.4206	46.7504	47.5122	46.0668	47.3262	48.1376	46.9171	45.3992	47.3633	48.0625	48.4555	48.6253	50.2777	45.4491	46.236	45.6364	47.254	43.7369	49.6448	46.6406	48.61	46.8141	48.9214	47.8515	45.8609	47.7605	44.8872
LOC728743	73.6764	140.052	43.1739	36.0059	45.1024	46.4334	62.7457	71.5395	57.9076	67.85	178.63	53.2914	61.5643	156.887	170.779	67.795	42.4433	56.4227	90.35	37.1229	75.7264	69.479	56.1855	87.7605	58.9596	159.851	57.5616	83.4848	47.8975	38.7409	54.2696	68.0529	53.3634	51.9925	85.9072	66.9246	55.1133	193.167	189.16	120.586	48.1072	72.7236	87.0427	67.0233	56.7624	70.8638	151.584	66.6468	55.8668
MGC26356	88.4062	201.284	65.0009	100.08	71.7943	114.558	64.9204	89.7358	209.596	106.889	98.5873	81.3346	58.6346	118.54	45.4375	79.4286	95.1793	102.024	139.919	115.905	182.188	59.8382	73.3256	74.8348	87.1207	45.6737	69.2106	52.2705	273.237	110.903	64.489	87.3144	63.5638	111.317	91.05	178.985	53.3386	35.7257	138.29	58.7172	41.4331	52.248	129.735	162.208	129.739	46.7209	141.207	63.0739	114.482
LOC729956	46.3942	51.6193	155.014	49.8755	57.8849	40.7013	66.344	59.5449	89.3848	73.9347	51.2718	44.6519	42.1346	43.2484	27.5384	25.9876	47.6794	64.928	30.908	107.436	86.9029	33.9435	64.765	31.7837	27.0479	20.7302	47.8791	71.1308	90.6474	88.1357	86.7462	59.2948	77.0428	58.6366	57.3567	50.1058	45.9626	30.4381	29.6352	22.4026	41.8068	56.0499	42.1576	29.0889	38.2681	25.3892	43.078	58.9663	80.8841
LOC731275	10.5282	15.6771	40.2396	24.3616	63.7487	24.9885	58.5153	45.8865	19.9075	46.1967	6.44743	103.81	37.7796	27.6213	24.2969	206.135	60.1904	31.6745	19.0637	27.3809	15.6217	78.9794	30.2664	41.3672	41.8492	8.15126	16.4676	101.009	18.7522	28.7357	26.2855	55.5723	48.9033	46.5668	29.575	37.9135	49.271	18.5219	10.9343	8.18916	41.4974	28.7635	48.0236	46.4531	52.7781	44.3313	5.4964	44.2619	27.1935
RAPGEF5	18.9415	33.2455	15.8296	26.2602	25.4797	13.0494	19.4179	21.2153	16.0599	16.706	96.9558	53.7136	17.3359	82.1485	24.9839	32.5415	40.7361	16.5028	22.3494	14.8419	15.7764	28.9751	26.7359	21.0039	40.3032	75.7381	19.4831	16.7092	17.8917	11.9678	16.2534	17.9697	17.4644	21.0346	23.1394	22.0135	27.7322	72.956	69.986	98.0316	28.645	24.7359	23.1713	42.688	21.716	33.8139	112.97	25.3784	16.9961
MGC16385	78.4313	42.8446	57.0363	59.8977	42.3309	97.6467	61.9225	48.1828	65.2866	98.2437	77.6073	129.743	105.746	62.9336	46.958	52.4951	56.4974	66.4996	67.8064	74.2995	61.3228	46.5326	89.9341	35.2861	61.0271	81.2759	124.18	40.958	127.309	48.2095	76.1177	56.6802	50.2029	43.8469	43.1894	69.6167	44.1406	73.5846	59.3044	65.5696	100.263	78.178	52.5219	96.6385	112.629	41.7097	57.2902	43.3391	41.2624
FLJ45055	113.986	17.1116	78.2634	64.7415	24.2376	33.5687	105.876	22.8067	155.74	24.3098	197.02	58.195	34.8842	53.6203	16.4381	34.3653	49.8005	147.753	73.701	65.0851	44.2966	95.0262	25.8092	18.8528	20.9601	208.071	85.4311	91.8428	144.508	65.7908	98.5445	116.583	58.3181	30.7194	143.458	33.6996	12.1209	97.5759	53.0627	72.1625	60.1523	18.3818	16.088	10.4857	32.4514	20.5178	212.034	46.8769	65.923
ODZ4	31.0062	51.3686	36.9947	59.3467	50.7415	31.2526	43.3393	32.8817	25.9508	31.3107	71.1726	28.7616	99.9308	88.3802	32.8901	66.2915	49.7184	33.1777	35.7038	52.1694	39.7141	44.6913	132.793	65.9409	48.8374	91.2568	43.5306	48.3169	45.3248	40.3698	22.6173	23.9196	28.0379	56.3956	42.0423	52.5588	35.7087	61.5784	73.9545	109.26	36.5082	36.1946	56.1021	45.4361	63.2093	46.9655	138.839	54.0356	41.162
CPOX	18.2902	74.1953	68.7115	15.7212	47.7149	174.539	134.371	148.501	37.5783	471.169	160.009	48.0063	539.949	91.6879	87.1058	98.025	123.342	17.9586	47.7869	44.0496	78.5984	27.6721	118.035	109.109	112.02	203.309	121.498	72.7878	63.0406	28.3104	73.4718	127.059	15.2672	21.2938	68.3417	109.041	85.7515	154.292	407.818	181.402	198.087	89.7838	52.0677	88.9131	122.62	60.2259	314.46	75.356	68.2601
LOC730112	18.5109	76.2353	34.3843	55.5141	11.6652	16.0996	17.0515	12.0774	57.3955	27.0559	83.1928	40.3353	27.7667	153.782	10.8297	28.4682	36.924	55.4809	47.7926	35.3465	26.0127	39.8924	28.6311	43.5442	11.2555	87.1645	44.0711	15.0831	33.6086	22.1024	35.6181	18.1559	21.4385	12.7882	24.3747	45.7222	28.8456	173.299	142.624	111.142	25.2161	18.4775	27.9691	30.3752	41.1632	22.0436	108.744	17.9274	49.4035
ZNF506	34.3668	29.6943	51.4359	35.5885	58.2797	76.577	61.8748	160.683	152.595	92.6346	37.6097	59.8416	233.482	66.7498	38.4852	65.4666	48.3015	58.8296	136.769	31.6393	88.652	86.8223	44.5707	65.9301	57.5802	33.4443	49.7085	82.9711	70.1574	79.1695	88.8816	105.894	86.9404	46.9845	62.3161	99.3502	96.8499	27.382	29.811	32.3383	76.6266	79.499	62.0131	60.0421	60.8068	51.1287	20.8164	75.7519	88.3848
NDUFB9	674.834	1722.39	295.041	185.498	751.785	366.329	181.624	170.655	1017.79	1572.42	2716.7	538.006	255.576	953.998	355.411	217.864	733.684	292.706	430.608	798.871	409.861	373.809	129.855	127.697	208.316	884.842	275.5	571.697	574.256	149.712	243.101	449.321	176.785	90.4246	580.923	404.788	396.903	1894.35	3415.58	1645.91	449.815	461.449	364.526	271.329	652.454	1627.38	2955.32	519.711	1107.25
DENND4B	140.469	134.321	127.559	331.094	79.5871	123.356	255.791	1290.12	300.677	417.717	1125.08	392.391	205.617	503.234	341.481	254.59	160.7	155.087	427.189	534.358	565.894	422.665	203.006	287.666	218.624	680.421	302.553	60.3083	276.427	599.681	466.22	87.8297	483.748	304.912	202.688	248.821	85.3077	1071.36	792.073	573.693	146.543	164.672	176.042	267.698	144.208	126.772	457.475	177.506	217.741
KIAA1045	59.61	35.683	15.1389	46.1555	26.3917	18.9223	26.1195	28.2989	30.1677	25.2437	94.3485	52.1868	17.0111	61.9037	27.7463	29.4184	43.2026	54.9725	52.535	42.0358	44.4959	63.6103	44.8417	15.3542	31.7554	28.0804	18.8091	24.2189	57.4783	24.199	34.1897	24.0343	40.563	22.8537	13.5023	57.6547	22.1467	63.7544	75.6904	79.6143	52.6609	25.8954	32.4404	16.4109	36.3039	22.8201	77.2001	18.8408	53.4958
NPW	35.0578	30.8477	26.6467	15.9865	47.1207	28.1079	42.6193	69.3207	20.0004	20.6724	19.971	24.9612	31.8366	9.12817	48.3649	32.976	47.6066	20.3602	67.0298	35.7119	25.7237	24.8121	58.983	27.671	64.1864	11.2824	262.773	60.8538	26.701	29.5731	38.1424	41.0513	60.1852	62.0254	72.7114	10.0471	31.1142	11.4819	10.0782	14.6692	31.6439	24.155	35.212	50.9305	25.8944	27.6135	23.9348	60.9987	23.6855
FLJ22536	41.387	43.4852	25.5375	40.369	23.6341	15.7036	20.7442	23.9105	40.0419	35.1113	96.8993	44.4728	24.0554	78.1701	29.3347	25.8	52.7371	51.7473	43.4122	68.0246	49.9076	29.0331	21.3891	40.5286	23.7679	39.3483	25.1148	29.9825	83.982	26.4057	44.4198	32.3192	33.7167	33.1623	29.2413	32.0251	19.5281	99.1249	66.7724	51.7092	20.335	27.3287	25.3119	47.5504	46.2777	18.9783	50.7619	20.3449	39.2985
KIAA0087	50.3518	64.2318	31.6897	49.3996	31.5309	51.4125	44.4457	44.8663	41.4196	40.548	49.4784	46.049	35.0321	27.1549	47.2021	109.569	561.602	32.0606	41.0053	52.248	51.275	23.6784	41.0473	26.6995	42.6906	35.0938	27.1664	30.6213	177.396	55.6468	47.7374	46.4414	20.7023	37.3844	35.4606	47.9969	38.4189	50.1111	50.7296	78.9055	23.5078	55.7572	49.5995	34.5702	38.6031	38.146	58.7919	44.7005	64.5
ZNF697	90.8145	21.7418	147.658	55.0908	135.203	38.3267	48.9262	98.6459	60.4367	55.9305	45.7844	41.5114	146.943	85.6656	69.6813	65.7698	16.2525	66.8773	30.9165	32.8845	47.8269	89.7376	92.1446	42.5027	35.3844	69.6573	56.3103	117.318	46.1268	58.4963	18.0089	94.3059	78.945	32.0871	34.4434	72.0202	64.8528	72.0469	103.146	54.773	129.039	69.8395	61.3622	33.3067	94.9105	148.486	79.4209	43.5695	41.1484
FLJ45340	109.884	63.9084	111.095	143.448	89.6517	79.4039	101.173	96.8422	80.6178	61.0686	78.1688	122.286	68.2437	90.0033	74.165	71.7542	126.184	179.365	110.179	86.8309	109.048	196.325	76.8219	116.971	105.286	69.4486	116.479	85.9709	68.2108	93.8556	100.801	68.1616	98.1797	154.385	148.588	86.5563	87.2102	95.1929	70.0902	69.6647	108.532	72.416	102.508	108.015	89.4218	95.54	94.7042	101.046	106.842
TNFAIP8L3	30.7777	44.5612	26.042	50.5556	37.9204	41.1818	39.5439	40.5042	81.5174	62.1408	148.647	48.6479	35.5157	59.0186	19.1956	26.158	26.0886	33.0652	99.4374	69.9165	90.6365	40.0272	34.7538	19.7947	14.9296	85.3819	24.0032	24.5576	56.184	34.131	56.9316	40.1958	43.8822	41.7747	49.8197	48.4532	22.6789	121.656	116.461	99.663	30.8855	18.6051	27.8064	29.4021	22.8026	17.1253	133.398	26.234	52.8171
UGT3A2	72.8925	62.9045	54.7082	66.8871	60.7515	64.0796	55.456	49.8839	84.5783	87.277	75.1284	74.614	62.0319	76.5749	46.295	47.8191	63.2448	77.8281	77.476	65.5476	78.9618	84.694	41.0037	48.4564	36.471	66.6238	54.5253	50.763	92.1087	39.9007	46.0621	53.2093	42.3307	34.8604	96.4752	95.412	57.6929	75.5376	102.423	88.7509	74.3265	61.3286	59.8675	69.5562	62.8866	63.0837	71.0316	37.0082	69.8938
DP58	50.6592	32.9787	53.8626	53.0506	56.6572	59.0265	55.104	35.8765	67.663	47.7975	21.5653	54.9519	63.1518	28.0882	44.6024	46.0004	47.8776	60.0929	59.8339	53.0731	58.5729	57.8727	40.522	47.0455	24.1235	25.0886	53.691	58.1409	68.3434	112.57	45.7588	80.9217	67.2763	33.4152	39.4389	64.8005	51.923	25.854	26.5993	24.1564	72.2451	45.4477	40.1031	22.2862	45.432	68.307	20.4818	58.1135	33.9035
XAGE5	73.3318	33.9322	133.156	66.4896	148.057	155.976	134.727	65.1755	82.9673	46.0341	80.146	74.4335	149.376	197.028	113.968	117.544	63.4188	77.0157	76.6833	65.0591	78.4692	84.7208	101.26	118.892	48.94	172.105	132.732	121.722	59.7738	104.705	43.3155	73.6806	115.428	40.6199	34.8674	72.8676	97.6481	206.296	103.953	229.2	152.501	101.946	177.154	50.1218	109.581	169.852	195.319	86.8517	52.8162
SPACA5	42.1703	73.6345	44.0072	41.7981	55.1978	42.0351	37.2638	43.0653	45.5299	59.0991	13.4905	40.9717	60.9803	19.4982	63.4123	65.3728	65.7793	43.7415	46.6929	62.5909	41.2022	47.5492	44.3088	43.6377	78.484	20.1846	39.5405	56.6817	39.7663	31.6572	58.8791	34.9785	37.5983	55.4664	75.9237	57.248	77.1402	24.7307	19.3415	27.9124	58.7301	48.414	71.0225	75.7204	49.785	64.9872	13.8152	33.0899	48.0783
SLED1	41.1152	37.1581	60.2854	30.4758	68.1182	75.4278	49.1356	23.7471	70.5025	49.3351	25.291	25.9917	52.0913	31.4389	31.369	51.4532	43.9401	68.9067	86.5991	42.6947	91.6445	84.4891	54.1508	61.2274	39.8386	35.1733	107.905	66.1518	27.3342	39.0568	45.0893	33.5094	26.9187	39.7046	58.501	45.3946	81.3066	65.6118	51.3568	54.3383	61.0703	87.8776	64.4386	83.3135	101.255	78.2744	27.9565	40.7883	51.1586
PMS2CL	130.257	64.1346	104.105	113.205	110.041	51.5795	109.178	122.227	91.704	56.4544	15.1477	57.2009	134.896	40.8532	76.5693	96.7955	159.794	124.157	369.711	119.468	106.418	108.515	63.4795	70.3649	50.6325	56.6079	190.244	128.24	110.957	108.23	81.1415	112.908	118.012	139.613	109.448	98.9914	155.8	26.0028	25.3275	26.1451	116.233	150.047	122.64	77.529	106.338	91.5246	17.3959	92.8238	126.007
OR2V2	37.3891	46.4697	34.4543	39.0604	35.8509	37.0716	35.1253	43.5859	47.8152	63.3416	124.274	40.0956	39.3713	134.948	29.4355	30.1972	35.8036	43.2686	43.1142	39.1075	42.2884	41.7268	27.2116	30.7771	31.2475	123.009	34.3634	36.9403	49.2028	42.1128	53.382	37.1593	34.1048	31.2567	44.5904	41.6606	29.4499	132.772	110.408	94.9247	27.7723	26.0759	25.5851	35.8432	27.0348	24.8154	192.545	66.0113	46.8933
OR10A2	47.9814	48.1055	41.0841	49.3608	41.936	42.7102	41.5397	41.5582	55.2658	57.247	113.458	49.9746	44.3004	106.128	37.6077	38.1454	46.9567	52.2161	52.1124	49.4246	51.4913	50.9831	36.0237	38.5627	34.4346	100.867	41.0238	42.9056	52.4254	46.7814	52.1525	48.004	36.7767	33.7125	45.4624	44.4098	40.9649	98.9206	81.9043	103.841	41.116	52.5552	35.6447	41.2861	48.3637	35.474	128.393	38.4717	65.0914
PCDH11Y	61.9561	58.1326	101.098	64.0023	108.093	113.548	103.642	97.8935	84.6414	88.6133	33.2906	67.4382	120.844	69.785	81.5906	84.5702	57.2713	74.2196	73.848	63.8262	72.5118	72.4406	72.7452	86.6664	62.7308	61.0026	100.723	107.83	78.2179	141.975	65.7663	107.558	81.0302	78.8088	76.4994	45.648	102.123	45.7584	51.5438	76.0928	75.6797	114.109	80.4337	70.4418	42.5686	66.4129	61.7414	100.724	59.1921
IL8RBP	51.7105	125.438	69.0896	145.329	75.4376	115.419	85.5897	36.5253	97.196	52.3353	125.175	71.8228	60.3141	124.567	47.6512	143.288	120.144	49.3701	89.8134	58.5093	89.0683	61.8561	62.2283	81.2075	48.5183	165.126	97.8977	77.296	88.9603	54.0988	71.6508	108.891	66.1014	80.4232	57.3177	53.302	127.177	168.145	102.507	226.642	48.6546	106.47	82.1903	134.782	159.195	86.9189	97.7826	79.0312	66.2708
FLJ23152	23.5899	33.7095	42.8494	22.6897	34.9578	50.3366	51.6934	54.2675	37.6272	51.5429	154.039	27.8255	58.434	202.108	70.6475	24.9322	36.3909	28.3384	29.5065	33.1527	28.0081	19.6887	30.9384	57.49	30.584	181.44	37.913	47.7732	33.5188	39.6952	38.0766	42.544	37.6061	50.1289	51.0908	24.4332	23.2332	196.933	105.339	114.131	20.5006	28.6282	18.1727	25.1379	28.8558	32.3268	333.623	41.4768	37.174
HLA-DRB5	201.908	18.7491	84.8927	235.704	103.765	111.802	92.2059	5.57908	233.362	9.35921	519.761	268.647	106.619	234.552	89.5913	122.998	326.184	181.157	228.732	211.82	224.676	202.893	113.505	110.642	9.26947	254.932	105.28	123.672	33.0266	28.9911	1587.35	31.3759	29.3498	2342.34	1905.25	35.1912	1844.21	32.8972	1695.3	33.3908	34.6132	32.2229	34.0372	2854.85	32.6091	849.153	856.644	35.3732	810.117
LOC220729	39.2868	32.568	74.8056	34.1097	82.1614	61.0656	104.692	74.6726	30.7354	26.7889	25.2119	26.8419	63.5535	62.8061	61.9439	67.9256	44.5983	35.6771	39.7297	28.3998	26.832	52.9746	78.189	66.8909	56.669	43.8607	74.7451	52.8363	24.5022	43.3756	16.5484	36.3276	47.1124	80.5332	57.3064	19.9562	55.8313	41.9451	45.6306	51.077	49.9267	67.2156	50.5248	82.7739	61.1495	70.2642	47.5587	64.7287	46.903
FLJ16478	33.4459	70.9653	15.5217	75.5296	34.7994	58.6871	30.0589	76.4312	31.2136	193.534	78.3367	41.2492	20.0499	20.3515	51.1179	17.0776	41.275	37.3622	53.7438	87.1591	73.5134	49.9376	30.2926	25.8794	42.9068	26.0947	26.6225	21.5033	76.2898	32.9141	109.32	40.7647	39.144	54.8334	40.2376	41.3425	22.7924	54.4175	29.8057	49.9405	34.6613	29.5322	21.5368	58.2937	36.5999	73.6079	38.5206	60.6204	70.2275
ZNF454	153.35	104.953	69.8853	159.027	73.052	75.6682	71.2408	48.8076	195.625	143.851	73.0164	164.143	79.9726	39.6489	59.5363	61.1249	145.866	176.954	176.303	159.011	173.288	171.837	54.8313	62.2934	34.8673	35.9899	69.6953	74.3364	185.307	118.027	205.878	102.692	141.292	50.8808	92.484	411.197	78.3637	35.7714	30.2909	84.4634	136.324	79.2447	96.1183	70.3543	70.9599	51.1981	29.9392	61.2265	183.329
TMPRSS11A	42.5982	45.3524	38.9918	44.1435	40.6674	42.0571	39.7177	42.3162	53.8265	61.3451	166.787	45.4805	44.3727	180.432	33.4416	34.2949	40.6281	48.8875	48.7154	44.145	47.9053	47.4965	30.9124	34.9242	30.6517	164.488	38.8903	41.4055	55.4637	22.1642	55.8023	49.9168	37.2965	48.1841	43.8115	54.2014	41.2137	108.701	169.433	149.32	30.2537	30.6339	28.9594	39.5702	38.6701	41.4997	304.301	34.1008	75.7392
LOC440295	52.762	43.1023	62.7252	98.9946	58.4445	61.8779	54.3242	32.2739	99.1319	47.8917	83.8877	57.615	36.8616	71.8707	37.2873	68.0696	82.9166	66.4477	78.4113	88.6421	126.756	75.5503	33.6202	59.305	33.5619	58.4994	71.1069	36.8408	106.839	56.3224	46.4234	59.0297	73.5011	43.0389	29.251	81.4287	70.7905	103.053	80.769	96.8674	57.3492	78.3307	62.5001	33.3107	52.775	63.6904	68.5802	50.6947	53.1679
CKMT1A	127.578	105.923	83.2396	55.5353	74.8849	51.4221	108.417	265.64	46.0511	77.7559	158.415	60.6905	88.9859	525.721	40.5143	194.233	28.0225	88.2206	84.2662	33.5782	54.8328	135.13	70.0678	63.0451	228.835	431.659	65.8051	65.5868	21.3362	37.7257	44.5902	51.5523	52.0119	57.4783	68.7319	119.283	101.904	465.876	520.624	349.066	105.348	129.965	79.023	259.264	84.8739	318.382	238.34	65.0489	38.1331
AMIGO3	95.4759	84.5584	66.7089	87.4931	157.592	129.658	155.169	80.5834	137.454	122.654	57.5751	101.877	215.735	33.8456	152.917	109.306	68.0243	85.4785	133.889	118.772	116.541	45.882	100.542	82.6264	103.069	63.6961	125.125	162.627	109.831	163.435	98.0958	90.1985	149.946	149.998	112.929	88.9211	65.8326	42.5279	50.6965	59.6923	88.5887	111.723	103.191	65.7598	137.189	93.4669	53.9902	116.692	114.26
MGC48637	44.9854	53.0542	44.7227	40.5984	50.422	53.5576	45.388	56.1853	52.7822	76.4036	32.3498	46.0494	51.3985	45.5345	37.132	38.5068	38.2153	48.1683	47.9238	39.6497	49.0486	53.2621	32.3728	39.0649	39.72	38.9115	44.5549	40.8305	42.2562	27.2053	61.5128	38.2188	35.1523	38.673	38.0139	64.9233	56.918	60.5895	45.2198	35.012	50.5502	35.0485	43.6104	82.909	43.6484	61.1331	41.6913	36.9596	42.5662
CD300E	70.2545	130.038	37.2257	60.0301	42.2403	44.6297	37.4667	73.7991	73.5829	169.451	49.4262	69.2303	40.7862	36.6253	32.5132	33.4953	58.7628	69.8312	69.5409	58.2192	72.4904	81.127	28.7343	33.7017	58.781	31.8423	37.1113	31.7505	70.0303	41.6078	126.918	34.6293	39.2355	50.6556	72.2726	116.173	93.8529	35.526	68.9527	45.6656	49.6823	50.3899	39.2467	111.239	47.4737	45.8626	23.726	46.4276	65.6428
DKFZp686J0529	104.806	92.6232	117.71	92.4572	47.6365	28.0468	52.132	90.9614	64.7791	55.9814	9.59099	38.8306	34.015	11.903	29.9224	65.6744	83.2442	84.2153	101.785	78.397	67.0874	36.8272	40.5072	72.3096	43.8572	22.1054	57.2596	127.982	98.9951	87.5167	100.253	89.9764	96.6277	97.4975	113.654	27.1499	31.1144	21.8264	14.7224	19.0435	31.6786	27.2161	29.0498	26.8475	26.3595	21.8933	48.1792	74.9054	61.6213
KRT6C	66.6929	36.1023	32.4656	45.3394	40.5783	43.8835	32.1851	19.9283	55.3003	44.2703	16.4283	59.5947	33.7745	13.5015	29.2191	30.2208	47.9388	55.5586	55.2971	42.4156	61.7875	79.763	24.6041	29.9493	18.0702	11.1599	32.3526	21.3326	46.5289	29.3816	29.287	18.6095	17.2942	14.2281	32.789	96.3769	65.8433	18.6697	21.2153	54.7896	59.5235	90.2487	49.7781	89.9161	59.3631	54.1912	6.78058	23.4157	37.024
TTTY20	55.9731	52.2866	39.8833	68.7057	38.8762	39.6192	41.1292	36.4768	85.2397	75.4903	147.329	64.4748	47.5591	109.392	33.1126	33.9188	59.4335	73.7724	73.5245	70.5388	68.6495	61.2912	31.5361	34.9696	23.5073	102.813	39.7842	51.4464	127.823	66.8271	65.0904	41.4305	74.089	51.7942	47.3837	71.8944	48.3573	102.577	90.7011	80.7021	25.9359	33.7392	28.3653	33.1669	30.3163	14.9879	133.762	52.0322	88.785
GJB7	38.0583	35.1254	43.6976	43.7817	59.3711	43.2758	65.4315	77.2224	49.9199	44.8789	30.3106	39.1305	46.1129	51.0629	28.7657	79.6097	38.0863	38.9134	37.3942	35.0675	41.2969	35.6999	41.1457	44.4025	27.9705	45.3504	51.4512	54.6513	44.6673	46.0522	35.2788	65.1387	48.1645	58.8442	43.7378	33.3666	43.3659	38.9258	29.6661	29.5852	38.7664	42.4977	34.2252	41.4769	49.0511	26.1568	38.8558	43.1736	53.3469
MRPL42P5	96.7325	66.325	112.88	78.3515	72.9468	53.7854	66.6631	78.7037	66.4262	28.0309	24.7331	58.268	73.2871	34.2064	61.0168	145.189	68.0689	114.284	64.8947	49.6776	47.469	77.0549	60.5539	79.7551	64.7138	36.7907	102.441	84.8437	81.2913	84.6269	71.5742	91.2763	91.883	60.0617	67.8878	57.269	59.2711	37.3629	29.8855	28.9411	68.0794	107.646	51.4923	44.7636	54.3253	47.0699	48.7177	62.484	75.8939
LOC441191	91.5863	37.179	27.4693	39.063	38.2035	13.5618	27.9709	45.0136	26.133	22.931	34.4454	20.8552	32.59	92.6326	20.5552	28.7601	82.2271	49.2873	235.384	38.1747	48.2827	74.1203	14.2152	17.3215	21.0096	133.732	65.168	17.4723	21.5881	18.0605	33.1777	17.3993	14.2433	20.2256	19.947	108.596	47.5675	44.5879	91.1086	144.148	71.4408	90.5203	63.6478	129.602	72.0429	101.176	28.7812	33.3834	30.7939
MGC12538	48.9662	44.4538	43.3368	48.5605	44.8502	45.7984	43.6903	40.0259	54.0083	51.9345	104.515	50.1314	46.1761	103.542	40.0379	40.6048	46.8687	51.6304	51.5289	48.3512	51.4939	52.1454	38.153	40.9301	34.1674	97.906	43.2739	43.3792	49.957	44.7917	40.3235	47.7506	40.4471	40.7107	40.6172	47.2319	46.5487	96.7761	99.5981	76.6217	55.5313	48.6879	39.1393	37.2819	45.5372	50.5427	109.064	43.535	53.4302
NPSA	50.9606	40.453	53.7562	87.4674	34.0442	27.3912	60.3514	40.9133	87.4402	49.4612	24.0631	31.4917	31.8773	29.9232	32.295	44.4191	84.5634	236.935	68.8372	225.398	35.121	208.476	53.0823	45.5498	47.5289	23.1546	26.75	50.248	115.364	94.9196	90.2355	85.95	97.0047	69.7196	71.5982	51.978	40.9819	19.9785	17.5931	19.3217	43.7645	38.4246	42.9375	29.3037	41.4802	25.8248	25.9691	59.0022	77.867
LOC400960	58.6795	39.1805	71.0126	287.568	54.4385	47.5857	58.119	47.5802	98.1493	31.9803	61.1163	76.1339	55.5742	64.0858	73.1359	36.0006	34.3794	50.9426	57.5098	44.9656	39.6058	42.0632	46.5978	69.2662	58.8363	58.1586	35.1946	48.601	37.9657	64.84	50.8157	60.5642	65.6691	79.4289	80.9971	29.1654	47.7546	57.0178	53.0734	56.3786	50.5423	46.0176	48.3288	60.5087	46.8658	56.7571	87.5922	71.5668	39.8179
KIAA1856	47.9094	47.5642	36.1176	47.7104	20.9837	27.3635	37.2108	46.6591	37.3688	46.456	138.907	69.3057	37.6754	87.076	64.9743	71.4296	62.9311	31.4231	72.1487	77.9039	83.5277	71.0926	39.2255	65.9227	41.9735	94.9539	45.2414	29.1744	69.7918	40.3768	71.2474	39.4311	40.4842	38.564	38.866	79.6939	44.9768	109.943	108.575	110.529	46.2935	44.6555	44.4538	45.2935	43.739	39.9848	93.292	35.3205	62.5068
LOC150759	11.5291	43.5132	69.1666	29.0815	142.8	102.479	67.0454	99.3908	140.505	21.4321	186.403	83.3883	33.7398	83.0306	46.0181	54.3698	127.138	59.5073	144.756	62.2789	91.0492	33.0466	88.5267	50.909	75.1121	219.904	94.2284	38.5625	57.8695	45.9677	66.3407	46.1306	45.852	50.969	50.9718	74.401	58.5956	220.342	224.084	222.637	58.9922	59.0641	57.5843	67.7521	57.3392	66.1228	301.116	49.3616	65.5498
KIAA1751	119.168	104.035	46.6969	88.8403	49.4218	26.2728	27.6533	42.8473	51.108	65.5453	82.5136	69.9484	27.0871	58.0815	35.7671	25.6402	68.6616	100.39	67.295	46.1874	130.798	68.0141	50.4965	25.5478	54.6123	71.2119	48.4823	26.4074	62.5789	28.9199	99.9028	29.6329	28.6501	43.1832	43.002	127.413	58.1305	96.9238	102.882	99.8166	58.4158	59.8358	55.4141	96.0559	55.1797	57.4004	49.987	33.0339	63.4861
LOC283454	18.82	21.0376	30.2501	22.9453	137.343	53.7389	173.346	101.064	33.4354	46.8031	34.0259	17.4383	80.6952	152.772	44.0849	37.987	47.748	32.3254	34.1278	18.8642	43.1416	41.192	19.7033	26.5012	68.7012	58.639	84.5683	75.5942	20.1592	27.9604	21.623	29.1724	27.5745	28.0463	27.8029	51.0471	70.2105	75.4267	82.2691	78.3868	69.9234	73.259	66.023	79.3741	66.0398	101.014	40.9957	41.5989	26.0416
MTCP1	48.415	143.536	61.3691	127.646	60.0216	70.7435	81.6694	80.3772	104.393	42.2709	48.3845	50.9017	57.7019	49.2075	59.2048	108.052	127.214	57.8969	56.2115	98.911	88.1285	48.3145	39.7123	54.8075	65.8278	36.0768	78.2477	87.652	107.764	85.3664	83.4331	81.6988	86.0294	61.8685	62.668	96.2275	73.9982	41.3376	39.5967	41.1342	76.9277	72.358	74.2725	55.3804	72.7158	56.8614	30.0845	64.2162	85.2768
PRKY	145.05	116.3	34.9265	58.0194	43.9405	33.8511	37.4753	36.9465	146.917	63.3534	138.863	131.484	27.0022	28.437	45.6849	38.1494	141.519	76.7147	95.9207	79.6515	159.218	112.914	48.2641	35.6682	41.4871	36.8827	35.7893	35.7639	29.1049	74.4927	30.44	70.8904	75.2322	74.0229	75.0541	22.125	55.1256	61.14	57.7728	60.4354	57.2523	53.5487	55.9319	55.2929	54.8081	67.7706	85.2667	78.7242	42.2825
C3orf27	42.179	80.3766	51.3576	57.2611	53.492	57.4407	58.057	48.2787	24.1585	34.0361	43.8044	47.1308	50.174	44.2848	61.2636	59.3762	60.7632	37.3666	37.1396	53.2959	89.7704	68.6161	175.626	117.7	104.401	33.3574	126.696	51.8562	27.0812	56.8977	33.2793	56.5935	56.7951	65.5815	65.7881	37.932	78.1575	37.4209	37.9529	37.9422	79.66	78.6423	76.2785	96.4626	75.4261	97.4634	36.5571	74.9593	35.9917
NAG18	51.3495	46.78	260.089	114.697	129.44	124.552	122.823	34.3698	109.285	34.6893	29.6014	132.392	118.86	60.2491	38.0692	76.7464	92.4149	115.737	80.9682	222.303	89.8365	85.4857	93.6593	49.9337	31.2533	64.8916	106.87	115.421	186.559	148.506	65.4079	134.677	151.542	47.7969	49.0976	98.6658	74.8094	68.594	61.0183	66.7788	80.2922	70.4752	77.5081	24.0958	74.6437	42.8661	83.7743	88.8449	123.264
IGKC	68.6618	158.256	386.043	80.0578	88.5208	318.778	52.0569	105.427	196.581	600.112	139.301	178.63	108.44	230.409	135.794	70.1943	123.195	64.3503	111.667	226.794	145.716	129.773	101.677	155.553	79.1355	115.525	105.76	58.9554	228.738	172.059	120.809	168.585	172.586	87.1706	87.719	232.398	171.885	72.0616	70.9033	72.0996	175.502	170.401	171.35	89.511	169.386	120.068	36.595	117.823	168.97
RGSL1	72.9906	40.0234	63.308	76.1061	47.79	37.8911	65.7326	41.1887	52.5631	51.0765	79.2787	50.2676	52.1416	71.6186	50.272	74.8632	75.9582	47.2202	49.0369	43.0393	41.42	64.3207	92.2986	43.702	63.3855	90.7339	47.069	45.8146	56.2382	52.4384	57.8318	51.0235	52.6701	51.3197	51.744	55.2289	50.4341	93.6382	91.4262	93.5526	51.7792	49.8012	50.3636	50.8433	49.6392	49.5962	118.075	50.5654	54.5013
BEAN	101.734	137.13	28.9583	123.68	31.7016	23.8324	29.0698	17.1956	42.1098	95.5353	56.9956	82.2469	97.3452	24.6309	28.0144	36.3654	96.3431	43.6802	28.2453	26.1929	48.1009	25.5591	20.1555	37.1305	36.551	25.5131	35.7881	27.6974	78.7452	41.5754	106.198	38.6055	42.1449	50.7178	51.8126	60.6592	30.5577	41.322	38.2797	40.8618	32.5344	29.3711	30.9013	38.8525	29.8675	21.2623	43.56	28.4844	66.0053
MUC5AC	80.3843	52.573	57.9535	100.177	60.4671	43.6607	64.7999	18.2641	77.7714	29.4292	62.5426	63.7084	62.6215	47.468	66.3269	44.2415	73.2394	63.7031	66.0125	85.8402	49.7013	101.94	56.1382	54.2576	104.944	46.4084	35.6489	62.3054	68.481	56.5064	42.9098	56.0501	56.4094	32.8055	32.9428	100.207	80.753	57.412	58.2347	58.3155	82.6767	81.2449	78.5473	50.7736	77.4696	73.3879	29.7256	48.6187	58.3573
MUC3A	271.929	82.5954	155.496	67.341	88.3148	37.8342	53.1793	107.554	72.7644	46.4197	75.4971	52.9696	50.7209	51.2439	95.4449	53.117	80.6315	56.138	86.1049	128.552	86	81.0877	83.8375	47.746	52.8522	80.8092	46.6305	61.771	94.4664	100.802	77.5549	92.2894	102.617	75.9412	77.8232	56.1396	57.1887	80.2572	72.4295	78.5139	61.0947	54.2646	58.8203	43.5484	56.7781	49.8487	125.009	81.6316	75.9035
HLA-J	260.834	414.446	225.106	287.14	287.564	271.987	204.809	220.924	391.008	221.754	146.753	337.722	258.55	348.025	174.712	180.979	282.755	440.592	539.564	228.404	348.796	225.15	221.674	260.713	184.878	276.821	257.85	248.456	334.132	332.367	235.118	314.994	335.602	216.75	220.15	282.504	271.356	201.869	191.214	200.413	284.206	263.824	273.154	183.059	266.364	228.812	185.062	277.713	273.547
C10orf110	185.175	74.2913	40.0532	186.493	52.4539	56.5934	58.0287	61.9812	61.8382	53.9655	27.5414	57.093	32.0299	31.8992	48.9238	34.3972	61.1803	48.462	54.5271	38.2845	46.0805	41.8949	37.8507	27.7619	88.6304	21.2541	36.2651	98.9628	60.5091	53.9867	103.043	51.7491	54.3681	85.5316	86.6177	57.2343	49.5043	25.3538	24.3957	25.2892	51.5045	48.5121	49.4938	81.6966	48.4294	45.7339	16.5327	49.1836	57.1928
FKSG43	452.523	110.245	39.0028	121.796	56.222	54.8261	85.8692	44.9895	55.5185	137.677	65.6017	180.216	67.6034	72.3026	44.1725	75.9571	94.6423	70.7833	68.0958	156.256	116.542	110.526	50.4807	156.868	60.1617	34.013	43.9316	46.3372	89.0005	55.7488	83.9569	56.9663	55.2239	48.4147	48.2663	193.648	119.132	69.7706	74.1602	72.0483	120.368	122.683	113.003	116.281	112.172	108.577	29.0926	55.0096	82.629
FLJ31306	104.166	70.4246	112.245	101.73	180.225	182.345	137.706	58.7248	103.335	55.7658	48.3427	79.927	45.9652	91.8651	182.745	154.368	109.775	163.113	141.34	136.694	134.515	156.83	127.034	108.274	140.833	96.0263	205.387	101.37	71.9663	81.3591	100.53	81.7776	81.0829	108.854	108.846	100.275	112.13	175.533	179.548	177.951	113.082	113.338	109.587	158.472	108.999	146.502	174.218	103.584	84.9948
FBXL17	31.6093	51.1244	39.9647	46.722	87.6726	97.7186	55.816	249.11	39.9574	113.378	80.5044	68.1781	105.729	31.0499	151.869	28.4277	120.312	53.1285	71.8489	85.4623	75.4598	34.8291	77.0638	172.673	46.0859	74.5648	108.261	60.5595	57.1369	65.7058	47.8803	64.6732	65.6491	49.9089	50.2459	87.4254	97.391	57.687	58.2795	58.6998	100.66	97.7588	94.3611	81.5336	92.5723	111.538	30.4236	67.6448	51.0075
C9orf109	149.765	48.7099	42.4927	370.021	118.181	89.7315	63.9897	61.4628	130.628	141.754	27.3585	329.163	120.031	108.37	53.279	149.148	63.23	153.243	52.4198	137.375	155.027	174.019	68.2805	88.3566	300.293	15.5431	78.7882	251.463	257.391	173.249	127.829	163.449	175.273	81.0391	82.3663	186.247	121.472	29.2628	27.3767	28.8654	126.988	117.396	123.574	57.4329	120.667	69.1351	14.9184	99.3682	169.577
LOC389458	40.727	136.152	56.077	33.9873	69.3341	58.2679	90.9184	125.669	59.0217	67.7428	148.749	14.7897	102.655	293.306	31.7144	166.24	37.1643	95.7298	39.7618	24.6382	38.6592	63.8549	109.785	35.5519	45.3824	110.059	50.8996	110.176	52.1512	54.2567	45.1713	52.7373	54.5132	44.7666	45.1474	50.2804	51.2304	223.08	217.397	222.706	52.6118	50.5402	51.2201	43.4493	50.4775	54.5993	498.341	57.0186	52.7002
FLJ36848	41.0192	156.641	48.7764	32.8603	27.0313	31.6363	33.5052	97.7964	50.5786	69.8403	32.6579	22.3538	50.6672	28.2248	33.2198	71.3049	126.851	45.9157	110.03	289.579	49.3914	65.6207	38.5169	37.2248	111.991	37.1869	29.7676	50.4794	53.1039	40.6356	149.354	39.3064	40.8072	105.129	106.257	60.1225	44.5586	35.3218	34.5879	35.4954	46.2826	44.043	44.0258	122.763	43.1015	45.3219	25.5073	38.2553	55.5162
MGC21675	60.5653	318.553	71.9584	115.567	51.0363	65.1756	47.8896	184.09	66.94	32.6415	49.7755	68.4651	42.1705	81.9654	29.8465	192.138	226.274	38.5647	56.2548	87.3905	97.1136	39.3464	95.5047	54.3597	80.8602	135.051	64.4331	68.2041	59.6907	47.6545	82.8284	47.6325	47.4615	60.7378	60.8905	101.103	78.7873	137.966	141.984	140.99	80.5352	79.8338	75.9041	110.692	74.9051	90.2668	98.2779	51.4157	63.2206
C17orf72	71.7045	90.3249	145.468	231.997	56.4921	59.8536	58.055	68.232	130.729	128.032	121.719	155.798	65.528	122.609	53.4742	56.4017	248.692	124.596	69.1035	79.7927	88.138	77.0422	58.7031	34.4764	46.6099	43.0309	39.5162	58.9971	221.742	75.9429	201.306	72.6294	76.5285	64.2356	65.0857	202.205	67.1253	94.2374	90.3205	93.8544	69.8909	65.6521	67.2697	58.9074	65.8006	50.3306	71.3634	53.6351	129.611
LOC344178	76.1366	128.712	44.331	70.6795	48.2312	50.3012	44.775	78.3555	84.7182	165.427	107.929	77.2597	48.7631	80.131	39.0048	39.9989	67.8676	79.6014	79.3215	69.4962	80.6886	85.6019	35.4533	40.389	61.7895	71.8323	44.2157	41.4627	86.826	42.3347	164.908	41.7307	42.3424	75.0076	75.4251	112.936	53.7986	93.5724	93.805	94.5818	55.1569	53.8143	52.7341	101.786	51.9838	51.5906	70.2468	41.2457	81.9376
LOC440338	69.1153	71.7255	83.1475	62.1314	91.4595	95.5334	83.7397	90.8252	73.7451	90.175	20.9392	69.0164	90.2901	32.6851	73.9733	75.8104	60.5076	70.1307	69.8903	60.7982	71.8121	77.681	67.0481	76.331	73.9649	29.2277	82.9368	74.8999	61.5751	67.6591	69.6053	67.4806	67.4988	71.9012	72.074	87.8406	94.783	32.909	33.4868	33.3931	96.4175	95.5308	92.4093	107.865	91.4712	102.252	17.5046	70.1247	58.8512
LOC646652	245.175	103.808	78.9338	217.313	87.267	91.2326	79.4021	35.2872	257.068	129.434	50.1504	243.161	85.2809	21.1302	70.5168	72.2569	212.876	245.661	244.824	212.196	252.66	275.669	63.8098	72.6672	29.1032	18.8655	78.7351	69.9479	431.844	110.215	184.98	110.53	109.775	44.15	44.202	680.055	170.421	33.7972	34.7382	34.4353	173.116	172.619	165.085	73.9546	163.501	83.0526	9.92849	55.9582	219.102
LOC643896	70.7523	64.6309	94.2703	70.7713	98.7535	101.793	95.5163	88.1004	83.1352	82.0417	27.7374	73.717	104.064	43.3651	83.4953	85.2701	66.7876	77.4163	77.1887	70.4531	76.8093	77.6576	77.8363	86.3783	68.8518	39.9605	94.0655	95.8031	77.5586	94.2589	68.5574	91.4294	94.7339	79.0331	79.7562	74.8999	88.9953	39.3369	38.2718	39.2731	91.5892	87.719	88.9491	76.9177	87.5566	86.8321	30.4658	90.107	68.1473
CYorf15B	55.926	91.0008	70.6621	48.8908	78.8414	82.7192	71.0829	122.017	58.4864	114.992	32.5197	55.3014	76.6445	55.0134	62.6957	64.3547	47.9176	55.7994	55.5958	47.6203	57.5963	63.4363	56.2839	64.7205	99.6556	48.6821	70.4715	61.7088	42.4692	48.9247	77.9337	49.1077	48.7209	84.0423	84.1203	67.1736	76.0211	51.1581	52.634	52.1336	77.1701	77.0404	73.6245	141.432	72.9452	98.1742	35.4343	61.1267	48.1194
FLJ31401	43.2616	31.5368	61.0132	34.8871	71.4559	76.2985	61.2967	48.5005	43.778	41.9759	77.2689	41.8502	66.9854	163.814	52.7051	54.5272	34.5158	41.6915	41.4937	33.5042	43.9878	51.1277	45.5196	54.7612	38.4386	138.857	60.7992	48.8329	29.4417	35.796	26.585	36.2916	35.5428	29.999	29.959	55.4113	66.1889	128.42	134.523	131.817	67.0001	67.6745	63.3817	61.2822	62.871	92.6644	102.58	44.7125	31.1955
LOC114227	76.1693	61.7887	107.706	70.2635	119.522	126.129	109.264	92.2651	89.3345	86.532	115.703	78.2506	122.673	222.404	90.7132	93.7566	66.192	81.9027	81.5253	68.9032	82.9423	88.7038	80.2473	95.0802	66.7068	193.202	107.339	100.595	66.7186	82.2284	56.7031	80.4069	82.3621	64.4473	64.9573	84.6967	101.448	183.333	182.312	185.116	104.736	101.054	99.5337	85.3493	97.747	123.038	211	91.3256	62.7814
gm127	71.9264	64.9585	84.1066	78.2488	85.4541	87.6162	85.8125	76.284	93.674	86.4804	31.2279	78.0209	95.626	40.6688	72.7344	74.3386	71.3433	84.7799	84.5215	78.8966	81.9458	78.7105	68.5072	75.8291	55.3776	37.8478	83.9171	94.2267	94.896	98.5692	79.2163	94.1188	99.4929	78.6385	79.6537	72.3941	73.3851	42.1804	39.9776	41.7012	75.974	71.3991	74.4644	58.8961	73.0959	61.111	40.6839	81.9484	78.1346
LOC284112	110.894	63.7694	158.003	104.319	173.192	181.924	160.315	95.2918	130.853	87.9385	19.3501	114.477	179.221	36.3711	134.135	138.336	98.1171	120.122	119.604	102.656	121.012	127.722	119.878	140.314	69.6027	31.9579	157.5	150.698	115.934	146.779	67.018	142.958	147.175	78.359	79.0546	139.059	171.002	33.8106	33.4056	34.0591	176.83	169.79	168.383	97.444	165.232	166.211	13.277	134.008	91.0187
[truncated: 18,249 more rows]
[truncated: 30 more columns]
