# Supplementary material for: Gene Expression Analysis Reveals Age and Ethnicity Signatures Between Young and Old Adults in Human PBMC
Source: Front Aging. 2022 Feb 3;2:797040. doi: 10.3389/fragi.2021.797040 (PMC9261324; doi:10.3389/fragi.2021.797040)
Supplement: Supplementary file 2 [file Table3.XLSX]

## Sheet: Table 2.2
Supplementary Table 2.2 : The microarry data for 153 individuals from 10KIP
GeneID	SUB120487	SUB120488	SUB133718	SUB133719	SUB133722	SUB133727	SUB133728	SUB133733	SUB133735	SUB133740	SUB133741	SUB133742	SUB137486	SUB137493	SUB137601	SUB137621	SUB137636	SUB137653	SUB137667	SUB137681	SUB137703	SUB137712	SUB137716	SUB137719	SUB137728	SUB137734	SUB137736	SUB137740	SUB137746	SUB137749	SUB137750	SUB137772	SUB137812	SUB137824	SUB137837	SUB137842	SUB137848	SUB137863	SUB137866	SUB137887	SUB137889	SUB167028	SUB167029	SUB167030	SUB167038	SUB167039	SUB167040	SUB167048	SUB167050
GAPDH	2171.29	771.783	839.56	1779.78	1306.83	918.354	869.896	1735.21	627.143	1558.73	1825.79	1185.14	987.688	1005.91	982.572	1079.94	1079.5	1450.13	877.798	1080.39	1573.83	1396.04	1097.33	1208.15	1120.84	1487.71	1210.8	1342.86	1044.71	1004.75	1326.68	854.323	1395.88	676.145	774.983	934.016	1879.18	2109.71	1470.2	1283.82	787.932	988.481	1121.65	1178.04	1494.93	1368.75	960.438	961.521	991.109
SPP1	45.3714	56.4494	57.2095	36.7466	38.222	38.3497	30.0542	52.1371	28.9973	42.4632	43.8101	59.1514	60.4189	36.8583	40.336	47.0643	38.5293	28.0692	31.5441	66.5897	64.1135	52.9352	37.8561	38.6601	59.0177	43.2238	57.6794	56.0105	64.2612	36.2537	24.0683	47.4088	67.7754	44.734	46.5201	25.1244	30.86	73.3305	35.2462	40.4446	49.7822	50.1469	28.4503	58.6452	68.0335	35.3483	45.6685	44.3155	36.6446
MFN2	101.637	139.677	105.386	95.983	18.7589	29.9733	94.1306	91.1155	94.3602	82.3105	89.4843	41.1038	33.5557	36.7777	52.7232	46.2583	51.4477	36.5179	100.294	69.182	54.0007	44.002	39.5366	40.8545	55.3932	46.1047	59.573	55.2652	78.1867	94.6178	47.4331	101.877	160.943	35.2063	58.0091	488.808	34.6549	102.123	53.4807	95.1671	45.1764	65.7775	76.1476	72.377	34.7007	33.6682	30.652	86.8673	129.877
FBXL10	101.246	159.411	104.827	99.3715	275.717	145.449	151.508	116.494	67.0918	85.0754	134.807	265.808	96.2025	115.204	120.373	81.3767	87.9542	188.964	112.035	126.422	106.177	71.1493	83.0158	103.622	82.0535	111.142	105.97	112.158	111.75	129.892	255.642	108.461	137.582	110.604	176.472	196.686	237.666	319.772	121.627	91.317	94.2229	64.7273	127.516	107.047	113.131	200.028	98.4048	140.202	211.741
MBTPS1	204.23	67.9479	70.5063	72.9137	66.3025	114.864	108.224	47.6117	179.492	69.3293	41.9771	99.3346	28.5009	47.4445	38.693	64.7457	163.678	312.107	114.512	139.274	112.936	106.336	84.8222	95.865	56.5923	113.408	42.133	64.3292	94.0319	106.183	51.1978	49.9591	42.6978	30.4725	258.769	121.213	80.2193	80.6188	87.92	47.4338	37.6046	75.8422	175.18	52.4161	56.394	71.5231	104.726	162.274	71.8141
MKL1	66.0029	32.3708	82.2569	35.6843	15.1683	61.279	113.754	88.5701	67.7803	82.4918	24.1277	26.6582	50.147	31.5459	56.6336	27.8907	37.8593	136.166	21.361	74.3483	48.8698	40.9167	39.0526	37.17	25.9547	61.0393	47.7219	19.0215	84.1358	84.9911	144.78	17.7142	108.104	40.6718	92.4623	136.143	9.23157	9.76971	25.1915	33.9169	86.1069	46.4579	29.1521	85.687	28.2491	53.8996	258.836	32.575	28.7176
FHOD1	159.529	113.056	138.622	121.46	77.9438	57.9205	67.2245	110.183	226.333	134.292	111.231	84.8448	100.284	123.536	131.161	94.6769	64.1643	147.48	131.046	48.2692	48.7339	82.0487	108.819	126.155	107.064	120.999	106.517	84.8456	35.1683	102.215	81.2474	104.645	102.773	131.137	148.184	116.813	101.34	131.489	134.272	105.498	96.0428	86.1078	93.3395	123.877	134.643	182.959	49.0387	73.3414	100.97
KRAS	66.0205	175.393	64.6693	80.1078	129.179	85.5403	69.412	63.5497	39.0021	125.76	78.1932	119.265	253.67	14.2621	47.8188	46.2047	75.1143	151.414	229.473	62.3261	29.8038	31.2864	206.168	29.9659	44.043	42.7855	49.6592	44.8453	58.5796	39.5481	96.5488	62.5894	296.272	69.0437	147.155	88.5641	107.53	86.3995	51.9066	88.1878	79.7352	66.0504	101.614	62.8074	69.9729	69.9329	30.6376	131.981	139.566
HMGN1	567.922	513.398	1091.76	475.207	452.298	1146.93	1548.14	550.508	1538.46	1016.93	550.874	671.546	735.841	1164.26	1296.42	824.807	2053.9	1009.81	770.081	980.324	374.227	1281	901.466	1370	802.589	1298.94	789.4	757.522	474.722	802.756	269.106	781.194	674.23	790.229	499.046	467.214	543.463	1325.06	1760.5	783.268	562.466	706.525	2221.57	716.207	552.336	328.613	709.567	789.45	862.13
MRPL43	449.243	55.1953	210.388	78.2233	121.796	66.2333	152.888	119.877	65.1578	93.1221	214.271	121.538	55.4786	118.335	89.8799	75.3082	109.151	136.676	49.1007	93.4884	142.904	275.792	49.369	177.927	60.6141	202.457	64.2033	282.579	54.7799	137.08	67.3701	310.753	102.359	62.9784	251.022	139.837	259.216	197.664	100.712	238.973	88.048	145.746	117.198	90.6272	83.3974	112.213	488.156	99.0549	71.1248
SECTM1	117.453	59.9381	123.12	71.5226	273.68	100.342	109.832	100.796	62.3622	56.9135	59.7538	189.564	84.7547	111.655	89.4046	95.584	76.1005	280.455	112.878	65.8011	53.9872	114.165	90.4446	77.0017	90.7352	114.164	97.8493	74.7136	33.945	55.8285	109.814	93.1021	94.3019	98.7006	164.588	694.809	142.947	67.7171	73.7866	105.438	83.9363	215.778	102.039	69.2974	57.2674	44.1746	103.024	140.294	105.873
TMEM98	26.0188	14.8241	16.6603	45.4041	18.5497	69.1157	30.0197	32.5788	34.3443	37.9646	14.3579	33.7732	31.2866	22.2482	20.2807	25.6911	24.1876	90.34	30.4728	32.0797	20.2553	27.2607	10.5662	15.9313	26.3285	26.0905	28.5615	16.1905	19.8415	17.6119	74.3455	28.5181	19.2758	25.1708	65.7986	136.347	62.6992	41.7994	15.6077	32.7946	22.1976	47.1049	33.8416	29.4507	16.6211	42.411	25.283	20.3756	43.6588
FLJ40722	64.1077	83.0903	41.2623	52.3972	98.7251	32.3581	39.2591	30.4901	35.7952	39.823	56.2426	71.6486	74.4731	21.1907	57.796	73.4641	11.7883	2.5308	42.5159	73.5063	22.1103	66.8614	79.4892	63.7043	85.241	22.9594	78.1187	62.7338	85.1682	55.1838	25.9688	82.8578	62.006	46.7672	35.5339	85.999	40.5504	71.0976	65.7808	50.4356	59.6869	39.3546	32.6647	45.3231	64.661	71.6231	95.3091	76.4306	45.8449
SHH	29.8189	23.2015	28.3722	31.1156	15.3719	25.0413	44.5697	43.6297	19.3127	34.4006	35.5335	34.6011	14.8548	9.33223	30.4613	46.5788	51.8664	89.7239	15.976	45.7763	21.5782	9.64662	9.80782	27.6103	9.8757	27.1653	19.0406	13.1057	33.981	34.2522	45.7572	8.29987	55.1589	18.9363	42.9405	49.0582	183.176	34.9195	13.9281	48.2224	38.8823	20.1446	69.3199	40.6856	37.6721	23.7679	49.4515	44.1209	28.6624
CLK1	156.735	253.994	245.031	143.211	81.6757	221.549	307.718	184.942	414.41	286.776	163.492	198.389	257.399	234.759	237.88	240.556	100.024	182.8	200.972	227.93	134.608	224.211	279.123	172.057	261.143	247.357	264.619	207.788	382.166	180.054	228.318	205.991	89.8104	211.141	176.19	280.254	255.434	68.1691	181.972	223.072	257.01	161.783	454.477	202.763	114.545	126.381	111.48	304.48	172.508
OPA3	69.8019	32.2904	29.2934	139.38	30.7575	40.3135	154.468	92.5832	64.9857	57.7298	133.682	44.5118	98.678	87.7984	120.881	107.985	41.3088	30.3015	101.543	87.093	33.3864	104.397	95.7601	103.575	80.3935	63.9158	92.7661	86.9587	11.0982	41.0231	51.7377	101.585	61.217	87.0964	57.5333	48.1461	129.675	26.2577	109.194	91.0331	101.145	102.217	119.841	61.8203	40.3526	22.9009	32.9295	52.2479	92.693
IL10RA	488.014	451.197	282.385	743.038	531.901	338.243	339.003	716.25	297.525	830.361	1164.93	310.764	929.46	272.232	810.234	172.497	689.583	767.809	285.938	680.945	137.7	510.213	267.174	687.271	97.407	235.22	364.194	256.103	494.762	592.861	1691.27	298.907	150.631	806.23	480.346	645.25	465.447	71.5247	719.969	354.692	717.039	291.054	305.713	634.861	427.843	685.482	3575.99	885.366	761.546
SLC15A1	22.9074	44.6424	43.9921	31.1952	24.6186	25.4869	27.7418	27.749	27.5875	57.2085	60.8039	45.8773	33.4751	44.0941	59.0718	41.2057	11.385	76.6892	40.8364	40.3124	35.0883	50.2176	28.7464	9.65326	34.7188	54.0969	36.8023	45.3043	37.528	56.9278	25.2368	11.2158	42.5066	40.279	13.4299	24.5416	64.3786	38.9564	35.6778	39.44	34.0089	23.7052	23.0393	73.2032	56.0263	26.9709	24.6413	34.9783	31.0966
RHOF	104.342	52.6575	51.435	126.504	117.274	71.0467	47.9852	45.465	40.9819	108.234	199.861	51.4722	80.6996	88.3154	85.5923	85.4457	91.4825	105.581	90.6168	34.2316	72.7538	45.2761	83.0955	100.709	117.847	120.823	102.447	76.2512	64.6608	143.845	51.7559	78.897	57.4974	84.8096	46.2693	12.9671	89.2947	43.0966	109.783	82.2436	73.6976	48.5284	92.5029	97.5606	262.776	126.023	172.506	84.5505	60.4243
PLAC8	2139.23	272.989	447.775	1265.74	240.983	265.261	266.476	708.396	459.503	1038.13	1279.89	148.499	485.603	733.8	471.174	505.296	411.877	728.464	612.962	672.998	250.725	456.618	514.082	684.329	503.043	491.519	525.118	591.281	376.406	138.509	143.281	709.154	520.661	596.732	101.705	132.859	698.857	322.417	698.08	588.566	596.243	1042.71	659.618	710.179	299.785	483.259	141.892	1107.47	232.51
GTF2I	184.245	133.304	396.873	158.58	91.8801	103.273	76.0396	75.7016	181.152	136.195	178.053	139.245	168.488	193.32	198.969	165.646	117.584	148.692	184.687	202.723	288.738	213.173	172.839	100.911	193.721	151.702	165.805	263.217	149.244	39.6273	25.3622	176.164	219.459	210.141	57.7445	53.1451	53.6303	179.432	226.527	176.209	161.17	95.018	173.189	95.8205	157.515	205.646	199.59	152.512	119.085
TXNDC2	38.9669	36.0996	39.8162	78.8511	78.3643	62.2228	39.5889	72.1105	52.7236	31.9287	46.4002	64.7472	61.1553	72.5993	96.0787	59.3266	54.658	82.5592	77.0286	79.5317	36.8606	56.5105	64.8475	79.0059	46.1585	18.2305	63.5758	67.3792	90.874	6.40663	86.8513	63.5404	21.9418	97.6624	45.7472	23.486	15.7735	32.3328	78.3611	80.8089	77.6121	96.6805	96.4377	49.7525	52.3491	69.6857	47.0649	45.2095	35.6818
ZZZ3	91.3752	130.773	138.679	156.533	90.1574	92.5588	104.513	113.994	305.429	204.368	116.37	96.1458	108.307	111.157	169.222	126.558	126.986	192.504	137.957	165.932	181.628	146.778	128.808	129.795	119.751	159.678	117.545	110.132	214.507	149.59	187.133	158.916	121.014	155.3	247.636	62.0022	273.945	151.097	121.497	158.884	149.903	137.133	202.075	174.679	97.3326	125.033	59.0988	174.125	184.954
C6orf62	176.208	576.472	265.37	220.301	134.89	148.282	152.569	147.993	269.814	184.404	215.068	69.9136	209.19	184.265	144.473	207.245	188.95	93.5714	158.248	187.419	157.664	156.546	179.501	183.989	240.347	380.671	198.848	66.9641	192.19	65.157	150.509	171.623	235.285	152.741	216.791	696.767	113.426	152.078	222.698	196.771	77.438	177.819	263.554	140.555	128.191	119.526	119.681	218.557	218.912
AGPAT3	19.5449	24.9894	50.608	49.0482	25.9018	89.0347	120.686	84.1415	61.319	80.2909	51.8612	26.935	28.324	74.4188	32.8037	44.0135	70.2249	108.404	48.8538	40.8066	61.0964	49.9724	54.9467	41.4681	58.4199	50.8865	50.6448	50.9548	29.1113	63.2962	550.723	46.5039	50.6573	35.9529	58.1569	66.3845	725.376	86.7627	28.6913	42.7528	50.0588	78.3498	93.0991	66.6026	37.8266	22.2376	32.0005	29.7681	36.3069
ITGA3	48.2434	33.6877	32.1509	69.5939	45.7888	29.1152	27.4976	47.5458	34.5472	51.6116	76.2856	40.763	23.9012	41.193	58.0141	37.237	57.2764	62.303	41.3237	48.6171	33.7968	43.4468	36.8573	46.5474	27.11	23.8308	31.6245	19.7442	11.8577	48.8946	64.8351	44.5527	50.7567	47.0933	34.1359	117.064	144.598	33.6861	43.3822	39.7664	53.1551	71.2777	71.2162	59.5341	29.5405	29.1576	31.2086	28.33	66.9257
MED6	147.641	238.579	190.658	68.6304	139.595	293.247	424.132	124.325	313.199	260.04	73.6821	132.673	154.358	136.34	154.958	164.017	138.437	356.036	179.306	102.273	173.409	236.354	142.161	106.358	146.76	79.1922	147.706	93.6147	80.5377	65.0707	73.1374	72.3899	203.555	121.767	165.787	1818.6	402.744	161.603	74.3366	139.628	139.618	202.244	250.02	164.293	171.845	135.74	34.8871	95.4336	237.782
FAM134A	181.477	115.132	179.341	128.636	145.897	129.572	244.344	81.8039	193.892	91.8736	243.232	154.123	133.794	172	248.518	184.051	53.8692	999.148	188.383	204.105	21.96	99.4812	167.197	147.583	96.2175	47.4846	140.224	82.9252	101.969	77.8595	375.481	111.675	217.51	207.168	99.6251	131.521	166.314	81.2369	131.065	200.097	142.377	64.5576	187.896	163.645	73.4805	189.202	411.549	160.824	134.143
RIOK2	81.0391	236.978	81.0154	87.8386	66.8817	69.8369	121.103	69.6863	209.321	106.769	75.4736	58.9374	70.9032	73.994	117.584	62.1783	68.2987	165.526	88.1404	100.207	70.6471	106.236	103.538	65.5533	92.4031	90.2211	72.0847	109.747	110.162	90.4919	76.8992	109.698	103.623	69.9665	96.952	71.5368	68.6038	124.064	69.246	89.7526	77.8869	88.0382	144.092	105.076	55.1343	45.2197	61.2371	155.003	129.448
SPAG11B	25.4701	47.6652	27.7602	24.6475	27.7221	33.8615	36.6554	48.3748	32.3571	27.3146	37.4663	33.3938	20.8912	32.7771	23.4454	24.7674	22.376	28.8252	32.6607	41.1055	39.8268	31.3077	24.9898	21.5439	22.7452	28.114	33.8269	27.1586	79.8322	29.6574	76.822	46.1816	70.5522	26.1059	21.8755	35.0738	11.7707	96.8103	18.4219	43.3656	81.7803	20.6654	23.3409	37.1294	51.9507	42.4484	78.1181	29.4837	42.8704
RET	56.9326	42.1656	21.6301	38.1783	102.388	44.5027	30.8649	27.9761	25.1964	50.2597	45.896	32.9774	32.0127	52.494	55.4766	23.6614	28.2815	54.8444	36.1787	43.3701	32.2792	66.6684	33.8871	41.7101	50.8157	55.9193	21.4578	33.5493	29.0576	45.3849	65.4641	60.5054	27.5005	33.6146	64.228	106.02	21.8638	29.4886	26.4929	24.0201	36.6016	84.2208	37.8406	44.4698	34.4267	36.1498	49.6337	47.3882	31.541
DSP	134.979	52.3138	65.3222	87.0254	302.438	113.542	189.385	45.7044	34.2481	107.918	67.6031	90.3795	126.449	146.984	123.45	126.92	150.644	44.7032	154.256	135.703	28.3308	120.82	133.079	138.776	153.987	72.8448	152.287	149.113	157.009	36.4474	31.3192	129.419	52.295	130.481	127.601	17.9689	64.3131	6.90273	163.053	174.201	137.856	95.1902	275.387	90.8665	55.6091	79.6852	87.9338	28.5909	74.081
UPK1A	68.1753	24.0363	43.6594	18.3145	86.3971	28.7168	34.3812	66.812	11.3868	41.4926	53.7881	35.5224	24.3018	25.9386	40.3262	26.6415	37.5455	15.0437	19.9149	42.2708	35.7446	44.9379	20.7205	36.3888	23.5653	59.9648	21.8578	8.28488	66.3625	58.8847	80.8017	3.40412	34.4235	28.7085	86.0417	253.161	123.862	42.5829	29.8897	34.7456	28.8232	46.5482	34.7301	35.6345	14.1261	18.886	12.6013	35.4604	28.8598
SF3A1	139.087	96.7621	66.1733	128.097	101.764	123.812	105.881	81.2331	137.126	88.7628	115.085	150.988	129.737	137.483	174.71	99.3132	175.76	35.873	89.1825	107.503	97.5416	143.432	141.333	199.322	144.364	109.306	87.5429	144.894	70.559	52.2829	77.845	129.908	86.1053	118.953	108.414	100.915	102.88	89.1522	202.072	119.842	137.244	252.114	103.802	62.9615	93.5388	101.565	102.533	84.7249	111.283
GTF2E1	65.8549	112.036	39.7308	90.3046	45.964	38.9878	62.0278	51.1972	131.399	75.0717	134.896	37.6608	53.2553	57.3	107.669	56.8448	45.7925	167.265	55.5289	93.602	28.6214	86.5877	56.5517	94.1565	38.7179	51.929	53.3043	47.8101	66.4234	40.8672	95.5563	43.1362	59.8425	58.3476	103.516	321.306	38.4745	61.9863	54.9074	57.3966	47.256	57.5613	143.187	78.1421	33.9877	33.5254	43.8464	49.3245	71.7411
PLAU	53.2475	62.9975	100.623	38.7371	82.8628	46.7758	58.0695	48.1891	97.703	74.2252	41.2419	29.2092	53.5831	52.3522	62.8096	41.575	86.5375	42.7422	45.1526	56.7622	62.3221	42.5979	48.1305	59.3732	45.7413	79.4591	55.1351	55.7392	26.9455	76.1265	25.4821	48.1731	64.4099	43.5106	90.2046	126.771	40.7201	25.567	64.2963	45.1636	45.6161	57.6489	38.5929	36.0488	53.2301	32.3726	96.1275	66.8324	43.3868
MYLIP	273.598	210.932	744.145	341.09	335.957	1037.18	717.491	380.327	1289.49	886.595	385.676	781.561	754.877	711.838	1100.67	790.2	453.682	191.201	892.702	606.69	210.584	172.185	740.57	722.453	292.951	331.734	826.97	499.916	691.312	227.007	795.737	692.718	632.666	850.36	854.512	329.066	721.283	88.595	656.064	893.148	1022.2	545.814	1167.25	979.457	1142.13	715.914	174.217	780.369	607.737
FLJ20186	126.516	99.3674	121.455	159.469	80.3393	177.236	125.574	137.613	165.804	185.4	159.203	343.327	172.236	155.901	175.344	143.303	219.437	55.6565	185.105	197.879	52.9068	124.189	192.265	226.446	109.601	170.008	130.236	132.442	159.667	143.74	123.52	128.661	69.5183	153.723	85.1639	358.586	159.44	95.6052	152.939	165.887	164.898	191.144	98.641	131.597	219.256	111.638	347.881	109.071	127.945
C1R	36.8268	13.7668	25.1329	32.5494	23.7168	14.6927	26.8263	25.7179	29.6012	43.4973	53.5212	32.0648	3.04203	12.4616	35.0385	28.7394	30.061	53.4826	20.6104	51.7065	42.265	31.6454	42.0205	35.4045	17.7911	61.8857	49.7654	5.06402	9.98896	42.382	22.545	31.5692	50.1101	16.3323	118.103	110.009	70.6143	15.7011	19.3873	38.5645	34.8292	65.1773	71.3594	20.9757	18.6738	15.381	12.7472	18.1992	46.2231
ALDH4A1	21.2537	32.4925	73.239	24.7684	17.8837	50.9183	83.4811	39.5573	85.3118	50.3244	28.1998	19.1392	33.5465	54.71	54.3694	27.472	34.8594	96.1889	21.6359	50.8056	36.6157	63.522	18.8794	17.9091	139.283	47.162	32.6377	180.902	55.617	33.7958	61.9392	27.8091	23.9133	13.4241	123.975	24.3007	61.4944	44.4346	56.0492	105.945	36.4787	35.3778	39.529	74.7515	36.4166	29.1365	37.3505	37.0574	25.544
OSBPL2	214.479	435.941	145.155	234.198	38.3117	157.567	95.8875	104.66	348.278	190.087	57.776	49.4112	86.5037	223.699	32.4293	94.9986	196.932	180.972	79.0932	63.427	163.47	281.741	68.4697	332.717	336.233	146.215	245.808	266.372	126.024	44.7725	137.837	41.3873	48.3382	72.93	69.9697	570.833	82.2934	96.0843	336.665	173.417	66.5339	130.06	87.9737	146.814	53.5218	410.896	86.3652	54.2884	277.84
SNRPN	48.7294	60.6403	89.2196	80.4587	53.8956	64.4779	89.5213	45.5705	108.475	122.307	118.189	40.1601	59.6527	83.7432	78.6974	56.5383	70.5336	114.236	76.1299	82.6573	66.2539	55.6936	68.9745	69.9458	51.6367	46.537	55.9427	61.6774	48.8239	82.1208	180.659	45.797	80.3391	90.5646	60.3212	173.813	93.6437	67.9429	99.0323	66.5468	63.7714	122.792	154.594	50.6415	61.6964	66.4937	60.5053	101.353	55.5674
RUVBL1	111.673	55.8343	49.8531	155.227	135.601	56.7793	93.3635	131.971	40.6452	111.56	84.0421	51.9959	110.577	105.947	105.742	87.1896	29.1001	59.604	110.069	108.754	53.2814	121.193	97.9154	121.119	121.104	130.124	111.208	114.795	51.0594	117.272	169.785	98.0366	11.8271	97.0339	61.9901	66.8592	132.245	297.413	96.6022	118.321	91.711	123.768	112.624	102.677	64.5166	57.3981	219.375	59.2706	103.796
PAX8	39.1748	41.3157	26.1238	28.4995	25.3947	38.3241	25.364	31.2962	53.4505	56.0664	79.777	26.0706	42.8816	22.7196	37.0255	33.2591	12.0902	160.418	25.5077	33.277	39.2224	33.15	33.3413	15.5645	32.872	37.0867	37.6978	28.3133	65.5292	46.657	11.5125	32.206	55.8404	32.6036	52.4792	51.7359	48.1426	17.6026	27.833	36.3139	29.06	25.5678	37.8217	42.8346	32.8021	31.0906	54.206	36.2903	32.8963
LOC387856	55.137	18.144	104.969	33.5061	17.4953	49.472	22.5155	44.0485	94.6238	24.2566	26.3102	45.8617	52.7351	68.4689	61.1078	66.6214	71.698	6.88562	69.5472	5.34494	16.774	67.3771	63.4903	17.826	64.2878	27.1098	67.9232	52.7464	4.71587	9.21087	7.46074	75.2812	79.3405	57.3119	48.512	52.4917	36.0246	65.5505	57.5167	62.2642	73.8177	55.7542	63.2672	19.6115	20.0953	22.4221	21.8895	24.6054	57.3644
ZYG11B	187.785	118.083	109.175	225.254	65.4328	109.331	108.322	147.679	119.15	147.748	263.469	75.023	135.859	123.145	128.088	142.004	112.966	124.023	103.77	78.4698	143.305	104.343	122.655	73.7203	141.52	117.696	156.877	138.168	123.64	247.266	59.4283	131.942	157.66	120.689	87.2379	163.756	100.267	91.2134	146.593	105.414	136.718	188.989	85.1365	143.566	160.284	104.558	58.0916	145.281	96.5091
LOXL2	47.0313	72.6471	52.8489	58.4493	45.6819	42.5235	45.2353	40.3809	54.6109	39.2961	66.1374	59.5186	69.3824	52.0833	69.8748	52.4012	54.3304	39.281	64.0264	43.2771	61.0393	65.7612	55.0754	52.1853	63.8284	58.2673	62.2406	70.4819	42.7226	46.2717	30.2212	60.6101	51.3372	55.8751	39.1329	28.4366	32.5196	63.7961	60.3059	49.7105	57.0561	62.8383	30.7383	44.745	60.6106	59.339	57.8368	43.2298	40.9044
FILIP1	31.7087	51.2739	17.5349	25.0141	112.263	43.2183	20.6621	48.4049	24.2841	53.0736	19.8922	38.2567	21.8571	21.4444	23.8633	15.9851	56.3301	67.7019	18.6756	42.9653	47.589	23.1219	19.2367	18.9632	18.1277	14.1121	17.6818	16.8597	67.2489	56.7929	73.2454	17.1977	28.5503	21.484	17.9222	232.64	139.584	32.1398	17.1995	19.4879	27.958	38.1458	10.5586	34.9026	55.1824	39.7673	66.4892	60.3137	40.367
FMR1NB	34.1908	46.988	39.9676	33.2313	36.8085	20.9937	35.0761	43.9832	27.3369	64.2639	25.1356	37.5865	30.0474	25.4364	32.107	32.4474	15.1221	30.478	26.2993	33.2906	49.3226	18.4731	34.0326	20.2096	27.7989	8.45184	30.8776	14.9419	48.2812	55.8308	40.9412	26.0028	56.4577	33.6761	36.9119	176.151	25.9076	63.538	23.6545	35.7416	31.2075	29.7805	26.674	42.5892	64.6917	59.176	34.4759	41.4794	17.5209
C1orf57	50.2993	27.7356	46.8503	106.994	25.7339	34.3991	33.8709	36.8751	214.615	93.2072	219.011	26.0914	46.6396	7.74459	24.1066	37.172	137.996	164.318	35.4364	54.121	22.2413	60.2083	42.8532	28.1775	94.2488	48.1107	38.4783	33.8058	50.166	10.8771	98.4678	58.7916	116.456	120.771	102.662	209.229	95.5759	112.686	92.8243	85.0027	38.0969	112.415	71.5438	48.6311	15.8631	25.8422	50.9354	68.4743	86.2708
ZFHX4	51.9591	87.2392	39.3253	77.4222	43.6526	50.144	39.1439	46.368	36.377	28.6027	32.9762	39.3717	61.1226	45.1213	44.9263	56.237	52.0738	41.0921	37.7746	63.7982	16.1076	60.2632	52.6773	46.2072	60.4425	32.1777	58.5857	61.1619	78.0851	23.0513	24.7761	50.7692	15.527	48.2888	9.25319	109.746	17.965	37.9376	63.1757	55.6788	47.4707	30.8933	22.4414	31.7165	86.6215	75.4319	65.685	46.6764	42.6425
SH3MD4	76.6955	51.5251	61.2825	80.0258	98.4262	46.3821	79.5293	30.1247	46.7052	62.1064	44.9623	47.5503	78.6205	66.7183	87.0164	92.6837	79.0495	17.2204	75.6813	114.567	31.9201	81.691	82.5377	67.9241	67.7219	68.3065	91.6776	63.5696	80.3727	19.9377	25.4754	80.6967	38.6569	65.4478	38.9576	31.1622	22.7118	8.48982	68.4631	73.0732	87.6679	67.2061	53.3719	28.7546	69.7827	68.5826	95.5725	51.4985	116.682
DNAJB14	80.8605	191.239	72.2655	147.116	262.316	151.354	198.314	136.805	238.4	115.012	87.8211	239.312	157.686	199.283	212.061	206.488	264.75	71.6149	186.036	205.587	210.099	196.726	195.377	197.056	161.497	215.197	169.389	217.469	51.6293	106.798	9.84891	187.012	155.746	181.367	207.242	450.224	68.2466	159.904	228.447	189.673	193.204	210.855	214.941	60.5555	195.967	103.874	202.916	115.572	153.013
EDEM3	43.0766	49.3442	83.5112	61.6317	134.776	79.1434	64.8713	131.711	90.0673	46.9689	167.416	64.8239	77.5528	93.9853	137.548	80.825	40.3304	242.212	100.297	172.337	46.3448	116.995	79.8952	121.124	73.1848	42.7497	75.3574	95.8332	154.948	52.6925	345.494	77.5448	54.6132	115.399	5.62231	29.7698	407.305	102.544	95.8934	126.165	85.2799	51.862	76.7698	100.101	158.702	123.275	62.076	88.0733	42.4657
ZNF254	47.9004	78.5771	102.326	67.1801	62.4907	55.8125	57.032	56.0504	80.8797	39.1324	62.0972	36.5685	74.2218	87.2006	76.402	66.27	70.5555	69.7277	77.205	84.8545	91.6871	91.2222	78.6004	70.5348	91.2864	72.7615	67.4976	107.281	92.6795	51.4991	43.4952	93.0578	39.7114	93.0332	34.4461	7.98248	23.5005	99.634	98.6262	87.2696	91.375	71.3649	79.8262	59.1299	58.9504	56.2913	57.668	78.3824	34.5064
TRIM29	39.4403	33.4959	31.8863	47.9625	32.4472	56.5024	68.4811	51.5373	51.0488	76.184	67.9619	68.2452	51.9135	53.197	78.3254	56.9983	81.0375	72.3569	59.0174	61.4705	42.9954	48.0811	63.0519	66.7785	47.9289	52.8729	60.9713	66.2496	34.9178	28.0742	120.092	67.0925	22.7786	72.7489	116.273	39.9621	31.8586	16.3424	75.5356	64.7844	68.6702	54.4268	66.837	46.6692	40.5955	34.7299	36.6479	30.889	83.7502
GGA1	61.1501	59.4347	54.0405	75.68	42.0752	77.0542	50.6028	90.3642	43.3055	67.069	97.8145	138.387	52.0918	156.81	55.7421	31.9801	151.148	19.6211	46.8528	57.7279	193.884	58.5018	52.5041	63.242	42.4955	58.034	39.518	173.376	60.3692	82.508	61.696	153.899	163.817	41.1056	56.5269	58.0461	162.82	226.626	50.6691	79.4195	146.449	68.0639	42.0896	49.4947	95.4099	62.4944	69.7932	59.8878	95.7716
POLH	92.9239	55.9868	39.9045	53.5052	37.4513	52.2766	63.0566	135.014	95.9147	33.3374	55.6454	103.299	58.9097	64.998	47.151	94.0234	40.5645	51.2632	39.8577	55.3149	29.4629	52.8126	87.3187	63.6586	66.8764	61.1571	88.4597	44.4655	44.6073	23.1106	41.0636	55.3877	95.3123	31.1188	83.6301	207.131	92.7504	8.15336	40.7742	49.5551	57.4208	71.3011	67.766	39.3125	51.6408	64.6764	93.8286	41.7268	125.162
BAZ1A	197.809	409.045	255.386	302.39	144.227	221.336	310.093	200.845	350.984	249.098	193.437	108.689	249.535	300.866	286.402	243.751	176.441	388.247	265.654	235.601	246.101	245.163	219.748	280.021	237.332	237.757	231.527	259.042	253.029	257.047	163.068	236.459	288.931	316.712	171.207	105.045	82.5498	514.035	287.481	263.923	240.895	238.876	241.737	325.99	220.129	201.548	94.8557	406.446	248.174
SAAL1	36.368	259.014	121.002	116	8.33906	129.275	179.166	81.3971	237.847	132.095	52.7244	18.9796	10.8654	172.376	55.8471	12.2007	24.3069	121.581	14.8833	66.9885	166.361	177.883	183.988	51.2965	155.593	38.5793	154.232	202.736	192.111	166.117	97.6766	52.8546	140.608	15.2149	58.6303	10.5818	240.312	145.25	25.4138	204.551	22.0286	68.2203	130.902	228.877	19.1056	54.1286	28.8068	136.095	175.273
PTPLAD1	129.152	209.834	218.217	77.453	234.215	138.654	173.639	73.7767	98.99	130.448	103.94	580.359	225.834	181.356	188.591	207.557	279.079	63.8875	255.357	232.137	254.655	225.309	216.63	44.8479	257.757	119.948	227.392	219.281	79.6607	67.0159	142.472	290.36	267.608	199.338	61.6363	105.898	70.0095	307.307	202.369	223.249	202.02	171.608	112.314	162.875	219.991	373.224	156.566	118.006	192.158
ATP11B	83.6088	228.069	109.846	171.516	44.8659	60.8294	150.178	193.811	195.826	201.849	123.726	73.9067	123.199	150.399	144.727	129.501	99.5372	35.754	146.361	157.13	152.095	147.617	100.426	164.053	120.327	236.479	107.322	177.479	106.374	164.465	117.457	126.427	263.567	122.247	133.188	115.342	31.8767	307.753	191.829	132.981	134.702	69.0202	89.8891	137.632	262.81	137.091	79.6296	193.695	219.817
LCP2	126.854	43.7331	183.745	88.7023	102.912	62.0724	174.946	130.359	285.291	303.732	425.031	116.269	221.595	178.522	310.142	210.629	232.32	59.627	240.317	154.605	155.508	265.241	280.111	261.689	177.799	142.806	218.751	195.67	178.375	25.9291	65.7589	254.882	80.2148	230.755	50.4093	354.96	98.9821	106.409	196.875	222.714	262.497	127.485	116.533	115.731	854.244	118.488	213.813	176.641	93.5354
HLA-DOA	363.99	67.1659	95.2258	51.5794	52.8969	133.871	99.3756	149.053	124.068	80.0833	112.344	111.911	88.3708	101.557	101.14	90.9589	122.711	58.0515	97.1909	81.6358	127.194	72.8414	92.1984	117.28	72.5799	105.537	79.1294	86.2147	103.91	139.33	72.9539	80.3803	43.1908	97.1096	55.1045	166.598	171.724	141.972	132.015	104.518	82.2357	71.9334	124.754	103.188	77.765	68.7762	64.5518	101.952	310.164
WFDC12	119.772	27.1241	65.336	50.8343	73.4359	43.7215	47.2839	57.9539	35.9874	29.5537	27.6633	94.0849	88.9985	88.7945	18.3499	89.7084	15.2773	77.1079	90.9669	16.4361	30.2095	87.952	86.0772	19.5838	89.0276	46.3371	89.7275	70.2896	3.55718	32.61	42.1039	58.3124	81.2734	76.5116	34.5138	76.6756	71.2867	40.6224	87.3813	70.9462	76.8814	77.5043	73.8552	25.5496	26.3836	32.7903	24.1863	38.457	72.0304
GH2	39.7634	27.6858	34.478	31.63	42.6255	24.9924	25.4699	44.8774	22.2703	36.8678	42.1762	45.5737	35.0815	31.0464	36.731	32.673	49.0298	75.1191	31.7068	56.3713	47.0547	37.0105	27.0119	41.7889	33.0672	52.0248	36.5506	44.1541	14.8757	18.096	33.9848	23.1435	27.0632	27.4569	25.2288	35.5445	53.1219	40.2801	41.7104	29.3811	25.4666	44.9121	27.261	39.7611	31.1121	30.9483	27.7937	49.2119	35.7597
MED8	160.698	74.5314	191.441	161.718	50.0899	57.8653	38.0069	58.8621	208.531	169.76	75.5493	29.4623	18.4468	46.9193	181.968	107.768	118.037	96.5016	130.759	141.264	115.062	148.696	36.5237	148.472	125.114	70.4746	34.1273	181.069	69.6744	62.8894	25.4583	158.695	30.6094	137.095	98.9188	64.2524	73.9262	25.4106	60.3972	100.2	112.182	50.3182	72.9065	59.2963	113.691	26.1424	115.476	44.2862	51.5967
ADC	33.6158	44.1564	18.8816	85.7234	33.8566	34.6007	29.1273	36.2092	162.329	66.3483	62.71	22.7003	36.6723	36.6811	51.4217	36.6601	38.2796	496.658	39.8861	30.042	50.8308	27.8947	36.2441	31.6261	33.3097	6.80638	39.4013	35.763	31.194	76.0559	36.6217	28.2887	19.9774	47.1847	60.6467	41.7676	116.598	64.7012	35.5928	37.051	33.4794	70.8388	46.4361	53.7799	31.0119	30.4094	33.6847	80.873	23.2118
GALK2	45.4853	30.6311	67.448	55.5202	72.5953	53.1743	27.5665	54.5699	24.9638	30.1705	26.668	124.929	63.3963	6.48453	33.1848	70.5901	100.905	23.2236	10.4065	18.4402	99.5898	26.3763	89.8064	26.618	78.4263	90.6709	57.2827	88.9808	10.0112	65.4634	50.1206	85.9659	86.6857	12.1882	69.7453	120.826	93.9897	94.0622	89.385	40.1397	66.2856	70.1859	37.31	28.3275	41.174	74.1214	52.9517	27.2724	49.0996
KCNJ15	26.1915	25.1063	47.3327	33.4151	91.431	21.0112	44.9063	25.7694	19.3746	47.4605	36.9832	95.8292	40.1098	31.65	28.1672	12.1684	17.5709	23.3229	29.8227	6.89412	40.1519	37.2978	34.8278	19.0955	32.7948	72.1991	43.1433	24.7533	49.539	30.9712	313.847	13.1669	43.9764	31.939	113.298	54.2699	66.0125	35.6077	13.6124	36.8215	40.9996	26.9635	46.3332	26.835	18.5076	16.0872	22.9027	29.2938	31.5167
BCL11A	496.908	215.58	150.835	126.914	83.0177	100.744	101.244	375.982	409.49	202.963	192.882	81.6906	218.406	140.905	136.386	203.674	261.178	74.2976	112.297	263.467	235.494	250.281	249.719	312.637	302.06	289.188	197.477	280.834	217.868	43.6812	62.915	264.434	156.422	127.34	149.513	78.183	47.1166	197.47	308.757	167.853	172.119	143.147	183.62	165.262	131.272	178.083	85.1642	125.374	854.638
ATP6V1C1	58.089	186.399	43.3942	70.8976	35.5138	36.8349	57.9146	51.9121	208.148	100.253	46.8351	38.8677	119.964	34.1572	48.1016	27.0613	33.6163	144.002	62.176	78.6247	72.7921	86.1422	40.0765	55.8514	54.6776	93.6573	36.486	128.274	54.874	81.1818	30.453	55.0049	41.5401	70.1837	100.097	139.716	78.9004	57.1261	148.443	138.361	49.4269	39.3544	98.8731	69.0866	32.5053	29.5278	44.4217	41.6435	58.9068
DNAJC3	72.216	134.883	74.2527	104.302	38.6551	121.419	43.0652	184.803	168.088	136.963	44.9127	49.7301	80.4831	100.655	110.073	73.9073	66.3822	17.0939	67.5653	112.155	104.728	93.7032	52.6152	132.48	99.3752	92.3469	70.9756	103.077	95.0267	58.4136	57.4432	88.768	72.6815	70.9027	87.0211	412.104	53.1649	28.7527	146.085	65.0172	91.3673	75.0603	41.0459	100.441	49.5729	81.0708	33.0682	89.1853	68.564
PAK2	164.854	281.97	81.1258	147.426	71.1589	154.929	149.276	128.798	224.002	144.176	80.0968	96.2691	97.1735	93.1286	110.172	108.088	130.93	72.2841	95.1122	115.028	93.57	122.292	117.069	91.8974	127.619	177.745	105.675	126.828	128.751	126.894	296.287	116.51	178.099	100.312	108.361	193.526	91.1029	139.258	108.217	85.0203	82.3634	143.27	109.902	131.474	196.194	128.014	38.6034	119.03	165.031
PPP1R15A	200.689	113.403	388.168	244.343	584.419	327.121	203.062	364.126	253.114	500.016	294.262	675.32	281.635	277.937	259.989	317.967	542.694	121.928	241.765	338.715	432.672	362.673	370.221	352.212	345.032	692.044	390.475	367.383	340.628	423.023	200.85	344.102	421.908	239.092	415.983	910.713	179.362	434.623	379.832	238.36	319.507	300.866	397.249	423.402	306.879	370.607	141.51	451.633	468.505
IFNA5	40.2414	16.8289	61.4938	19.0717	22.1714	23.8768	21.1774	26.9762	28.3517	30.7729	22.935	36.07	16.7538	29.4808	38.4971	25.507	8.06632	26.4517	35.6805	53.7598	9.36614	13.253	25.7202	25.4804	18.3115	17.4009	28.0131	16.4518	44.5008	17.9358	19.8726	18.9816	39.1311	35.9212	9.52612	30.5069	120.328	46.7783	31.2491	28.4766	24.4703	31.4796	37.5129	55.7432	30.5823	23.2788	18.0415	21.3566	23.9721
LRPAP1	75.3004	80.8699	204.423	160.404	277.41	147.688	133.583	130.158	89.8143	142.715	152.51	340.665	151.796	188.409	227.557	163.988	112.669	86.4017	210.393	149.979	192.995	104.42	182.449	177.696	107.203	70.6091	145.221	151.896	114.943	74.6677	144.264	155.622	245.638	204.6	178.294	54.9018	487.722	233.412	172.534	158.08	169.519	206.887	126.962	136.618	270.882	226.786	438.89	145.373	91.8526
KIAA1622	78.7144	51.1243	31.0394	46.5253	42.4272	38.6864	35.5004	28.0714	36.8782	59.9564	26.1956	36.8691	66.8845	79.3442	18.6224	76.6077	63.5235	38.5305	72.1112	69.0868	16.5804	76.0815	16.8072	24.6125	21.817	24.6802	64.4536	21.0662	10.3004	5.7357	11.3619	58.4861	44.0163	15.0016	22.6674	488.395	6.59509	10.0315	92.0207	58.0808	57.0118	47.7704	36.3935	18.7003	45.0864	43.7083	62.2417	47.8928	75.4405
LOC340069	74.6204	41.2391	64.7103	31.7048	47.8312	60.3824	41.7848	39.4453	67.1469	51.3043	48.422	107.644	83.6146	75.1334	67.7072	89.014	25.6669	32.9812	79.4884	102.536	23.1207	90.3863	89.5117	71.7484	100.726	22.8354	106.033	82.159	12.8852	14.9591	60.1688	104.992	32.3593	63.4914	40.0035	41.1392	30.4464	30.8182	79.563	63.3167	66.5188	97.6039	67.1402	83.3157	61.3996	50.6603	44.4866	63.5083	55.8264
ARRDC4	69.5794	71.3195	63.7213	52.0683	113.799	56.4234	61.7937	50.6326	58.2805	98.0862	64.6244	76.2125	68.5687	72.2221	76.375	72.7457	86.8703	30.9644	69.1635	79.4066	16.9884	55.2678	83.6302	30.3003	66.2897	69.3459	85.2636	54.7591	33.5981	108.904	118.087	58.4632	90.1958	70.7897	46.0639	181.738	109.205	6.17448	63.0343	77.0829	17.7237	130.986	86.1166	85.4593	28.7704	37.8201	55.4917	46.4171	78.9712
TSHR	39.5659	38.387	30.4037	55.5102	61.6755	40.9479	27.9872	35.0573	36.1703	43.5907	67.8952	37.6856	46.6752	57.9691	32.8651	41.9893	21.4026	34.0789	68.1555	37.5492	19.9688	24.2137	40.2839	22.3925	36.4301	40.3912	51.3837	46.2727	46.3177	58.136	50.1873	9.21154	77.8111	69.5779	54.2543	121.702	24.5844	22.6689	17.3541	49.2789	43.3601	39.0351	30.9788	41.6686	53.2346	35.5287	94.6066	35.1418	42.0652
TCP1	30.9412	29.945	63.5585	71.2354	58.687	230.829	66.9074	115.033	193.128	110.921	48.0325	36.5775	70.0472	87.4712	81.0966	99.7466	72.6013	30.8171	93.8542	74.5929	109.396	44.7024	81.856	76.8622	71.9702	116.908	86.9712	87.0588	22.4704	112.964	100.464	92.0237	136.888	87.3971	138.204	662.171	210.26	28.0716	81.9797	55.4443	69.5096	92.7375	204.073	50.1929	73.5243	34.8374	33.297	95.0186	66.8399
ATP6V1C2	19.8105	27.876	25.6206	29.7176	43.0572	43.2978	34.3372	33.1092	47.8125	21.5858	25.4602	21.4087	28.9627	20.901	43.1277	29.8244	69.2432	50.3136	20.4344	34.9848	49.1463	31.4726	36.1327	38.3873	49.8501	74.9289	36.1502	31.0319	30.6391	28.0811	92.108	38.4282	23.903	23.645	59.7821	5.73417	10.7447	72.7615	26.1196	24.6701	27.3117	25.4896	36.2038	44.9026	34.7951	39.7681	22.4926	38.2979	23.5219
PAQR4	60.7223	60.5759	94.1448	40.6171	80.2447	33.8238	60.3455	95.6414	154.812	208.471	146.976	39.8099	99.255	89.5848	108.857	77.5143	112.662	11.8053	89.9368	87.5732	111.008	73.7654	91.2728	93.0075	63.0214	133.798	84.8778	63.0422	207.375	85.5134	29.4385	82.1098	193.435	96.7906	110.513	91.5985	105.106	221.068	81.9694	100.573	55.9697	53.485	63.3455	66.2372	28.7308	49.8611	250.901	72.1429	58.9466
CAB39L	40.9236	18.2576	101.034	51.594	50.2411	127.802	22.344	47.3785	62.5739	23.8624	94.7546	22.6065	44.4592	29.5904	32.1689	38.8755	45.2365	966.219	77.4627	25.1402	65.5311	65.4003	42.1502	33.2673	49.1126	61.8914	52.6887	29.6141	19.801	52.7111	41.0043	35.2927	30.9896	28.1439	45.6731	65.6414	104.052	56.6425	42.3595	73.3988	39.3428	72.2203	40.2262	77.8563	23.8884	29.5957	59.1414	57.6163	34.8369
C1orf121	51.5701	162.528	103.345	111.474	28.2479	83.217	105.391	115.744	213.353	121.303	87.6324	47.026	70.9924	81.1619	76.6013	74.8281	96.4859	267.107	86.0028	85.1608	80.2239	99.7138	83.1306	59.8468	68.734	63.0842	71.8346	68.8861	165.963	55.5632	86.6806	87.5256	36.6991	91.7629	61.7018	503.455	45.8424	88.7754	65.3323	132.679	83.6855	38.1011	128.159	69.9493	42.3488	45.6295	95.9953	113.15	94.7868
NEK6	56.8403	75.5381	54.7476	36.7028	44.3787	19.4596	49.1912	134.475	142.89	63.8684	67.7734	50.4909	73.1066	64.1148	54.6438	63.0853	70.685	70.3209	59.8798	65.1892	60.4727	63.3358	63.9351	15.9173	64.8385	45.4592	62.0936	62.9404	67.3729	48.3017	7.34379	61.4742	82.2481	61.748	15.385	85.2913	61.117	84.6028	72.5107	60.682	65.4024	36.1721	31.8185	52.1889	53.2595	114.423	38.3036	47.1292	42.5709
PPP2R2C	26.3591	37.9724	38.8642	43.0815	45.6896	35.2333	54.8177	27.0162	27.3989	44.0383	39.7608	41.8125	30.3173	26.8961	35.0746	35.7303	30.3068	151.983	36.938	49.0204	36.4785	29.7049	32.1325	24.5685	21.961	28.6597	34.6472	19.7064	62.3383	45.9957	76.4753	26.2232	31.8122	32.7437	29.5257	61.1278	113.207	33.4433	20.0015	34.5915	30.2047	37.3439	36.7604	55.3013	45.7879	28.4123	60.6793	61.8577	31.5905
ZNF224	60.1742	41.9932	53.4577	109.333	30.099	54.6835	43.7437	73.5691	231.002	81.101	72.4765	32.8443	61.1676	70.0314	79.1099	67.7878	60.6465	618.667	68.0895	40.316	43.2009	44.0301	54.8349	69.2846	44.5216	25.5118	58.525	46.0036	15.6728	58.779	55.8967	54.4236	46.614	77.223	84.5104	302.211	72.7138	48.9056	72.3013	69.2	70.0885	73.0609	96.4288	96.3449	25.9879	32.8214	33.758	52.5739	56.9511
ISY1	29.4153	15.9159	180.699	63.8977	59.2855	141.896	109.253	137.284	48.9035	149.14	42.5163	41.9072	92.7671	118.434	115.296	102.419	96.6046	86.6897	116.595	14.3714	13.0101	89.7741	90.8006	14.8834	93.452	45.2633	109.426	68.4218	107.861	31.4522	234.006	14.4021	16.7019	116.658	168.794	656.512	87.0284	33.6923	102.221	117.617	108.681	113.139	175.134	59.7573	77.3613	30.2114	30.71	65.1637	49.4459
ORMDL3	337.529	566.968	44.9602	77.4464	126.798	393.235	197.434	165.094	116.031	258.073	744.678	292.286	350.888	417.243	492.28	343.539	136.806	25.6255	370.147	706.087	50.0562	535.877	377.655	430.391	293.21	134.845	336.78	359.331	230.272	45.2534	50.9924	324.234	60.5015	372.058	30.1157	107.491	73.696	69.4501	391.847	404.672	234.742	70.4633	452.266	242.96	99.2518	93.3606	261.576	199.132	131.246
ZRANB2	339.372	402.567	245.343	181.459	80.6817	351.08	412.996	255.176	370.842	323.912	231.193	81.5037	290.137	209.583	55.0636	307.942	206.14	172.727	269.717	198.826	296.039	259.008	303.115	187.63	253.869	147.943	287.733	190.719	187.577	78.3478	244.196	357.413	322.094	203.89	107.955	475.766	128.063	349.426	220.559	222.1	280.257	187.472	334.43	172.83	77.4596	129.247	325.931	159.391	325.033
COX7A1	49.3819	31.9444	32.7978	29.0138	47.4546	32.2727	27.0122	36.5162	60.2229	69.4976	32.3344	45.0236	42.0141	63.4022	53.0174	65.5946	54.8653	19.7512	45.8633	31.8266	1.46926	22.5008	62.8427	50.35	46.9818	47.1372	49.9096	28.8848	26.924	26.662	22.4067	32.9438	38.022	52.6288	24.7526	82.7221	50.8178	24.4287	58.3345	54.5379	53.6695	61.7847	57.7239	30.707	26.821	18.1873	35.3414	28.215	63.292
C1GALT1	50.8488	96.6416	58.2414	59.0703	74.0321	70.5779	68.8279	108.143	118.742	176.06	83.3917	44.4412	110.427	86.8567	129.534	109.9	70.0262	10.7628	89.8146	147.247	38.2614	153.825	122.371	127.678	151.921	89.2519	129.005	144.378	9.06194	46.658	64.5977	139.088	124.404	99.4899	58.1254	126.119	101.045	12.9248	111.972	71.1691	91.226	129.546	139.999	46.2482	191.258	89.1377	18.1022	43.8427	168.437
UBE2I	995.105	180.948	112.405	129.383	448.439	141.948	124.431	109.408	62.7863	76.6318	124.924	431.956	209.034	243.548	232.164	221.187	268.895	6.21766	201.808	257.884	155.385	285.649	197.515	317.74	226.017	239.204	196.853	294.248	65.7697	56.8329	45.8685	235.358	54.6759	199.325	174.009	80.6531	54.6976	181.082	344.158	206.351	197.897	102.609	144.046	88.6934	190.391	236.575	320.426	138.251	343.535
LRRC4C	137.67	48.3884	45.472	134.04	55.4458	68.2167	75.0989	97.9499	60.9184	51.5145	35.6111	57.1939	127.62	109.205	99.5213	134.063	146.896	13.759	95.7671	103.062	33.7447	124.208	125.002	161.361	158.648	111.57	123.194	123.307	14.1846	21.8557	5.28068	122.739	30.5083	92.2493	18.2693	25.5614	36.3259	28.9283	167.405	97.5943	104.883	61.9641	68.6534	37.1725	53.6514	47.7569	82.7904	47.7816	112.46
UBE2B	39.7442	30.4532	45.1705	123.629	53.5237	69.6449	118.336	50.5539	216.138	111.544	54.9591	49.733	85.2634	57.1782	77.0279	79.6182	26.9065	187.846	67.0891	34.2704	124.73	79.7003	63.8432	62.6303	68.1124	37.1441	77.5465	30.1726	68.615	118.253	404.977	95.947	129.539	66.4707	78.0979	284.187	285.063	48.5204	42.7975	77.4552	62.2638	58.5381	93.8313	91.1952	55.0125	61.1844	49.0691	44.6293	46.8555
GEMIN5	164.298	74.9979	212.557	155.554	97.6875	110.688	65.7226	62.8686	134.033	50.4866	41.2842	47.3829	138.027	123.27	130.625	131.662	146.294	94.1712	122.806	135.417	52.1809	126.695	119.699	150.895	159.711	105.919	145.821	129.612	7.90922	35.1275	94.99	116.418	37.8323	118.354	60.5722	20.6708	134.361	28.6478	181.234	114.101	113.871	106.734	226.994	58.4308	59.7965	43.964	22.1421	88.9955	60.8541
C22orf33	68.5006	18.3361	69.3767	23.4227	17.8893	42.6636	30.4092	38.5376	16.8934	16.1318	60.8219	46.2027	22.9294	25.3268	19.1007	26.4774	8.85604	54.0753	24.8084	12.7795	50.8809	21.736	29.5093	38.4928	28.2875	57.965	24.9005	19.0937	76.716	30.3158	49.1179	18.7196	37.5052	27.4971	102.745	101.364	63.0521	28.9824	26.0575	28.9275	10.0375	16.1188	33.5121	59.2081	26.2654	23.2906	17.0716	48.1712	21.5973
LIN7B	103.4	113.641	44.006	59.2012	31.912	64.9758	27.5337	64.4835	68.3517	51.3523	39.4325	33.2057	51.5056	52.2559	50.6956	51.5934	34.9142	48.2784	37.2329	65.8595	51.4875	70.6152	48.7343	62.9458	57.6415	74.6668	45.8683	77.9296	54.7016	39.7792	18.579	40.4274	53.3266	44.6195	54.3442	81.8787	52.1006	81.5264	72.0337	49.0119	39.4045	54.4264	54.4006	65.9423	34.8683	39.2843	75.3245	30.5579	90.7882
SORBS1	48.0519	90.3182	41.2695	57.6528	65.7184	58.6345	76.4572	94.3703	52.5946	38.9884	70.9729	51.2569	99.4164	94.9318	88.5939	55.742	77.1171	23.3851	93.4296	35.8802	44.7296	87.9954	84.4978	50.3791	110.558	61.7491	85.8192	98.8755	47.8605	41.7591	38.9149	82.6148	102.999	86.3573	57.3796	9.60561	15.7036	59.237	120.443	82.9276	79.8686	51.8578	47.4608	58.6219	46.4209	60.8714	71.5599	93.0623	48.9878
S100PBP	117.441	36.7367	180.817	43.5591	235.499	48.9852	73.3636	75.2834	135.338	70.1594	95.0081	89.4314	38.8304	192.338	232.162	194.397	91.2908	42.327	203.731	60.4793	80.4468	291.777	101.379	267.194	254.267	84.7555	78.701	97.594	12.0289	71.4844	116.368	54.884	55.0548	174.42	75.8701	463.48	45.3906	38.2639	287.616	62.439	163.503	149.65	145.812	74.3836	84.0332	31.8932	22.109	60.409	150.972
DPP6	20.3263	28.7875	35.5717	23.4112	83.9281	22.7968	24.9603	35.9224	15.3867	44.2488	41.5559	23.7594	14.4547	15.8645	19.8282	34.5924	43.0114	225.378	27.4306	37.5117	39.5584	36.5386	21.4641	20.6222	13.9441	69.8768	14.5881	24.8447	15.2016	61.456	57.1388	14.1	16.4305	50.2321	49.5459	68.388	69.988	27.2055	7.42598	25.0247	10.7183	21.8425	25.7613	59.4811	56.6028	37.6984	50.1486	42.3559	26.8657
FAM129C	130.251	38.8559	49.8461	83.0645	33.0201	112.501	42.3307	149.004	98.7348	131.803	115.07	50.3171	70.9818	61.0385	77.1913	62.4593	65.0621	106.923	68.3829	121.443	63.4747	81.1544	60.6625	120.366	64.1912	80.5691	55.6639	63.1982	56.8652	64.751	201.856	73.701	37.7947	62.7581	37.3379	89.3623	118.578	87.2568	122.468	64.283	62.8176	57.3552	56.5349	57.3882	102.87	144.838	64.4248	66.9726	143.965
TNNT2	59.7918	59.0868	39.1942	47.3827	75.2564	83.131	64.7633	55.5006	38.446	47.1486	54.8143	80.8417	73.4758	61.8804	49.5884	51.9789	97.2001	67.5393	56.9442	41.039	44.4477	43.4963	53.0333	45.0647	44.22	26.9995	64.2284	52.0137	51.9895	40.188	67.7599	47.9891	76.3288	55.8501	27.7121	58.923	45.5692	47.6496	51.4672	70.1169	55.9998	43.2178	52.2018	60.3714	77.698	48.91	58.6278	93.4339	84.2747
SLC30A5	32.7133	66.398	37.6473	48.4923	39.9775	42.1726	49.4072	52.6735	164.482	63.2429	54.4354	77.197	61.5999	48.3131	53.1352	37.7925	37.931	168.669	54.8831	71.5882	33.6486	99.447	54.5739	39.4587	43.7503	30.3282	56.9169	47.3173	34.7042	28.3521	104.272	42.5242	39.3694	50.8147	89.6873	63.4546	232.606	40.2807	29.9921	53.8021	35.5695	66.2093	132.777	43.6704	44.2652	35.5854	32.3128	49.2074	59.6129
MFN1	160.619	550.169	101.084	232.535	47.9353	87.1018	134.913	202.562	222.866	185.497	211.26	24.8101	45.4155	643.501	63.3775	60.6511	539.84	17.5912	579.513	80.0798	23.4324	34.0051	52.0568	114.992	62.9657	113.215	583.962	478.787	309.69	414.338	186.363	647.54	102.892	556.011	15.5515	17.6181	85.6907	125.612	510.472	65.1891	35.7874	52.3551	101.09	96.318	129.496	77.7761	417.195	263.412	202.978
OR5I1	45.5101	21.5722	15.4239	20.2946	27.3384	32.1183	24.7	25.9923	20.4896	38.6903	21.5037	58.6881	28.6048	13.5278	11.4419	18.4294	54.681	74.2656	17.112	38.8119	9.13411	25.7308	26.9969	17.7205	10.5448	34.5865	22.9629	8.7876	5.89359	6.54672	45.5048	34.3233	43.6412	7.76233	44.0966	83.6209	86.0446	27.3886	9.87941	26.9421	11.6895	21.0161	34.0953	11.4468	44.7406	36.2749	31.4334	18.2892	65.347
PPP6C	529.215	948.62	1051.14	278.92	697.197	682.891	792.663	388.343	601.232	357.523	401.758	592.642	625.199	587.051	556.482	572.14	603.499	138.069	670.43	617.037	1025.16	745.318	583.077	752.954	865.842	546.854	693.104	823.218	259.327	673.945	430.597	687.788	930.471	554.849	501.815	217.493	138.576	1217.24	940.665	461.759	468.275	237.768	706.473	662.901	161.486	488.085	463.084	561.557	788.604
FKBP14	178.955	96.3766	78.5705	119.97	60.311	137.702	236.867	122.471	339.924	174.545	76.1614	101.979	168.409	171.604	142.53	155.919	106.337	79.9688	164.496	156.789	22.2517	145.654	211.48	143.592	120.908	53.7136	179.802	124.318	116.357	43.9531	138.104	175.17	46.1343	173.143	160.826	74.9699	174.094	39.8522	169.409	169.893	185.188	284.403	82.1709	117.196	282.467	165.511	81.0819	102.395	152.821
RIMS2	28.9032	58.8743	21.5606	21.225	33.8695	44.894	50.2145	18.0739	63.364	37.4913	57.4903	28.9078	75.3458	52.411	45.4739	63.2823	52.8361	18.9556	54.5229	17.266	76.1267	27.2411	53.8987	39.1368	64.7185	34.0162	73.8261	21.6899	54.1568	46.4113	24.301	23.7331	15.2797	54.3035	13.1724	11.1858	18.6999	42.5491	69.1775	18.6203	9.95437	53.041	19.7723	20.3333	56.848	60.9439	20.9905	35.8606	42.6307
COL9A1	18.7385	36.3654	26.7075	26.8209	12.8787	53.113	21.9804	40.6236	29.1266	22.8377	19.4239	46.8571	28.1147	22.1804	23.727	23.7268	37.5182	133.133	11.38	78.9589	55.1293	5.47411	28.0269	53.8934	47.9137	22.8125	17.1035	24.8947	14.4464	67.6652	21.2078	7.24181	71.7837	52.6363	59.1358	5.30664	10.791	13.9072	35.9958	20.9295	27.4346	23.0028	15.9513	40.9857	42.3872	58.5551	39.3597	41.4561	24.7036
CYP2E1	27.3002	42.977	25.5662	41.2873	57.2188	45.7793	20.996	25.3873	93.2283	19.7998	27.5	37.457	42.3882	17.4421	13.02	36.7581	46.2057	84.9285	25.1671	32.9676	56.9787	29.2825	33.4699	23.6042	14.5487	58.856	37.6132	34.0452	51.164	47.4892	132.765	22.2112	47.9871	7.606	46.4095	127.553	13.1473	53.3078	26.7726	22.7894	14.0623	22.6137	25.9514	36.4074	154.667	54.5947	39.8667	41.1112	49.6622
CECR1	403.199	176.991	331.15	289.123	705.442	197.702	169.523	283.961	201.157	366.707	328.77	545.849	164.107	217.519	210.041	164.839	172.431	242.746	240.558	274.257	290.319	914.999	188.16	376.354	258.98	370.392	202.879	213.256	658.54	470.396	401.531	451.484	723.316	280.956	627.007	572.269	1280.64	735.519	220.25	252.048	210.411	247.922	304.327	300.953	100.313	191.129	249.95	234.781	233.831
PHACTR3	35.2415	23.0714	38.6777	24.1515	31.6189	19.471	39.6347	28.7572	37.829	41.3901	22.9124	31.9616	35.3879	38.3039	9.39477	35.3984	14.9147	23.7293	37.4365	30.3968	6.70927	21.8235	44.6084	30.1688	26.7265	67.9801	35.2289	24.8189	20.1191	29.5267	56.4766	42.1126	29.4034	23.3901	99.465	37.5015	36.8465	15.0661	4.59998	31.3126	38.6774	64.371	44.1202	23.8212	44.4448	27.5139	11.4878	25.4964	35.6736
PIK4CB	106.336	76.5569	82.6527	213.917	35.9397	160.463	118.456	276.56	126.84	167.609	230.298	37.7184	131.924	160.184	167.486	169.21	121.265	79.5339	164.083	172.966	102.562	142.013	170.369	152.273	203.31	103.603	165.418	162.848	71.5714	99.4424	25.2651	186.74	174.599	175.558	177.192	20.7889	150.621	122.322	166.998	155.428	163.035	175.595	101.078	154.497	450.687	135.956	41.6952	59.704	189.422
AHCTF1	167.043	410.64	90.8558	129.724	30.0835	42.7034	75.6083	137.255	430.449	292.907	199.412	33.1924	157.231	127.838	129.361	137.835	11.3275	19.9396	135.643	26.3886	60.1149	154.319	142.982	145.014	155.72	102.041	134.555	134.153	492.48	33.6773	44.7243	137.283	504.189	139.127	70.3412	125.35	126.872	593.015	125.914	128.382	69.9056	97.9592	142.296	171.157	35.0134	30.6942	30.239	105.483	171.085
SHOX2	24.47	27.6129	51.3889	47.1543	116.641	33.5919	19.7943	22.7942	25.8626	10.3323	37.91	32.9462	24.8326	30.0398	44.9198	28.0497	42.17	42.7471	24.1524	61.6966	48.0653	41.9017	13.9393	45.3002	6.66484	78.9684	27.3294	37.122	58.7877	89.746	18.111	23.3727	49.1877	25.527	94.7943	41.1823	36.4726	30.4786	44.578	30.018	25.0218	18.7895	24.3368	48.3962	51.3981	27.0386	58.9874	43.6259	17.7658
SYNE1	43.0417	48.5154	38.6031	37.5007	26.8929	36.7039	57.5876	36.5015	57.9871	38.2392	39.3348	45.2333	38.7251	37.1914	38.6991	38.879	56.3852	30.0956	35.011	55.5988	56.3551	38.527	38.4133	58.7775	39.6612	26.8106	37.2037	32.6182	39.9482	35.383	38.21	51.3752	27.843	38.2248	39.7154	70.7053	46.8989	22.4984	37.2092	29.2338	48.4303	50.2006	30.517	31.5925	37.3391	62.8147	46.5521	50.7198	50.4477
ATRX	71.4704	101.462	98.4497	120.511	137.224	90.0411	142.875	106.388	73.7822	73.3036	139.667	86.8618	138.524	125.529	168.47	97.2944	69.3043	110.894	135.044	132.038	198.662	193.607	73.8301	145.585	102.47	74.3049	90.7425	155.206	170.311	57.631	58.9133	109.308	164.528	124.18	138.325	32.955	174.133	182.733	159.182	115.919	109.892	105.161	86.4987	130.29	162.966	83.1575	113.817	109.395	58.0208
SLC17A6	43.7356	36.374	32.763	22.8777	29.26	27.3285	31.994	18.485	19.2184	51.7876	29.8426	52.7735	27.2309	27.3515	26.5689	28.9766	25.714	80.073	19.9772	20.6349	44.5771	31.9492	20.4857	34.2566	24.1917	21.6853	26.1314	26.0692	28.3738	55.3985	14.0664	23.3132	54.6025	31.3225	41.1082	174.465	55.52	41.5538	25.4382	20.9416	3.35638	41.7223	22.4225	32.3449	45.2485	26.3939	17.2947	48.538	23.963
FLJ20581	67.2093	72.0856	72.073	66.4376	161.023	90.5375	110.978	59.2741	65.456	50.5718	43.2951	63.3748	100.394	96.902	77.6139	83.265	125.488	25.9605	82.5704	86.071	130.567	95.4528	75.7081	141.77	121.407	140.328	85.6282	107.176	89.8895	43.9942	75.581	88.8637	67.4174	92.7716	76.2697	22.5656	34.7616	72.2621	153.975	86.3117	82.9312	44.6642	59.9587	87.1802	77.9322	81.4048	127.065	56.5977	96.9521
IL31RA	33.6249	18.6665	25.9558	35.6613	34.2894	31.8346	17.3214	51.4582	6.95095	27.0112	49.2456	73.3135	19.8249	22.2627	20.9051	27.4091	39.3221	12.152	24.667	5.47622	44.6033	50.7923	28.5148	20.3714	21.2874	72.9279	36.0599	36.8185	58.1316	99.2567	167.433	9.85086	30.712	31.1712	35.4698	171.115	33.0518	41.0178	8.86969	4.08933	26.0284	18.291	34.648	13.7267	25.703	26.7454	32.1655	22.0718	67.1776
PTGIS	14.868	19.6843	14.6399	12.9655	51.209	51.6999	90.8198	25.1289	15.7815	60.7605	17.2562	28.0201	19.1236	19.1409	38.9835	8.9023	9.58247	126.988	20.4753	31.4572	37.5728	16.9991	24.5203	25.9369	18.7562	33.8308	11.7806	18.2694	50.1245	37.1436	117.119	1.6709	10.7111	28.6801	92.2821	145.947	298.783	57.7781	15.3752	34.2113	19.897	35.4859	30.9817	46.2341	75.1512	14.6618	40.9463	33.4508	16.2309
KBTBD4	62.0504	85.6773	33.748	79.9615	102.476	94.7755	114.724	65.7724	67.3797	116.063	50.5431	88.7983	92.3936	76.5265	85.9474	91.6667	63.6993	27.3819	72.0875	75.9471	85.6996	92.8289	87.1953	81.5319	95.1392	74.0061	89.5548	91.1228	46.3659	133.628	83.7563	81.2832	92.5226	74.6822	153.792	52.8016	12.4482	90.6755	94.3012	82.4027	83.6447	157.344	106.194	49.5052	111.192	58.8195	72.75	56.2293	42.141
FCN1	2733.88	904.678	4106.14	1519.04	4007.34	913.396	1911.65	2879.51	1224.72	3856.77	2462.73	3255.21	3186.08	2629.45	3272.89	2780.83	1534.96	1815.05	3177.63	1954.34	968.247	2686.44	2650.05	961.055	3298.09	1971.21	3089.2	3075.95	528.513	1581.51	995.121	2382.72	3812.76	2655.89	2524.88	1360.13	3686.44	782.929	3673.68	2466.22	2979.27	1704.74	1310.68	1771.98	1686.52	2568.65	2358	1475.07	1096.47
BLK	203.21	41.9418	111.69	67.672	26.792	122.483	41.5018	222.776	137.837	73.9769	120.571	21.8339	92.7454	40.683	46.6161	94.5266	50.9942	319.561	62.0014	45.2289	82.7421	16.0676	72.3848	33.0221	28.8985	108.693	70.1233	20.5027	85.7777	81.8116	82.6159	60.8398	97.8042	72.2891	252.793	206.197	118.277	14.1712	28.3166	81.6135	96.4298	111.285	145.535	85.4248	36.6185	94.1852	40.8392	48.4907	713.197
TRIM36	25.0378	26.8125	32.1474	41.0178	55.292	42.8121	33.065	24.4321	23.4095	68.7109	18.8968	31.2794	55.597	26.1271	22.0232	48.8869	13.2959	46.6736	6.12756	19.9144	26.9632	53.8867	50.8632	29.6299	3.51567	49.6597	53.3275	24.6367	14.7987	31.5407	106.439	35.841	34.2515	41.2917	83.8435	53.2191	151.79	19.2179	8.41678	27.9532	44.8232	30.3887	43.4631	29.9999	23.6571	18.7893	20.5534	36.2451	31.7507
NR3C1	141.573	208.213	187.248	135.163	65.8604	182.825	149.718	179.069	101.057	62.8418	81.1923	98.782	123.408	116.226	86.3125	112.515	221.159	169.64	119.912	94.1522	138.394	99.7409	133.489	101.104	119.831	86.1567	100.076	108.075	52.572	115.048	111.281	192.706	156.876	112.328	96.8239	170.117	106.852	78.8116	198.247	126.675	101.846	126.61	137.75	78.2598	90.5833	78.5675	101.149	155.408	136.492
HPX	62.7682	55.0046	44.5412	30.1088	26.1813	70.8791	66.9998	47.6319	44.693	63.5137	37.2847	90.6445	44.7911	45.3603	54.1359	52.7289	66.5798	103.572	42.278	56.1223	22.5668	36.2492	56.5367	61.2352	43.0538	56.0529	49.602	43.9061	16.9622	28.3931	82.738	39.2791	84.8359	45.7397	65.6697	48.7893	9.89794	27.5407	72.4387	48.981	44.7727	80.4733	45.7614	47.8174	37.9326	40.5955	22.426	58.8878	81.5701
MLL	62.7636	54.5126	47.1095	81.9095	63.5296	40.8864	41.8719	64.8658	68.4735	125.818	72.6915	47.3925	63.5224	54.5252	68.6428	71.376	92.0186	129.561	56.8893	64.515	85.1613	50.142	62.9378	37.9085	59.5976	31.4993	58.7709	47.4226	77.1997	52.8163	60.7208	33.372	50.881	44.5696	65.3758	146.769	85.8854	12.5807	51.1017	57.55	51.1543	179.183	66.1885	56.2183	51.9696	40.4766	41.9006	95.0046	47.2255
PRKAA2	18.8231	15.4147	27.2565	40.0826	21.6598	19.8931	20.7746	22.6744	13.9902	26.0104	32.5818	24.565	25.4932	13.1844	29.802	6.44003	36.7421	77.1991	15.1024	31.1854	16.0316	18.0886	14.985	17.1089	6.10068	25.2787	23.0826	10.6583	32.1634	45.7555	67.2031	29.0215	43.5739	18.6826	80.0748	48.7213	23.135	32.7248	5.44221	38.9257	10.4372	13.7014	30.4676	33.9536	30.2491	25.1378	46.6369	45.4671	14.1301
PRELID2	72.9552	62.1046	46.9445	70.3596	57.7067	48.1018	60.0087	34.6129	57.4874	46.2149	56.825	46.5445	68.8124	57.4856	70.266	56.9847	64.7595	42.8875	46.0271	103.441	26.3845	83.9611	56.8109	76.3205	75.3741	78.8361	71.2154	71.7521	26.0184	30.4216	31.619	86.2289	42.5046	51.077	44.7503	34.3849	30.1755	23.907	71.3345	44.634	62.3428	53.3562	64.8402	49.5496	46.7186	54.7688	53.4051	51.8125	68.1462
CLN3	168.643	95.441	83.9081	134.623	51.0638	78.5375	49.3066	149.476	134.038	156.488	136.712	52.0475	103.741	73.3487	86.9131	112.289	61.1999	72.685	72.0203	117.672	102.32	29.868	100.911	51.2392	62.7065	98.5658	70.8876	72.2516	143.694	141.307	105.88	45.7709	76.395	83.8811	250.267	100.447	197.027	98.2729	57.4366	115.761	93.3455	73.8367	69.9868	126.145	90.2482	93.416	154.362	54.5686	70.0474
YWHAZ	213.864	186.827	551.809	413.354	611.241	919.583	513.369	355.96	304.979	375.436	219.357	502.411	682.736	356.924	1165.51	697.142	379.323	191.053	919.389	785.648	219.237	345.476	359.885	1189.8	501.971	208.954	700.194	326.759	435.341	151.629	358.239	394.893	181.452	1003.4	594.34	114.661	1392.5	128.546	187.845	1032.27	427.966	247.167	1214.79	537.337	126.414	193.673	303.735	507.477	398.933
PAF1	267.565	203.725	92.1476	172.877	117.042	254.302	230.871	131.91	142.266	157.735	103.178	241.339	162.079	143.639	306.587	148.213	383.302	41.7887	133.455	259.436	137.539	132.997	162.782	118.875	173.495	100.458	166.357	112.23	188.86	142.158	103.863	229.571	150.084	112.912	109.717	339.581	112.092	74.7203	146.229	87.163	107.799	112.153	170.256	132.814	184.634	268.654	174.466	139.155	303.253
SUV420H1	35.1517	33.588	176.183	50.7028	85.9368	53.9789	115.957	122.643	139.24	103.294	33.8625	66.5481	84.3508	73.4859	72.2259	82.7226	34.0763	70.6926	53.8109	69.9815	119.37	61.9816	80.6037	47.3037	109.888	30.2979	93.2835	89.5809	98.0503	176.296	138.422	32.7706	187.237	71.8892	47.2363	194.826	159.464	35.6476	74.98	60.7472	69.2838	84.4724	66.341	107.362	48.6265	89.3006	57.7841	86.8426	64.7522
ACP1	152.975	97.78	482.192	277.969	107.734	345.825	684.364	128.238	772.413	635.762	495.361	149.646	724.569	383.48	552.948	418.352	256.15	128.348	488.806	747.959	161.868	688.386	350.686	239.016	339.495	228.483	687.46	408.754	1284.9	111.166	423.158	351.19	44.4279	342.754	89.1936	353.7	170.167	39.9888	370.991	382.107	706.108	427.415	1107.44	275.141	98.3006	140.741	168.507	733.366	179.188
LRRC61	69.0169	30.8452	50.1997	64.0245	55.5815	21.5811	33.0498	31.908	37.3378	51.0157	44.0474	67.6509	48.8828	52.307	14.4677	62.8022	24.0919	112.141	43.0028	5.83233	28.499	48.2493	54.818	55.4968	54.9729	80.362	50.9402	42.3724	11.7055	21.4186	58.8146	66.9444	67.6288	60.8196	109.687	82.5904	121.4	11.715	13.8898	41.9215	54.7829	98.7027	66.0564	36.4434	25.222	23.3366	25.2908	30.0343	46.5221
RAD54B	112.145	160.197	91.6052	49.6562	208.387	78.4189	45.4559	65.4553	51.8684	53.2856	58.7178	75.5957	117.676	98.8382	77.8424	112.49	95.8777	84.0858	85.6448	82.5625	55.3892	68.5505	114.148	85.8904	87.2431	61.6706	110.591	76.1874	60.7187	33.8394	27.17	101.864	58.583	99.6093	30.3239	54.3025	19.9005	44.7853	108.056	101.514	94.0151	46.8221	59.0117	93.7172	114.378	116.45	94.3552	87.6407	79.653
LRP1	122.869	59.8498	48.9384	64.997	39.9654	34.8864	35.4381	55.4946	68.1799	108.309	108.312	28.078	44.5858	58.2668	90.1187	33.9317	22.78	21.5913	63.4541	71.3085	30.2745	59.0588	81.8006	66.0646	88.8759	85.0457	86.7591	52.0493	49.4158	44.8972	27.9196	85.6046	112.799	84.1788	43.6694	55.7096	34.447	90.8608	47.299	55.2446	52.7133	42.8601	40.1775	49.0314	38.0519	37.6472	102.448	37.5582	44.3498
TMEM38B	35.1937	55.8931	38.6663	67.2433	43.7969	19.4837	52.4256	41.2895	83.6346	75.7529	102.462	35.2234	45.4254	41.5187	39.2337	47.0569	58.507	222.361	27.7417	48.4452	55.6111	36.827	22.9015	27.0417	52.6193	6.8065	55.3965	48.7405	51.3729	101.735	59.9081	13.8964	76.6342	25.0065	49.8538	89.6685	34.5239	62.8465	38.0506	47.8335	56.6688	35.598	21.6105	92.6093	73.2918	66.3886	22.4389	80.7317	40.7093
CLEC2D	228.933	272.161	70.0396	145.455	55.9895	129.775	64.8721	123.735	94.2341	89.9332	96.3242	139.295	95.6317	99.8712	138.667	112.848	101.321	101.574	116.388	106.707	137.671	104.641	92.3878	121.013	99.1327	80.4926	99.1741	102.067	90.6635	56.0243	90.5466	115.656	139.766	114.92	215.216	44.1615	13.998	132.151	103.895	111.422	119.736	90.2606	248.381	111.304	48.3914	54.9946	58.7143	151.78	108.432
CDKN2B	31.522	65.0624	30.0639	22.5839	73.4416	22.9213	16.6141	26.0081	26.7475	29.8802	67.0093	36.153	18.769	9.9174	18.75	28.4149	33.307	51.7895	9.12175	60.2043	21.3143	23.1684	36.7152	14.3642	10.7528	24.4238	29.9642	14.1028	44.3086	111.93	138.509	12.6476	37.1616	13.0032	39.2122	141.873	137.682	38.6797	14.4796	16.888	17.8732	27.1019	19.4107	21.5674	72.4373	57.2456	46.282	27.4957	30.6029
F8	106.759	48.8819	90.5058	61.7987	57.7028	110.397	34.9027	59.0827	49.8609	44.0169	40.0808	79.7981	68.2848	87.7331	78.1158	67.5632	57.8774	90.7	75.8432	70.7722	55.4134	90.3937	76.9652	76.9857	77.7526	65.4683	72.1981	103.846	34.7912	8.55734	15.2224	60.8079	38.4576	72.8221	83.3573	128.202	13.8726	27.7314	93.4111	60.3066	69.79	74.8674	67.3857	49.5275	93.4705	55.9035	66.0477	56.0246	73.3052
LRP10	272.368	230.48	383.679	429.204	416.962	335.229	184.28	808.652	181.152	397.957	961.874	461.725	386.451	545.65	525.137	487.584	586.219	85.6559	519.925	394.911	346.773	642.767	422.362	562.765	612.19	170.481	495.939	691.65	413.007	133.72	326.555	419.448	753.593	497.305	352.146	262.601	450.627	181.452	621.87	410.059	473.774	465.097	476.786	340.89	106.362	437.665	726.776	289.665	342.468
SERPING1	69.4437	28.2576	58.8123	35.7016	43.5112	61.194	17.091	37.3648	19.458	49.2238	52.3146	114.005	33.9502	40.7369	41.3374	46.901	18.0728	74.8023	40.4292	40.0016	37.035	42.0715	50.5295	41.5345	56.1985	38.1888	54.443	50.81	44.7676	36.8853	22.5509	13.5298	59.1399	42.1828	72.8037	99.9064	76.2465	10.7902	52.6825	27.0694	15.1356	70.4766	40.0378	34.0708	30.4732	27.7621	27.9585	31.9104	25.8211
MAGI1	45.9634	34.1249	32.5788	33.1544	39.7843	40.9384	45.9892	30.6877	20.0046	32.0394	39.6697	68.0698	36.4371	49.4743	28.4108	42.9616	54.3404	31.4376	23.6959	35.4587	40.7648	52.233	33.0525	52.3267	63.7895	35.6731	38.381	52.4817	15.9258	20.5447	30.6383	39.8026	28.9106	34.4178	20.7226	39.5125	31.7354	55.6824	60.3239	31.1	37.2789	48.0286	29.0314	23.9456	42.7062	50.1236	37.6831	39.1129	40.9074
SUSD5	48.1914	18.4913	51.1348	60.203	44.3506	97.1803	66.0963	67.8185	29.4158	39.4985	33.393	35.9418	58.7944	63.821	82.5853	59.7034	65.4141	37.294	63.0801	76.8483	7.83748	63.5663	62.611	74.359	42.47	49.6436	61.2085	92.8432	55.49	21.3891	21.2811	52.4716	6.56635	65.5084	59.599	28.4383	79.3561	38.5561	98.0698	69.3148	72.3608	94.2941	68.5177	86.3997	26.8385	32.3376	40.1809	28.9592	77.776
PDPN	52.06	49.434	22.5193	42.3566	53.432	54.4393	34.5678	44.5808	36.4172	28.1193	32.2396	38.8447	40.1357	33.557	28.5595	35.9707	29.0605	5.97598	25.7739	36.0841	70.7599	65.8802	37.7014	43.1648	40.245	75.9729	33.1102	34.3733	41.5926	41.0962	55.6678	42.4606	74.8878	24.6	41.8924	47.0034	66.1445	37.4703	41.9134	25.5845	31.5839	40.6137	29.1994	27.7158	37.9411	33.8832	68.0122	25.2253	34.8973
RAB12	134.899	47.4844	62.2971	154.968	133.887	56.5034	58.0043	77.263	265.046	128.943	120.905	46.1258	69.1355	53.6073	74.2952	78.2838	118.313	51.7409	82.8271	91.3303	129.594	336.144	350.392	112.53	96.0567	164.59	84.8144	92.0461	99.2687	101.433	32.2335	120.389	220.76	76.9098	170.251	92.7109	90.9336	40.7946	103.061	45.7477	272.394	270.141	79.9797	53.7086	91.599	76.8251	57.5887	84.8433	138.853
STON2	23.7854	62.7995	42.7195	21.0209	49.1202	34.9274	33.3557	32.3819	23.4518	47.1995	26.754	116.859	37.2932	41.0335	45.5616	42.0311	58.8555	111.34	38.1894	32.7232	59.234	25.6563	44.6079	18.3736	30.1862	3.2738	35.7528	34.9427	39.0417	20.2225	30.6906	32.7936	46.5113	42.7127	21.1844	39.0049	24.2725	49.6547	41.2522	41.8841	37.6183	32.0033	30.5141	38.938	115.556	59.9826	35.7487	33.3918	19.5875
GALNT7	115.029	30.8099	64.3084	37.622	82.3697	38.1292	41.5522	84.7338	95.9074	81.2992	40.3068	97.3812	66.2669	16.6468	72.0463	71.3734	72.8244	91.9436	69.1451	7.1321	46.0327	76.228	73.4425	17.3019	58.029	73.1297	62.3198	63.7909	102.628	77.8105	13.2357	62.987	13.6832	63.555	148.5	2458.22	109.891	32.717	79.1271	69.5313	76.0063	60.5076	108.629	37.5281	34.3847	33.5073	28.1234	45.2717	81.2534
NAT2	92.9848	33.1745	54.059	37.1171	69.0287	62.4839	62.3738	40.351	36.3015	65.4135	62.0446	37.4799	56.2607	75.9195	92.7975	77.2184	118.004	53.2291	81.8683	68.1139	29.4054	66.6514	83.9975	106.08	68.4067	59.946	79.1061	68.904	16.1138	12.3142	4.73217	80.7933	42.6704	81.7473	54.3848	41.7994	66.7455	4.09193	105.576	68.3341	86.5657	85.4848	129.258	47.1432	28.8183	25.6814	27.3754	29.487	96.4491
TALDO1	873.664	497.198	585.909	637.829	574.278	252.588	234.312	693.09	540.205	998.301	1051.75	636.663	563.369	605.829	823.797	713.751	845.179	282.422	679.91	570.739	352.355	548.671	741.465	769.884	587.684	696.054	613.679	583.974	1506.92	258.26	374.826	699.723	392.669	669.969	485.482	647.926	162.246	87.101	800.306	656.317	791.103	350.616	551.628	502.86	336.034	439.998	809.155	267.212	431.326
C3orf21	85.8073	50.5693	117.438	105.075	127.144	65.9967	36.34	101.873	67.3112	164.924	340.96	89.705	92.9751	101.46	137.06	94.8906	127.868	176.287	102.424	87.5244	156.093	66.2999	90.9902	104.971	83.7677	121.109	100.283	83.9736	91.7439	108.292	376.325	90.3217	121.834	113.813	230.818	120.907	137.172	12.7552	102.726	102.65	102.474	119.284	141.93	113.392	47.9359	66.1291	53.1555	61.8505	97.6636
DKC1	263.222	2169.73	260.845	100.326	180.165	231.545	232.425	102.39	703.406	234.073	66.4702	174.589	311.908	331.688	101.887	63.7679	80.4936	420.508	270.72	248.64	139.106	339.006	98.1467	90.4492	61.0023	186.803	92.9612	287.341	374	45.7512	475.491	76.5414	128.066	14.6344	286.244	460.075	315.475	132.201	281.445	294.604	323.117	194.405	415.963	147.326	26.3598	130.371	118.418	409.527	594.819
MKRN1	1810.46	1675.88	1039.06	434.08	425.824	566.313	1038.77	774.97	1651.22	842.252	497.696	620.185	774.023	912.282	1123.67	955.941	2558.94	218.787	965.161	1169.46	501.682	841.893	1030.3	1065.35	753.892	1134.22	447.341	768.739	246.164	536.127	360.727	512.093	1248.99	899.508	523.784	789.201	179.742	257.72	1075.37	774.968	879.329	496.407	969.467	1212.86	212.053	920.631	825.045	520.539	607.406
FBXO3	76.9414	82.3091	66.3079	48.5828	70.5458	71.1906	44.634	51.0525	191.582	37.4776	61.399	65.6773	9.15078	24.7541	67.4373	67.1566	75.2621	56.7929	9.69912	77.1631	573.781	485.757	295.025	174.108	446.844	306.444	53.92	450.985	72.4538	38.0087	59.7369	487.598	329.308	10.5802	138.619	12.865	41.8332	58.4181	556.092	30.8947	71.362	94.952	168.713	31.7058	31.1586	33.5299	47.4536	39.2882	112.65
QDPR	155.679	180.94	217.093	271.062	71.8003	94.1634	268.201	69.755	291.965	354.541	279.087	55.3991	192.561	233.654	314.217	246.134	376.017	75.4498	251.485	220.729	171.806	204.819	225.214	330.724	211.66	346.414	224.6	181.858	31.3474	96.1375	142.097	281.476	44.4967	258.197	130.258	77.3664	121.59	56.8784	305.34	247.204	271.657	372.505	207.189	182.925	65.2489	60.5645	56.149	172.772	138.932
DNAJA1	299.104	2601.84	1314.26	411.512	312.777	2422.32	913.215	396.699	1695.81	803.043	256.823	814.148	1445.74	1294.27	1929.55	1323.13	52.5659	294.204	1549.61	1258.23	231.491	1115.79	1236.97	374.19	1308.2	274.893	1486.2	1222.05	351.098	427.227	396.742	1474.18	499.595	1641.59	343.867	101.1	482.552	484.263	1479.06	1309.5	1347.04	459.597	1110.1	1235.12	387.478	592.171	139.215	495.248	523.716
EIF4G1	151.718	67.5068	146.402	232.085	83.3532	177.738	143.903	81.3852	122.825	137.443	49.1882	48.259	126.372	102.89	131.024	106.49	169.86	419.865	112.023	166.953	15.3771	74.1148	111.626	117.482	32.504	70.2214	121.971	91.9009	119.253	47.6534	97.7416	89.4971	12.5393	133.364	159.103	102.68	207.086	82.7966	129.296	112.404	98.9925	274.362	86.7844	149.537	116.373	142.991	199.312	80.1265	66.6286
RCP9	72.2512	73.2526	67.0034	59.8378	90.0281	115.662	96.5197	88.1581	67.3615	48.6718	47.7118	188.039	76.9261	90.9142	84.3532	90.1635	113.365	37.4575	76.5225	102.611	120.286	102.914	94.0108	93.1144	93.9827	74.6403	91.4078	105.056	71.903	70.7214	59.5235	83.4284	97.6298	71.1699	133.86	29.3961	197.717	59.0636	114.666	76.0651	86.0028	87.3332	106.37	46.8224	66.0114	67.7708	50.8575	99.39	99.7319
AFF1	38.2931	42.817	27.6663	85.2293	95.8326	91.8078	119.442	60.4637	77.4107	63.5114	54.5779	122.303	108.014	109.642	115.372	113.688	120.903	10.7072	128.92	127.58	59.6321	118.401	122.82	134.749	143.985	86.7216	121.482	118.372	80.728	35.0244	24.2337	155.324	62.2101	130.823	36.4866	15.2674	66.9841	28.3052	123.196	114.781	92.1297	66.635	187.554	54.5651	81.6469	38.3476	113.694	115.14	53.6953
S100A7A	42.4376	40.3628	32.3143	28.7416	56.2198	25.1833	40.2118	28.4627	68.0716	40.9403	56.0599	36.7184	36.6879	37.7577	29.9959	48.6913	42.8215	36.0573	34.8057	26.1495	38.2854	43.6796	35.6202	7.4077	24.6803	30.5486	44.2466	32.9962	56.0972	12.6838	29.0976	43.5136	44.8336	46.8715	59.6298	136.571	34.6777	39.7049	42.2897	30.8762	36.1859	32.0037	31.3002	25.6314	61.818	35.0941	36.5657	39.1652	39.5432
RHOC	227.001	175.284	198.079	190.934	327.357	123.659	66.6236	485.535	72.5475	171.047	369.963	290.737	408.834	59.4935	111.461	70.4113	310.527	207.911	111.652	158.766	146.978	459.978	371.811	386.061	116.075	165.304	465.933	539.823	131.518	110.615	114.978	107.435	56.4224	141.071	395.071	125.156	412.228	137.251	423.784	319.249	350.508	155.25	173.684	320.856	209.046	294.201	75.2752	50.1252	123.26
GATAD2A	148.473	78.4059	184.872	354.692	184.311	164.691	108.034	329.782	154.896	158.15	362.26	132.117	257.307	187.328	220.434	247.839	216.257	168.992	156.269	102.908	343.315	247.689	228.435	185.336	302.436	264.626	260.711	278.35	142.054	170.55	184.419	214.439	293.998	158.9	212.977	61.3343	31.2434	303.174	245.122	164.553	215.907	213.314	107.049	171.76	307.691	315.602	158.652	286.681	221.772
EXO1	49.9889	37.8685	46.0441	33.5039	60.2768	37.6902	44.1495	45.5539	58.4609	40.5363	31.9595	48.0474	42.472	55.7677	70.2103	46.6672	63.1768	43.9632	60.1957	47.1965	31.6655	31.561	41.5532	48.4219	44.2039	61.8587	45.0444	34.6812	48.6051	25.9598	22.8096	66.0212	38.8841	69.3441	38.2625	34.6283	33.3192	51.3404	55.5192	49.2923	70.3633	38.4921	55.7794	46.9245	28.0004	42.1993	44.2127	39.0427	54.3129
LOC374491	35.4606	31.2238	33.1395	54.0193	56.0538	51.5301	56.9452	61.0117	26.2036	58.6777	42.0948	86.9205	66.3994	54.255	93.0237	59.4608	29.4466	127.372	54.8823	78.2646	9.74727	52.3205	61.3958	63.1787	25.935	21.8407	79.4534	56.1441	70.918	30.9165	109.728	41.6056	17.9537	46.4277	50.6562	15.5764	127.685	11.9485	79.4729	60.3954	72.6465	62.0969	79.0519	73.7407	40.1408	26.5317	45.6559	35.6819	43.8753
NFKBIB	106.994	51.4016	48.571	120.075	39.2302	28.7081	30.8522	71.4334	62.4649	108.473	66.3914	44.1849	44.2667	45.923	47.0639	49.9114	50.4642	59.7592	37.5433	89.5411	23.155	63.73	57.7042	40.8497	50.0579	121.866	42.7407	43.8249	61.091	58.6753	59.4875	33.2664	261.746	35.5298	99.1466	186.793	105.458	22.1413	47.0099	43.0469	45.7765	58.4853	73.3474	48.6173	55.4434	48.2227	36.8165	59.4718	60.6532
HCFC2	44.1216	136.299	40.2551	50.3045	42.9174	49.1437	73.3233	77.8187	244.187	153.537	92.1286	40.1193	99.4454	84.7414	58.3265	70.9534	79.4398	112.497	83.1097	89.9776	94.7665	90.9429	75.3085	64.7053	90.4497	12.1672	80.7932	76.4274	64.7256	127.396	12.9627	77.1986	92.1349	94.4555	38.5988	88.4785	32.114	126.444	80.7907	73.7437	59.8911	49.4009	73.8263	73.5787	72.8652	188.779	87.4286	139.333	59.6449
CKAP2	45.7693	102.025	98.1392	77.3879	70.625	80.9915	159.705	58.4943	209.53	124.077	56.6364	56.6829	89.1594	88.9484	84.7445	95.1616	136.466	207.508	83.0806	127.269	106.353	97.882	104.677	89.2609	118.388	85.5328	102.015	95.8164	90.0443	49.8407	79.5421	101.724	79.6739	88.2867	196.368	23.9184	199.008	104.46	106.814	100.543	109.295	69.99	123.085	118.783	175.748	50.458	93.8592	92.0121	78.4141
TM9SF4	60.3182	38.9135	129.224	164.051	40.2381	54.1443	83.9843	159.334	187.584	206.255	241.194	20.2914	62.3791	30.7163	16.676	177.568	20.2024	218.825	61.1582	66.2896	196.199	89.3872	165.272	101.715	200.822	174.205	171.261	174.996	108.14	209.704	335.947	86.5639	89.7833	57.1337	175.555	388.013	46.5364	104.806	24.3501	47.9652	68.1455	48.5717	80.5878	53.2737	99.8103	187.991	141.789	79.0364	147.362
SGCE	81.065	19.3263	38.521	20.1409	98.0412	38.9993	38.0631	30.6247	34.8859	76.3476	48.4734	95.465	43.757	60.3151	53.8513	33.5097	83.6453	46.5949	69.1472	17.4235	31.7039	23.919	52.3053	73.6265	35.9582	32.8115	39.8128	49.0511	55.422	13.1954	18.2387	60.7889	8.0298	114.193	50.0371	60.108	39.0165	54.7087	64.3863	88.5277	67.1748	54.3311	51.3579	44.1429	54.4379	47.0796	11.201	16.3655	181.01
UBE2H	177.67	83.6862	84.6204	128.124	111.554	73.3103	215.825	90.0913	144.736	56.5938	107.745	64.0076	96.7895	71.2334	76.7386	77.2159	285.848	135.884	86.2486	101.054	85.251	48.8791	101.827	158.943	90.2779	53.3867	86.265	76.1252	45.0223	24.4568	128.056	277.087	83.4553	68.4392	131.246	95.941	104.232	77.7299	328.633	71.688	76.8776	120.58	141.493	76.6367	122.228	53.993	29.9967	104.032	88.7604
C1orf115	143.798	70.551	62.6142	105.618	35.2872	27.801	66.341	65.842	166.453	124.484	18.8921	56.8662	56.7715	53.2695	39.5565	26.155	69.9968	195.187	21.4511	50.0855	58.6565	34.7294	133.862	48.1446	30.5096	92.8283	93.0084	66.9191	52.4457	119.067	94.0031	131.782	188.506	23.1458	67.1831	47.2881	939.395	46.0964	34.4955	27.6883	129.022	75.8574	251.15	52.9495	33.7	26.3571	33.5221	43.2597	31.96
PPIE	43.5698	55.866	99.6104	126.155	118.908	54.8113	53.9624	51.9906	180.094	122.561	122.39	49.6947	75.0754	76.3154	103.672	90.0083	32.7784	138.934	110.587	72.0295	79.8299	63.5802	96.9378	40.2564	70.2685	79.4048	108.013	62.7742	25.953	117.252	49.0292	78.7634	75.3745	106.416	137.324	88.1711	262.784	94.1152	138.328	102.847	136.52	104.712	142.82	106.099	37.2994	44.9551	57.4993	111.866	68.3701
EDNRB	88.2245	137.797	37.7412	59.006	56.8582	75.4874	47.9012	43.2246	70.5514	77.4995	124.92	44.9943	86.6893	97.2156	91.025	106.415	70.023	23.4617	104.906	85.122	103.878	94.632	106.781	103.516	93.277	22.9029	85.5009	93.1599	22.1842	23.986	7.93194	13.859	104.193	91.2994	24.9387	58.8094	12.7282	101.47	92.8283	82.7041	101.793	62.2329	37.0503	36.6665	77.0331	92.5467	174.339	73.2505	114.354
YY1AP1	127.995	273.699	71.1079	31.8348	264.473	124.15	105.463	98.8786	55.6538	123.961	80.6238	264.586	176.279	149.04	43.4915	169.677	203.977	134.994	147.476	65.5819	68.4789	114.155	173.419	40.2126	132.938	106.184	140.177	128.658	73.2446	226.059	30.8624	31.0809	157.095	138.835	31.526	310.623	40.6296	145.504	156.309	146.745	120.135	85.4836	59.6744	58.7814	110.918	145.763	778.513	73.8209	132.394
SP1	118.175	125.179	120.914	101.445	241.565	87.8156	170.52	117.01	108.782	135.962	114.114	83.3934	125.82	136.514	103.15	124.652	103.523	80.0434	110.748	73.7184	214.331	125.783	101.626	132.352	155.554	102.339	124.19	190.707	112.47	96.2239	150.749	148.348	72.0968	99.4628	285.737	126.87	163.702	127.086	158.801	79.7308	139.337	143.966	95.2984	120.115	157.148	108.31	180.19	168.414	69.0991
ASB4	73.1429	28.2907	33.063	55.2597	96.8077	36.2741	128.348	55.8385	31.5226	52.7682	48.0976	114.936	96.8976	113.203	172.085	104.363	31.07	20.6233	159.804	31.877	17.6241	135.395	112.356	136.794	102.372	44.5913	115.575	107.747	39.9516	7.9769	102.763	128.428	33.5559	133.011	18.1212	68.6631	48.8742	5.72828	138.926	16.1473	111.491	138.561	139.508	56.4749	22.9901	17.676	32.8567	37.1268	64.3553
PTK2	101.508	128.379	86.1511	90.9895	40.1362	48.5968	70.279	66.4222	89.3566	118.876	82.642	52.8428	64.1107	94.3677	96.6652	82.3645	62.8479	79.56	79.4726	90.5015	73.9859	82.3596	86.9706	103.601	67.7153	81.0119	60.8101	75.8624	104.564	73.628	40.7737	104.937	65.6817	79.858	27.9056	85.3296	41.2539	64.4512	74.4018	73.0098	62.3923	60.8046	104.555	102.276	49.4687	75.3957	60.291	97.1302	62.3226
COX18	63.8624	46.7079	51.6797	60.6186	104.626	55.7629	39.1745	58.2232	47.4558	34.7531	54.0524	95.7164	40.4407	41.5554	52.4124	41.639	77.0983	156.416	38.4412	54.9816	51.2605	40.0856	41.333	45.0773	41.7483	66.7161	51.1594	35.0469	51.2617	124.605	44.5688	44.3812	126.198	41.5302	71.744	88.2748	177.112	29.8214	51.8764	75.3184	38.6209	76.7132	59.9928	61.3312	44.2882	36.2413	36.9111	37.9357	67.8832
ZNF785	25.1708	25.5478	17.2786	61.8553	22.7421	42.4616	27.6989	95.522	75.1279	42.5058	46.027	17.993	38.8043	29.4407	46.3607	28.5092	43.0866	77.2843	46.1658	42.1773	33.792	44.4058	35.0037	5.98789	44.1674	54.4273	38.0665	42.2669	35.9355	36.8336	94.5571	45.3976	21.4518	47.9867	24.5849	11.7473	106.378	61.1652	60.0487	48.3046	32.9755	34.8137	43.0409	30.3	26.9934	39.6658	92.8183	63.5672	20.1588
TNFRSF11B	48.0301	47.3002	43.3607	50.8491	46.6593	30.844	41.6793	60.8128	38.3522	34.9503	39.9913	31.0008	38.1163	57.6424	39.3556	40.096	52.8355	35.9772	39.5834	31.4343	67.3856	62.1048	40.266	36.1619	68.1789	57.2355	46.9187	51.8793	48.9051	34.8596	18.9762	54.7381	49.4433	43.0726	47.9617	13.192	33.4634	58.18	45.369	38.7542	51.0368	39.8168	40.7643	53.43	85.7409	41.8367	24.1937	43.5793	48.0472
BTNL8	54.8841	38.5061	44.8637	47.1557	46.8538	43.5821	73.3698	72.6421	42.9707	49.0331	42.0506	39.585	46.4261	59.7741	51.5273	49.4369	84.3906	13.6051	56.3767	66.239	33.1721	52.4084	55.5461	55.7174	53.8948	83.7069	42.0201	69.0391	53.9617	45.4924	60.7395	40.6815	32.9526	44.4537	55.0147	107.283	71.4083	17.8516	72.6125	52.839	43.9739	50.2937	57.4007	38.7401	52.8939	59.126	33.6486	47.3159	80.6164
ZNF300	125.19	47.8091	23.6128	52.4811	32.4949	34.558	24.6691	41.6915	100.888	49.0346	50.8079	41.557	20.2973	24.455	34.8263	12.2214	44.8344	72.7692	30.8502	33.3295	57.4584	37.5188	66.8946	46.8384	66.6298	93.0246	24.6068	35.3716	26.1971	86.3252	21.7477	30.9774	61.0934	21.3478	145.264	153.361	87.5618	71.6751	50.7449	9.89857	14.714	83.2116	42.5024	19.1607	34.8043	39.8743	33.0477	53.8987	115.841
SNAPC4	163.498	78.417	42.5122	177.657	38.1437	140.847	97.3637	166.858	125.681	81.1443	43.82	63.85	76.0845	66.823	66.0752	50.3943	64.1024	75.8352	12.3853	87.1344	72.3806	34.4964	62.96	52.7324	79.2487	90.4716	77.3507	43.7038	66.263	85.3509	36.0035	46.0203	165.063	46.4911	137.733	466.752	440.452	128.582	86.7629	107.434	55.0755	79.545	41.8371	88.2053	49.3098	184.093	106.292	65.3039	262.953
ZNF559	115.699	180.209	98.5938	275.427	38.237	55.9964	78.9388	67.4987	297.976	186.547	55.2273	44.7552	145.284	85.7276	117.445	135.249	39.8747	162.097	86.4446	127.88	79.9605	91.3912	109.597	31.265	87.3784	152.925	109.749	108.871	80.9633	66.4872	154.031	92.1729	107.399	109.83	242.453	157.17	65.683	37.9815	7.97018	130.011	117.822	201.501	260.19	54.0498	46.6532	69.9902	56.2068	68.0599	108.383
BRCA2	30.5479	32.3885	26.2907	39.9207	37.5275	38.8422	41.6373	34.8943	33.9357	60.6279	33.581	30.377	39.8941	39.719	42.9134	37.32	35.2675	57.0525	41.5326	40.2935	33.0793	36.0469	41.5304	37.748	37.564	40.1481	39.4704	36.8859	36.3782	23.5991	92.7203	36.2003	23.5386	41.9195	37.6645	40.3924	28.4341	28.1211	37.8743	46.5441	41.013	45.0299	33.2654	51.1021	52.452	35.8266	32.2753	33.1445	29.8916
RAB4A	57.2074	218.522	177.815	142.52	92.9151	79.288	126.871	117.347	448.808	335.966	141.278	145.056	95.8528	154.914	138.518	121.398	482.623	558.673	162.186	108.175	413.357	104.173	111.589	124.664	121.382	61.8918	130.847	122.979	32.7766	330.38	440.413	106.552	280.584	192.958	150.74	93.0927	655.296	243.031	167.648	144.375	143.857	166.707	349.279	134.307	88.9065	65.8098	77.047	100.309	134.301
RARRES1	66.0626	26.4556	25.3352	14.3275	79.026	40.5696	22.5919	37.1482	41.4118	45.3202	26.1953	55.1815	4.15998	71.0342	6.84839	70.7576	42.8218	17.4393	71.8323	52.5837	18.925	57.2767	65.3962	86.184	54.1262	17.2876	72.195	49.7294	5.06047	11.8884	31.2574	63.8291	77.3556	46.2683	45.6031	134.948	32.5063	20.5574	63.0324	61.8105	76.7458	58.3894	60.4868	16.11	25.7907	29.6178	31.127	26.9853	56.9515
CCDC105	18.7607	71.5734	49.2197	40.2927	22.7469	48.3581	74.124	37.1724	62.4941	70.5442	43.5851	51.5989	63.6878	63.2524	69.1746	70.6728	7.90121	64.8755	54.5198	85.8699	106.363	64.2926	50.6345	5.46833	59.779	21.0993	72.4469	71.553	5.00613	38.4024	157.663	70.0864	69.8464	66.1024	22.3897	19.9855	48.4801	72.6881	47.6918	75.2296	70.6151	42.9289	57.589	53.4501	68.2265	44.6035	41.2612	63.6866	58.3024
LTF	56.734	54.1137	60.2866	74.3929	119.867	57.5327	141.422	58.6983	42.9614	83.6043	28.8698	81.3488	50.4944	56.1204	60.6648	45.5498	61.5419	37.5169	53.0302	62.8795	59.1487	79.3027	76.1633	65.6781	76.09	28.0381	51.1865	56.8551	100.135	125.142	96.9497	84.001	89.8372	79.0752	17.9583	165.291	69.2435	89.3386	59.6581	78.5708	48.8122	35.1241	40.0862	82.8522	54.3452	288.656	79.3528	50.381	40.4674
NR1H2	213.343	43.991	46.9333	187.928	21.1329	64.8026	53.8395	271.886	109.539	312.232	58.0546	49.6862	130.039	182.715	34.6533	20.7849	57.8627	84.5597	107.443	30.7333	38.0395	56.718	143.882	13.0513	19.3664	134.122	119.95	99.2302	110.566	113.485	33.7051	113.615	136.492	18.1136	327.596	139.921	339.42	70.3097	43.7839	138.612	17.655	270.091	91.3054	51.8225	12.5089	128.412	64.8986	62.5479	59.4895
HIRIP3	103.911	48.6118	48.8648	127.413	39.3035	114.54	106.278	107.842	62.8747	68.3585	181.895	20.4876	74.5204	72.2142	67.7478	101.587	79.6042	84.0844	85.0508	81.2785	26.759	22.2346	111.698	20.4304	60.22	33.8262	90.7621	22.2805	131.686	116.037	95.9815	84.9959	56.0738	73.2305	91.9099	105.818	121.987	71.3136	78.2245	107.565	117.948	31.0035	201.492	51.6661	70.7298	139.74	135.184	49.5543	80.5997
CHRDL1	44.9891	54.4857	44.5244	36.9823	26.9079	50.3802	57.577	33.491	23.5716	42.1752	33.2017	29.8209	53.7792	57.6759	51.2578	31.2383	59.0674	5.50926	35.2834	64.8082	63.1061	33.6838	31.248	29.4746	23.583	17.1616	32.8308	23.2717	15.5906	70.884	51.4525	15.7144	80.7785	54.0012	25.6292	22.0081	40.503	3.49021	34.1621	42.336	25.3529	23.9699	22.3319	38.5148	46.8335	54.678	202.134	42.1594	56.149
THBS2	139.539	156.363	71.353	52.8139	156.506	198.692	66.3801	85.622	61.5547	64.1466	164.018	132.188	101.56	142.629	119.489	120.84	25.8534	40.1996	118.256	167.693	53.0441	143.745	130.983	155.913	138.227	78.7282	117.629	107.832	115.883	80.3932	50.483	151.824	278.344	109.457	83.1506	47.0376	57.6847	245.249	132.196	125.072	126.952	88.418	83.4304	89.0519	101.419	135.593	104.564	104.02	118.558
FABP1	43.5424	19.6682	26.1379	26.6032	28.987	28.6929	18.2483	35.8054	32.5671	39.1566	59.9532	21.3607	33.699	29.4372	9.16623	38.0109	44.5062	35.2109	32.7276	12.9966	20.0621	35.4869	36.8448	17.1062	35.2521	50.4008	23.7796	31.1428	46.975	21.4195	84.3255	32.1696	29.7841	26.4516	68.6896	47.1021	37.426	40.096	39.2984	2.33458	35.6188	27.0506	23.5257	17.8725	21.1706	26.2214	18.9253	26.2387	42.3067
FAM110B	32.203	32.2197	30.644	46.4024	59.3751	26.7309	14.7052	68.363	29.5527	60.5106	68.1239	35.6494	30.1116	32.4282	58.4368	37.3665	37.3165	94.8936	38.4135	34.6655	4.666	4.73929	33.5535	34.0783	10.1682	43.9575	38.5346	27.1003	88.4772	49.9814	99.448	26.8677	81.1595	40.1918	113.881	65.3732	43.9252	26.4819	35.4112	16.9805	28.2621	46.0265	67.743	27.8923	24.1035	29.2874	45.6623	26.5424	47.8975
LTK	49.0521	86.7824	50.6013	50.2303	34.6466	41.4961	20.8875	66.8558	40.9047	55.6578	24.2157	27.6565	30.5003	38.8818	20.3772	9.04187	19.9725	86.9563	8.45432	41.5317	29.2629	36.8969	52.6944	26.9652	54.7509	32.1553	33.0516	36.0013	52.629	42.6052	67.678	59.6567	61.0166	12.451	85.1118	129.038	39.2948	40.6101	27.1041	46.3659	30.943	33.804	31.6087	25.188	90.3436	69.4271	68.6442	48.8505	67.4826
ZFAT1	55.5486	39.4933	132.135	98.3744	112.644	67.1289	69.0192	51.0617	42.9299	66.8735	34.9278	194.333	80.1758	90.5228	136.992	81.929	109.943	229.225	109.109	108.011	35.1368	106.696	88.678	132.74	80.7904	55.9101	99.5395	102.902	10.5206	36.8979	244.291	88.2107	28.2171	118.501	116.238	48.9096	311.288	22.6578	117.654	105.111	106.95	113.398	132.878	109.251	42.5628	34.0513	65.1732	32.7663	59.1374
FAM108A1	236.529	215.21	207.931	201.018	100.716	101.717	137.232	174.788	177.46	124.203	183.707	154.158	228.998	230.082	179.859	214.215	216.42	71.5637	222.183	162.564	270.199	235.028	254.316	230.296	269.984	243.563	229.265	259.761	163.759	233.63	42.8534	219.397	98.6367	205.24	112.299	63.1336	47.4687	38.5014	235.909	178.275	195.931	162.977	112.777	137.085	562.047	404.161	167.82	94.9612	183.137
TLR9	55.8363	23.6997	37.2517	61.9042	23.155	24.0999	25.0339	63.1284	95.8422	48.0304	27.2533	50.7282	38.1634	44.564	60.0501	39.7979	68.513	46.4041	52.3552	49.4172	33.5899	38.9292	45.2088	39.3297	32.3482	58.8455	46.0591	43.3582	3.4095	63.8228	56.1621	43.3362	24.9931	54.4948	61.3055	49.2866	59.8482	8.31409	47.0137	39.4294	47.6298	59.6659	58.7847	46.8812	21.0436	35.8297	26.5577	23.7142	145.532
GPR31	50.3525	25.8323	16.8721	54.7912	25.747	68.9509	29.3596	20.7037	23.6986	23.9832	33.1301	47.0878	23.5845	24.9555	36.1478	16.9108	20.2362	60.8397	27.2596	30.4001	57.9386	60.0019	31.95	38.2738	10.8751	17.4081	18.056	12.0854	7.76737	64.4415	80.6738	18.5888	49.2113	23.8193	36.3509	38.0183	70.0697	50.2784	33.2124	14.0503	18.8514	21.1918	21.3295	59.6152	34.0823	28.3279	97.7719	23.8943	26.3911
FAM65A	164.949	58.2904	99.238	130.645	64.4088	167.089	69.3028	241.609	158.955	158.801	59.1084	105.81	73.8468	100.167	147.426	147.312	77.2159	420.757	129.392	66.3533	57.6368	44.0306	181.971	138.147	86.2433	67.2165	130.723	101.035	275.095	122.298	70.5151	83.4478	64.4163	140.35	63.2504	34.4052	97.6861	89.8492	82.1517	72.7893	147.526	73.9167	106.645	110.789	130.881	197.014	77.5196	77.7494	365.856
ZNF419	76.5622	128.077	55.463	113.733	234.054	227.926	138.546	80.3731	57.0563	73.8902	86.5753	268.963	131.35	183.531	227.72	143.406	114.169	38.3935	184.655	149.334	28.8977	112.58	191.782	34.8196	101.193	50.5046	129.225	114.799	104.571	116.88	121.473	103.227	87.8148	194.91	30.3028	140.475	60.356	18.7089	165.656	150.774	197.169	133.736	127.874	181.177	93.7614	207.17	135.891	89.5999	496.056
A4GNT	40.9892	72.0255	56.5651	32.053	38.722	30.7829	69.0421	64.7883	45.7369	36.6234	75.4413	64.0609	52.5775	47.2011	67.8001	58.1777	54.0469	38.9988	41.3369	92.7972	41.7054	64.298	45.8739	51.0423	58.4964	53.2095	57.8514	62.1179	16.8776	46.5389	64.5921	56.351	40.6031	41.9623	46.1717	52.5305	26.0548	33.1129	49.3301	48.9946	48.0713	44.4061	41.2372	41.7713	45.996	127.696	49.5606	50.8524	64.3426
TRIM10	36.7581	38.8161	30.0592	53.9237	84.1465	37.2811	32.7487	34.0848	38.0144	42.3939	41.3745	31.1126	35.2861	52.4179	45.5357	54.7305	33.3737	94.1832	59.0279	45.5846	47.4191	58.7047	47.9774	19.844	44.9199	47.1724	36.2994	45.2843	11.5664	51.0737	69.801	35.7772	38.0536	38.9393	22.5973	73.9313	33.8584	43.628	18.7148	75.1161	50.4142	49.3113	42.2564	50.4563	29.9833	42.7156	45.9374	26.5172	47.8139
AGPAT2	330.233	53.733	105.993	214.448	139.956	160.45	86.4477	62.1995	53.5857	191.942	528.638	51.1278	200.445	173.183	145.775	244.102	57.6366	15.742	184.945	194.876	72.9024	199.542	227.378	264.507	287.923	27.0207	240.029	161.608	117.361	17.8013	39.8396	254.298	77.064	162.805	42.9351	87.3554	32.629	61.6533	276.646	179.175	237.279	207.163	106.445	143.959	63.1959	97.6304	32.362	159.814	178.524
MYO1F	262.144	255.558	417.44	255.173	437.664	278.7	233.181	383.627	286.473	445.556	648.257	126.352	377.461	337.768	351.74	391.071	410.916	289.735	308.795	385.803	361.341	421.772	330.504	388.581	469.297	479.874	386.491	491.409	196.388	561.317	202.936	451.087	398.868	335.044	114.567	210.18	147.861	295.376	457.561	361.832	381.583	269.672	185.975	290.386	468.573	353.378	712.655	168.4	280.326
DGAT2	40.7583	90.6154	72.877	147.061	75.0165	45.6456	75.9292	31.1428	46.9425	113.224	152.847	61.0138	69.921	53.3334	81.7358	66.4499	49.6958	103.242	46.1366	49.1508	214.352	56.8538	55.0866	72.0411	57.9028	68.4871	60.7621	58.3398	39.4806	253.416	33.3208	31.8371	210.837	55.2236	22.7516	60.8512	232.316	190.574	58.6428	59.8993	222.792	25.1704	80.7068	97.8168	30.7847	48.9084	64.5652	100.939	73.8742
BACH1	27.6528	33.4647	18.649	44.1746	56.2926	37.01	14.2287	34.5837	37.8373	37.0213	30.48	60.9587	13.7524	33.594	34.7004	22.376	29.1297	70.5903	23.5293	41.3517	45.6509	38.0624	29.0329	39.6504	34.9628	63.5047	33.5749	23.1299	37.003	27.1368	21.4096	16.0008	59.77	33.872	97.3257	32.586	58.7299	21.1288	43.1086	22.2845	24.6483	28.8292	51.3179	40.6213	25.1176	18.9054	17.1083	28.9748	35.6583
PAPD4	76.3983	897.881	405.249	467.39	50.7186	121.444	315.237	163.199	709.008	414.192	208.099	108.189	198.501	189.695	250.367	180.475	171.417	988.53	146.852	236.474	729.462	641.755	174.472	249.593	148.096	217.866	151.058	207.271	738.705	39.1893	933.795	155.808	286.123	170.303	306.349	30.9818	123.489	129.701	129.261	243.412	201.048	182.183	379.296	391.173	70.0375	67.264	98.5471	464.656	126.884
DYNLT3	98.201	496.944	229.6	109.123	80.6806	85.217	346.973	84.1243	261.842	175.588	138.036	83.8266	130.708	166.698	108.275	107.109	139.921	563.908	116.76	190.124	360.017	173.605	154.485	159.763	130.154	76.918	124.399	138.656	166.881	100.792	171.545	95.2777	230.549	107.102	69.4718	119.219	322.523	285.897	163.86	187.621	71.0677	74.9463	235.917	103.796	88.1255	102.674	155.211	159.619	105.456
IGSF10	30.2121	91.8079	24.6918	26.4058	115.033	32.9657	34.113	20.6925	42.6407	13.2748	26.3854	30.0705	22.2949	15.1493	15.7556	23.6243	78.8714	56.8424	7.34623	12.9054	53.0651	60.328	17.2737	46.6468	9.87369	8.91457	20.5562	74.196	49.1398	48.3109	92.0473	44.9831	79.4138	7.97362	32.5762	54.4422	27.5788	49.0038	19.4907	9.19217	10.3361	19.7032	16.455	30.3704	58.885	55.0098	61.7627	46.4297	34.9949
HOXA10	64.2058	25.1215	40.0513	29.0961	84.6792	36.4453	54.9473	30.5859	40.8075	52.6132	34.6314	81.2891	78.0739	89.7496	22.3458	92.7942	78.5714	24.1545	107.501	13.7246	30.9128	76.2764	89.7535	26.9269	86.1685	39.6386	93.2034	15.9245	26.3961	39.4519	17.1661	115.415	29.1327	80.9634	41.9549	143.351	64.6435	47.8728	32.8056	69.2545	27.5192	41.7533	61.8141	28.5386	40.1586	22.463	28.3869	26.1971	62.391
FGFR2	22.5831	50.7248	27.3768	29.5785	37.9222	28.2895	24.4594	32.9718	32.1259	35.0723	51.9182	36.6698	41.7355	19.3968	52.7235	30.0238	40.1581	53.3174	22.9168	47.0835	67.926	26.9569	28.7276	49.8665	25.2253	25.0389	29.1348	14.1779	52.2778	30.0085	11.5386	6.04185	50.9024	18.8953	45.477	140.259	38.3825	37.5259	47.6921	24.5689	24.1659	34.5167	13.8781	20.7618	57.7196	32.5112	67.7928	47.9698	65.0489
CLOCK	44.8241	69.8092	98.5443	81.3323	61.5156	36.3638	46.5694	44.5392	37.6059	95.4749	153.871	81.1903	54.2929	67.793	82.419	45.2878	12.4795	201.523	58.6897	81.9041	56.7421	47.5893	55.4734	75.528	53.6509	92.1079	58.5023	63.8821	75.4742	88.2509	38.4299	42.0317	102.198	69.1602	84.0984	129.525	248.97	114.549	72.5438	68.8246	51.8171	66.5227	90.2043	105.163	42.9793	58.2903	49.1264	34.5206	76.4616
C6orf35	61.6204	54.0482	30.4871	43.9544	34.1409	40.0389	43.0322	60.9499	49.3038	42.2134	40.4312	58.3626	52.7072	40.389	21.5087	48.4723	16.1379	7.06739	69.4896	87.7807	100.084	44.6385	45.9776	55.0564	48.519	64.787	49.5449	49.1714	22.6362	25.3193	52.6057	47.3865	39.9145	62.8139	50.2042	78.3682	55.3033	114.455	34.8385	51.3344	33.4755	32.5148	50.9956	51.6395	67.128	48.9555	55.5146	45.1715	50.2485
CXCL2	17.5004	20.349	35.9145	160.281	45.8318	11.4779	11.9474	35.5165	161.431	133.603	34.3801	27.7048	12.879	19.2208	33.4805	25.9275	17.0479	810.56	28.9415	22.5707	57.131	31.3784	82.01	17.7764	14.9781	35.8901	35.2886	29.454	12.9072	74.5855	18.7931	22.6306	54.7508	15.2946	74.154	200.765	49.1623	16.0188	20.4472	113.665	72.7675	48.0675	45.2254	47.6539	43.27	30.4348	3.26	125.302	45.6005
FANCA	28.6294	37.112	46.2886	46.6661	110.839	43.2128	29.2377	43.9776	32.6626	24.418	48.2904	68.9378	21.3716	23.7286	35.1218	43.9057	23.2421	190.115	31.2407	92.0507	48.0558	44.927	48.8566	56.304	29.4619	63.1982	34.3371	34.764	84.9842	36.5531	81.2824	32.6416	18.6156	36.2667	122.361	71.5235	45.8821	71.9367	94.9867	35.3863	33.1605	43.6819	43.6103	82.7017	46.2681	81.8333	21.825	78.9895	51.0198
EDN1	39.5311	62.1099	18.6341	39.3987	54.6437	49.5109	32.3913	36.4652	41.1324	44.0528	50.5175	76.9982	46.0287	46.3203	35.4923	50.8931	19.9903	62.8832	22.2215	44.275	29.7472	15.2735	36.4036	29.5092	52.8694	59.5158	33.3877	64.5352	47.4462	55.5915	56.006	39.6765	30.7498	36.0183	46.1449	47.8272	52.2742	36.144	40.5951	42.6634	46.3391	32.2504	41.7081	56.1527	38.898	46.5107	34.7202	66.3078	41.557
TUG1	1301.26	1328.39	155.811	345.142	192.114	541.532	507.185	615.614	787.481	588.47	365.503	322.201	273.971	411.831	390.594	243.009	377.767	666.237	287.868	801.432	872.565	1086.61	199.795	460.679	357.214	467.466	239.268	363.769	290.022	140.677	669.516	263.062	346.143	133.276	259.699	930.68	973.933	826.527	580.069	123.508	190.835	357.855	250.954	518.309	562.134	449.902	858.481	260.184	664.531
NEB	36.1773	32.4142	22.321	102.393	19.7107	21.7872	25.8075	34.7641	36.1546	56.551	44.6379	12.2979	10.6376	25.8667	32.9437	18.8659	25.9511	343.348	24.8259	29.0319	45.4452	9.04556	18.5687	27.6529	26.947	42.7087	28.6412	16.4726	34.8779	48.697	70.3601	12.708	58.6039	21.8727	80.2164	64.2262	31.231	17.6866	25.1239	3.12449	28.143	41.5554	64.9293	20.4267	30.0873	39.8096	29.7693	13.4757	32.2578
NKG7	3019.5	2320.67	1759.93	3146.7	8171.27	1854.64	754.4	4583.8	490.169	1984.47	4334.72	2079.05	2780.24	2659.82	4148.67	2902.35	4063.96	897.118	2972.73	4048.34	3072.71	5429.4	3802.68	5118.63	4476.7	4671.83	3364.39	4897.34	239.902	2200.28	495.766	3174.24	2011.2	3432.47	2565.36	542.468	279.036	2109.44	4802.23	2712.28	3515.1	1126.73	163.654	4035.02	10818.4	6665.63	4091.53	1377.82	1802.41
JAK2	86.8689	155.794	135.02	52.418	80.5357	119.932	64.5459	141.368	115.262	104.337	60.682	121.736	94.4777	87.831	73.2049	93.0182	106.946	190.009	98.1049	79.0749	57.2768	94.6297	110.215	62.8243	100.692	88.9307	86.5547	100.053	69.2778	116.41	85.1287	101.901	103.423	97.7414	93.2051	164.253	163.195	79.0413	70.2924	104.149	152.662	90.5709	114.001	99.6955	65.809	64.3115	61.6832	62.821	109.595
HFE	75.7578	56.5648	37.8202	45.6152	66.5046	132.085	57.3907	38.2642	34.0543	41.6439	48.9974	79.2624	73.7545	69.9019	74.5151	72.0417	53.5362	15.733	59.5106	78.887	47.8512	73.3367	75.9674	93.9989	80.9751	100.479	70.2303	76.0888	46.8513	35.6886	18.7095	68.6857	66.8489	63.3557	30.3053	17.9248	26.7887	89.9035	85.2616	62.8327	67.6179	45.6954	58.259	54.1939	59.8521	54.8485	61.3134	41.6442	50.138
FKBP1A	112.911	106.084	477.592	315.576	381.344	140.247	131.357	209.169	271.823	310.816	831.118	107.514	274.225	295.639	407.737	256.175	232.999	150.857	446.641	407.666	340.416	123.838	266.919	409.043	509.61	411.763	344.469	454.152	378.996	51.2202	324.305	486.93	183.904	488.058	73.1586	129.22	261.586	108.958	563.623	400.463	470.52	281.381	508.371	310.482	132.488	163.973	48.0658	419.625	163.161
SLC6A4	30.6632	45.3837	36.5791	43.5634	28.9273	37.2927	43.015	36.8849	42.4457	47.0679	41.1353	32.1456	37.0829	49.0416	39.8524	42.7533	16.6019	90.0538	51.7808	45.4588	34.3113	39.4134	42.7072	26.378	29.2006	15.383	38.3315	33.8218	48.0918	27.7371	40.5506	40.701	41.2831	52.1485	34.7027	28.9488	93.3145	25.477	25.3365	34.6223	45.1812	46.9387	44.9234	52.6486	30.173	28.744	48.0373	37.5078	41.3819
IL2RA	34.2294	38.4524	119.664	189.669	81.7124	128.36	156.039	113.63	16.2163	77.1766	71.6822	144.703	162.32	27.521	251.903	155.862	125.373	168.84	218.055	210.779	41.7188	176.281	166.443	206.07	165.036	26.6231	157.407	205.592	26.0926	40.8267	175.594	26.3034	22.4833	244.38	28.162	9.11158	330.808	37.0528	251.335	171.199	149.901	78.1257	138.77	141.197	163.119	82.8508	44.5871	49.0789	60.1679
SLC7A1	158.043	197.662	102.396	125.582	125.582	95.5374	106.791	135.953	94.7155	50.9796	41.3326	97.576	86.3553	87.7817	98.6772	94.8025	25.6368	32.2699	70.5686	87.4228	94.0325	102.161	94.6341	112.438	115.503	87.7871	86.8952	104.627	152.333	128.908	54.03	72.2776	82.8941	83.9292	262.908	65.0053	54.9088	83.9303	129.462	89.3084	73.9063	79.2766	104.169	90.8254	66.4961	114.464	61.9883	123.175	310.94
ITGAE	229.97	144.842	253.012	317.754	41.5225	110.321	277.801	188.721	724.8	451.472	69.1474	33.306	239.681	288.82	61.7607	83.0185	219.454	142.917	329.401	275.482	113.803	207.693	209.012	93.5313	236.398	30.8426	218.889	66.3198	0.950006	78.8276	431.782	266.941	340.034	203.995	82.3318	442.116	375.148	68.2797	256.692	204.795	246.911	106.141	157.468	67.3803	569.23	150.666	113.831	75.673	329.534
BET1	85.3456	305.691	155.17	90.7519	69.1169	113.795	161.707	66.627	111.476	109.619	72.7009	69.4036	123.401	89.5312	98.1549	100.302	82.114	257.732	84.235	95.5385	201.594	92.0618	109.251	101.556	47.5241	53.9991	106.087	100.459	116.619	107.435	94.1031	96.9598	190.55	94.7822	39.067	5.57037	130.699	256.003	109.022	98.5285	91.222	58.7242	171.291	87.6495	34.9492	45.6207	45.18	177.613	84.0031
NETO1	46.4968	36.2978	23.4271	20.5738	108.155	54.2145	57.1369	51.2238	34.2653	37.0256	55.8305	39.2561	57.5405	42.2269	52.5369	62.1855	22.2799	11.6588	68.1021	71.0488	19.6936	60.3418	59.7637	26.9804	49.2202	16.117	62.9267	32.5212	60.6436	18.4259	74.859	54.5822	54.7075	46.1149	105.255	61.0236	72.7176	9.49439	29.5147	46.5354	39.573	36.4449	69.4634	57.0273	25.6775	32.1522	35.2988	48.7573	64.5589
ITGAM	294.082	246.881	282.512	287.781	368.376	302.366	193.096	371.656	339.898	659.001	675.414	243.15	262.963	300.549	413.776	272.102	316.851	581.177	309.178	377.81	375.053	276.675	317.908	391.511	336.977	430.665	267.885	386.815	278.241	188.662	573.035	195.437	450.445	310.234	532.455	243.85	570.17	394.433	498.352	173.943	217.971	215.371	238.247	299.309	659.844	333.653	328.546	176.326	264.679
SPATA9	52.1672	30.5842	25.8751	31.1793	55.7163	43.6032	26.6742	50.2076	32.9765	21.1171	35.3658	70.4932	34.7058	30.8302	30.7667	41.2749	53.0778	39.1566	30.9745	45.5719	19.5658	39.3436	37.5892	36.8531	39.8431	53.0914	42.2509	59.7274	34.4649	34.2421	10.0136	30.7612	20.1465	26.7858	36.547	116.346	58.2215	28.7826	39.6034	38.3594	32.05	68.9668	33.3709	20.1136	37.821	36.2753	41.5687	29.9266	58.1377
NARG1L	77.3997	86.5292	50.7189	90.7872	60.0652	63.9763	95.3701	57.5705	161.761	166.961	61.8661	51.4531	84.8146	93.6346	58.5072	86.3824	53.1928	28.0045	77.501	86.6388	92.1592	112.021	89.3063	62.2948	97.0389	52.7125	77.2385	101.502	142.357	70.1734	52.9289	73.5044	178.821	85.0076	43.9111	71.4901	69.5694	192.531	75.1109	69.9088	72.4222	71.0917	60.8137	54.6515	81.3146	77.7385	67.8501	119.279	114.049
LRRTM4	35.5771	54.7502	30.0188	32.7451	57.7883	55.5679	33.2991	24.2786	26.9326	25.3078	77.3806	30.9095	37.0241	38.2244	41.2126	36.9229	38.4585	10.8227	31.2471	43.8293	25.8594	30.4176	36.0045	36.3849	36.4901	7.57357	36.2555	31.7237	66.7812	22.0496	96.0261	41.5108	23.7446	34.061	22.1434	39.0343	67.2771	37.7565	51.5214	39.6865	43.4913	44.6439	30.7538	39.2748	47.833	52.5396	18.9093	28.3286	36.2399
TMEM125	43.5827	24.1513	34.0901	24.4472	81.2064	44.8101	32.0279	61.5329	18.1323	37.0726	33.8556	89.328	29.9057	37.8951	34.6852	38.0164	36.4759	135.06	23.8362	33.3915	48.8529	41.5646	33.0504	46.123	32.7183	58.0508	30.3171	31.9927	14.1927	43.7667	27.7275	14.6353	51.1874	28.5568	28.0014	106.593	109.614	50.6354	37.7836	37.1702	20.1555	48.1006	31.7256	41.1808	67.0978	68.7007	24.7993	24.8577	60.8692
FOXR1	41.506	34.464	56.7908	39.3205	70.651	73.1218	72.2194	50.854	27.2442	32.0508	71.836	55.2424	105.83	52.5179	79.4525	75.9314	34.0305	32.9708	61.5849	81.2054	7.62998	66.3586	80.655	110.66	59.6985	27.5119	95.0468	57.916	104.54	24.0115	71.3105	61.1926	5.07266	56.8974	18.5502	96.7634	120.558	36.0328	77.3074	72.3583	78.4608	39.7248	54.7711	122.784	59.3409	55.0908	42.67	44.0784	53.6643
SLC7A2	150.67	51.3984	69.764	85.0506	64.5943	69.4092	50.4489	60.4058	105.512	52.8882	70.8758	72.814	87.9809	120.345	169.07	117.167	155.289	1.0673	138.228	121.439	68.8202	147.012	105.672	175.059	121.242	195.376	104.014	143.017	19.3329	92.4042	11.9658	112.06	71.6245	119.798	183.023	10.8413	45.8499	31.3329	204.679	92.5698	114.953	207.897	139.924	37.3266	36.5007	57.3023	50.3056	23.8343	91.1463
AMPH	42.6721	44.7117	42.9351	29.408	53.5037	70.2534	31.8259	64.1441	53.5813	33.9695	40.0735	53.04	32.8188	54.6183	57.1144	56.1151	20.0305	31.1394	59.3523	37.2486	67.5465	54.5427	53.2608	41.2766	56.1816	62.8011	59.3573	63.0299	30.9299	52.4532	38.3155	60.2142	58.1414	52.1151	16.3531	45.4689	28.6826	73.8167	50.7746	59.4949	65.1013	40.3448	46.2466	46.1089	32.9564	42.0554	54.0517	53.6178	51.6224
NAG	279.963	348.283	48.6981	71.8646	362.101	92.525	81.9594	134.892	56.0933	96.3177	68.7178	192.58	139.945	136.131	120.946	139.672	154.235	18.101	124.837	120.554	75.4359	137.017	151.121	162.394	162.849	132.018	140.113	141.607	41.3328	72.043	3.67837	145.275	90.767	114.664	66.311	81.5581	57.7165	59.0571	179.691	114.29	127.216	207.904	63.2287	40.3986	58.8269	162.006	42.8059	245.646	187.288
CUGBP1	47.8698	30.8815	138.336	85.7404	144.606	27.5019	75.8791	44.896	66.9688	64.148	63.6095	75.3815	68.7309	77.3957	78.2003	70.6838	84.3703	108.235	71.307	92.0289	60.9963	89.7507	75.5035	132.133	96.1418	80.0699	73.1226	83.0372	15.6841	61.8895	12.0285	76.0551	23.2183	75.3518	83.2205	86.9986	185.919	82.3979	70.401	82.4448	73.9948	85.5205	122.412	62.5694	51.366	62.9866	30.4872	38.6851	37.336
APBA3	184.924	85.4154	96.2885	221.536	56.5933	146.664	84.4299	139.147	90.1095	126.876	112.065	42.4637	71.421	64.1318	96.6554	86.986	59.9202	81.5324	60.4378	79.1937	116.531	108.002	88.9084	107.262	105.062	174.697	79.7043	73.4938	108.92	75.8902	134.281	69.3603	112.728	57.631	228.447	222.09	253.106	101.08	107.255	64.7828	69.7143	89.7218	58.0166	118.145	257.416	229.196	231.531	54.5452	110.871
UTP14C	101.861	129.179	52.5682	143.802	19.306	27.6915	53.8758	53.8199	165.768	114.241	23.8786	26.2317	38.4271	33.6966	44.4496	35.7852	75.5123	18.9303	22.6222	53.7594	72.4418	22.1294	36.9934	42.8054	50.1991	94.6581	24.6956	68.9495	115.269	86.7835	86.2187	132.806	30.6191	18.0394	201.198	382.331	42.6278	103.444	64.5023	34.6743	39.9778	68.1222	83.1791	48.737	21.797	32.3163	37.499	51.534	96.3751
MTM1	43.5217	86.888	77.9562	37.6365	34.2802	41.6652	74.7612	41.5686	306.531	55.2197	47.7208	45.6504	70.5015	76.4738	12.7038	70.8194	69.1025	238.053	63.981	73.9979	25.9401	73.0478	67.7558	48.6786	78.821	84.5865	74.0387	97.0958	63.751	44.1355	110.495	65.6137	46.1115	72.0404	78.8908	100.272	52.3778	25.1689	112.694	21.9008	28.9549	58.076	122.977	53.6315	22.9655	41.1688	25.9158	113.593	75.433
RXRA	490.183	231.134	435.327	116.495	237.618	150.592	368.494	311.615	482.388	231.202	94.6939	413.143	148.855	121.828	337.391	146.999	213.546	1014.38	285.676	595.831	74.2877	183.552	191.883	242.573	119.796	277.387	387.203	106.027	240.554	208.343	332.991	96.0274	87.5725	157.465	184.403	396.635	188.494	148.673	156.97	381.573	321.08	268.89	122.557	468.629	377.966	349.196	257.715	92.1357	121.712
HSP90AA1	517.793	2436.46	1473.44	631.176	687.022	1863.63	967.786	751.834	1390.59	712.978	378.004	871.517	964.482	981.064	1212.34	893.821	513.999	417.136	681.23	1291.76	778.032	839.99	873.213	1484.47	717.726	993.059	923.49	918.449	981.278	1034.68	738.411	1404.34	679.219	707.673	734.391	495.091	506.084	836.522	2113.71	885.787	1455.16	569.986	1781.73	674.914	432.447	392.213	614.206	1413.24	959.543
CAV1	58.1717	58.0008	30.1484	49.6391	47.4878	39.7651	56.9495	35.9943	39.5235	41.4159	69.3558	56.1482	45.5646	33.0958	34.0621	49.0036	43.7063	65.7289	51.5416	41.2815	33.7651	52.2055	46.9867	58.0902	46.9757	36.7184	43.4958	51.207	42.2632	48.1565	56.4061	43.6679	52.8742	36.6406	37.787	47.6541	61.322	60.2041	36.0898	51.0897	54.4185	49.4153	53.8156	38.3227	48.806	38.9828	38.4848	49.4337	47.4076
ABCB7	318.452	873.002	227.039	283.665	37.1936	294.008	176.884	562.274	518.962	328.168	513.833	67.1354	409.782	389.425	474.718	458.078	335.229	16.3902	311.769	315.469	164.483	523.139	393.8	491.433	493.981	262.295	376.029	495.357	376.091	77.5894	47.7323	493.469	91.3142	361.424	156.475	201.511	34.8274	127.513	498.728	397.758	433.989	548.291	498.377	371.069	53.3761	79.9912	70.7248	115.104	636.779
DGKB	45.4447	83.8018	53.4586	49.0574	29.9875	92.4325	37.5007	38.6205	33.5609	48.4615	38.9302	55.8622	49.8313	57.3139	69.2998	47.1452	41.473	17.5533	52.5774	82.9382	51.2755	67.0282	57.3662	56.0552	42.9369	53.371	46.9487	47.5704	32.8061	24.4132	49.8406	36.8631	91.9124	54.557	19.7511	36.3574	16.6471	126.163	41.595	58.4959	37.8112	33.3185	44.5065	41.4674	75.8794	80.973	62.3599	49.0315	42.391
CCND1	76.2788	63.7154	51.1348	39.5446	50.9005	70.3864	53.0567	75.0981	58.6859	45.0801	30.2165	53.5634	41.3578	44.0124	48.7019	47.1083	51.3403	50.7445	50.5738	48.778	45.7551	55.6584	49.747	52.3701	49.3784	74.398	46.2254	49.1746	38.3653	27.1371	44.51	57.4683	68.9894	46.3508	64.3397	38.4609	39.9547	51.6727	60.1143	41.7354	46.5138	45.1117	45.1696	38.812	45.1641	34.1624	48.2009	44.8151	89.6903
ZNF195	79.6401	78.1188	87.5489	134.194	51.9749	54.2373	58.236	101.179	133.669	102.59	89.9567	32.9462	80.3871	96.6178	74.6397	77.7904	19.5967	55.4381	87.3563	95.4451	50.6574	162.654	86.7178	36.6414	69.7235	58.2457	86.5049	80.0094	84.4278	86.472	148.23	57.2918	67.8968	78.5732	83.9367	187.794	62.0777	54.2724	99.329	84.0314	74.0501	59.6527	84.0094	92.5121	24.498	86.0471	77.7165	204.551	109.809
LOC124512	262.729	87.4642	106.428	108.908	105.582	153.317	103.531	129.703	177.606	291.029	64.8524	230.804	191.045	275.926	30.3766	222.838	210.352	198.891	236.203	34.0453	64.0673	32.3257	228.717	28.0822	194.637	165.58	230.426	173.281	27.3282	89.688	176.898	184.407	232.943	226.196	156.833	263.44	183.865	187.154	4.46419	81.4195	219.149	206.911	221.274	89.2524	48.3173	302.503	62.3702	58.921	94.561
JPH3	53.6281	55.6206	52.9587	80.5909	60.5633	49.8418	41.37	34.9282	82.6708	47.4197	78.3025	41.3823	56.7517	65.8859	72.5041	49.6579	63.7639	41.4764	56.8508	60.1715	180.472	51.5342	53.6533	74.8357	73.6706	81.702	51.621	71.6803	63.8421	23.2672	67.6971	71.5513	14.341	71.7127	47.6206	84.2981	42.92	150.53	93.852	69.7382	61.8367	62.9803	39.8885	77.4937	42.6521	53.6197	78.0136	51.0326	48.3079
CTSC	35.0341	71.7094	199.317	138.554	289.037	95.4181	347.573	268.621	324.697	224.141	343.707	137.228	405.187	490.062	497.058	384.199	552.718	36.5731	534.913	245.25	214.379	152.79	375.88	76.9522	531.637	203.042	415.469	693.638	274.381	206.159	8.12072	435.857	82.5401	534.159	304.965	81.3811	101.043	210.197	241.378	441.202	82.8595	133.909	109.631	56.747	375.326	218.903	592.575	259.643	99.6382
ATP1A3	64.7319	36.1228	45.1674	24.9209	73.7504	84.8636	27.7064	39.7756	21.7004	17.9347	41.7452	128.307	40.4012	44.8185	41.6303	42.0974	46.0447	25.3309	46.5716	48.3837	19.2822	52.019	37.9486	37.1546	16.236	41.9471	44.4374	38.8886	42.8681	45.0679	102.423	22.5778	11.8464	42.8399	141.477	111.415	54.5003	4.16946	42.9194	36.5297	27.7387	68.6697	56.1737	49.8398	64.5966	50.0439	23.2598	19.2494	63.1464
NUAK1	49.5065	28.3324	45.4041	66.8858	243.34	32.988	35.074	59.03	35.7641	29.992	34.6577	73.0158	74.5597	92.4869	79.4578	77.0172	21.2305	28.5095	98.1196	42.477	17.0277	91.6601	78.2018	17.8893	87.7789	49.7404	95.6389	79.9181	11.2692	9.12814	50.9538	77.7298	14.3894	84.674	145.389	33.1321	56.0076	15.0202	88.9457	90.7403	87.3067	156.504	72.2924	39.2363	41.9724	33.3932	14.0471	60.4223	89.8054
SP7	88.9431	58.8179	102.499	114.053	34.4549	112.191	120.034	53.0882	48.6471	150.676	84.816	157.157	105.594	119.704	179.017	112.867	68.3926	91.4853	135.864	193.879	28.8217	130.021	110.767	132.056	97.6754	61.6868	130.293	110.565	108.463	42.7122	63.7462	119.7	28.0225	124.818	57.4201	56.9782	121.264	9.74491	139.012	139.422	109.244	77.4241	118.13	62.6696	343.31	39.9901	218.338	46.0941	96.1657
ATP6V1H	84.8671	42.3917	58.5149	65.3629	65.9179	43.8418	128.463	163.721	214.141	100.252	77.3419	33.1725	98.6063	132.719	137.932	112.142	42.609	91.3825	104.729	163.776	63.1226	207.852	103.363	24.8286	89.2183	45.5687	107.629	45.7913	18.55	32.8245	31.4663	23.1205	22.4897	103.241	102.661	844.915	54.6906	15.8779	123.426	102.813	97.6717	64.5286	145.533	54.7762	65.5442	33.5125	215.409	43.2765	65.5479
APPBP1	42.5278	92.0419	103.881	113.781	171.864	60.1145	75.8672	80.3342	585.139	243.322	144.513	88.6291	122.785	100.215	159.228	115.092	91.7707	56.5516	117.332	58.8593	102.376	222.198	118.999	94.8794	99.3548	213.275	125.49	61.1513	215.749	161.496	186.722	110.706	281.222	119.022	122.539	1495.81	550.18	117.204	64.9691	101.378	109.313	177.323	368.774	103.198	64.8244	104.412	21.1494	284.833	171.036
NOL8	58.7559	175.159	73.4374	245.841	31.8352	91.6716	79.8053	137.906	238.922	219.729	105.977	57.0714	109.777	100.068	38.4792	103.984	72.4471	218.539	20.0298	135.336	56.9906	175.977	99.8758	214.411	130.529	205.409	113.537	57.2186	228.929	99.0505	348.575	125.038	50.6762	39.8561	196.239	124.301	145.003	57.8196	144.853	67.029	107.069	145.832	108.073	110.664	77.1751	67.072	31.2003	111.262	390.362
LCOR	67.2042	150.091	148.194	204.894	55.9075	81.3692	94.849	149.339	265.575	128.386	206.495	66.6639	164.995	158.283	123.994	147.606	94.3856	115.444	111.738	182.489	81.3571	161.521	148.532	150.595	172.082	83.1622	145.785	160.053	173.036	52.0644	59.0499	88.766	84.711	143.988	76.9785	369.06	51.3489	96.7573	199.351	127.611	142.259	224.309	109.79	70.2783	304.901	127.857	81.4234	111.422	141.819
KIAA1432	56.4623	57.2967	44.3262	64.9601	62.5157	58.4937	45.5274	46.9539	39.6085	31.3722	40.2139	171.819	54.7806	57.0357	57.1064	56.0086	40.869	22.49	46.6297	67.7316	23.7664	47.4789	43.4374	27.4803	55.4341	56.3843	61.2481	45.1969	78.7387	49.7415	60.3218	46.6308	45.1091	53.1369	37.0286	211.42	35.3895	22.5968	58.3982	54.8991	40.3347	53.3791	54.9944	47.4716	56.5465	47.6695	251.147	50.4046	57.1718
TIGD2	29.0498	105.935	31.8431	35.392	66.1264	69.0156	44.5151	22.1894	130.106	25.6386	106.432	44.4242	32.468	22.3941	41.2588	49.1837	14.0872	142.735	26.389	63.8861	80.4896	15.5265	60.8577	35.417	43.3667	32.0555	47.2482	56.4964	10.1041	57.3638	213.97	53.1178	23.0671	27.5809	119.423	47.2171	209.329	83.3985	19.8469	49.9408	52.782	47.5476	94.5516	93.3633	40.2407	41.7405	47.911	61.4911	28.6351
PTPLAD2	90.6192	64.7467	102.203	332.911	59.9147	148.054	137.866	408.444	259.286	130.89	220.47	123.895	164.543	173.738	176.399	164.124	146.016	128.304	165.04	327.16	73.103	121.464	181.598	132.336	112.25	135.899	169.899	109.674	205.799	162.233	768.355	90.7527	257.446	167.941	47.0592	116.743	294.779	29.1218	124.167	138.753	169.175	417.175	83.6436	112.867	259.394	142.857	113.235	151.091	245.693
CNTNAP2	243.852	37.1226	48.7078	36.1006	26.6245	112.306	36.9517	75.5845	83.6347	113.031	640.622	40.587	86.7266	83.0808	58.6489	101.239	67.4351	233.119	93.3095	60.6638	75.8226	60.2623	103.829	61.3332	77.2129	87.6813	91.8972	66.5457	63.6649	56.0853	191.277	97.0698	77.5758	84.0432	17.2784	3.13806	743.465	68.7268	55.5633	94.1118	116.215	41.4992	161.323	77.5734	39.7586	30.4491	49.5892	35.2416	392.206
ANKRD11	61.4562	39.1391	91.5924	134.855	34.9086	90.2071	69.3543	105.848	123.894	172.801	123.62	118.74	64.5168	54.1005	171.815	59.1247	71.7459	113.525	89.8476	24.0856	95.0884	26.4361	91.811	58.9568	30.4566	148.227	77.2921	188.492	76.0678	109.174	162.445	77.6766	158.164	201.732	141.265	203.776	91.3633	141.282	127.302	55.3368	207.895	92.9407	107.291	124.272	79.2667	89.138	57.1662	73.8903	107.611
SMG7	160.963	90.4504	75.1563	49.6435	102.721	94.3046	52.5601	70.528	33.4373	61.1987	109.639	156.252	73.9398	93.4874	122.268	81.5611	42.0574	48.0677	90.4713	144.717	24.157	83.6564	84.0463	72.0933	75.7254	67.0902	69.6119	86.9008	157.808	63.9057	88.6055	60.1448	36.8576	112.226	60.2451	58.6506	35.8837	29.6992	80.7716	109.784	92.2273	46.2933	97.0306	82.5063	62.1127	42.0528	84.4899	121.375	116.574
RALY	648.173	163.048	157.563	207.872	163.979	206.823	249.38	215.926	64.8423	219.653	469.269	193.941	192.833	193.447	371.46	189.281	105.596	374.172	195.147	306.414	316.056	293.568	196.28	194.789	226.848	143.662	233.866	310.139	26.2949	32.848	351.445	179.752	237.335	235.478	116.488	161.785	350.592	244.99	228.896	209.586	242.661	222.692	279.582	143.533	245.567	174.25	182.498	200.594	127.047
GPR98	21.3605	31.35	38.3916	25.8377	28.3897	31.8041	26.5786	31.6404	18.4905	38.2258	20.8633	50.1497	19.2909	24.4788	30.6605	25.8223	25.9328	120.994	26.3705	34.0015	11.7622	29.242	25.768	22.698	20.596	22.3545	24.4937	30.9721	30.1087	20.6788	124.41	25.0097	11.7831	27.5804	68.2034	33.9603	21.2578	25.2269	25.2071	30.8325	24.9636	49.9477	33.0071	31.6739	35.0645	22.0917	21.0862	36.9259	16.5715
TNKS1BP1	137.905	64.7704	84.0853	105.538	53.1204	63.9754	51.4663	45.5516	63.8074	43.7529	135.794	50.5187	73.7884	96.6362	110.125	83.4009	119.058	16.0928	84.7738	103.257	47.5216	101.42	80.5063	116.551	43.5761	104.674	78.1798	100.782	90.0539	41.118	55.4298	68.223	42.0057	91.7553	85.5817	11.3779	68.6428	46.3839	120.724	94.3418	75.9993	68.5052	116.569	45.6356	38.0494	45.7169	35.2451	73.6335	86.7168
ZBTB11	74.0521	68.122	46.6628	185.349	49.2259	181.768	118.29	62.186	84.8512	66.0822	68.4825	66.6083	97.5162	109.744	128.731	102.162	104.07	160.358	87.8868	25.5147	70.6539	87.086	110.719	15.2676	73.1823	32.4053	80.1229	65.2244	29.2493	65.5662	162.353	80.9983	72.1778	101.453	37.4017	158.879	101.183	95.8948	50.4249	49.2988	94.1069	54.3068	123.576	88.7402	36.5159	153.954	34.603	66.9826	104.911
GGN	15.9564	118.027	36.682	33.7487	29.9954	50.3057	38.1838	42.1188	35.7101	19.2817	29.3482	30.3629	50.0317	45.2583	21.7692	10.2846	6.62279	744.355	9.9506	21.6696	67.7373	57.6263	41.9546	19.8365	40.2301	44.5006	5.32955	69.0597	68.3069	41.4512	62.818	46.0109	7.68921	11.5235	66.5965	56.3139	54.1627	70.6577	8.72145	65.7993	13.4726	20.623	13.8201	62.8049	56.7615	55.4935	75.372	74.5728	14.9869
CACNA1B	25.5167	16.8861	49.653	28.7422	57.8482	37.8656	17.2431	39.9712	26.4424	11.8318	24.8115	135.299	20.7407	16.9583	13.013	21.2248	36.7358	105.759	114.104	23.0172	37.8804	24.2519	11.7602	19.9391	17.4669	65.0313	24.632	11.4482	24.5967	46.0465	156.554	58.322	9.35324	112.431	63.0808	57.0624	107.836	27.9488	20.1272	93.9546	27.0904	22.9567	45.0978	54.2139	22.8165	23.491	29.3916	23.324	14.1171
MXRA7	53.9529	70.9301	95.8314	44.1293	72.6648	31.6107	87.0801	55.8951	55.2585	65.4154	64.6739	15.4309	59.9033	56.8412	60.1713	22.1836	28.9991	115.842	59.0376	63.8988	152.679	55.8732	46.0971	56.94	55.3104	168.999	54.6267	51.4644	26.2334	99.4494	8.59188	63.3537	123.576	53.1474	20.568	98.1106	27.3478	135.999	52.7062	64.5477	47.2469	36.5691	35.5868	52.2383	81.713	54.291	111.375	51.7764	49.3148
LOC391356	137.661	92.8817	276.219	156.177	93.709	107.514	90.4894	146.699	113.167	308.619	399.791	121.658	115.925	109.358	167.192	110.686	110.114	870.587	103.781	223.739	59.4722	104.617	120.552	113.08	123.757	151.202	125.728	117.063	152.443	247.536	489.781	91.7062	242.676	120.452	164.513	202.624	723.512	266.411	122.24	130.315	110.063	145.645	188.555	237.064	544.868	260.667	90.9219	139.802	123.686
ASPA	50.8273	166.27	90.0674	108.305	158.2	41.2042	64.9953	89.0429	52.7336	153.912	32.2975	94.62	175.931	136.171	116.279	151.857	103.269	49.4222	119.584	186.854	30.9584	164.395	148.043	108.299	181.493	33.708	154.649	150.822	228.483	36.2935	29.9036	19.5583	138	130.571	8.84507	4.17538	96.5943	107.988	119.009	146.385	145.767	34.3483	38.1936	47.0454	113.032	177.124	81.382	125.293	78.2242
UGT2A3	27.9501	25.4179	65.2175	34.1487	68.7244	33.1878	37.672	32.835	45.9152	47.2703	35.4928	29.5981	38.2212	47.6518	56.8262	39.3189	35.7067	107.075	47.6174	84.4772	41.4989	86.5195	41.347	37.6076	19.0687	26.5316	40.2558	29.5848	73.5011	7.0021	62.6351	29.3799	38.3983	58.8364	21.6753	11.8905	177.691	38.8111	31.8263	50.1824	32.8759	38.6412	55.693	53.8259	104.593	34.0513	43.0414	31.8338	25.6979
JMJD4	128.478	69.1285	50.7968	65.8501	42.7215	47.7232	47.61	52.5749	43.226	51.4899	128.741	40.3625	59.2882	49.4894	67.6646	55.8546	70.5639	40.033	47.3706	53.6146	78.7055	66.7709	72.9315	63.5411	65.7939	48.7961	57.3426	63.8765	51.2293	44.1675	19.6916	54.0322	59.7311	44.9148	53.2341	67.4867	42.9209	52.2432	70.5225	48.6484	48.6937	61.8873	41.6835	42.178	63.0724	53.1933	46.1099	50.8798	95.7001
PDCD6IP	165.047	181.469	155.142	120.572	158.973	123.353	147.604	110.201	190.679	203.335	106.087	105.338	140.092	157.41	138.924	147.485	164.902	83.8654	124.118	169.008	122.739	136.8	149.612	167.213	158.215	137.812	142.155	147.66	167.757	109.476	108.667	144.127	131.809	147.149	234.553	135.716	222.979	158.384	165.964	144.06	135.617	170.732	166.452	155.965	100.27	88.143	125.672	183.262	179.572
NOXO1	34.3716	55.9121	24.7951	69.2257	95.1838	84.7721	38.7143	35.3314	35.3499	61.9015	67.5868	29.6094	79.4819	48.9636	84.8887	48.2586	50.204	33.2928	56.6626	18.2195	41.5708	38.1789	56.0583	16.6728	48.2687	8.29118	42.6654	44.6174	89.6369	61.2014	66.3335	48.0782	76.026	71.6208	14.6365	23.1869	75.9284	71.7908	4.0505	81.6344	51.8746	32.3203	31.6632	56.9773	60.209	58.5084	59.9306	136.427	48.2755
RGAG4	21.4528	23.8073	36.9068	65.4994	84.0019	44.173	33.2651	44.8537	19.6661	35.4172	50.7416	98.9552	34.3209	29.7691	52.0802	37.4938	22.6487	606.647	37.6975	43.4102	85.4103	18.7729	29.8742	41.5024	38.0079	98.1436	35.3625	20.455	83.8188	11.6407	666.955	19.405	61.5225	41.6623	154.361	43.8292	432.243	66.0401	33.2241	24.7591	39.8834	45.9656	89.7349	62.0659	20.2031	17.8571	18.232	28.2784	26.3361
DOT1L	124.306	51.6704	152.036	34.2823	41.0415	68.2117	70.2341	112.239	113.679	39.1113	107.675	53.4762	87.5321	72.6933	61.0899	91.2327	72.4867	14.0425	90.3351	58.3889	89.805	61.7206	98.3908	58.3021	71.1492	100.915	91.1847	70.8174	52.1397	123.467	43.357	97.9089	95.0842	73.1579	63.2515	101.107	76.6611	116.917	69.0892	91.5764	102.842	48.2942	84.1604	46.4573	46.8944	66.1822	52.3287	62.9227	97.8656
WAPAL	116.307	260.744	264.163	64.1911	192.29	91.8039	198.412	127.76	309.638	118.435	68.7106	202.512	153.261	159.582	173.407	168.496	223.268	105.96	157.48	194.711	120.033	248.549	140.628	217.882	184.059	154.296	135.403	193.458	23.6055	97.6049	52.5651	148.955	217.682	146.733	184.225	429.911	26.888	279.321	289.365	110.723	112.266	100.783	237.238	109.889	74.1653	112.829	82.87	207.791	214.815
WNT2	30.7001	24.1623	31.0052	26.0739	56.7662	47.3546	17.6449	49.5887	14.5148	28.469	19.2214	117.465	32.2528	31.2831	15.8294	43.0474	29.3506	43.558	43.9365	4.49165	27.5972	23.691	34.4298	13.1338	32.279	8.58049	31.8781	33.4151	21.6181	33.9185	102.916	40.4539	56.5491	40.9659	131.776	87.5995	77.1959	4.2574	41.2471	22.9066	38.3117	50.0319	30.2121	35.9366	21.2506	18.2677	19.5373	19.8936	27.6791
PRIM1	106.406	230.323	121.982	94.5916	63.33	90.0014	110.548	105.828	215	184.176	206.977	97.3363	107.462	138.298	132.174	144.046	153.828	155.227	143.363	97.4438	158.21	110.239	133.832	130.907	114.536	149.256	100.409	160.444	118.6	116.738	46.582	129.621	125.484	140.132	60.7138	106.59	85.8395	143.704	170.451	141.182	148.684	124.26	196.502	117.26	163.567	72.3723	77.6017	163.21	123.808
AMY2B	56.6844	48.1361	86.8916	81.3847	77.3348	45.5621	58.8211	115.908	209.062	201.89	94.425	60.4941	87.6444	83.5167	95.5635	99.5011	97.7918	14.4714	80.4421	112.444	30.793	76.8274	97.5948	95.3869	77.4971	110.25	86.8774	81.444	56.3566	61.5302	69.3971	75.1988	115.416	72.5251	102.532	86.8445	163.545	88.9551	102.391	90.1837	88.1014	153.693	103.443	49.7281	44.8694	52.8065	158.37	78.1799	244.122
SLC38A5	68.3711	50.7529	189.902	35.0718	47.1858	43.0577	111.358	41.0006	37.0106	91.1288	77.0687	43.0146	59.7678	76.2346	86.2626	72.1049	89.0288	85.2016	80.2363	83.3014	43.3199	63.267	82.7184	80.3514	71.1021	71.1583	64.2485	65.4085	33.4742	74.9267	34.3571	66.135	33.1726	80.0956	11.5486	9.44812	65.3624	71.9443	108.923	76.3855	74.0821	65.4658	48.0892	92.6025	45.0601	89.0137	40.9484	63.0653	55.4302
RSPO2	43.942	38.6124	35.32	35.6878	68.9092	46.5341	28.7043	24.3517	22.2346	27.5175	36.8656	49.697	41.4808	42.3634	43.2513	41.2057	63.304	30.1064	34.9719	30.9241	24.678	32.3014	47.2843	44.5177	19.1921	34.9226	38.8263	36.3705	27.9148	38.394	14.2415	31.6185	29.3836	33.6013	46.1082	28.6236	18.1841	17.2781	50.3531	31.6994	37.2189	34.2904	40.1461	24.4468	32.7568	31.0075	37.6393	30.6784	37.2569
CCDC99	38.7441	81.6153	36.5526	51.0981	47.1072	41.6747	39.3133	38.6848	116.7	52.6474	44.2443	40.2205	67.4921	39.5149	52.8205	57.3578	47.682	37.8194	40.5048	64.8428	50.4114	51.5901	50.0994	57.7974	38.3729	51.4209	61.9785	41.6067	44.5444	44.5057	79.0879	46.1562	31.6122	32.3937	59.7461	40.9469	75.9581	58.9831	68.4991	50.3867	40.4357	37.7544	96.8869	43.2408	53.5878	45.4497	38.5899	45.5823	75.8815
ADRB2	128.431	293.818	166.153	63.7469	329.329	259.451	140.362	234.382	140.895	108.57	64.6797	164.244	121.009	76.8701	126.56	87.2201	99.5554	378.615	100.611	184.574	240.323	131.739	97.1427	98.9594	93.7058	183.466	84.0426	177.276	158.841	164.125	333.617	106.405	118.717	145.197	267.904	245.893	271.198	257.172	90.1707	94.909	97.0419	134.53	73.5785	108.062	235.495	165.765	415.961	102.366	150.267
DCBLD1	69.3121	41.3368	60.7322	87.8648	41.6309	83.9081	60.0375	48.6559	65.7049	66.7695	29.7658	108.503	71.9265	80.9559	75.8173	73.1193	109.694	58.6146	72.9219	78.0344	64.3999	79.4599	77.0615	62.6317	88.737	16.7121	70.3631	82.6025	30.8898	41.2761	35.7947	67.3276	69.964	72.3581	53.9709	38.1029	74.9311	61.9286	79.2753	60.0195	60.0595	57.8155	66.9153	104.982	69.3699	53.5656	37.6515	54.336	128.449
PPP1CA	368.403	54.6452	353.889	322.435	284.7	79.6209	64.168	260.176	119.568	311.131	1021.57	126.19	140.052	138.13	151.618	88.8556	202.541	367.355	73.2509	196.791	96.2291	37.8495	132.283	120.147	126.156	359.837	143.648	51.725	364.794	666.058	622.915	391.186	406.25	142.258	121.26	1706.83	349.352	240.816	154.368	524.488	383.979	483.29	181.586	193.733	411.577	217.763	441.964	325.548	93.1528
ZKSCAN5	54.6876	70.6309	50.4885	35.9466	88.8391	26.692	67.7913	146.456	89.5682	51.4842	51.4086	126.466	81.9544	53.7632	80.967	28.017	67.584	31.1109	169.291	75.9894	99.0157	53.8016	22.5987	60.8915	291.295	84.0776	36.539	181.32	64.7711	55.8426	49.1096	402.166	145.78	91.3716	70.3126	24.5274	53.2147	68.0081	23.9322	89.8126	181.535	48.6851	115.78	108.969	39.1634	34.5614	26.2735	68.1898	68.7421
C21orf63	89.5699	79.1952	84.5298	66.0986	93.9029	117.864	122.554	99.8644	58.0339	32.4896	37.4159	73.4671	76.8061	62.5998	67.3078	73.4172	65.232	12.29	61.8482	62.9008	77.8126	73.0373	74.63	89.764	76.5404	82.9384	72.2485	92.7426	66.5975	76.0354	20.3315	69.7611	96.1579	48.871	86.2483	251.791	82.8907	102.104	80.5647	61.2808	67.8137	84.1247	64.124	59.9756	45.4207	76.2344	70.8885	101.38	54.9518
KPNA6	246.096	277.924	253.35	429.919	89.2072	37.5881	49.7409	253.736	196.9	151.051	372.686	76.8343	235.502	191.959	167.401	221.231	218.855	117.743	169.197	200.949	171.478	171.614	237.508	17.8166	194.414	136.231	190.909	149.72	74.7067	160.338	24.0783	191.809	206.314	170.86	90.1849	174.457	70.6785	210.291	210.367	180.758	8.8527	131.438	95.6003	173.342	679.455	168.312	76.5831	371.843	224.864
SLC8A3	33.305	24.2518	49.0707	23.8447	22.2681	21.4631	28.8143	31.9796	35.2081	55.8362	25.5088	30.4845	39.2356	25.5598	39.1081	18.5032	22.7699	20.3752	29.8023	33.0949	21.997	31.8545	30.926	34.8302	21.9847	35.6194	37.7922	13.9315	18.1312	41.8437	19.546	19.4598	8.53256	26.7614	64.9779	92.7762	200.664	36.1124	25.2797	15.1369	27.5355	30.6706	40.5302	21.8399	22.2648	20.9362	21.6023	29.2867	38.0193
SYT6	34.3961	14.972	36.6124	15.9505	30.358	41.8181	18.1569	34.9877	16.8096	36.3302	48.7644	38.5231	29.6183	32.1929	17.4771	20.5034	40.9236	145.228	17.2253	20.5473	39.5075	16.3721	27.4844	15.9293	20.662	54.1473	21.0992	15.0368	35.2809	41.9654	43.0628	10.1785	32.9517	19.4129	107.874	22.5781	83.7811	16.8854	17.8355	14.5505	22.7895	20.8683	39.2755	37.0678	34.8409	16.3663	19.7385	34.259	26.8836
MAP3K2	61.063	85.6872	37.9414	74.3413	81.2891	61.4299	34.526	59.5597	58.5935	57.7437	91.1006	60.842	62.0627	41.7269	52.3302	74.7211	42.463	45.0264	39.9224	81.9672	85.6823	107.981	73.0391	61.4431	50.3497	70.5432	73.792	105.142	36.2348	100.888	77.7181	81.3185	75.3619	40.8005	24.3105	42.6002	34.1225	120.834	62.9621	39.5521	48.6648	57.7918	57.1084	51.7276	73.8437	78.873	146.255	72.3511	42.6766
STOM	180.588	356.147	500.109	318.342	561.243	507.002	259.591	469.788	151.056	232.124	542.825	840.998	663.305	434.794	514.776	490.589	71.4789	376.114	486.381	643.805	920.265	663.54	496.281	150.975	707.062	207.446	605.479	878.105	638.63	557.989	333.737	685.308	843.051	408.058	279.665	73.6801	176.171	1173.68	665.796	517.102	570.443	334.253	180.715	679.423	375.69	382.119	336.662	568.013	95.7282
LAMA1	53.4707	43.0678	37.7858	48.6377	40.5457	32.1834	48.2832	41.911	37.5699	42.2474	43.0496	36.0027	61.6245	43.2543	25.5694	62.6322	48.2919	12.138	49.084	19.428	63.9565	73.2066	59.1745	30.4816	40.9336	39.5061	59.8207	28.1437	63.5273	34.1982	34.8483	45.1865	34.6612	44.3785	52.4122	41.8357	17.5588	32.1149	15.962	54.5303	49.3451	39.9155	29.2902	38.3444	44.6235	30.1717	34.2893	48.4327	39.7629
ERAF	768.12	236.933	110.788	47.1465	164.508	49.2361	278.779	86.5721	71.7346	90.2788	198.972	82.1172	108.202	127.671	143.252	91.5786	117.691	544.93	109.17	154.074	81.6078	8.79651	88.0041	97.7346	87.1864	28.3189	109.766	75.48	121.975	83.3556	87.7449	65.0599	116.57	142.216	53.5189	138.412	143.23	79.9018	76.9088	139.433	92.7096	88.1385	100.652	260.523	70.7904	105.358	46.0412	79.6443	61.8591
TLE4	124.159	346.103	172.043	134.339	143.701	71.639	161.385	102.812	298.609	125.247	86.6823	58.2225	136.046	130.117	122.377	147.004	170.078	133.65	130.323	157.153	128.927	147.354	175.176	146.481	227.347	177.861	153.934	179.099	49.5665	109.196	34.2505	101.635	100.689	65.1924	119.721	100.01	34.55	116.96	169.765	117.009	132.65	161.214	125.292	125.741	96.2052	130.501	47.842	144.4	231.812
C14orf166	122.677	652.695	620.783	476.786	431.166	315.749	410.109	396.625	406.687	631.42	582.835	110.652	466.013	310.857	414.509	468.035	524.44	195.26	280.87	272.799	713.291	279.487	375.851	402.156	372.409	893.439	323.712	325.384	720.668	566.772	1418.72	184.51	193.673	253.648	921.254	533.669	278.78	361.915	403.441	345.478	307.399	669.588	1299.45	397.264	219.72	293.044	244.465	469.723	345.638
STYX	54.8208	47.5764	70.5137	43.0339	71.3699	64.644	40.5282	67.5669	72.6691	72.2785	45.1708	44.2561	63.1814	57.4517	70.0645	66.9944	70.4208	27.0647	60.4465	32.0164	38.7971	74.994	69.4155	53.8333	67.4182	63.7676	64.9863	55.2381	76.402	17.4812	70.1311	50.0513	48.6568	48.751	63.0353	143.591	89.1033	18.6697	54.2917	62.5897	51.0078	74.5794	76.7849	37.6543	30.5716	47.6016	84.0467	51.2292	59.3566
CSF3	45.4201	41.5589	22.2854	25.0677	27.9388	33.0552	31.124	38.6848	39.8804	14.715	15.7603	38.5151	16.274	16.6244	36.2709	14.449	22.6309	23.5118	27.2044	24.8538	110.661	43.9666	45.2943	55.1131	84.6537	58.7404	2.32374	22.0494	20.5358	24.3632	18.476	70.8695	78.0814	22.2142	176.591	35.3303	3.84447	110.731	46.294	13.5655	47.2001	48.3128	18.6637	14.5911	11.6328	26.3318	33.4916	22.3165	43.2797
TINF2	466.04	86.5367	428.152	836.289	385.892	270.122	294.034	554.5	468.558	779.801	769.467	90.8793	436.861	441.118	644.944	490.728	393.943	780.929	421.621	569.696	161.202	391.846	526.349	484.342	446.973	362.83	628.362	382.335	491.105	195.286	795.02	334.498	143.344	317.136	241.076	1091.74	666.763	8.77345	615.673	415.998	560.816	1313.84	757.223	751.056	412.38	555.233	125.563	112.002	609.44
TPM3	49.3403	43.8852	46.6197	39.8377	58.7987	87.3555	47.4141	50.8202	49.7415	60.4312	46.7762	92.742	63.4715	55.3858	67.1454	51.7951	53.3299	59.396	56.0102	75.5948	53.1123	52.9295	67.4211	50.2896	37.9313	35.8471	53.7027	60.6678	54.0392	67.258	73.9231	61.055	46.7792	60.2189	36.6235	55.7981	55.5803	49.396	44.0285	70.2128	54.831	67.8793	52.1068	59.0019	64.122	41.7217	44.4774	118.792	50.412
PANX1	42.6469	135.665	84.6476	126.187	59.059	125.726	141.242	44.7135	273.678	65.9827	64.8928	46.1661	91.339	105.522	144.605	110.333	15.2111	185.67	109.585	170.646	116.157	96.0057	85.3202	158.148	96.8093	116.798	86.8103	109.582	60.1571	67.1619	182.311	96.2244	214.451	115.371	104.846	25.8141	80.2844	185.976	123.442	122.883	104.979	66.7025	97.2179	97.8792	50.7789	59.66	66.0034	147.19	87.2528
TBX1	41.7432	66.0229	66.1641	94.9576	67.8274	89.7968	92.2175	36.5058	51.2601	73.3715	49.5069	72.8174	78.5644	85.1626	102.413	94.5	49.12	43.0624	100.233	95.5225	71.7302	90.4032	92.828	85.8082	76.1435	81.4714	80.6412	83.1581	97.9036	120.85	19.5009	95.8258	44.9174	90.5287	28.9342	10.3931	145.537	54.632	73.8138	91.3588	69.8783	46.153	48.8594	96.5078	56.4618	56.0213	116.548	42.5043	44.5
AASDHPPT	60.585	145.081	171.503	123.208	216.468	134.517	150.476	71.4859	210.732	140.804	76.0743	182.587	109.156	142.879	222.703	114.4	123.412	237.482	175.285	328.344	144.136	122.967	132.452	223.123	107.211	97.6147	114.595	112.598	187.726	65.8977	190.607	137.637	78.992	209.765	209.949	58.5394	344.005	121.43	139.925	231.189	169.222	175.534	264.573	175.632	93.977	77.0476	78.4305	131.641	127.725
CPM	43.7966	34.4206	41.8647	27.7837	41.8555	71.6811	39.2682	65.3747	35.4964	35.0921	71.3148	148.722	57.0832	51.6614	61.1511	49.5798	73.7267	30.7621	63.0341	76.6342	59.0416	52.0873	64.8777	12.6201	55.9356	21.7956	56.8855	49.0133	59.3876	42.5402	21.5521	64.7554	82.636	80.1582	47.6936	98.1627	65.2479	28.2787	47.1077	64.4512	60.9514	105.419	37.1917	26.1507	41.4006	62.1959	96.5359	47.7004	40.1857
MLL3	31.744	51.7139	78.3381	69.1716	59.2032	54.7593	83.0139	77.1118	101.134	80.3283	51.0245	67.5829	51.7901	83.7986	83.4531	60.3793	100.532	27.3786	65.107	51.9967	70.7788	58.5138	50.8476	52.6472	48.7387	97.1102	64.9223	65.5842	76.3326	124.654	134.906	44.05	97.5623	82.6234	82.1516	78.2142	146.49	71.1267	58.5429	66.5946	61.4736	55.7298	84.8705	64.2865	77.1978	73.3463	88.5256	68.8692	34.8522
C1orf96	37.6479	57.1867	22.6522	40.3812	20.6718	44.3563	32.5966	52.3555	92.347	52.2098	30.1782	51.3146	39.8759	39.458	52.2804	31.5576	31.5492	118.647	40.4089	54.6465	19.8114	39.5142	32.3519	38.9746	20.6163	22.3348	40.1572	30.3515	48.7347	42.4459	26.2135	32.7221	84.1391	44.1866	53.671	94.2812	17.6395	8.42003	38.1205	38.3346	35.8051	88.5014	33.0664	48.3588	32.1681	53.9087	28.6828	42.9713	54.5614
EPHA2	26.8752	52.1838	49.1125	26.2302	97.1581	20.7928	30.7699	65.7268	19.6727	26.9275	44.8645	22.7355	53.8943	12.7992	29.913	44.3104	57.013	56.3645	7.66927	9.11334	30.2696	7.82708	53.7937	21.3761	40.8764	64.3173	59.1441	53.5242	47.2732	71.3707	56.4486	7.43632	38.2927	12.6344	168.008	46.0272	12.7144	14.2751	9.63132	59.4856	53.179	41.0048	18.6518	21.4655	73.4296	51.8228	32.8754	22.2161	26.9307
PPP2R5D	133.781	101.537	69.5488	83.3566	68.0242	124.868	55.9118	131.367	96.9998	51.7739	138.377	66.8872	91.4413	96.4249	97.859	98.2895	147.311	61.4947	83.4297	103.042	33.2275	104.309	94.4025	99.6833	76.2382	126.835	85.6544	109.897	123.216	76.2543	21.4023	81.224	91.8401	87.3251	112.678	53.2942	130.918	120.322	114.637	114.964	99.934	99.4792	180.524	61.5361	58.6905	49.1268	61.28	78.2362	78.7841
TPD52L2	213.597	185.022	209.409	227.735	415.286	319.333	173.281	226.973	154.233	224.596	133.875	290.103	231.503	234.047	232.268	243.622	293.985	398.763	177.263	207.19	189.269	204.247	220.402	58.6371	221.631	89.5164	233.661	218.989	311.399	199.391	114.574	258.406	197.999	222.868	328.504	247.09	121.002	272.839	218.965	241.867	161.164	168.07	107.402	211.685	271.055	229.618	507.41	118.46	163.422
PBLD	47.1937	51.3907	49.8449	34.348	37.3354	39.3793	51.4652	33.1362	24.8144	44.4561	40.0699	101.815	46.9455	39.8444	29.9803	47.6891	24.6293	33.553	38.9359	29.9662	76.8511	74.5613	42.8527	36.5234	49.7791	19.3353	36.3046	41.1678	50.6324	44.9326	21.0051	72.2988	58.7415	27.9434	47.8515	24.2905	127.553	43.608	34.908	45.883	50.5867	47.7258	32.681	37.332	51.2205	40.8241	49.8984	44.7553	62.3466
ARCN1	421.232	506.983	280.739	287.154	234.748	121.082	208.429	76.9337	189.775	283.874	117.842	162.312	188.04	108.885	90.9814	171.497	351.795	57.1228	90.7712	552.968	27.3539	44.885	215.738	104.697	153.279	62.8315	159.287	234.109	89.1156	297.467	116.763	271.917	80.5511	168.368	245.768	718.767	351.731	143.653	103.76	216.624	155.092	150.891	355.516	107.646	136.044	98.4584	155.181	380.564	120.58
LOC646074	46.6448	38.6111	51.2067	41.61	100.604	86.7517	23.0223	32.0712	73.1641	37.8034	57.8429	65.8438	52.0245	77.1898	120.812	74.7608	81.6339	55.2364	87.2312	81.7391	33.4193	57.5526	69.5699	106.089	46.0451	78.6363	62.0916	69.3027	28.9612	27.8528	36.1829	71.4259	21.04	94.3224	39.364	8.28946	46.7231	11.2278	98.1522	79.5353	83.7275	93.4991	91.3573	58.825	57.5147	24.2478	38.4054	23.1195	65.4027
FRMD4B	81.1974	109.568	90.2966	111.416	153.654	147.747	158.83	76.477	109.009	55.7837	98.8299	83.4288	185.378	185.911	266.441	185.179	202.967	12.3687	195.275	169.879	120.81	222.973	172.979	258.287	184.93	213.928	163.023	232.502	99.247	61.6231	23.8088	197.568	92.5981	205.39	74.6386	13.6829	9.57345	47.0066	270.673	186.502	180.892	85.389	74.5395	87.6849	160.616	276.136	97.6842	77.1631	67.516
SCN3B	64.0424	49.5561	18.6798	31.0336	73.1254	48.8008	42.9441	32.3717	19.0712	43.7265	47.5672	34.5293	27.2327	31.4854	65.8975	33.6675	27.4079	57.178	43.5345	71.8187	43.0699	44.5579	38.4131	53.9622	32.1001	34.3705	34.2976	41.0348	24.1036	5.78381	8.91751	40.5581	35.5849	31.4289	41.0777	178.749	29.7618	39.5536	52.755	31.2123	30.6717	33.6462	44.2129	26.9664	39.278	34.3397	35.5535	37.5608	36.2759
ETV7	45.4906	29.6169	85.4075	46.621	34.6442	42.636	74.8071	33.0247	31.337	39.6442	32.6718	23.7931	46.5709	44.3173	50.1137	61.4821	25.7362	91.6224	63.1058	60.5739	81.6628	87.2151	39.781	99.6749	59.7885	81.8089	34.7005	64.867	28.1356	25.3513	84.6465	19.8514	7.68134	76.1227	33.9017	24.8159	30.2757	76.8181	65.5953	40.1988	56.864	35.7511	60.6586	61.6907	22.8848	23.2757	31.5131	42.089	18.4825
CD99L2	85.2879	116.995	178.559	103.101	387.505	149.772	180.668	113.662	89.521	152.414	113.292	314.515	128.998	231.794	159.093	168.907	40.304	265.438	130.594	189.502	174.86	161.419	199.85	151.948	187.663	135.549	167.247	136.096	105.155	193.818	306.714	184.044	179.227	119.367	283.569	42.7856	571.01	153.884	146.168	141.226	184.116	199.753	134.024	189.345	189.114	126.561	219.009	70.0788	145.065
EHMT2	57.8986	39.2743	25.0356	61.3433	72.8681	39.5414	84.9521	58.0221	28.9015	63.5787	45.6116	47.9016	36.2226	48.8611	55.6823	47.9355	58.593	40.917	45.4936	54.5323	28.237	60.5141	45.9083	58.7055	39.3621	67.2794	38.1972	25.2595	37.6195	46.12	114.743	45.4278	25.3911	45.3053	143.098	45.4681	62.8986	50.7691	55.5193	58.0759	40.8407	46.3148	84.9787	52.9647	23.6623	43.4608	26.6945	50.4149	62.827
KCNK6	93.3617	87.1427	50.6352	204.693	60.8661	102.01	98.1019	176.281	173.442	91.9461	95.3985	39.7255	80.0785	96.6643	103.701	89.383	77.6321	255.841	108.944	100.879	76.2716	114.054	81.7952	238.201	90.0446	25.2472	91.1692	94.0263	68.235	85.5504	396.843	85.4413	60.6454	115.664	238.546	30.2169	198.817	52.3445	44.6406	109.666	102.984	108.575	80.7466	135.536	52.152	42.7126	60.043	102.529	78.6182
SNCA	443.39	191.498	710.612	129.078	136.741	57.4234	118.308	109.721	134.722	114.539	125.407	101.59	168.612	136.298	128.689	104.029	142.431	535.4	181.177	74.9612	186.001	104.091	96.9126	66.3293	134.844	150.334	140.493	146.699	139.436	153.598	295.757	53.0439	212.947	113.533	135.064	146.324	129.295	161.396	72.1874	110.738	220.614	138.852	117.955	203.569	83.4673	71.3194	78.7493	79.5401	53.7278
LNX2	93.3396	130.474	33.6398	142.866	52.7702	112.966	41.1756	92.9056	94.1069	85.4487	102.946	59.0926	69.0117	93.1834	93.7613	82.9521	170.486	65.0739	95.2037	102.825	58.7069	118.804	78.5585	257.473	77.2998	61.8794	75.4136	99.2589	70.0666	33.5541	31.1855	85.5337	37.1597	91.3267	21.7664	26.9414	51.3053	26.9046	280.071	100.35	76.7318	56.4196	139.761	157.448	79.7064	47.483	24.275	78.3351	110.394
GLO1	163.362	418.156	397.195	622.813	90.3815	356.354	257.294	161.58	322.929	642.492	388.621	75.6171	144.949	252.524	806.403	193.265	334.962	79.6303	106.902	128.674	127.912	201.848	54.9333	162.675	421.524	162.705	265.334	254.332	436.904	201.509	335.034	632.271	201.476	645.558	588.58	435.087	522.832	134.576	576.038	520.015	282.896	205.211	982.247	336.79	171.311	62.1909	92.6353	369.3	214.447
PCDHA5	31.4935	26.3419	28.6291	40.9265	86.1334	38.5495	50.4825	24.3974	14.6293	22.3932	54.6711	64.2509	29.678	26.0517	48.852	23.5998	14.7975	155.207	32.8325	69.0622	17.3098	27.3416	30.5181	29.4428	6.54754	18.0923	24.0768	12.3819	64.419	64.2965	124.206	34.0821	57.2194	27.4046	44.8011	38.8954	71.8823	50.0877	14.3893	25.0312	26.6875	23.227	39.2528	45.8469	33.9777	42.8768	298.521	31.1801	31.5016
JAKMIP2	55	155.54	82.8554	68.1304	48.4343	42.4926	62.9974	54.3739	116.606	74.6956	194.556	58.607	90.3229	107.84	122.513	100.01	97.0655	103.387	102.855	113.121	79.0223	96.2447	117.19	129.561	81.0354	122.463	86.45	96.0071	31.4648	25.7884	41.6559	100.933	49.2896	105.201	28.0664	22.2584	27.1492	64.5351	112.098	103.861	102.066	156.331	54.2785	53.1819	41.479	41.6018	51.4767	52.5195	47.1889
BRD8	69.7129	54.4097	16.8316	28.1194	44.4357	38.1101	36.4683	30.5051	21.3971	56.4084	47.8083	19.9202	39.8869	46.3938	9.86049	37.5063	30.7956	36.8937	40.8693	30.7025	59.1596	53.3973	32.0137	10.2519	43.8074	58.5421	40.1739	42.8711	81.314	9.35364	59.2051	45.0975	46.1583	9.70215	21.0405	78.8519	51.8865	39.4496	11.3978	46.8121	38.7287	18.6555	29.2345	18.0685	39.8969	41.2709	45.8809	40.7964	45.955
LILRA4	51.2389	45.5809	140.513	44.9185	130.578	162.359	45.6044	171.7	34.8917	60.172	282.66	267.071	114.331	182.514	295.561	153.37	119.566	87.2476	212.562	209.833	3.19079	133.51	176.093	221.352	98.2152	80.3573	149.742	154.058	136.766	31.1368	211.964	158.73	17.2998	238.864	31.1207	37.2146	196.767	48.6549	158.161	186.59	202.015	96.2394	122.913	153.051	41.8872	42.876	44.4504	70.0451	108.502
CCDC55	49.5538	56.7561	76.4035	108.266	24.2783	71.0357	145.102	117.011	269.46	170.265	35.1874	30.6826	82.602	77.6884	33.3291	70.8666	85.578	126.056	88.0733	82.255	70.4106	92.7357	81.4223	23.2127	64.1617	50.0666	83.946	80.7996	44.9593	123.529	209.179	78.2528	16.5411	84.2362	126.456	450.711	76.8889	76.3307	107.576	91.5589	103.331	167.899	120.549	32.1625	37.4106	31.973	207.097	40.6162	97.9456
TMEM146	40.7991	20.8119	18.3278	20.7608	30.274	29.5963	50.6058	27.2103	26.6436	28.4067	29.0147	41.6512	11.2116	9.38389	14.0005	12.2639	12.0906	39.4176	52.2624	61.1895	73.2808	45.2687	8.82832	19.7207	73.9077	50.7844	11.3387	8.18671	50.5412	14.6479	75.5206	83.888	59.5554	54.0626	71.1988	168.228	16.0503	58.0181	25.3436	17.2354	63.4499	35.9756	36.7458	30.4713	21.9211	35.0278	61.4774	12.0395	33.3914
EDN3	41.8786	47.7765	36.3556	43.2402	37.8192	44.9758	30.1058	34.5709	50.5004	45.8674	31.7155	53.9706	32.7808	40.6519	46.8268	37.2651	46.3133	34.1196	35.9537	44.0681	26.4135	24.0281	38.9663	48.0286	40.5916	41.1585	32.8705	33.228	49.0198	37.8174	27.7817	30.6307	40.393	41.25	43.1524	182.89	30.6383	48.1367	53.4181	36.6738	34.7209	37.1275	41.8841	43.4946	38.9543	26.8668	39.6395	44.7416	47.1448
CXorf57	275.278	378.696	214.441	109.869	12.4626	319.491	511.894	42.7094	213.1	115.382	67.3166	275.626	308.19	386.41	46.7666	39.8022	86.073	15.8268	349.637	66.3408	326.601	495.28	404.388	67.0345	286.808	184.279	326.935	369.061	458.831	68.24	20.1478	421.868	164.466	341.846	100.213	169.442	62.8928	237.223	72.5307	448.859	314.397	282.957	328.177	111.096	33.3482	30.887	94.3342	61.0213	34.5525
PSTPIP1	174.198	123.54	123.032	59.2358	131.881	324.112	156.825	128.005	131.961	237.76	153.321	136.948	135.933	135.603	184.895	132.397	150.326	110.384	95.8464	145.597	92.7503	166.69	116.375	135.442	156.837	95.819	142.345	182.966	155.442	74.8336	196.318	101.547	198.271	115.12	201.565	444.667	75.8498	183.389	134.654	133.363	133.579	153.216	97.6365	129.225	84.1449	109.264	417.842	89.6167	121.694
CCDC94	540.653	37.3392	57.5209	230.54	48.7076	96.4883	53.1573	314.905	54.4191	252.667	537.486	60.3787	208.501	245.705	214.909	231.848	124.403	29.7779	209.09	226.925	91.2761	228.694	226.026	289.78	275.467	62.5535	207.495	225.522	41.3685	23.7591	47.3935	207.179	100.248	210.536	39.2684	41.6867	29.5581	14.6126	317.87	184.218	193.326	166.702	132.298	75.5759	52.8877	155.791	133.31	32.1711	209.763
WNT9B	52.9954	24.3472	27.7094	27.7578	32.8096	39.3573	26.2495	81.4573	58.1715	75.8137	21.6475	45.5147	27.6288	21.2819	47.779	29.9481	42.4198	46.3526	30.9723	40.2523	23.8563	22.7216	46.3254	33.5121	8.03408	32.2631	28.666	23.3055	42.7305	8.45698	42.788	39.143	35.8561	28.2119	117.166	149.415	160.744	18.8895	23.598	29.1613	39.9782	38.7466	68.9775	37.2201	13.9341	22.015	16.4655	40.6412	78.7742
DGAT1	127.298	64.3287	41.0726	78.9577	90.8219	120.346	62.3906	213.369	87.203	86.0931	110.614	104.994	72.2764	85.8694	98.3595	96.2889	137.969	300.29	66.0991	96.7491	38.6597	89.5018	97.6308	91.1572	98.1256	129.213	72.5402	107.535	56.4174	83.2729	63.7617	73.1393	19.1103	75.3214	91.4402	100.614	198.119	64.8604	122.434	79.3791	63.2041	195.867	75.137	122.84	89.777	120.49	28.9313	42.5297	74.7715
DHRSX	28.5765	27.151	45.6815	59.2006	68.9666	39.1668	25.9208	27.7113	47.3988	51.6724	30.7182	68.5808	22.2027	43.3128	67.2185	30.8086	35.2901	84.5962	60.8298	23.3469	20.1526	51.6853	29.9304	40.9714	30.7185	28.8282	19.9056	49.2577	30.2126	76.309	42.8942	39.0152	91.6647	52.1302	70.7399	69.3676	101.654	61.8166	59.7725	49.0442	33.2815	58.4587	53.4351	40.8923	23.5955	33.1397	63.3589	32.1441	35.9586
ZNF556	73.0966	66.2264	75.5314	56.0686	168.251	58.9017	89.9177	80.9799	45.0211	30.8169	112.945	76.6813	72.2673	110.235	131.309	79.4992	60.2786	19.2873	96.6457	157.979	31.3103	85.9351	73.9563	115.607	64.3737	48.4866	68.9848	92.1928	116.391	28.1669	107.16	77.5872	45.4658	116.762	44.4411	44.2138	85.3798	67.2371	107.283	106.381	81.6457	75.4374	94.1887	77.4033	66.6996	61.8912	49.6988	62.8573	105.689
PPIA	153.616	145.608	219.531	266.313	198.781	182.421	170.418	339.767	390.962	250.9	148.075	207.938	222.076	228.558	228.451	218.865	233.175	322.388	210.772	214.104	160.551	151.233	295.6	173.632	198.986	265.472	238.111	216.712	258.442	248.015	252.256	232.703	136.928	237.812	239.271	591.36	161.588	127.284	201.17	261.006	233.836	173.022	374.11	207.036	171.387	175.303	255.629	158.949	197.097
C6orf85	168.34	170.056	58.0956	126.24	70.6433	130.78	134.229	56.5359	129.567	39.487	41.1272	67.9797	60.1767	77.7797	102.526	66.2318	79.9461	24.1239	88.0304	100.827	109.401	61.0239	93.481	76.0757	65.6911	91.7204	63.8679	43.93	97.5842	82.1638	25.515	77.7193	110.76	93.4397	91.7057	404.815	96.4397	82.4982	69.7801	86.9569	115.618	87.0303	118.808	71.8681	32.6307	63.9776	56.5338	76.0197	103.196
NBEA	48.3779	30.5421	62.1914	43.1851	24.3961	31.2013	31.0012	20.6735	23.4068	73.7032	29.8081	22.5298	60.2759	51.9924	24.7968	59.0854	19.8958	74.99	50.2971	17.9677	50.8832	54.2765	10.7401	20.7479	60.2044	56.278	60.3386	8.68116	61.1326	37.2249	23.6443	9.8073	12.2095	8.44624	53.7883	187.161	36.7126	19.6238	17.2032	53.7368	13.404	26.0293	20.0605	27.4745	39.5051	42.4374	27.1397	27.776	86.7216
SAFB2	516.815	109.738	281.488	458.888	82.1364	308.826	165.095	511.341	447.85	288.66	255.109	322.578	133.926	149.45	202.671	154.883	222.341	1696.7	139.034	175.033	704.046	455.811	171.181	193.798	625.096	383.763	114.062	109.208	203.603	249.137	383.392	158.041	483.453	165.642	113.733	2101.24	1891.75	565.711	206.267	531.181	500.81	142.266	526.58	713.853	217.586	464.89	132.47	230.198	556.561
KRT80	38.5322	31.536	43.2484	31.1181	25.3152	64.0505	51.9506	44.4208	46.057	26.351	22.4705	36.3807	32.7407	39.1933	40.9082	42.6756	41.6218	55.7524	42.802	20.1911	32.2528	19.3962	41.1786	38.8769	28.0047	43.0024	41.6303	22.3972	29.9368	26.91	40.3162	33.5076	41.0145	36.3404	78.3815	46.6192	68.2333	11.1863	43.5351	39.2851	50.575	48.3168	45.1102	34.2615	27.1297	25.4718	39.044	27.4329	37.9918
SERP1	111.569	384.171	311.158	162.572	314.033	318.659	467.291	127.736	261.469	223.42	111.142	332.66	209.387	194.107	246.437	192.947	150.324	153.664	251.672	305.88	54.1988	226.203	203.279	165.693	212.791	166.372	178.191	212.83	280.646	145.093	535.753	209.424	218.095	105.815	261.571	640.589	186.703	216.475	181.453	443.256	492.339	125.241	455.188	219.462	90.6874	144.214	157.867	399.36	163.683
PKN2	98.4737	189.063	47.7293	64.167	57.7927	141.639	112.852	85.2298	228.7	142.462	104.919	53.6927	99.9099	106.507	96.2421	103.531	76.7651	134.978	103.647	90.6554	74.3658	87.8127	109.125	93.4405	118.572	39.5585	105.342	95.7063	64.2575	52.5262	603.713	85.8284	70.8158	114.938	100.944	20.5387	156.523	81.1562	112.638	101.246	91.1534	80.034	99.5702	113.604	38.6609	211.573	74.8481	95.4427	52.0013
AGMAT	135.971	41.3063	39.7468	27.533	54.5114	20.6823	27.8406	31.559	38.3012	60.5189	26.5761	49.1125	6.85972	28.7491	17.9695	13.5272	40.0191	43.6859	51.8334	33.0599	36.5907	27.5172	77.1923	26.6697	16.9245	37.673	19.2582	26.8436	31.8303	49.5818	180.289	19.8268	49.9616	23.8138	80.776	200.705	42.5532	27.4392	21.1067	17.8811	31.9045	53.2097	54.6145	24.7997	21.3196	23.2515	23.3949	41.9607	42.8658
PGPEP1	61.051	25.9044	51.754	34.0538	84.3477	40.1844	32.8385	60.7788	86.0505	68.3377	75.5129	62.4385	35.0223	107.415	44.1702	39.804	19.0387	69.7824	128.202	22.2043	13.2586	125.132	33.1307	43.173	124.325	9.27567	45.8638	31.3781	196.797	31.2873	32.8352	109.934	81.3834	120.16	152.296	140.977	140.249	45.7091	53.618	42.0608	126.628	85.8877	82.203	35.9338	28.7953	21.7927	26.637	43.4642	63.3692
FAM59A	35.2637	33.835	64.7622	40.9469	37.7876	49.1422	37.9435	43.5817	24.0314	27.6674	56.6934	88.6317	45.3849	46.6247	54.5426	40.615	56.1993	54.2506	46.9042	48.8101	23.9947	41.1295	40.7974	37.5754	37.0636	26.2883	44.762	37.9918	60.0276	20.6862	87.5464	32.2845	48.9246	46.7769	18.9085	95.6124	86.1132	30.6148	40.3857	45.0699	43.3317	32.9169	30.672	61.9095	52.0331	47.3452	40.1612	40.961	50.451
RUFY2	93.8266	44.6168	64.9243	30.8174	53.5643	26.6125	24.935	41.5004	42.938	46.0761	82.3027	38.1522	70.2003	61.0365	71.6493	74.6296	87.9472	8.36676	58.5755	48.4088	53.4628	52.7652	74.8204	28.5975	28.6138	85.369	63.5102	60.6087	21.4173	83.3713	7.95631	14.2653	56.8216	47.841	18.7724	34.4049	31.7002	42.7224	20.7515	61.0705	71.9181	42.015	41.661	23.1622	82.8652	58.1542	58.645	34.8965	43.4397
DNTTIP2	96.2892	150.263	109.064	219.144	83.8869	81.5183	75.7496	169.506	230.573	246.439	85.3484	101.865	129.671	162.162	74.3353	131.138	134.427	221.367	56.9366	109.849	123.532	130.1	62.5769	217.675	183.668	190.657	134.235	205.973	228.392	114.718	152.624	105.77	171.866	81.5024	146.584	126.814	179.571	154.825	169.392	121.313	125.531	150.105	229.023	168.112	73.5114	98.8646	60.652	138.371	189.953
TMEM103	193.329	116.251	68.0729	156.956	24.2082	32.0554	49.245	67.8427	112.177	142.003	99.3967	17.333	40.3388	42.4105	69.919	70.2594	66.4458	110.038	29.2691	51.1811	64.7845	11.1895	57.9292	61.6811	49.5274	154.056	48.9366	12.4209	95.5124	60.9499	46.4982	108.558	129.793	32.3379	348.066	216.827	70.4516	28.859	65.1751	41.9802	44.046	117.61	105.102	44.7613	74.9937	63.0234	10.6947	59.937	122.876
ARL6IP1	292.689	787.985	439.284	250.274	349.078	601.952	656.291	293.436	642.59	300.144	155.977	323.964	445.266	428.264	429.963	437.331	779.983	103.045	410.122	472.832	371.418	462.258	426.018	598.242	496.533	520.08	407.531	537.686	1112.37	160.049	262.662	387.161	405.524	394.628	150.163	693.24	93.1594	386.449	491.72	340.059	348.762	172.345	725.673	393.152	182.302	301.554	294.396	338.808	502.925
RBPJ	76.5531	83.2781	86.5863	70.0109	73.2176	82.0905	46.9529	70.3016	115.938	99.4166	95.4473	45.9689	67.8167	59.0244	74.2761	70.7852	68.345	98.504	49.9992	79.3301	16.1835	45.6962	70.2304	61.9634	51.3177	79.3839	70.9336	59.3191	115.7	81.8379	178.674	56.7764	58.9445	71.1129	104.777	135.456	73.4155	56.6226	57.3649	57.1056	60.177	100.36	142.075	61.3559	84.769	67.1027	38.0162	54.7027	82.4878
RABGAP1L	92.0137	224.153	208.205	146.773	297.995	158.115	92.2286	143.497	87.9578	131.867	111.605	156.721	132.91	153.129	205.797	132.154	132.228	89.3865	161.71	240.838	110.349	177.056	132.216	110.432	114.599	185.048	129.926	142.411	200.763	132.683	121.327	127.153	89.4947	179.979	196.679	141.956	233.334	97.764	82.1457	189.366	118.091	160.151	150.488	178.028	195.537	268.552	61.2303	77.3733	126.651
NCOA3	238.292	220.322	218.439	71.4225	225.234	159.789	218.756	177.422	104.925	148.085	135.164	378.135	136.796	142.038	141.994	154.71	107.382	298.671	200.793	202.886	68.6252	143.591	164.978	325.542	169.026	124.986	171.993	137.828	101.644	58.4271	427.62	136.393	131.547	156.178	170.009	89.3196	1019.72	111.708	152.851	191.876	203.674	206.404	219.83	246.852	139.948	131.274	180.845	98.7166	452.375
MEIG1	39.1849	22.1332	78.0408	47.5733	53.0531	64.5483	69.1155	21.1118	35.4817	75.1451	36.3449	61.0466	63.1338	92.7247	117.745	70.1336	17.325	9.77444	93.2038	92.635	25.6649	71.9682	63.986	109.628	53.3654	41.7344	66.7127	75.3541	13.286	26.2675	48.2648	62.8745	30.1344	91.0256	58.5736	36.3	44.9281	7.93361	115.703	74.9826	78.4831	65.8635	81.262	32.5475	32.8476	23.934	56.1839	54.8481	39.9757
C6orf10	93.5859	25.2819	38.0353	24.1532	70.2441	35.5616	68.1549	60.6221	50.0111	46.5035	38.5311	35.3198	70.0034	62.3665	14.1909	67.9584	20.4141	29.0871	60.7733	25.7673	50.9642	11.3476	55.2717	77.285	65.7843	103.974	82.5107	72.0822	66.9151	38.1207	22.18	75.2093	75.806	65.2003	90.9533	12.1808	89.3274	21.8902	22.1805	7.8882	70.1483	67.6639	36.3504	40.7189	33.9101	20.7294	63.6959	21.3116	67.8671
LOC196541	15.1967	82.3704	24.9946	27.69	25.5291	71.5551	26.8037	53.1505	33.214	34.4782	56.1658	38.7682	57.8496	41.9339	63.3173	40.8039	18.6287	5.39538	38.7847	74.8762	100.763	12.988	10.2264	50.5456	51.8829	30.2997	53.6196	72.2609	38.2237	45.6206	36.4483	11.9952	14.8982	43.1478	48.8182	42.0856	25.4387	11.4087	67.7625	44.2244	38.938	27.8314	36.3144	83.6316	57.0175	46.6952	56.901	40.9052	30.6458
FAM71A	15.3195	29.4681	18.6499	86.6624	32.088	77.2979	61.5319	44.5549	99.6311	25.8231	27.4287	21.0035	53.3635	36.23	35.7021	54.3445	15.9871	237.023	43.5072	48.1805	59.3817	43.9953	42.5345	11.3857	8.25898	50.4304	42.1523	34.7234	9.65679	42.4954	110.413	42.1985	49.1525	48.4322	59.9187	41.973	27.3901	37.7657	31.4521	48.5664	37.9289	51.8906	24.9613	40.5457	26.8617	26.7147	62.1803	58.4875	20.4741
IGF1	41.0705	65.9864	50.48	48.0695	63.4976	57.8072	33.2207	62.5272	29.5478	49.8379	51.3999	61.7993	61.8298	50.0458	59.1719	65.0065	67.0307	31.4776	46.5671	50.458	43.8536	61.9836	54.4942	66.8749	62.0486	30.6509	62.2619	64.9719	55.5134	48.9698	29.0962	60.3937	67.6899	44.8064	34.6064	44.0004	24.4908	58.7186	59.0017	57.7165	55.4055	41.5335	38.2138	43.9565	90.023	58.7658	65.7745	53.7313	57.4979
ATP8B1	42.5212	20.8822	11.1296	28.719	21.5069	36.6334	26.69	55.8581	34.0358	31.6023	25.7916	64.9522	12.2925	23.401	21.0733	21.0141	35.1516	26.7974	11.6849	19.1863	19.7742	17.8638	31.0522	36.0928	12.211	83.9763	34.5216	35.1105	34.3002	81.5902	114.047	28.927	46.5076	8.34767	167.424	46.7726	27.5784	30.1786	39.9827	24.1305	22.6401	42.8438	24.5079	28.6643	82.035	21.871	20.0332	15.0462	25.967
MARVELD3	20.1744	59.3598	36.6856	30.02	30.7316	33.6759	31.0552	57.5827	42.0456	20.89	78.79	67.065	62.2158	58.3096	66.5675	22.3972	43.0946	16.7065	29.7286	54.0917	59.1841	48.9695	56.277	65.2255	34.0662	24.7858	25.6931	12.4396	22.4843	91.7218	53.8706	30.5567	17.9265	59.2937	182.002	26.4652	24.3492	26.8344	76.1372	23.2349	22.2649	32.1844	25.4848	45.5258	78.8916	53.0279	87.6144	52.0326	28.0466
RC3H2	109.743	348.988	93.051	159.437	69.1134	74.8728	90.0637	97.0266	212.361	166.329	184.703	70.9948	115.927	140.882	191.593	136.756	147.243	154.538	133.117	159.596	235.091	132.052	125.163	102.606	97.6445	85.3212	121.997	113.887	157.827	44.6615	130.272	103.475	56.1141	155.01	58.428	61.9443	169.843	57.1293	69.3524	148.059	133.884	82.424	145.302	214.187	76.6064	88.6588	46.3656	188.943	111.689
RNF145	47.6091	56.084	231.761	137.05	91.0571	37.4454	226.322	38.4348	233.007	46.5051	34.774	17.8648	46.985	48.4437	74.1309	51.2907	147.769	335.148	50.332	93.6286	92.5086	48.0433	35.2487	43.2002	33.5416	69.3068	52.9853	28.1425	59.197	340.944	234.061	48.1623	153.702	45.0656	95.6964	176.926	161.949	22.5893	25.1631	22.5117	233.903	49.107	194.237	91.2643	42.4348	32.2529	31.6332	92.9013	42.1165
TMEM97	142.834	138.945	176.42	106.457	81.2797	132.511	124.922	121.734	141.913	131.853	84.0868	35.3982	82.9962	80.9821	91.8368	82.177	88.7561	73.5371	75.921	75.202	207.848	92.0308	74.3612	72.4165	91.4837	171.496	89.4806	105.704	89.8263	211.242	145.415	76.824	194.225	89.3091	262.854	69.0365	142.971	167.222	97.3744	75.8752	85.6294	87.0336	105.328	154.267	35.7348	150.369	68.4334	159.548	108.352
CDC25A	37.4461	84.3578	41.676	52.2707	44.416	65.1019	48.635	32.266	71.0461	29.3798	51.1114	31.0809	49.557	55.7618	45.5455	36.016	52.4692	104.784	42.4595	69.9883	57.5556	65.7691	36.7317	20.6621	54.2779	98.27	53.846	46.678	67.9085	41.5901	15.3777	64.0499	48.0511	40.6932	18.4546	14.6314	50.1337	69.2738	63.8939	50.2199	54.326	60.411	54.1533	46.8503	44.855	64.4193	51.7758	55.8597	48.1012
ZNF331	322.585	128.051	173.735	186.878	27.9292	213.407	204.383	74.1862	254.185	147.402	294.305	30.8924	173.148	191.299	194.33	173.361	388.947	10.3773	170.446	168.733	86.2528	242.701	192.095	186.204	115.94	188.286	191.802	174.888	174.51	58.7993	29.5168	159.105	74.5044	167.639	140.822	25.3859	79.5524	114.463	160.018	148.149	113.516	77.7084	195.379	100.364	60.5923	52.1448	47.3482	201.967	587.03
SCG3	64.2647	66.2761	36.1563	23.5279	78.4026	44.0351	72.9006	36.8544	22.1625	67.409	50.8158	46.1445	56.0789	71.9218	64.1272	62.7052	83.5721	17.0856	62.1012	94.8251	32.1398	62.5865	65.7091	77.0637	71.2188	15.0202	55.3398	64.6617	66.9399	9.84192	10.5071	61.0045	23.3204	70.871	12.9946	47.5682	21.8995	30.2482	96.3462	69.8161	68.9348	73.5779	33.5038	38.1941	55.7756	69.4832	88.4465	36.6185	34.9262
KCNE1L	85.4917	65.6401	36.6416	46.4416	63.0734	65.9139	67.9274	91.2088	38.4115	79.4145	91.4458	62.6673	88.8661	74.4992	73.9744	73.1791	52.0173	70.1918	59.2627	80.6401	45.2025	64.234	78.5095	72.2206	53.5131	67.1988	70.4867	76.0867	72.6822	41.9695	36.2987	56.9409	46.8958	62.4601	22.584	77.8239	74.7261	50.0644	81.5841	56.0229	71.8693	49.2412	58.1912	52.6217	57.9893	60.8267	61.5636	59.9963	38.5117
C12orf42	20.4131	34.497	42.0745	29.1548	42.0099	40.367	48.7496	25.2578	36.5091	53.1576	47.8776	37.6545	31.4933	102.928	97.5984	31.2271	33.6953	27.2799	24.0466	46.6263	15.1888	39.0493	40.8726	31.8302	37.6285	46.0942	32.5113	39.5564	87.3791	7.71481	66.0613	39.8595	34.1621	79.6573	39.2855	11.764	45.8325	15.5537	118.208	29.8567	45.1822	39.7431	112.72	46.2752	27.8974	44.9415	21.4927	17.1052	30.4683
SCYL2	93.7063	503.454	260.434	329.429	89.7054	221.523	274.756	250.974	404.605	289.306	254.675	76.1159	300.554	256.334	244.752	254.282	246.775	277.087	240.426	275.232	251.931	301.027	281.333	269.843	295.127	229.231	297.176	285.079	195.819	149.29	114.271	299.25	478.936	245.123	155.33	58.5523	112.052	192.403	297.351	217.259	232.225	238.652	324.43	158.824	201.711	148.645	60.7481	223.586	309.012
RPL10	74.7687	46.0046	94.3065	96.1743	40.4949	51.3949	134.435	48.5043	89.834	60.2326	103.462	47.7686	65.9397	61.5827	67.7298	58.8901	39.9	200.131	61.0793	64.0242	87.4985	65.3809	75.8542	49.7992	68.8534	71.3434	67.5156	85.323	41.2538	255.601	49.0321	61.4231	101.059	81.6511	230.721	25.7692	131.752	75.9035	50.4582	62.5777	66.3278	76.6993	103.875	86.0377	84.9657	59.608	34.9337	62.2862	41.92
GOLGA8A	152.429	64.5496	29.0073	86.2408	56.8968	56.4287	115.996	68.2892	127.128	193.464	73.8218	44.9004	91.7032	84.0919	33.982	87.4311	82.8502	18.2674	62.3676	41.0188	95.539	79.8788	91.1175	38.8973	84.5008	94.8127	96.2448	113.731	89.3023	93.9565	82.4084	33.5821	127.697	71.6305	113.291	169.924	24.7734	68.6907	58.0519	81.3017	63.0082	112.23	43.1909	90.7953	131.521	88.8834	127.441	70.2195	105.96
NODAL	170.605	54.4495	33.9559	50.4971	241.143	136.681	56.9278	82.6561	33.5636	92.4412	103.901	111.043	130.095	206.491	194.597	147.142	143.492	8.75198	202.689	176.161	18.4897	146.562	163.989	218.234	147.007	61.7821	141.209	180.705	23.0737	15.1098	27.3535	153.173	5.84856	191.252	30.9428	34.8514	12.9866	41.3468	268.74	151.682	161.19	86.2531	52.4425	67.2584	54.4446	42.0747	50.5177	53.8789	95.5191
C6orf81	44.9975	19.7943	25.2416	20.6417	31.7643	31.9024	15.5881	30.7045	42.2004	80.3313	159.385	48.1469	9.6941	24.5698	34.491	11.2325	43.9728	84.0198	27.8772	29.2989	19.6082	90.3736	19.0462	26.6651	19.9167	115.876	122.686	9.6827	82.9739	69.2206	144.015	25.9205	91.1565	22.9341	180.057	44.4134	139.459	15.7355	31.4365	18.7556	31.1315	63.5471	55.6403	41.1209	16.9403	14.3763	28.6112	17.5268	32.406
NVL	198.734	32.1457	13.274	86.9911	92.717	36.3944	16.6265	42.6608	98.0065	75.4002	61.8366	46.0054	98.2318	29.9655	29.4544	27.1522	99.0863	222.031	91.3517	21.6192	20.3019	77.3904	19.0482	41.8049	24.0549	81.9	29.5452	20.6813	62.2323	75.1368	125.941	105.455	108.879	25.794	44.5823	160.574	113.741	85.6352	23.6927	3.66352	99.1823	100.768	63.3369	19.0121	29.8115	28.0299	26.7171	22.957	73.1759
RNASE7	21.8949	27.2654	27.5775	22.6523	25.0316	29.1682	48.1573	22.2676	24.2251	20.5317	64.2778	30.8133	19.7395	22.188	33.4256	27.2037	31.6369	85.9968	24.7759	28.4944	58.7533	80.8373	23.8569	26.5616	25.1418	49.8704	22.3241	25.2186	18.5967	40.7119	66.1904	20.8882	50.9003	31.1047	34.0656	31.2526	24.0755	71.144	30.3104	24.4339	17.7437	31.6912	15.0046	37.3095	20.9331	55.642	30.0442	33.6809	17.8273
C21orf66	264.436	142.706	103.239	71.5708	60.5098	126.57	210.867	179.149	323.703	220.108	79.3067	127.119	189.36	159.255	114.2	188.478	131.242	59.1769	153.482	141.187	164.743	186.272	187.832	86.7467	226.73	212.931	174.119	227.843	135.623	229.107	34.7651	176.143	172.532	139.304	36.4813	122.941	48.7174	194.69	181.724	160.674	183.337	110.133	133.813	82.7814	99.7029	238.488	265.29	119.791	146.65
DYNC2LI1	35.5178	40.8405	36.6885	29.8035	34.7506	21.7188	34.9102	43.1626	27.71	20.5272	29.9363	88.365	21.222	25.8023	32.0739	28.8037	62.4235	13.5395	23.1082	45.9224	20.7251	28.1334	35.7282	36.7766	41.1995	40.5323	35.6073	35.6315	55.7539	40.7363	73.0824	14.7753	22.5301	18.9279	52.6984	78.7249	27.8824	19.5976	45.7056	25.8499	31.2826	26.1753	43.0296	31.5907	84.5425	50.136	58.791	57.2283	37.5011
PSTPIP2	22.1062	54.1351	86.6005	143.81	38.0114	41.4254	101.095	140.617	334.635	499.434	203.532	27.2281	104.612	87.3193	151.077	110.968	41.2298	240.395	111.148	42.6134	59.1912	96.6429	110.493	138.326	53.5655	145.104	98.6042	109.155	108.036	91.4246	518.837	116.61	105.315	123.498	75.4916	4227.4	112.197	43.4102	78.4175	114.054	121.894	63.443	99.8634	125.214	129.991	49.2565	28.1415	85.3247	57.5138
TRIM14	60.8749	57.1224	74.6985	75.2032	70.4131	58.1392	33.3633	44.4121	44.1955	54.4272	89.6602	47.6808	72.4903	58.009	63.4779	82.0702	44.469	40.7838	57.2354	63.1409	61.1746	86.059	75.0883	42.7562	106.877	50.0404	85.0785	90.7717	24.0501	112.938	21.9204	88.617	32.2346	52.5611	37.0713	118.234	47.038	27.0423	46.2502	75.1615	88.9238	60.8493	51.1642	36.6097	66.8852	49.1848	57.2723	59.4903	51.21
MAN1C1	86.4169	256.533	110.952	283.488	37.6839	53.1023	75.4404	53.6799	114.818	94.3409	181.202	67.3096	64.2799	99.7081	55.68	164.437	34.1541	383.917	177.558	40.9362	63.2958	174.336	147.532	37.3806	121.59	52.2574	174.517	136.475	621.5	54.7056	131.626	178.53	50.365	51.9107	53.5276	29.6674	128.971	120.929	31.2639	91.6971	40.2634	68.2702	175.006	111.657	34.3951	35.1654	145.165	352.76	46.8368
SLC9A5	42.7168	47.4458	40.2633	27.4917	32.4877	37.2825	18.9981	33.8703	79.3493	24.5707	19.0589	45.488	37.0341	34.8814	18.1366	37.3329	39.3227	79.3642	35.5102	54.5944	30.8504	36.3014	37.4272	13.7852	36.5516	8.09935	38.3442	34.2721	15.1054	51.2647	45.3176	40.5521	37.6067	33.8894	42.272	31.0386	29.449	34.8867	32.916	34.0867	35.7739	30.8653	25.2668	26.805	141.867	33.6298	77.1373	36.5333	27.2428
RMND5A	196.106	58.6212	315.464	107.429	22.7319	310.342	320.382	293.317	314.361	257.477	105.06	70.9716	365.48	520.511	75.4916	452.101	433.084	85.1338	542.739	104.515	44.7554	309.763	456.048	530.048	389.439	76.6711	436.366	255.558	103.353	26.8442	24.5032	401.212	54.2521	564.957	61.5389	38.1138	112.209	35.0156	112.223	472.379	437.381	368.331	464.854	123.989	45.8333	152.179	89.1523	58.818	123.363
LUZP1	122.826	163.816	171.699	119.497	117.262	173.276	161.2	286.911	111.641	108.611	49.7822	165.763	133.026	108.271	164.522	171.599	128.541	405.319	117.409	280.442	31.8249	122.49	180.51	78.2365	120.105	173.503	162.603	85.0574	117.91	131.458	60.5088	112.083	73.6441	128.656	103.517	262.089	164.238	34.6202	62.6004	153.171	116.488	119.516	183.243	170.392	168.09	210.734	52.3878	213.494	159.018
C9orf30	55.9555	101.89	83.0382	46.119	54.2328	52.0113	58.6873	94.3166	159.154	75.3118	52.6436	42.6878	83.1199	48.2023	89.6953	55.4605	40.4972	72.8995	54.6476	146.344	31.377	47.7569	54.6384	78.1851	48.8062	59.5697	99.6212	31.1646	76.3866	85.2244	124.097	37.0204	57.5696	51.7229	71.8622	101.81	51.8693	27.0487	85.3426	64.0872	46.5733	57.3084	75.6459	53.2127	99.8081	51.9248	54.2497	82.3488	42.1892
MRPS12	122.364	70.7095	94.2034	109.559	41.5444	46.5864	30.4936	42.5416	38.4473	61.848	70.0269	53.1593	38.7184	46.8444	42.6096	37.0307	9.84127	89.1482	53.0431	45.5146	95.9576	77.9482	45.2647	25.4139	52.0867	105.596	35.6782	46.9033	121.681	104.472	46.3835	51.3322	77.8531	54.9727	83.7245	125.425	49.0555	120.849	73.9131	57.0292	46.9644	47.1826	49.1592	75.6113	134.658	49.6789	95.1085	49.1866	40.8559
OLFM1	45.1948	79.4508	49.5616	44.4926	42.9141	44.1676	33.314	62.7234	78.9005	213.586	69.9666	44.9855	53.7746	60.7626	91.1725	55.935	60.9086	177.12	69.0986	60.4379	28.9494	53.9648	56.5445	64.2356	53.1565	44.0363	66.1678	53.5555	51.3729	38.8785	178.509	44.5464	49.2148	66.062	73.1665	20.7138	288.585	46.1226	68.3021	71.7076	66.9448	60.5499	73.2515	59.7027	39.9689	39.2158	46.615	54.838	44.1591
YIPF5	94.2265	93.5445	61.0967	136.476	104.704	60.2985	91.5384	105.548	126.309	133.038	135.481	62.9106	78.8052	104.856	125.838	83.5976	139.422	110.789	97.6459	130.662	91.0151	97.584	84.2594	131.819	76.3179	149.549	83.2934	116.541	37.0788	107.038	51.5146	78.804	93.1169	107.047	152.87	115.644	133.342	50.4076	119.705	95.1955	100.186	93.9451	149.383	149.098	82.2095	86.6249	48.1317	92.158	144.044
ITGB1	19.6328	46.768	61.7213	32.1102	29.3382	31.5554	90.2317	69.5047	81.928	35.6002	23.3078	39.4146	33.9097	38.2475	34.863	32.3731	34.9767	74.5192	29.915	47.9253	38.4282	19.1722	35.6417	35.7002	24.3245	30.8807	31.6589	37.727	35.0391	186.462	75.7683	33.0993	43.9988	42.713	90.3762	82.1575	56.4269	31.4794	31.69	35.6991	34.3576	39.9053	67.6514	36.6396	26.2127	27.3859	27.6583	59.9501	29.5117
SART3	107.32	138.538	250.823	99.755	50.2727	65.4578	189.668	40.6564	162.475	93.711	96.9072	69.7053	124.6	96.0513	137.015	135.286	64.469	131.875	84.7236	154.544	91.815	112.651	125.245	112.22	120.21	51.6615	130.443	108.315	32.3823	13.1944	80.5279	100.367	112.514	87.0641	28.5278	141.369	64.4137	103.663	129.401	101.454	107.639	66.5763	183.617	83.266	32.8503	75.1619	52.2926	79.8503	155.649
HLA-DRB1	132.434	1144.23	2199.48	1726.98	101.131	1468.7	94.0069	2136.58	150.777	103.681	1208.12	1233.68	398.239	441.654	552.767	482.677	534.246	1312.81	506.377	478.794	398.979	278.32	512.433	695.019	391.666	444.366	420.493	327.069	608.748	279.409	495.87	446.533	580.467	384.287	443.881	963.002	353.935	307.323	436.063	426.921	480.091	174.13	1416.79	157.29	190.016	132.529	728.193	1326.11	3243.99
MET	73.3316	62.6284	57.6339	62.666	98.723	93.1991	64.4114	73.824	42.5051	52.8713	62.83	118.319	74.5454	65.3782	72.05	78.4788	63.0815	106.23	70.0453	81.123	53.2791	74.8799	75.6564	61.0265	76.3374	41.8738	59.9058	70.4601	70.5439	56.5116	50.2311	64.2014	51.017	79.0752	29.9413	63.3158	75.3489	62.3887	59.859	86.3991	63.0463	85.1469	72.115	62.9083	42.8332	51.9638	39.0706	67.9036	68.4342
GPR174	44.015	154.328	44.5225	89.3997	65.2987	32.3621	54.9373	30.3749	39.0884	34.1511	26.4022	68.3361	48.2259	44.8404	35.7853	37.4262	62.0531	145.31	36.1798	35.6959	65.7611	28.2656	40.0832	49.2828	44.5629	55.0562	42.2393	46.4247	63.7845	82.6741	8.15816	30.5095	84.2406	45.4693	3.01835	172.025	55.9772	66.8343	61.2047	26.4757	26.5288	34.75	31.1011	25.2255	65.1707	41.9961	141.697	50.9967	61.0659
ZC3H11A	100.019	175.443	79.3318	101.418	89.7764	89.6361	94.6959	96.0757	65.1772	80.7937	88.0799	232.492	100.077	75.0376	95.2615	86.2609	89.596	139.564	77.5561	109.875	87.8505	89.0587	94.4924	81.0035	115.843	84.8435	100.04	88.1429	152.499	98.7886	113.131	90.099	133.243	87.7119	86.5165	49.4312	141.733	112.11	109.491	83.1751	77.8039	85.2119	90.9092	98.9577	134.067	89.7379	131.796	109.539	70.9102
TP53I11	54.6493	36.4202	40.9118	55.7469	74.7768	25.2197	63.6455	44.0891	39.9719	70.8142	47.3086	81.0961	40.6356	53.6016	41.9372	53.0211	51.7577	67.8152	54.0199	62.6512	38.2956	32.1547	55.5624	40.7578	45.494	24.8481	39.1581	38.7833	72.7489	51.7596	72.6174	44.1777	26.1652	57.5613	115.74	42.5965	31.2099	43.1858	56.9051	52.2711	63.6424	30.5763	62.6687	67.5687	147.551	50.0044	38.0587	45.3857	45.655
PITPNA	74.1144	72.4418	127.271	122.625	33.5643	71.559	93.2822	67.4209	193.361	129.176	62.1596	31.6559	111.411	119.973	115.193	108.809	74.3695	126.521	100.319	111.431	80.2275	139.056	109.125	106.999	136.044	82.4008	104.982	108.093	44.0015	24.5854	55.3035	122.149	64.656	95.9816	33.6526	65.4125	27.2242	119.522	163.061	92.682	106.791	43.7734	103.326	100.542	50.3322	33.7419	44.9299	71.6129	134.503
PIK3R4	89.153	81.5967	39.3058	24.3358	42.2941	45.2567	54.5057	43.5904	96.4947	89.4577	27.5694	31.7869	61.4537	65.9276	42.1623	65.5944	88.6162	36.9895	54.5249	60.3676	11.1329	47.8586	68.3811	47.7147	48.6678	32.4523	65.7438	49.4931	11.1059	27.7899	46.0736	53.2352	77.7852	58.7887	66.4361	261.215	62.5207	16.3559	2.64477	43.0652	61.363	39.5983	81.3026	21.8454	31.542	31.9159	14.526	44.5319	100.909
ISCA1	56.1612	124.508	99.8561	173.702	64.2756	100.066	198.47	62.7832	252.352	197.217	104.8	48.2042	125.762	119.435	49.1561	60.6407	75.1489	209.023	83.7038	107.211	172.142	33.6106	98.8023	108.759	87.9106	129.788	96.114	82.1446	178.542	148.282	270.846	73.9133	195.279	101.814	67.4738	108.487	127.692	253.146	96.8681	103.418	37.3564	88.287	248.578	104.494	60.2977	90.0272	48.6422	315.731	125.922
SDPR	282.784	1829.53	354.809	343.338	209.92	250.027	131.256	111.544	197.63	1174.38	355.704	289.021	139.075	567.223	150.978	176.11	603.521	347.166	475.097	455.189	496.765	113.021	63.7054	111.168	130.467	148.749	152.24	56.9239	299.098	96.7608	669.147	69.7524	551.39	444.23	819.88	2026.71	615.819	26.944	317.401	64.6994	671.928	141.624	213.911	564.391	1400.45	757.72	69.5715	133.076	303.607
PAQR3	30.8782	144.597	41.6267	61.1888	34.7139	44.9277	115.432	38.0618	146.292	69.9641	49.4192	32.4715	58.0856	45.7728	51.321	50.668	66.8565	196.675	47.3203	43.3171	67.3489	40.9316	49.2907	30.5288	42.2582	63.9392	57.8189	46.6945	38.9622	67.4317	103.408	59.3406	38.7098	50.4315	79.0092	237.744	35.2756	53.5659	60.3902	48.3991	58.4993	45.6695	88.4624	48.7852	33.3121	34.6395	28.6047	29.2129	73.8267
KRT71	24.19	25.1184	24.028	19.7747	27.3354	40.1313	20.8538	24.3806	25.1899	51.7458	48.4211	25.1611	28.0511	28.353	36.8028	25.6806	25.9878	116.829	22.4221	54.6724	15.8909	22.2702	23.1559	23.4408	14.9908	56.3996	20.485	17.5509	20.1829	48.7707	68.833	1.54913	61.1933	30.2109	93.975	80.1733	21.9827	6.12063	23.7547	19.0394	17.6649	15.9634	28.653	26.9538	18.9957	31.8182	47.3079	44.4142	31.2328
CENPE	43.4297	68.4905	49.4985	57.5925	97.2041	38.0193	46.0514	52.7658	48.1956	33.9932	36.5086	45.9697	42.3332	58.2156	57.9378	45.8609	30.3959	35.9629	48.5952	59.5019	35.4217	70.4623	50.1072	55.222	47.0851	57.7859	45.9949	44.5804	51.0134	41.4279	92.3942	57.703	28.7733	58.2935	75.4993	49.4864	46.4952	59.4889	30.7237	76.0257	53.5267	49.4011	61.977	44.2159	50.2946	42.2211	44.2816	77.6907	43.4367
ATF7IP	111.656	54.0604	109.388	92.4551	199.204	57.9022	195.627	192.402	42.3112	81.9303	41.7379	130.213	84.4228	105.533	49.4824	92.2862	177.504	537.916	120.602	58.1551	76.7643	41.121	104.133	145.886	105.117	55.9631	115.179	78.2077	53.2309	27.4548	330.405	110.317	31.2866	130.787	61.4532	62.6537	203.58	76.382	151.747	129.719	107.655	76.7644	91.1304	92.4122	312.513	55.4252	58.8172	67.3648	85.642
MGC70870	32.8775	77.5573	25.6371	41.3583	42.5283	53.4592	24.6152	39.3871	37.2233	58.5496	32.3702	38.182	32.2408	33.7503	48.4651	34.3732	22.4188	37.1165	34.0346	51.8001	87.1857	10.3961	33.0834	25.9671	25.266	41.5218	32.2966	17.4264	67.1294	25.7647	29.843	16.55	93.8531	32.6964	11.7324	284.412	62.6311	73.0651	19.5274	39.1832	23.1937	30.4026	18.2171	22.1891	107.511	73.9694	86.8977	46.5647	41.265
ENAH	30.6067	32.3046	46.5044	36.5184	29.1065	35.5537	36.9565	38.6054	23.6235	33.6288	34.4419	58.0676	41.1409	24.0162	35.0946	40.9027	28.3436	39.503	42.4315	25.669	44.8219	47.7758	45.3628	22.7832	33.3111	62.9049	39.4342	35.2535	50.3251	40.4466	118.811	43.5046	47.8898	43.6323	24.7821	17.6233	31.2109	36.7	22.9178	50.3387	45.9983	40.4256	33.6068	61.2835	41.4471	31.7257	41.5527	58.4182	21.6551
CD80	36.4105	28.1196	55.854	57.5969	24.3686	76.8967	19.0811	21.4199	36.0683	32.6212	22.5487	63.701	40.3957	27.6952	44.443	42.6884	30.3088	213.306	43.1283	16.4394	9.47467	42.3964	31.2404	29.4244	26.9443	33.1503	42.7667	28.6162	32.9003	34.6931	108.033	25.7345	15.0067	44.7216	77.9687	43.081	19.7626	9.91326	15.3536	38.166	21.7578	50.3155	31.9197	51.8582	57.7584	18.1615	14.7959	38.687	28.1222
CEBPG	154.339	1176.86	230.087	104.759	222.527	257.862	350.771	172.161	609.335	171.584	55.5192	144.071	315.132	243.213	346.088	256.574	96.4498	121.718	260.369	407.202	30.628	267.822	284.113	268.418	304.505	143.636	328.891	307.165	379.682	33.2753	162.594	303.375	106.656	313.956	95.5761	67.2559	47.5231	153.853	298.953	276.21	270.557	80.9835	351.04	359.058	215.644	153.716	97.9475	510.147	117.919
DFNB31	50.3335	53.6372	24.1694	142.564	44.8259	39.0498	35.016	82.355	56.0059	65.3641	37.4182	50.2286	50.0513	50.5483	51.8647	47.4839	41.4509	223.264	43.9591	64.2931	43.7728	61.7604	45.5398	45.2187	58.15	39.8878	49.4244	69.7267	53.5888	30.5547	137.134	46.062	55.8464	49.0857	13.8038	41.145	33.2209	68.328	56.1706	53.5367	48.4101	36.6662	40.6822	55.9562	66.9828	60.5013	41.4712	52.1673	226.398
C17orf64	72.3842	57.1206	70.6398	35.9822	64.4817	78.1033	54.6834	60.219	28.585	26.113	40.0168	88.2301	45.8105	77.2893	60.7818	50.4897	55.133	21.6819	37.5965	115.176	37.4625	62.2218	42.9512	90.6054	102.301	51.2232	45.7226	86.105	85.0054	21.573	42.5509	74.0677	30.7198	33.3225	36.1034	30.6856	61.7019	35.9322	136.683	37.052	61.7809	72.4272	65.6971	31.9329	48.3503	73.3888	38.8735	74.1197	48.2179
CDKN2A	46.1406	37.8145	34.5258	36.4735	80.7197	50.355	34.9532	36.3203	38.1709	41.4056	35.7931	68.2866	46.6399	51.1164	47.0901	48.0906	49.5904	96.5108	47.6904	44.4566	22.2258	29.8385	46.2563	39.9806	41.548	36.2758	50.8719	35.4901	23.2702	41.3974	31.8704	44.8958	38.7986	51.5631	33.9831	29.4302	134.294	32.7158	42.8959	45.4522	52.6463	48.8903	40.8247	57.2061	38.9781	25.0347	34.6596	32.7316	54.3337
PRKCE	47.9131	33.6056	45.2766	38.9776	37.019	77.2113	39.0469	58.5234	50.8159	41.6676	45.2726	68.014	47.5256	51.365	52.8472	46.5918	57.9301	57.6312	46.7855	55.2167	51.1083	46.9203	49.4314	51.3158	52.2288	44.9747	44.3129	62.3777	57.4124	49.1778	73.8396	42.4518	48.2593	53.0351	59.5498	55.3086	70.8436	47.8501	61.0682	55.6105	53.7441	72.5382	67.6836	49.5614	53.5969	39.4819	43.7871	53.9287	46.1085
ALG1	39.1462	19.4888	60.5838	45.3857	52.1388	87.1904	28.6422	89.7848	53.3467	86.7843	66.1906	47.8606	115.61	113.396	37.6655	76.8035	65.1505	38.2531	73.4278	35.3097	40.8167	93.0085	79.2398	124.503	107.599	40.1446	113.848	92.9144	115.942	43.8383	18.2221	100.015	20.2386	115.804	39.7505	35.4762	27.9069	29.2868	9.355	92.4662	98.6485	57.4514	106.624	39.9158	42.0559	45.232	75.558	30.8681	40.8646
TRIM42	71.225	89.003	58.9786	105.035	78.3162	31.4856	40.8328	107.53	32.9046	44.3043	52.8642	65.2784	90.3169	79.86	101.151	88.4138	62.8738	12.0575	76.5881	85.8207	38.4455	86.5806	96.7685	102.275	105.351	40.1386	93.0264	90.9509	53.0964	27.4808	45.0217	88.7982	18.1509	80.5532	30.9653	21.4092	11.7403	16.0282	43.6022	72.6855	87.2377	108.959	32.2292	35.3677	89.9876	80.6615	62.4672	125.783	68.531
ATG5	86.5721	347.147	80.0888	170.696	53.5795	62.7322	105.701	112.831	234.062	194.29	45.9989	74.1745	119.621	110.606	127.457	97.3511	63.4479	131.732	105.179	145.617	159.41	107.981	108.851	121.467	92.6602	46.6037	103.679	105.281	93.4521	175.92	34.1462	103.013	121.446	114.003	95.0487	27.3551	30.6818	132.825	107.815	91.9574	88.9961	81.4528	84.6903	232.193	68.429	207.085	66.1554	106.996	102.796
SGCZ	74.8758	24.9305	41.1451	38.9498	26.5669	36.5495	56.1329	102.003	39.5962	58.49	38.1802	40.0927	56.9004	76.3496	90.9133	74.6807	46.7899	26.9365	70.5388	76.6324	17.6751	49.2768	67.7119	100.637	62.3854	31.122	62.8081	51.1295	34.1726	20.4713	6.7096	65.1193	22.3168	77.9747	28.3058	31.473	16.4004	26.0865	103.968	68.4298	74.5992	30.8934	104.653	58.9846	46.1202	35.127	39.2822	36.445	46.1837
NRIP1	156.874	727.137	252.819	84.8788	413.586	154.117	176.703	207.467	168.527	132.701	90.8359	406.321	141.138	157.158	203.753	145.009	241.135	377.136	147.461	215.91	164.886	138.978	131.954	167.118	110.841	182.045	151.028	151.381	230.905	91.0729	142.152	123.754	117.508	131.921	193.909	1020.69	261.558	39.701	204.721	129.748	127.983	92.1859	263.426	215.698	84.7321	178.298	76.5364	214.014	304.708
SERPINB8	55.558	53.7487	211.495	45.7207	46.8835	19.5313	27.3446	77.8885	117.946	98.3521	37.2359	20.9684	73.5191	9.69871	16.8414	20.9963	55.9894	30.2896	7.32539	54.8676	36.7195	109.932	13.4225	107.792	96.9501	78.7204	52.0477	89.2552	62.3216	65.0906	40.0478	130.752	64.9338	15.1215	54.7134	140.021	261.185	58.0114	35.078	81.4698	60.5087	65.1424	56.0792	51.6311	29.8643	24.2303	14.4572	46.2358	42.1528
TTC7B	105.049	106.778	42.7909	75.9912	215.161	104.887	101.471	59.0692	30.067	82.3117	95.5735	103.339	94.3825	96.646	109.699	97.3013	173.645	108.779	85.2759	68.638	37.0111	71.3106	105.614	124.86	90.2116	66.2225	88.2424	89.2871	69.4767	50.1993	64.2174	84.9382	30.1512	93.7657	31.1682	77.2173	19.6692	37.6777	136.899	95.8221	92.4611	101.604	59.3528	174.132	67.6371	87.4247	91.5302	51.0799	136.092
DNASE1	103.058	120.923	73.0097	21.9683	26.6161	69.7768	63.2187	27.1465	36.3057	41.107	37.3351	58.9796	62.6811	55.8264	55.6564	56.7569	8.64879	54.7755	53.2527	37.6035	39.8092	47.7413	44.2966	12.4367	49.474	51.4594	58.7783	54.7039	22.2187	28.046	148.326	47.7553	46.0029	58.2191	25.4418	24.3639	77.5576	53.6558	50.3994	48.1012	5.39691	24.2646	38.4687	88.1367	25.4074	39.1957	56.1079	44.4621	28.1774
C2orf53	21.512	29.8519	49.684	31.2242	35.5805	96.9245	29.0337	22.334	14.3672	17.258	36.274	76.0312	19.8801	17.2063	42.1203	11.3119	7.13856	174.651	23.2885	67.1645	54.9749	77.1885	9.60882	36.5566	89.5521	76.5755	15.8468	83.6297	22.8064	15.3103	358.008	27.3049	73.9379	33.3533	44.7303	40.4552	105.743	121.694	17.851	15.1432	4.82246	23.9829	20.6371	47.1341	41.6333	67.0676	86.9605	28.905	20.4762
CENPN	35.3912	52.7738	59.858	31.4408	27.1007	59.2826	55.19	88.7105	94.3212	140.147	41.4101	24.4956	72.0182	63.7208	74.6021	81.3621	35.9209	36.268	50.8266	111.333	14.0638	68.3346	78.8826	77.553	111.154	52.9743	80.0119	96.8624	45.5837	47.3332	61.5569	50.9676	61.7257	71.6337	29.8626	66.6714	37.7566	48.4655	112.097	37.717	49.4743	41.7932	61.9791	71.2511	35.181	135.875	24.0038	51.3124	68.5891
GPSN2	237.615	54.7351	93.0804	374.922	50.3592	228.342	198.83	295.699	75.5702	246.752	276.648	72.078	96.1015	105.739	139.64	112.825	185.544	987.31	164.472	135.664	161.237	102.152	103.957	157.06	134.373	177.749	140.174	138.627	14.038	272.237	255.351	124.524	124.156	149.335	290.539	117.732	629.65	95.9855	150.997	89.0142	145.074	195.28	297.293	160.869	69.7648	168.041	274.33	157.308	53.9567
BAZ2B	160.755	586.179	136.006	279.618	52.8193	68.6497	70.5647	134.068	255.287	417.848	253.755	48.5992	96.7541	115.087	160.264	112.079	141.156	671.85	147.381	179.232	103.029	443.452	121.908	145.631	124.548	138.634	127.735	105.766	126.675	65.854	140.077	151.585	73.859	157.768	191.225	10.6322	511.41	39.8584	145.013	154.145	481.416	162.884	130.485	320.23	88.2596	80.0746	56.5343	78.8286	110.056
KRT75	34.5619	30.814	20.6264	27.6496	31.1202	36.2252	32.616	33.9489	18.9904	64.2878	40.9984	62.8768	31.0863	26.752	37.3281	26.8836	46.2304	71.9799	30.2543	30.308	57.1668	21.949	32.2562	24.9269	17.6735	33.1396	27.1647	20.1832	24.9374	26.7391	24.2369	14.7228	68.2065	29.4796	45.6954	43.363	44.7819	50.0971	27.4317	31.0436	33.2197	42.151	29.748	23.1857	63.2216	31.1032	29.0033	39.0894	32.9055
ARID5B	79.3972	127.189	170.99	199.032	47.3086	157.328	278.41	78.8008	155.366	78.2533	91.4442	62.6374	141.194	112.655	167.692	148.188	88.7517	20.7686	139.987	130.492	79.3815	111.705	147.011	91.4326	99.7739	108.966	144.943	106.407	89.5094	135.482	60.3858	154.099	80.882	136.388	114.225	235.69	71.0824	78.5237	114.554	145.467	160.095	138.715	218.909	141.313	60.2856	111.206	48.7862	188.356	229.843
RSU1	37.0131	133.385	102.857	51.4334	40.1578	73.291	70.8874	67.2601	124.578	115.776	159.523	38.6719	96.787	118.798	82.0901	53.9285	102.661	122.543	92.8525	148.752	175.828	106.39	88.9511	54.891	133.109	66.9657	53.6968	41.2982	89.295	39.8083	72.0881	42.4855	100.962	104.609	59.6355	21.5813	96.2598	124.856	111.184	62.4681	56.4078	111.531	106.702	121.861	54.7429	147.097	69.2421	83.1316	50.2429
ITGA2B	79.1145	200.767	78.2483	66.242	165.916	61.0015	37.3965	68.145	63.8211	72.3918	211.622	52.7113	40.2269	49.5891	97.2668	26.905	25.5716	113.417	61.1147	153.215	65.1418	64.0256	18.0757	73.1051	19.2345	119.518	55.1512	87.7131	175.746	124.416	701.627	73.2789	112.433	74.8007	129.435	223.902	153.136	114.962	70.2563	131.554	29.7943	86.9381	155.287	153.675	72.0477	131.237	27.9906	35.4852	55.3609
RWDD2	56.3803	189.848	87.6645	117.195	60.6312	60.1219	134.756	44.4455	55.8123	105.177	27.0746	34.6563	94.7799	108.78	104.813	101.643	49.2328	11.4098	97.5436	107.449	36.7248	92.8655	108.255	123.538	96.7576	19.4403	91.1302	101.957	20.1918	54.8862	75.4652	89.2364	63.7373	103.822	6.38589	80.4069	12.2418	41.1202	147.849	87.6023	82.2954	57.9713	37.5296	36.4485	60.9704	167.335	168.223	83.3822	108.326
RAD23B	44.9318	57.4174	398.246	103.23	70.69	163.021	410.92	176.639	835.538	460.049	361.526	58.8096	391.208	379.107	329.372	311.492	189.663	66.8452	369.003	693.734	122.395	357.716	295.111	393.893	370.041	129.805	337.382	384.361	366.843	74.8351	261.7	677.399	80.8907	395.472	180.748	74.2636	15.6136	56.5362	386.572	265.304	254.65	268.313	262.975	209.251	70.7021	116.941	743.604	465.065	497.805
CDKN1B	154.435	294.582	575.286	537.547	224.01	269.87	535.774	283.277	481.633	478.892	492.904	258.727	387.818	356.99	291.69	423.137	398.373	430.425	360.837	257.584	413.181	300.059	382.79	275.48	312.503	343.163	348.954	343.251	328.707	398.493	873.293	257.022	539.757	343.509	399.262	654.19	445.35	220.484	260.712	291.028	380.794	392.286	799.783	360.142	280.929	327.048	371.41	681.227	308.162
RGS12	22.5277	27.0616	69.6229	37.4034	52.6252	48.2101	16.2766	34.216	13.782	24.2433	27.0062	28.8443	12.4071	18.401	23.5134	22.8833	26.9293	91.8388	14.4939	26.7096	49.5725	20.6323	15.6911	23.918	29.3763	126.612	27.5581	34.2949	56.4408	35.9203	114.519	18.8355	18.6008	14.0938	76.9818	91.1294	41.9996	42.5477	35.5239	29.8269	26.0013	34.6322	29.718	42.2901	33.1615	25.2409	21.3067	19.3496	21.9924
SFRS3	106.323	201.07	121.778	318.492	247.513	120.71	84.0629	104.744	407.806	421.669	239.383	132.325	295.685	241.986	269.039	287.229	294.544	247.955	224.777	206.491	173.955	291.765	324.795	307.022	333.974	229.976	299.332	258.128	47.1391	119.847	32.8224	316.702	171.467	222.554	142.546	214.471	55.8379	78.5372	293.696	208.604	215.928	193.29	214.393	115.357	183.527	112.838	148.176	244.805	471.577
CD1A	122.68	37.7083	80.8225	21.5772	34.3817	18.4912	61.958	17.6097	41.1481	95.2283	33.9039	31.3499	29.9018	30.7503	27.5288	26.9282	35.6399	99.6244	25.2561	54.0846	40.1958	27.0969	23.5412	20.8398	36.7675	56.9773	27.8649	34.8137	34.0698	107.863	13.857	22.5554	73.8691	28.0484	72.7301	76.7729	42.6823	50.1392	25.1126	37.1256	6.52149	27.4237	23.7781	40.1767	78.9957	64.6586	83.7938	91.6621	32.5142
APOLD1	29.7523	24.7054	20.3504	45.6751	103.026	32.3748	45.04	30.242	43.524	29.8531	23.7438	21.1007	33.2614	25.0393	27.6627	28.9139	19.482	71.6309	30.5847	33.6597	24.8912	27.3306	46.2606	33.6593	20.7176	27.9008	33.6639	19.0946	11.9604	30.4872	61.5593	22.262	30.7185	33.078	20.3158	142.549	82.3424	37.3012	14.0419	45.8882	24.6979	46.0596	55.2677	49.8613	111.15	50.6585	17.9905	22.6086	25.4158
PCDHB10	16.7585	50.6909	22.0212	29.2657	21.073	38.8103	22.6629	36.6061	12.5896	26.995	20.5334	26.0795	33.6076	25.5284	26.4914	15.6303	26.24	169.404	6.9557	20.6827	29.5622	22.0468	33.5211	16.4415	8.79648	18.839	10.4832	22.4025	31.4895	26.4721	40.8673	31.153	36.4483	12.1997	64.5786	51.1534	19.2187	37.0335	10.553	30.5729	3.79257	22.9372	15.4711	22.7236	95.331	40.3503	54.7799	43.0971	23.3318
C10orf30	46.6644	14.7868	26.2422	43.622	12.591	58.9321	43.8313	65.4197	20.6678	38.5672	18.111	58.4798	65.5954	75.7574	71.4747	69.8867	21.8337	46.5478	79.9915	12.6588	23.5818	58.3834	62.9854	5.11341	55.602	39.4314	80.0691	2.9486	11.8691	25.0342	60.558	8.23789	15.0667	66.9938	40.0148	36.654	60.0477	10.7204	72.7002	7.95943	84.8354	72.274	64.7243	23.3521	12.0465	13.8297	12.8071	16.4632	44.2953
MASP1	41.794	62.5561	22.7699	41.1805	8.80272	24.6175	23.4675	56.1712	19.4599	22.0995	15.6903	31.3222	4.32701	53.6131	20.7345	9.12403	9.52009	90.9574	13.1807	62.4348	41.0141	31.6745	35.2341	23.7734	32.3295	39.7058	12.6756	11.6709	22.5534	64.2396	90.9707	60.8174	70.5776	1.91831	30.2592	25.432	15.5689	66.4566	12.1001	12.8833	2.90087	15.0378	11.5573	19.2842	54.0127	60.8139	69.2981	46.5039	38.3826
NLE1	93.403	84.5006	36.3049	101.607	39.4635	36.0502	45.0773	66.7479	46.2155	42.0378	136.947	40.9767	67.7272	59.5393	55.6969	69.7021	18.5975	87.7364	45.3378	80.7167	20.2974	63.9436	65.6755	81.002	93.4388	65.4916	60.3234	63.9159	31.9115	47.3399	33.5107	66.0163	82.7563	59.1355	17.8787	93.9573	21.0584	83.0384	131.651	67.2018	62.1601	42.6786	63.7506	63.8953	61.4848	47.9702	46.4739	64.0284	120.073
LMTK2	15.4233	17.7392	67.3476	30.9338	30.6169	44.0478	8.89422	17.4396	30.1223	53.854	97.3848	76.7228	17.5315	15.9136	68.001	69.6395	67.9743	86.0796	59.2013	3.29505	18.3751	10.2419	15.4804	17.5484	11.6217	8.32381	17.4789	21.761	49.75	69.6827	102.93	44.1404	60.4786	62.7741	62.9705	142.455	53.155	69.2022	38.8323	89.4488	28.6181	26.0671	48.3556	61.8738	35.9294	33.3739	13.2493	33.9234	12.8773
RGS3	86.6453	48.6176	181.316	99.8485	195.237	60.1462	60.1129	58.4032	42.9592	107.629	90.791	71.182	121.136	122.349	155.342	135.862	114.841	78.593	132.7	117.033	88.0501	141.143	127.938	102.68	114.415	112.687	126.655	93.1579	53.1803	61.0264	94.1896	112.289	49.1284	134.524	112.244	19.0291	69.3153	9.08164	98.5048	141.811	128.854	111.054	117.387	117.682	69.437	77.2163	40.724	78.4082	76.1427
USP46	45.794	34.4774	27.4354	85.9745	49.4976	63.4265	56.9548	65.732	319.883	93.5847	44.0657	38.6141	53.4064	186.963	160.297	37.6423	32.0366	33.8339	213.829	41.2819	17.5564	10.3987	178.611	38.5197	209.011	11.063	47.5008	158.178	86.1727	35.5192	196.891	159.003	24.7421	208.885	81.2665	42.8123	69.8134	23.4205	178.9	72.7265	63.6174	96.3466	134.099	101.467	30.8929	25.0072	18.8865	41.5344	42.7344
SELL	1073.68	894.341	818.694	144.625	530.31	693.612	1544.93	358.841	400.601	985.476	1525.52	836.422	822.648	889.487	877.506	892.6	1008.36	1446.1	741.285	151.09	717.467	549.81	1046.58	441.439	818.345	514.819	877.466	761.504	601.232	619.763	218.255	133.548	980.279	194.341	378.349	767.932	883.688	712.966	481.559	938.761	141.064	426.772	943.717	776.247	77.0643	605.579	1193.77	2169.63	333.356
PSPC1	20.8147	58.3062	139.311	26.6025	59.4174	102.146	187.179	109.321	113.132	43.1046	9.16	115.369	175.559	33.1441	19.8167	21.5304	68.6688	143.093	45.7847	67.0778	195.687	47.0384	8.59251	194.203	27.8898	231.154	11.8162	199.568	50.9931	84.6058	142.373	36.3146	14.5748	64.7594	282.907	50.3533	209.892	67.4241	30.7583	62.6476	141.518	57.809	138.64	115.368	44.9097	30.3296	12.7453	58.3961	49.1322
LHFPL1	35.4756	26.6228	115.044	36.405	28.4621	14.1157	20.5456	73.8472	56.0714	19.8739	36.5108	37.7523	50.195	64.3126	8.99824	45.0989	21.6743	241.908	4.21905	14.8245	48.1812	31.691	41.393	22.9806	36.4817	39.8092	43.6085	26.9059	42.9338	55.563	19.8483	4.67586	44.8557	50.1086	122.666	47.9911	58.5582	7.83813	4.45696	38.348	48.5784	27.7809	46.6539	27.6938	35.595	99.7235	22.6318	54.2269	25.2745
POU3F2	44.4719	58.6708	37.6982	26.7546	39.363	34.181	35.9707	16.8128	29.4804	17.9104	23.1056	46.4816	24.6617	16.1461	9.25841	14.8825	49.4032	71.9206	31.42	37.394	66.7461	45.3191	13.7804	22.1642	14.7253	73.1813	13.7379	28.8322	9.48649	58.6776	71.3372	59.7652	48.2407	30.8768	24.4659	207.72	21.9322	50.632	81.7162	17.5416	13.208	29.9896	18.3731	24.8371	53.7789	55.5046	75.5433	40.172	29.4008
THSD4	40.5016	41.5473	30.1159	57.8782	41.5364	29.8002	37.8019	45.6925	40.2386	62.4378	35.62	44.6616	40.4302	38.6806	45.155	41.4711	33.6892	47.4264	40.2989	36.3025	61.9441	51.4941	40.0743	36.3121	46.5673	62.1694	35.1894	49.9372	34.6166	62.113	60.6731	53.7531	53.0737	43.621	15.8026	69.2209	32.4787	60.6401	35.2812	48.7661	38.2403	39.3862	35.5109	41.7393	42.2708	56.8637	34.6123	58.056	29.8749
TWSG1	52.0987	139.225	52.9137	34.277	108.334	97.0461	120.036	59.6927	102.39	54.6816	52.3938	53.9056	66.1061	60.2098	77.6792	57.9962	87.8673	100.949	58.658	89.6473	180.462	50.6913	63.7806	43.7766	38.805	36.1953	59.1456	43.7332	35.0585	26.1241	34.4025	78.2789	197.391	68.2183	30.759	1117.86	47.3953	139.171	83.3483	37.4994	68.9667	52.2562	41.8561	74.7701	147.276	97.0267	39.004	74.5364	89.3255
GPR158	57.1401	62.7621	37.3439	23.4624	88.0991	58.4713	31.6378	57.702	28.9603	28.7219	59.1255	72.3607	72.957	61.8782	67.296	57.6442	61.3546	36.4387	53.5775	81.7686	40.5416	55.4662	78.6925	33.97	39.1617	66.7506	68.0039	37.8502	30.439	36.8236	19.3359	48.1831	24.2776	49.5272	23.1862	39.7486	21.0661	47.76	22.9084	86.7832	38.4238	42.8245	37.0959	35.3735	53.3834	69.9424	70.8839	75.4757	44.0382
REST	29.055	79.3139	79.3491	39.5248	96.0304	48.8084	71.1577	38.425	35.7471	57.2347	179.611	114.455	97.4844	23.327	36.3242	107.578	68.0529	258.857	24.8005	62.3061	69.8797	45.0915	50.7177	44.9243	27.8504	23.1113	36.5011	106.988	107.238	58.0127	224.566	26.8264	52.7441	28.3409	146.666	41.9501	242.61	66.3896	71.148	30.4269	100.565	27.4243	52.6624	59.5201	92.8336	74.1503	48.1111	161.124	23.36
MAOB	40.2584	58.2668	38.7275	31.2265	122.987	24.8106	36.1262	37.5028	31.7472	17.8786	17.0368	66.3548	44.2905	35.9206	20.1893	41.7853	68.5573	104.193	16.466	38.3933	36.626	15.5577	46.6935	21.7931	35.4714	15.6488	40.1555	32.8689	31.6199	18.7159	31.2297	27.5103	44.5082	19.0857	55.9124	59.8171	8.03542	42.2956	12.4773	29.427	38.7827	31.9202	25.6526	27.7268	38.3239	53.5775	63.1401	60.8621	48.1963
ATPAF2	148.737	36.5376	132.904	184.252	21.3127	30.5957	44.0611	78.8043	134.535	136.772	33.4938	19.5184	89.5764	49.4091	21.1381	105.807	33.6107	51.4294	82.2277	40.496	41.3358	81.0278	72.698	31.4777	80.3187	63.3956	91.6708	82.267	6.05634	52.2749	60.4993	63.2504	66.6093	82.1367	142.286	101.26	57.9323	43.3001	2.65409	71.4491	114.288	56.07	87.1089	47.2444	35.9277	21.8513	29.6144	27.9427	124.982
PML	38.0633	30.8487	51.6	34.7389	33.997	43.3352	43.385	37.4064	32.9473	41.3726	36.8004	92.7626	30.0511	47.0984	47.2548	48.3995	37.0585	52.2065	52.8833	45.1414	66.9895	48.0552	42.7263	35.2474	37.3128	47.2333	44.8167	39.0267	34.6573	36.5816	135.208	39.4419	60.1304	52.5358	33.2755	18.5766	67.804	78.1142	30.2386	57.6301	53.5107	34.9529	48.6625	52.2288	29.0977	35.0178	39.4651	31.2586	35.1186
TNF	72.6372	56.661	86.2724	73.1755	114.521	124.052	61.2829	108.872	118.414	146.251	52.1823	188.526	87.6133	79.3415	89.005	98.9108	67.6472	238.045	119.862	42.1647	73.8615	93.0781	113.117	113.451	99.977	94.3125	109.79	86.7511	65.0657	92.2563	118.83	165.075	87.6093	83.504	233.512	114.589	86.0297	77.0477	101.154	83.6719	149.493	95.6303	108.834	125.221	117.149	138.636	46.8763	206.332	85.0656
ACPT	70.8908	36.277	21.5816	35.0485	87.0291	75.9658	48.9168	40.633	24.2877	35.7581	38.9032	146.032	43.0047	54.5018	69.3816	44.2964	59.9634	85.5827	32.0825	14.5735	12.508	19.157	23.1925	45.246	42.0721	50.3752	29.9631	40.608	56.0417	27.3728	25.7416	29.9899	85.5564	53.2256	55.8317	125.782	128.432	25.2238	52.7012	62.3255	10.5043	64.4997	55.9196	44.9534	20.7399	27.244	33.3231	26.2497	56.6349
PAK4	42.1872	94.751	70.661	44.1521	155.253	104.264	51.5783	48.8149	22.2017	29.1005	58.6517	195.459	75.9391	94.0758	96.4003	86.7179	97.4348	110.724	78.6917	104.694	59.0861	95.5577	99.3905	95.5313	73.5951	81.2787	92.5959	73.7288	24.2654	76.2343	32.0296	54.9313	69.5072	98.5115	85.2318	49.6714	4.76362	65.7197	124.954	80.1145	65.2663	40.5965	28.5657	62.6083	83.7597	305.342	40.1873	65.6682	42.5283
SCAMP1	41.9238	41.1202	111.79	59.5649	115.178	100.12	50.7074	42.8276	62.9788	82.5553	93.606	155.812	78.4761	76.6597	69.7178	68.2369	71.2023	77.6253	93.8272	98.9042	91.5567	64.347	71.8307	86.6164	70.8464	99.7272	79.26	59.9168	101.345	88.1247	73.8795	67.5888	72.4116	86.448	154.004	23.2716	196.033	80.295	76.0101	85.488	94.8949	74.7863	90.4326	73.5515	340.156	53.739	68.0605	65.1943	70.7225
41523	40.4499	104.503	142.234	157.936	43.8429	41.5546	80.8891	59.1084	195.141	123.454	70.232	60.3623	87.9758	72.3489	90.1762	89.053	85.7048	26.9715	85.1118	99.7339	133.435	130.4	81.856	83.4869	124.657	116.596	96.4275	115.26	131.762	28.2727	139.137	116.21	115.077	67.676	79.2901	40.7725	133.491	137.19	57.4058	41.9876	66.6621	47.1841	176.809	90.2943	75.0174	89.0203	38.5204	127.058	232.317
ALOX15	31.3232	23.4939	37.5429	30.3781	62.6641	41.9347	29.305	16.9426	22.5389	24.4025	31.415	100.773	23.9056	35.0754	38.8763	22.3654	33.053	129.397	31.4354	37.7615	21.9065	36.8468	22.8137	16.5303	23.29	57.9818	21.9861	34.4009	35.9376	28.1904	55.2153	36.4192	21.735	37.514	42.3894	175.831	61.6733	18.4155	26.7156	33.2331	14.5112	41.2431	33.2334	50.5979	26.0186	41.4973	20.1204	34.0092	21.1713
TSPAN9	129.777	285.891	377.722	269.172	146.587	68.314	37.0513	239.045	64.1067	301.672	217.382	154.753	195.544	188.99	211.265	199.947	243.532	74.4673	182.6	228.751	125.63	183.913	198.743	218.629	213.048	145.914	214.684	184.387	184.329	61.4946	117.031	224.073	123.805	181.582	121.352	141.374	286.716	105.568	261.664	202.909	211.301	92.0013	217.434	129.911	141.601	88.4294	73.1565	71.6879	110.515
TARBP2	137.255	49.7438	59.0894	93.8009	31.236	46.8023	40.4702	46.5637	66.0293	143.948	78.5813	61.2583	37.1258	44.6496	61.6665	140.806	67.6325	66.6376	48.3882	119.553	57.0472	63.7973	66.2504	43.5258	57.2936	69.3522	57.0707	55.9886	96.0862	35.2711	54.2344	57.1036	60.943	50.93	106.455	106.272	111.007	3.76072	50.919	39.6484	36.5155	138.628	76.4989	45.5935	51.8373	84.1498	29.3944	42.8614	103.784
VDAC3	1544.47	1277.55	1109.8	625.047	582.052	1556.7	1656.6	404.752	1444.54	986.346	518.58	579.412	1062.46	1005.12	1208.85	1140.84	897.84	256.909	956.955	1268.51	1388.8	1441.36	1036.62	1098.9	775.689	1511.07	1189.72	1326.88	1007.57	526.066	204.136	1290.89	863.458	1021.03	846.213	150.919	664.816	594.939	1099.99	1003.18	1075.02	954.639	1875.69	1163.28	353.905	400.397	1395.26	661.883	1211.65
BOK	72.2857	43.2167	80.6682	50.2041	103.761	35.0084	70.3359	110.079	44.9112	74.8098	75.6249	51.4449	64.2872	91.6369	90.9032	71.5605	38.2629	160.736	77.6364	64.5963	56.9835	37.368	51.6145	80.5699	72.003	54.529	54.4505	59.7724	68.0264	58.1313	52.8666	63.9332	61.0434	67.2842	65.7543	35.8715	43.1649	76.1114	37.6325	91.3574	59.7416	67.008	57.0024	66.2464	46.852	101.936	77.7866	38.7657	58.3877
RPUSD4	256.647	819.023	390.846	146.563	380.715	268.405	352.376	282.485	373.7	192.05	212.212	231.527	270.149	300.571	322.644	284.357	387.322	132.148	261.166	382.547	380.135	249.446	288.696	379.798	310.772	141.708	289.241	309.859	355.382	47.7935	86.4443	311.085	383.686	302.183	294.963	123.486	306.199	453.885	420.471	279.736	296.777	434.085	499.034	302.958	224.1	313.273	116.352	317.23	593.321
MAGEF1	126.965	38.1033	39.5141	42.8426	99.0049	110.314	146.477	98.1555	68.6892	44.3119	33.5484	69.183	78.9151	103.137	97.7335	89.7241	67.3401	61.1977	96.8813	104.815	26.1873	65.8553	89.7059	97.8893	92.6124	51.2104	82.172	70.8818	58.4	36.2827	2.00903	82.5358	87.2458	96.4175	100.147	43.2381	84.9938	84.0665	113.499	95.3696	93.1917	54.2603	60.4638	69.8871	47.5624	135.688	59.8639	47.9289	77.4972
ADORA3	69.1162	95.334	64.3157	39.2445	34.3179	46.5544	63.4514	32.4088	48.5596	26.76	41.6746	75.5643	51.5705	48.2296	55.5963	46.9951	40.8243	40.9858	41.9574	50.6638	42.6873	47.4268	26.2102	68.0237	50.3921	55.4738	44.3698	47.363	71.0539	39.172	13.692	40.4816	136.75	48.3237	20.9833	61.6328	77.179	37.3456	63.1381	37.697	34.1263	52.0681	57.6984	36.4939	47.213	45.1209	50.6686	43.9041	37.3374
PLN	49.6706	77.9552	51.1942	23.1617	53.972	46.5883	86.622	55.6488	21.6763	18.3644	42.3632	50.8511	61.8637	52.2659	46.7812	51.5035	49.0616	19.2031	53.9774	69.2775	81.0112	55.4486	57.9316	16.0496	51.7696	79.6203	51.3122	64.5656	27.2445	80.1831	6.24906	49.4754	80.2011	53.9043	10.7279	64.3268	3.50432	98.6974	51.2418	60.3021	54.3617	37.4275	19.8711	31.1294	43.5276	146.844	93.8179	52.5327	53.2716
ZNF512	221.152	129.647	234.68	128.419	55.0695	128.889	262.657	100.612	365.586	208.642	160.913	57.0157	212.683	176.762	172.904	167.983	123.197	141.321	167.765	171.739	129.107	163.116	185.776	203.885	218.274	113.784	207.054	163.28	231.127	34.3384	56.9741	243.032	96.6867	182.217	169.424	397.814	54.3145	85.5593	218.947	163.422	159.221	113.454	212.83	109.528	57.7735	110.965	291.355	166.884	160.862
KRT18	70.0933	45.2733	34.3436	46.6615	32.9141	54.0594	53.8767	109.091	38.7745	65.2083	52.2952	40.6553	28.9944	152.277	39.1295	33.0435	59.2551	71.6895	38.8139	89.7566	17.0587	89.5412	132.717	41.2946	24.907	13.3353	31.4431	24.6286	30.9228	69.1112	27.9668	114.91	27.4156	152.701	37.9182	72.5887	27.2117	18.2187	162.474	20.2265	142.951	100.109	52.9571	21.8127	48.0894	56.9205	197.367	44.2321	53.5158
KMO	399.695	78.3506	56.7309	80.028	57.4655	54.8264	84.6203	130.046	178.512	212.032	76.4942	31.381	77.4588	71.325	85.6232	75.1968	105.152	75.4268	82.8167	103.535	100.307	89.622	80.0883	67.824	72.433	74.6063	75.1438	89.2113	67.1807	25.1754	124.69	82.9921	102.348	81.3785	65.0629	389.531	28.7819	28.7156	83.6089	72.9769	76.0209	87.53	39.577	99.9151	85.1877	100.134	110.581	80.3401	87.3621
MALT1	91.3022	197.026	166.096	157.731	41.8285	127.725	165.65	162.613	206.946	293.441	165.831	89.3559	148.043	129.919	141.498	137.555	88.148	67.4466	93.1377	137.822	461.109	166.815	136.444	158.362	191.206	214.937	137.896	179.621	415.825	139.484	268.103	122.621	459.369	117.995	172.805	42.5409	97.6566	588.625	181.001	109.086	105.903	69.685	195.118	147.991	92.4235	201.945	241.224	165.58	114.363
CCDC92	168.968	171.686	79.0061	346.637	155.598	210.005	133.501	430.975	129.1	187.748	250.264	184.066	250.358	198.768	200.587	286.31	266.657	166.45	214.815	229.648	31.7919	191.85	310.415	244.418	320.673	139.274	276.095	222.416	47.5595	109.712	192.42	195.377	218.118	177.908	62.4223	292.507	280.76	166.926	246.021	236.247	271.302	535.393	206.763	229.175	259.875	163.534	225.571	64.9241	398.83
TECTB	31.2835	63.6718	48.6363	18.7737	24.4785	30.3241	27.8985	37.236	36.7814	80.0686	67.5223	22.5622	68.4717	67.9655	56.6325	69.9712	15.5107	28.3804	65.2114	79.6792	65.8935	59.1062	72.7838	11.4269	2.79274	30.0481	4.93544	7.18257	37.4631	33.4891	61.5433	49.2723	73.4594	59.5176	61.2282	256.639	12.1313	3.93927	8.83114	14.7211	8.82089	25.4991	19.4869	25.1294	70.5951	103.106	80.1821	63.0412	88.2896
GJA3	26.9228	78.4134	26.0683	47.4801	47.1671	86.953	49.046	44.1169	39.5393	26.6096	41.0852	35.4126	101.077	27.6932	25.01	90.9323	12.1531	51.6275	28.0371	119.676	46.4947	125.584	13.5428	20.451	107.024	131.513	89.0896	136.071	56.5665	26.5081	74.9857	24.7736	27.08	28.014	29.2085	21.0667	6.28139	18.0432	33.3798	23.7889	71.4489	29.1663	24.5223	61.3714	135.549	68.6104	61.5273	58.9231	24.6258
MS4A12	70.8012	33.6227	44.3209	57.6155	73.8943	63.9134	53.4857	74.8937	38.2141	36.9324	28.4063	53.7321	58.789	82.4129	88.0591	70.4554	81.0964	74.0805	83.5288	87.558	64.8509	90.0726	74.0859	87.6626	68.7315	72.4422	70.27	77.5786	8.40369	2.56648	18.8376	89.1333	39.167	75.6835	29.9383	19.5845	34.8836	30.8444	79.3418	83.911	91.303	65.0003	100.242	75.9831	27.1549	17.3539	46.5939	27.1388	64.4989
RAB3D	58.2579	31.7873	39.7565	39.218	139.322	42.9048	39.6053	79.98	34.2558	60.1177	71.255	42.8188	21.4477	25.871	38.0324	45.055	65.1855	51.6188	66.0873	53.5589	44.9584	80.4085	34.6926	84.2817	42.9109	30.8418	48.1454	43.6492	108.759	39.6297	117.128	62.6643	64.5529	77.8823	15.1872	66.4387	128.54	34.7083	98.932	32.4991	39.6032	48.996	62.7797	43.8151	56.7443	53.5206	47.412	42.8742	42.6162
UCHL5	90.9406	176.764	67.8267	96.9259	59.7088	73.903	93.2945	76.7282	127.401	187.332	66.9583	62.9469	103.263	98.156	105.37	103.642	100.563	117.516	112.487	100.648	92.7277	59.9576	103.314	107.931	65.2342	110.799	85.845	102.718	44.2389	91.1946	43.9978	105.772	123.389	94.0763	66.5005	127.965	95.2244	94.7734	101.4	91.5354	96.5751	96.6284	128.599	68.1227	41.403	55.4185	77.8474	66.7036	101.935
KLB	13.366	17.9789	24.5309	40.4773	198.02	52.9083	53.3494	30.9415	8.64754	21.4806	51.987	37.8141	8.76925	4.81408	13.6984	67.851	10.9652	67.9844	100.448	34.8971	64.5383	68.5117	67.9837	12.4908	48.6013	12.8393	73.3493	11.0268	49.1345	66.2773	57.3038	8.84176	90.2478	98.3376	29.382	36.1464	25.2272	55.4993	28.3468	76.0798	80.6856	27.6807	45.982	47.1847	95.135	20.1836	16.9591	41.5394	36.2769
SCYL1	111.986	33.5673	67.1968	248.705	38.5092	115.108	107.027	155.436	117.458	209.266	219.531	37.0833	111.379	168.283	69.8787	139.448	90.8108	921.759	72.3298	75.0813	36.7549	65.5252	128.355	44.7019	59.9526	40.125	129.451	102.282	22.7786	139.466	75.4736	136.946	56.3918	75.3111	111.049	214.12	71.8827	18.0823	123.867	111.973	263.439	185.42	67.1079	112.455	22.2427	157.025	78.7223	45.1983	126.572
AQP2	70.6135	28.7774	55.0455	55.2556	103.71	47.6948	45.4332	38.3966	26.5594	40.9246	28.1273	70.5122	45.0597	49.553	48.8493	48.7136	63.7233	25.8888	46.2921	44.2944	22.9283	51.5153	50.3108	63.4962	53.7841	45.9469	47.6389	55.1563	12.1884	32.6435	32.3015	41.7842	87.4041	44.4189	75.5692	54.5567	50.9203	86.0622	75.0701	45.3897	43.1972	56.2394	58.748	30.8218	52.8769	44.5667	47.3016	55.0815	85.4176
MN1	46.8823	77.5871	51.4761	38.792	71.4949	23.6506	15.1205	42.417	98.9493	37.1897	31.7806	45.6872	42.594	37.3812	48.3394	25.4545	22.1743	9.82333	23.6016	59.9848	69.4837	51.8157	27.5834	60.7695	46.4875	61.0313	37.6469	69.2268	57.3361	48.1387	54.75	28.1999	71.3607	23.8046	16.6123	316.517	10.783	76.9142	76.2904	19.0964	21.2496	33.9985	50.8594	60.9462	52.3413	50.7709	17.1392	50.6204	49.0739
PTK2B	106.641	72.4713	168.261	142.528	105.499	113.112	55.3588	54.2911	127.221	94.6457	103.458	187.67	123.206	70.7855	98.6327	97.5203	113.913	45.4026	101.849	123.894	187.539	148.965	87.6418	100.24	129.747	100.202	132.111	160.757	260.89	74.0421	137.817	232.529	275.187	78.3813	91.2698	60.592	58.2035	261.287	143.433	99.3069	123.625	62.3338	109.347	122.068	305.466	99.0822	91.26	211.179	78.0445
KIAA0999	265.908	118.919	197.139	261.238	166.56	322.127	307.152	375.552	498.993	142.773	87.4762	199.984	217.211	232.158	244.342	207.853	245.008	192.677	249.299	193.009	120.249	339.291	208.797	180.342	248.829	197.876	166.69	262.616	229.417	146.76	125.348	245.567	55.6143	238.45	259.865	282.56	131.78	439.432	162.043	288.833	233.977	143.615	249.525	291.756	608.638	240.53	217.092	188.068	461.173
LRRC40	48.4039	43.5635	42.925	107.405	58.7309	52.8339	58.2608	57.5939	64.8601	111.572	93.1467	50.3282	54.624	56.3967	73.0441	55.0182	25.1238	61.0654	55.8544	92.8902	31.3394	73.3947	55.2536	70.658	36.9549	67.7763	51.6138	27.8491	72.5234	143.7	241.592	51.8992	116.856	61.8491	120.639	111.895	105.659	7.42051	63.8824	61.6616	53.3838	42.9982	136.209	126.72	37.7466	57.7419	30.3786	74.3862	59.8142
KLHL23	36.9432	43.3598	42.7745	55.7148	59.9996	71.3931	39.62	20.6986	23.2544	39.834	35.3054	30.2993	18.2967	23.8991	35.7433	21.2605	68.4779	21.2393	27.7943	46.0245	125.202	35.2338	21.3334	76.1767	125.139	36.0334	19.5098	54.163	49.1588	28.3315	44.8134	48.1663	36.1046	29.1821	37.0808	70.692	54.3684	127.069	34.0719	25.1257	25.6886	47.9936	33.5034	54.1124	48.4653	25.6553	54.0146	72.44	34.5191
HCFC1	93.8868	84.6522	253.843	94.1678	209.378	160.793	163.638	156.567	160.572	117.827	96.9618	252.535	142.153	192.48	126.529	149.911	203.488	252.134	176.567	126.437	137.574	151.841	147.55	70.2985	156.757	242.641	110.308	135.504	109.811	247.221	49.0536	171.029	206.206	143.412	82.1195	222.191	175.569	99.6497	122.39	128.937	175.202	106.85	120.007	187.485	92.5284	178.306	233.628	140.5	299.548
LRP6	59.1245	51.4346	21.9436	35.4496	142.73	60.9737	35.2588	48.4946	30.6343	30.4095	45.5023	73.9715	40.7207	43.9895	51.3731	45.7023	51.5354	25.5026	40.8142	30.8629	95.5096	20.4068	47.2858	48.8208	46.2832	46.9435	41.6287	41.726	51.9102	25.3968	11.8012	48.1317	110.879	43.4318	16.7846	147.965	46.303	97.1808	48.8013	42.4227	34.0449	16.5364	24.6896	43.5399	64.8186	47.4925	35.4531	62.6181	67.4223
SULT1B1	20.6627	60.7158	40.0828	42.0983	181.405	47.746	92.4276	43.8663	46.7347	26.2072	47.421	66.6885	38.6384	40.6962	142.27	51.052	42.5777	126.274	40.8947	104.718	53.7569	56.8746	32.5864	37.094	40.1745	110.26	31.3377	59.809	13.2709	36.1043	78.1478	129.937	34.9638	101.226	32.0682	52.2335	12.8244	75.9598	32.3681	115.39	120.238	78.002	47.2875	60.7835	55.67	26.8883	143.098	89.4262	29.6028
GOLGA3	314.601	253.995	280.227	366.915	163.724	232.577	92.991	199.99	244.536	268.997	362.489	238.101	284.924	313.369	285.07	274.1	158.423	112.959	252.805	319.795	197.908	343.074	257.878	376.467	327.678	210.908	265.601	371.451	87.6003	151.461	118.61	257.518	189.358	243.8	145.86	147.801	211.453	247.611	456.985	255.612	250.266	211.08	248.164	295.969	140.374	144.598	174.171	322.826	534.946
IMP3	479.39	470.22	747.793	299.991	592.336	307.022	467.82	116.612	399.691	336.455	424.439	279.921	498.671	267.658	452.365	301.226	312.66	932.728	294.151	654.82	316.318	387.153	449.647	273.179	300.519	423.569	457.492	191.105	239.532	322.978	967.67	226.124	450.503	252.136	584.95	304.857	443.675	117.958	271.489	274.782	192.128	250.624	962.289	398.231	178.211	179.472	445.575	358.437	326.085
LOC374395	514.5	78.013	573.811	221.238	187.948	111.245	203.023	196.653	264.97	601.316	379.057	109.713	227.823	495.82	328.435	270.24	70.4793	252.451	349.609	76.9805	125.573	241.854	273.07	35.5115	237.054	95.9707	258.782	290.882	411.898	97.113	280.837	221.387	163.193	297.966	296.981	171.063	268.775	135.223	199.309	193.456	352.322	231.844	72.1122	209.313	260.712	164.018	383.051	165.167	157.776
CLSTN3	39.8352	41.4352	85.466	112.067	57.8315	57.165	152.965	116.148	42.5531	96.7952	40.194	72.2871	143.378	89.8077	315.242	142.091	31.3653	120.749	375.339	54.8131	48.7158	133.819	101.451	61.5594	36.8352	37.4531	72.9715	98.9521	119.28	40.7637	37.5424	42.3008	65.3608	222.584	76.2547	26.0858	107.603	41.7285	35.724	103.41	123.003	75.9912	134.25	94.5085	47.4775	48.9179	63.1972	127.893	76.6463
ZNF770	260.482	136.161	132.183	125.904	55.6619	99.3979	131.256	31.332	123.053	153.392	98.3166	163.569	62.4178	77.5852	108.977	57.2429	116.257	204.595	73.6756	101.324	145.573	88.1776	51.0796	117.911	59.1484	122.847	49.3151	54.2184	84.1291	96.0565	95.104	232.148	222.424	80.716	176.912	141.946	202.724	203.066	91.238	74.0219	194.444	150.179	152.378	133.201	35.9498	31.0986	57.1046	134.468	161.091
GPX4	3025.88	790.184	1116.94	1264.17	473.128	703.208	699.017	1074.22	495.198	1593.63	1422.34	536.709	1070.06	1072.81	1066.33	1249.96	1349.97	417.091	933.503	1264.41	1102.72	1328.71	1310.48	1392.66	1541.04	1252.94	1210.87	1047.03	418.812	594.847	74.5999	1668.24	914.896	795.012	687.881	395.164	773.39	888.547	1579.97	848.47	1141.15	874.826	895.215	529.602	745.235	959.24	2066.79	561.772	1258.46
SRRM2	646.815	214.497	585.021	375.374	508.58	258.001	160.587	445.183	442.773	233.169	302.173	547.759	445.407	372.327	196.418	430.242	1438.62	252.516	409.364	337.342	236.446	290.034	513.601	382.01	323.665	144.553	398.536	289.239	672.222	145.313	258.789	338.06	104.31	379.832	592.856	76.5592	388.342	196.813	495.758	391.954	308.355	299.376	421.45	360.869	334.583	386.866	458.232	445.591	947.473
SFT2D1	53.8968	127.416	488.954	69.9817	250.408	154.9	216.637	79.691	285.91	259.911	28.1864	91.0306	278.792	30.7048	77.0108	240.615	239.497	686.078	56.1194	168.136	56.4506	46.475	229.594	65.324	20.253	27.1947	28.4976	199.977	144.437	177.275	750.861	144.069	301.291	72.0826	172.475	242.316	346.24	265.318	22.9224	77.3538	183.103	53.8854	128.346	256.817	286.605	123.755	62.6739	53.6112	93.3277
41335	39.769	21.9071	36.3619	48.5056	17.1785	41.7014	35.0952	65.6901	76.1002	33.6013	41.0161	47.7882	57.0782	24.929	44.8751	24.9523	46.4036	91.0677	24.8933	50.2438	20.1141	32.8515	29.5594	67.9904	65.9259	20.1716	56.8618	24.9855	41.1825	26.9497	57.1963	77.5433	57.927	38.5008	18.2763	61.5809	116.69	14.9002	44.1596	26.8164	72.4973	88.3953	61.6022	35.9564	37.1628	25.9433	37.798	26.6018	39.5315
OR4N4	45.4979	24.0149	37.0945	32.4846	21.5115	32.2598	30.7712	27.6896	14.5545	45.6804	51.7578	21.3035	35.9603	22.8543	15.9685	18.974	52.86	27.0692	21.0861	10.7895	31.9231	39.1745	27.4878	9.33402	38.995	37.5926	42.3865	21.3547	14.9157	35.9885	25.4752	36.8646	27.2341	31.3171	80.0739	241.69	46.7985	31.8344	24.1625	27.0582	14.6675	28.5542	39.5644	16.9526	26.983	32.9566	18.2294	29.4655	35.7476
FAM98A	77.3194	242.896	203.787	123.514	55.6193	60.0602	80.8526	184.032	117.61	101.536	123.171	196.652	131.798	134.841	151.672	149.091	139.798	40.049	134.877	182.574	45.1268	124.783	139.238	154.562	128.374	113.63	136.496	119.264	201.69	38.9725	38.9325	145.526	43.321	135.081	68.871	435.627	74.0835	45.2921	191.092	128.907	152.742	116.563	240.657	95.975	152.808	146.31	178.371	128.782	328.233
F13B	34.7846	20.6858	26.5876	35.1172	36.8965	47.1852	25.5995	76.3349	30.9282	108.389	41.095	52.7648	50.6055	50.359	58.5791	45.7583	27.5846	267.445	52.6096	56.8764	0.478998	43.6285	41.1129	34.3641	25.6026	18.3479	50.9787	21.3579	72.2672	22.1118	309.884	25.2993	12.4094	52.5186	41.5255	127.97	295.078	14.2494	16.6967	62.7929	41.1335	67.0412	86.6395	84.6765	13.5198	17.3424	23.2581	29.6318	46.3398
PKD1L2	41.1395	27.4531	28.1642	33.4053	32.5692	27.7038	36.1061	24.8214	40.8315	20.6341	43.8639	41.3649	33.3157	32.8247	27.854	35.07	53.7503	21.4201	34.352	14.7233	47.2641	29.7545	34.7792	27.5018	36.6601	22.2617	43.751	52.7515	12.9876	27.771	36.7988	20.3224	38.7944	20.7731	44.7713	38.992	20.4964	58.8159	39.6251	35.3945	31.5882	47.5562	22.4143	24.5934	24.687	31.9605	47.1156	29.6818	37.3339
NISCH	263.573	115.967	147.068	121.662	127.815	253.465	305.405	284.831	497.004	181.004	155.222	221.782	133.742	184.263	189.77	208.738	122.047	459.431	195.189	20.7927	282.828	173.953	154.636	222.783	223.996	326.276	209.024	230.675	307.177	262.218	342.795	125.134	223.723	185.208	188.45	320.504	382.361	182.454	273.018	124.194	268.491	189.587	148.17	165.987	186.57	203.537	1046.97	146.831	191.11
CNOT8	43.0356	284.405	198.922	518.315	245.467	114.255	160.615	227.357	441.071	568.676	342.831	91.015	359.793	333.583	391.371	245.332	249.769	166.474	313.573	279.139	210.638	319.507	244.203	417.394	147.81	130.769	298.069	356.309	272.876	140.023	282.608	264.337	268.347	347.764	247.88	91.5842	17.5214	248.088	438.26	265.529	229.392	137.523	237.563	261.511	40.3135	215.437	282.98	444.03	264.367
ZNF688	34.0482	23.4084	24.6084	38.8299	52.6159	36.2178	36.9924	34.3062	20.8745	25.3449	67.9816	176.554	24.9091	19.4859	40.2614	24.1487	35.8778	130.26	28.3162	66.6852	37.5842	34.5704	16.2354	32.3066	51.4004	80.483	23.0308	19.4751	49.6076	19.5561	77.0321	27.3548	27.2625	31.3185	106.258	90.501	243.142	67.2015	22.2523	32.3426	14.0122	66.2031	52.8788	53.5531	37.5438	56.535	11.9069	29.6939	25.5706
VPS26B	128.217	130.223	153.956	72.6035	157.909	118.956	100.088	137.061	111.422	120.351	82.4926	105.382	153.521	108.334	138.693	125.03	101.952	115.832	104.642	139.43	85.052	90.4908	128.948	129.622	124.854	86.047	147.029	109.096	102.735	86.7032	107.018	122.203	97.9309	122.024	88.1838	79.6365	123.836	125.532	143.7	121.658	129.148	129.274	88.6993	105.685	175.002	179.146	151.374	90.6177	91.7548
SAR1B	35.0776	89.0403	135.655	118.426	46.5241	42.8847	68.5104	104.997	139.377	126.105	70.7	34.6891	120.571	112.749	98.2728	117.786	69.1098	60.9935	103.592	131.681	35.6153	96.5602	121.214	124.752	145.587	34.1436	113.477	107.939	26.9598	41.6667	57.2028	98.5387	63.7663	92.9768	54.8089	72.7369	90.1641	60.3708	153.383	99.8049	100.54	74.9479	177.417	57.136	34.8646	40.975	68.2309	74.1231	76.6377
C22orf36	67.1073	45.4171	34.4114	48.9547	25.9758	36.6392	21.5204	36.0898	99.4259	62.724	24.4159	33.0551	40.5681	41.2023	56.643	47.2786	43.4482	8.21248	36.9134	86.7274	25.6205	52.8536	52.2165	50.2044	40.9084	24.6321	44.653	47.621	51.7398	27.3938	3.3966	55.3958	44.0816	38.7125	74.4688	59.3364	28.2748	16.3008	48.2992	35.8255	40.994	44.2181	31.445	22.6942	36.5152	37.7839	43.2632	45.2189	55.8925
MACF1	180.411	181.962	101.828	88.3816	72.4052	237.605	181.914	115.327	192.503	177.736	265.422	78.0327	105.37	108.994	133.843	118.884	371.772	522.954	142.825	212.796	107.083	148.449	140.09	88.9127	93.4007	121.062	125.169	86.6375	86.3644	91.1933	283.549	135.414	63.2881	133.504	164.239	87.1351	348.997	76.0981	117.014	111.081	155.959	301.946	148.764	135.558	114.524	74.2636	82.9502	92.1158	94.1059
PRNP	200.641	327.46	486.519	462.478	220.031	395.608	632.155	292.389	426.226	306.982	161.492	170.059	244.221	277.369	253.208	244.054	349.103	776.894	294.494	186.803	330.106	270.918	285.772	337.301	324.592	278.663	288.456	277.659	263.048	147.516	489.397	318.447	221.461	289.043	619.282	616.289	347.229	269.818	389.474	236.158	288.81	294.771	533.173	324.6	313.744	309.945	140.073	450.746	330.025
BRCA1	58.9474	79.2069	42.2861	76.402	65.8726	85.1871	42.0524	57.2881	67.8608	61.7418	44.8702	47.4748	61.048	72.4015	61.5754	56.5334	73.5281	47.7743	70.1129	75.8052	51.9096	65.7636	60.3632	75.2995	86.2709	64.8197	50.3918	70.8082	83.2937	57.8976	46.3096	57.9399	58.9535	81.216	56.9662	38.336	34.3335	52.0876	75.9484	85.8442	58.5182	43.2492	60.1836	62.9463	57.8992	54.6223	81.6679	47.7444	51.2563
DRD3	19.2464	22.6197	18.7946	27.2698	50.1531	26.0062	35.643	84.4816	13.6237	36.7075	25.5486	52.2804	24.9702	39.685	35.9236	38.8724	6.76465	98.7922	34.4547	19.9523	31.7211	23.13	40.2108	14.1773	25.154	30.2368	31.0933	34.4916	17.2301	40.0884	35.7595	7.25632	40.5735	38.0188	47.4933	104.972	67.1823	12.9758	30.9077	36.1253	30.4066	55.7116	43.4271	28.2658	31.2847	18.3247	24.9334	26.8739	19.5221
HRC	150.294	135.33	90.6917	76.737	152.045	53.4581	86.206	113.069	54.3699	31.7806	39.8833	89.4278	137.731	127.365	147.04	159.736	176.535	31.0801	115.265	183.645	109.127	169.183	174.601	194.789	175.622	176.906	126.574	189.057	5.57998	34.9068	19.4707	184.524	60.721	115.73	14.0306	17.817	2.44055	81.7852	190.613	163.415	117.483	62.8763	45.449	55.4845	246.61	129.515	147.073	118.108	74.0531
HS2ST1	41.0903	62.7741	45.6218	109.663	36.2748	66.7417	49.5364	24.728	85.824	63.7378	76.0043	54.9519	53.151	40.503	38.3339	47.4829	64.8476	31.0521	51.965	55.741	32.5769	52.4167	69.1597	23.3052	36.4235	36.9413	48.2536	41.742	95.7201	84.7002	166.405	46.7006	48.4343	69.754	197.397	98.0083	93.625	46.4641	45.5791	34.5904	45.5312	70.7632	62.1935	75.2164	53.343	27.9311	162.418	65.0019	84.7535
IFIT2	259.513	308.963	207.241	481.75	342.451	131.724	203.345	96.6401	156.757	155.451	50.5767	108.397	143.602	166.764	148.922	187.122	126.749	51.3045	130.324	198.379	216.87	411.383	162.048	136.698	186.065	307.801	134.595	191.083	284.034	181.09	49.3672	140.193	99.179	163.176	115.481	170.122	64.1703	358.176	146.409	166.95	124.183	172.134	98.4433	118.58	172.183	174.838	52.1915	127.424	88.3913
FEZ2	91.9116	392.605	172.968	182.096	109.76	51.2011	75.1196	104.043	135.359	275.671	139.526	36.3689	85.9295	75.1366	80.3914	76.9398	91.2395	84.3505	61.2763	235.106	245.001	159.064	76.6922	124.38	114.412	124.941	92.5229	83.6427	168.546	305.017	42.2585	176.468	252.155	83.2174	35.2851	155	147.693	306.435	132.177	78.3184	133.548	68.0715	90.4932	93.2734	77.6289	115.659	92.4004	89.0214	96.4442
SCUBE1	48.3762	30.2521	69.345	38.0949	74.6235	44.0128	42.3904	32.8605	51.0308	47.678	87.5616	23.4408	44.7451	45.2815	60.5063	51.3333	37.1016	47.5772	50.6576	53.1644	30.5619	60.0065	45.9881	9.99533	50.4674	42.3744	49.9097	49.9313	34.1908	18.2122	103.332	42.6936	51.2402	53.0539	54.631	39.8232	72.2651	75.4756	47.0575	54.5502	56.7654	50.9646	52.998	77.8834	46.0771	35.6277	22.0335	66.7808	42.34
SDR-O	32.8214	19.1271	31.6584	42.6837	15.9323	50.3726	22.1429	36.4559	30.63	26.2569	32.4595	40.2218	33.5678	28.8177	32.1272	32.3883	32.3738	58.805	27.5222	35.4758	12.8021	27.0899	38.9589	35.7875	40.7113	27.7275	25.7107	29.7459	18.55	25.9503	59.9207	30.2123	30.3008	27.8605	8.56914	28.6063	63.5548	34.0883	29.8972	38.7406	35.5298	26.3057	28.664	29.5908	31.0024	52.7388	26.2559	27.4746	56.6377
PLCG1	127.575	96.6655	130.68	59.5628	60.9922	93.4782	150.699	85.3521	139.678	117.436	103.057	78.4819	100.268	113.018	126.715	50.0155	71.9248	73.3892	139.354	111.435	104.476	105.594	111.654	148.915	100.396	50.5004	91.6487	111.064	85.7378	70.8675	111.341	87.7505	96.5621	114.669	66.6819	131.015	92.2113	119.294	120.131	110.694	114.698	86.7362	140.487	110.277	76.8939	128.338	169.404	88.8613	134.678
NRL	57.8567	41.7611	17.8221	45.4805	54.5029	52.376	50.5632	22.0935	22.1903	64.7018	41.8454	44.0974	34.8093	39.9297	36.4261	38.6438	109.766	53.2834	25.6025	37.2799	34.965	45.8379	34.8245	39.2403	41.6415	22.6187	29.3072	39.3349	39.5994	47.1968	49.7477	29.9796	53.9255	31.7074	21.5429	43.1964	38.6159	50.9653	42.9152	14.062	26.6202	34.7952	38.9439	29.3294	38.4988	38.0834	74.4789	46.4811	42.6573
KCNMA1	27.3499	29.0525	33.6775	59.5425	33.2062	27.3291	84.7371	26.0878	39.3678	55.9006	26.8881	27.3021	50.3042	45.6737	53.1395	15.3312	67.8962	21.9395	44.9846	20.5464	37.6785	30.1616	53.102	19.2479	65.6006	25.7785	57.4477	40.9903	37.6099	21.0811	132.166	62.5942	81.5896	51.7475	32.5229	18.354	38.3001	93.2831	39.3736	28.8277	60.6083	27.7652	39.7496	67.2145	32.9511	24.5993	29.109	33.4328	29.3597
MAMDC4	43.7503	57.9438	32.9655	59.1408	23.3539	54.7319	41.4996	95.383	38.9896	105.423	40.0526	62.1153	50.9103	48.2954	66.1446	51.6214	69.1088	55.2015	50.0412	54.6816	54.8198	68.0509	52.5181	52.1695	70.8973	59.422	64.177	63.7978	87.4423	20.74	139.489	66.9409	38.2592	54.8877	29.0784	40.365	47.0899	26.9343	57.803	36.4688	48.9381	48.4535	51.3337	53.9138	131.767	41.4764	35.5482	40.2358	34.8354
FGF5	86.3161	124.024	109.118	64.1869	89.7892	61.4952	141.55	58.1948	27.5475	37.2871	73.2411	178.097	88.3462	109.473	91.2607	110.08	77.8595	19.0815	106.121	121.925	295.601	150.088	108.315	95.3959	102.793	152.839	85.6678	91.4156	104.978	57.0478	16.6582	142.569	145.087	104.487	38.6926	48.5522	8.44641	219.516	83.4384	152.221	94.4841	51.8999	46.837	76.1133	131.463	143.819	173.504	123.092	93.0748
CH25H	37.1229	28.4302	43.3387	53.8417	43.02	65.5712	33.0553	17.4429	16.6078	28.3404	80.5567	64.1814	33.7263	27.7762	37.1978	40.1076	28.6628	49.5519	27.4569	26.3521	59.2065	12.1356	37.7341	35.3636	26.4401	21.4157	31.7853	32.0777	55.6545	81.9824	66.7631	15.2296	63.563	24.9484	72.1364	38.3307	88.7942	65.172	32.1291	31.4407	26.346	17.2432	46.0149	21.0438	53.5961	42.5188	40.0195	29.1846	40.8711
GEFT	23.8313	30.9815	34.8465	28.2077	182.716	74.3656	36.9021	41.0267	19.1673	34.0096	33.2166	116.419	59.713	46.1961	58.5719	51.0136	33.2705	839.302	39.9989	51.8139	7.96075	33.0992	53.1578	58.346	36.9935	8.65231	41.6552	12.0542	35.446	34.1668	104.199	21.7643	8.10398	39.4954	26.1512	43.4574	101.343	70.2123	55.0739	61.7191	50.2752	27.8431	49.3483	104.034	31.0148	30.2659	44.4609	59.6054	24.4017
KIAA0406	370.863	252.97	166.003	96.0605	47.3106	119.603	15.1511	141.581	347.381	54.4085	61.6642	40.5493	161.885	183.291	146.721	206.057	160.074	19.8401	157.83	365.403	25.7189	301.926	207.872	252.259	243.526	54.2378	189.258	267.576	8.45056	18.1696	21.1931	220.081	14.0984	137.755	44.1645	78.216	2.7147	69.7955	244.733	34.6144	120.6	66.7039	34.658	45.7203	150.704	177.823	148.458	88.4615	208.412
HOOK3	38.8765	65.9588	53.6496	82.9069	62.5337	41.7783	58.33	51.845	97.7218	40.2002	53.7892	42.5057	60.498	59.9455	64.8359	57.3484	68.7176	41.1282	57.0156	58.3529	69.8956	61.3995	61.8267	72.1059	73.8508	135.924	63.8148	61.5422	22.6421	56.3517	39.5386	70.0314	88.8673	57.1938	81.982	96.2365	22.3819	66.5676	75.5269	45.0666	56.1821	64.6562	78.4754	49.3286	40.1681	37.7175	26.0104	57.2808	56.5237
SMARCAD1	99.398	223.607	74.4977	89.6612	86.7075	64.7085	119.178	74.3124	242.781	105.021	77.4372	82.1586	123.817	100.033	113.573	86.9112	99.4483	129.249	92.0098	93.7829	155.018	110.268	93.7408	69.6894	115.667	65.0436	111.249	82.7605	109.747	98.1957	74.7835	81.066	159.018	105.099	71.0206	148.862	82.0823	174.258	110.251	72.0926	64.4307	118.302	147.856	113.841	45.7724	83.0466	97.5816	75.1628	153.912
SNRPC	344.85	78.0368	118.049	142.142	259.006	220.678	143.649	147.491	167.205	553.617	302.223	224.861	169.529	169.902	128.065	221.14	146.155	950.736	167.169	182.63	161.273	141.432	215.94	171.512	176.028	74.5367	207.545	142.153	264.602	361.387	150.778	148.829	192.696	206.509	51.9041	189.708	1110.37	199.284	156.017	92.5685	232.377	82.5588	350.036	175.627	559.812	244.516	376.16	246.838	179.604
SET	267.145	1257.12	1186.84	219.381	791.953	756.417	1694.64	249.408	673.343	773.531	509.141	690.605	469.649	238.35	508.177	422.65	276.391	1309.31	149.395	866.698	93.3109	353.647	1001.57	1043.37	488.161	944.213	480.142	521.211	830.453	970.816	1632.22	548.571	669.832	339.805	676.69	2328.73	440.361	489.268	369.368	1022.7	407.797	458.937	1198.49	645.097	399.436	559.394	808.413	1140.68	2639.81
RNF121	337.907	193.591	382.132	127.177	162.702	129.469	215.581	74.6466	177.5	43.962	47.2113	39.1614	262.647	252.364	239.333	238.766	59.4239	16.9107	196.885	323.98	53.9471	311.857	236.963	268.217	292.957	22.7991	263.575	315.437	13.7447	42.4311	66.9525	40.5593	44.0781	231.95	35.6763	9.64194	38.423	47.5861	283.721	191.913	179.621	142.194	122.918	133.205	20.2948	195.719	88.792	114.801	117.69
GRB2	140.998	90.8294	252.14	118.134	111.016	160.963	207.559	208.73	189.52	240.311	259.122	287.37	143.763	227.949	123.382	276.817	202.004	365.866	118.364	171.392	179.592	157.184	174.807	192.178	144.018	191.605	152.966	120.617	146.426	357.836	431.387	176.327	196.082	137.61	154.219	195.388	113.858	191.691	128.391	223.741	174.33	248.669	159.27	147.735	190.17	89.3501	201.985	165.509	186.024
MKLN1	297.4	665.039	217.919	204.989	80.0922	213.533	331.662	253.916	534.625	209.999	187.331	196.851	216.889	316.671	366.643	206.125	252.96	113.473	251.421	253.335	317.901	220.96	211.284	297.721	132.159	129.316	198.793	258.328	169.309	64.9733	129.327	184.443	254.941	330.173	198.187	341.38	76.4882	143.243	328.835	270.939	216.314	173.928	226.362	265.385	60.8598	120.139	341.37	249.116	445.004
OR8D1	53.0477	21.6449	15.999	16.5199	47.1985	24.5954	42.854	26.5204	22.2856	58.0678	43.4139	64.592	9.13301	54.8585	17.7898	65.8136	51.4936	25.1228	7.39681	33.2705	12.6402	18.6056	80.4568	21.0603	65.5814	44.7039	75.3661	47.4304	26.0745	26.0746	41.5981	12.4532	60.2483	6.46202	34.5268	71.8192	33.3026	63.9109	11.3578	33.1186	56.6421	36.6726	28.799	29.6278	31.8618	27.295	26.9695	28.9983	103.004
ZNRF1	83.1331	71.9154	64.5705	49.8148	110.906	48.7508	72.8378	76.5572	57.5349	41.9486	39.4406	32.8561	61.4197	75.2483	56.3135	56.9832	70.7456	97.2956	51.4626	56.1395	91.4492	55.9725	61.2344	81.4575	78.3779	86.078	52.7478	79.0568	61.4617	41.9691	39.5947	58.8375	55.5351	57.7577	13.6001	49.7915	27.5835	60.8423	97.565	51.2219	56.9456	38.1625	44.3187	57.7456	54.5261	72.9539	61.0671	78.0512	58.0866
TMEM167	53.5514	66.1161	319.184	176.113	108.65	101.065	91.6822	74.1114	193.589	334.557	122.326	151.832	39.2317	80.6988	118.574	134.785	190.736	1687.71	77.8203	91.3824	95.2115	124.999	75.777	121.235	165.274	309.043	149.515	153.336	160.144	188.144	959.093	87.5703	55.3468	73.8729	483.993	152.054	233.767	65.6909	118.873	31.0562	54.1359	282.922	313.857	219.382	81.6556	58.1014	23.2541	100.895	70.2232
C6orf120	40.2259	150.437	88.1047	125.756	73.4405	75.7446	105.489	59.0973	93.5036	70.3025	60.9391	51.2283	95.7776	101.887	158.364	69.4262	23.5389	97.891	103.85	163.339	78.4745	126.796	70.7718	121.689	81.611	39.6186	85.585	155.761	40.7128	25.9391	126.718	92.073	43.1077	132.714	19.5015	98.1215	69.0535	60.021	133.822	95.8948	76.4758	63.6309	210.042	87.0481	31.9724	40.3653	41.8368	127.729	49.4004
ACOX3	460.453	89.0138	114.577	380.803	31.3008	61.0635	43.2054	238.075	313.753	258.495	308.585	53.6138	402.365	48.1259	70.2342	363.788	53.4334	187.284	62.6866	121.927	6.23378	65.9437	358.484	69.1801	385.981	44.8688	410.875	268.833	95.9218	53.8379	574.977	301.14	152.888	68.7592	63.8637	83.2211	184.139	37.323	52.0397	430.894	428.774	339.968	77.4116	81.2693	1104.19	101.455	222.028	375.517	84.4141
HNRPU	170.064	165.755	109.732	68.5956	54.3898	204.157	264.29	112.419	166.484	71.2987	120.68	115.77	78.3927	163.335	124.324	60.3481	66.6226	119.321	149.668	99.6347	91.3047	94.6549	32.2368	68.4996	80.9408	130	62.2467	57.1498	67.1441	197.279	224.667	151.457	283.477	131.528	80.3451	122.878	67.8382	63.3403	140.649	136.76	156.348	310.427	69.1785	82.9159	179.252	92.2568	71.7512	116.371	138.606
SHMT1	76.3473	38.1956	17.4598	46.8434	26.8234	41.8641	12.3901	60.065	17.7667	43.8263	16.3134	63.6721	33.322	31.6051	6.34997	24.9227	46.5378	47.2782	41.098	70.2404	37.5064	26.8345	43.05	83.6081	17.5081	19.9201	14.8472	3.83831	50.2494	35.5887	19.7649	20.9832	18.6803	38.9226	67.5138	12.2409	52.4297	9.95633	59.6448	23.3148	6.54807	24.7685	33.6081	16.7095	37.5462	30.7803	40.6439	25.1876	44.454
C5orf24	18.2501	23.3984	20.3246	87.271	59.7065	40.2559	116.112	27.9848	14.6847	100.544	48.802	35.6926	26.3196	29.5257	45.1155	15.5305	71.9246	64.1339	31.1351	50.4573	30.9907	38.7455	54.5195	47.4935	35.3233	94.0046	68.9815	34.6801	3.77588	100.01	73.8944	58.4439	28.5697	31.506	83.5976	71.2267	86.7958	43.2183	69.8196	37.9563	52.3258	108.509	106.921	32.1252	23.4401	22.2198	23.3243	43.7984	38.7179
GPR27	25.7395	66.5648	71.1881	66.4498	104.845	304.38	60.3139	162.579	57.1141	35.8553	73.5392	201.381	147.185	112.623	138.227	139.714	104.164	137.944	151.603	146.538	17.0602	166.81	141.709	137.19	60.9005	88.4159	157.226	138.006	215.072	41.1641	22.8769	165.393	55.2936	132.874	18.0215	37.4799	96.8014	67.4194	122.954	145.001	128.52	53.5698	76.6767	98.796	125.117	115.879	54.0343	97.7189	61.1538
SERPINE1	74.5535	64.5173	62.1937	50.52	47.4272	32.735	46.5541	50.1352	40.026	34.2211	34.741	97.5383	51.6766	45.1083	38.7792	75.1031	30.3004	63.9431	45.4197	34.7062	30.2517	55.9631	49.3847	69.5928	82.2051	53.2852	63.0245	53.288	41.0071	50.0226	42.1132	50.3124	29.5983	52.1656	33.0733	92.0199	41.904	31.2596	50.9245	38.1784	56.5899	41.9392	55.636	37.4089	32.1798	31.7632	36.234	57.2179	48.0124
ZNF179	85.8686	68.1255	28.4358	22.0778	101.066	79.1755	29.1505	76.0761	33.0436	26.5489	19.4134	81.7327	26.6703	23.2842	24.165	30.775	145.642	51.9469	55.3988	82.9653	74.0363	60.0471	23.9346	37.6705	30.8853	62.3219	28.2413	25.2901	37.72	68.9493	72.4621	55.7471	37.8643	5.55089	66.7812	170.378	11.1567	71.2023	42.5761	39.668	17.3661	46.9672	22.494	24.6992	77.6023	65.3114	68.5314	35.7922	116.182
FGF2	43.3937	50.5856	36.8334	36.1288	60.7135	47.5668	27.4992	46.7389	21.9395	31.066	35.7607	34.527	28.3462	43.5657	40.6459	34.0283	32.713	27.2648	34.5232	35.6008	49.5806	55.0008	33.3788	48.451	49.628	29.8895	36.3477	28.7545	34.9525	34.7098	39.8023	42.4832	24.9046	43.8041	51.9629	57.8909	36.1097	16.4942	35.5202	37.1671	25.1925	57.5408	31.8595	27.0253	34.531	26.354	50.8653	30.3143	49.5028
NFX1	129.609	81.7572	66.0831	138.991	35.514	85.1444	25.3586	160.58	171.18	143.526	80.0452	25.8696	75.8958	119.157	100.825	82.7471	18.4173	100.775	98.8652	77.16	79.1951	25.4142	101.43	95.1698	92.2717	86.8605	115.587	88.5308	107.477	56.1652	71.1316	148.964	9.60584	108.441	42.2629	223.496	123.86	16.2999	121.9	127.628	95.0629	84.5665	122.156	159.024	35.5153	40.8283	25.4955	45.8913	149.387
TRIM2	30.4579	48.1586	29.2913	30.1192	32.8971	23.4266	39.6738	22.5289	27.396	66.3417	49.171	33.8585	67.2457	8.72792	17.771	71.6941	17.5882	93.5219	18.2285	12.6405	22.817	56.5272	14.2023	56.7474	9.83404	16.3597	76.5619	10.259	54.1491	32.3826	28.6379	56.9903	14.879	26.148	123.01	106.25	46.5262	16.5455	5.23507	76.4667	73.2731	36.9347	100.761	38.7778	13.9546	17.7642	12.8662	14.7267	34.9362
BBX	185.84	85.0864	116.604	151.906	85.4816	259.497	285.174	257.626	258.389	278.223	178.11	59.9513	158.599	139.973	169.076	171.272	199.043	195.791	145.583	475.775	62.1687	323.948	162.623	132.46	153.927	242.573	172.262	306.876	101.394	129.889	75.312	179.889	151.788	173.888	255.072	222.966	243.747	275.014	194.143	126.835	148.616	330.31	94.125	248.902	453.167	229.683	104.951	234.079	174.697
HIVEP2	130.516	88.8588	89.6545	199.642	107.037	53.7886	160.293	133.156	174.277	69.2255	101.436	417.352	160.471	107.335	205.831	129.614	48.8553	78.0465	140.159	215.949	154.188	212.623	107.395	183.622	176.507	65.2026	183.452	231.25	226.614	50.3209	43.565	180.108	100.029	138.397	63.6668	311.007	88.1125	159.126	214.42	122.945	116.341	151.954	150.438	155.165	112.507	257.634	28.7034	279.04	102.16
NELL1	19.471	86.9572	62.2529	33.5384	36.229	26.035	34.1755	30.2522	38.6002	15.5761	39.8303	30.9518	9.44359	48.2627	38.5976	32.0273	8.35155	31.4477	45.1024	35.7464	50.3364	57.994	33.8096	20.2403	64.3805	27.0287	32.5095	51.1617	32.9044	26.1915	21.141	26.2458	36.3182	41.1852	20.1071	36.4332	17.9367	36.0762	58.0338	39.8335	29.0994	27.0086	24.5212	54.2967	90.3318	38.7558	31.7526	32.1807	32.7334
IGFBP3	53.2085	48.9232	41.1408	118.683	40.9508	108.445	57.3346	52.6368	77.6749	82.4949	38.722	40.2264	72.8724	78.767	77.7181	82.2828	61.5408	74.8178	76.809	62.584	45.9023	47.9527	51.2692	75.8297	78.8547	51.2999	87.7176	80.9123	23.496	52.9488	47.8951	52.0567	72.2894	105.891	42.8845	52.2989	68.396	79.5252	77.8133	62.4703	81.4953	55.1874	90.0097	44.1366	102.825	96.3028	38.125	48.3673	46.9511
RPS25	5081.92	3838.23	3937.96	4942.67	6314.43	2138.54	4393.01	1327.83	2071.71	3103.38	6085.58	2744.94	3435.92	3603.96	4379.54	3527.01	5660.7	1020.94	1252.15	3586.49	2911.32	3736.23	3853.56	2212.58	3018.87	5518.36	2938.1	3467.2	10332.3	3549.4	3823.41	2809.22	2042.63	3387.88	4408.17	8446.81	1303.35	3144.74	2812.95	4169.67	2841.62	1938.51	3941.56	3663.8	3031.03	3816.84	4778.56	6843.66	4906.22
IL6ST	29.5439	39.2192	35.3541	46.5324	33.2765	30.2646	60.2236	39.7195	93.8338	55.8299	46.6998	45.1896	40.3844	32.7837	51.9488	38.9713	28.9333	229.379	36.1912	34.6712	51.3494	37.3067	39.0508	28.6635	25.1888	64.1463	40.7524	19.2386	54.2587	83.9484	28.6714	40.5435	71.4077	39.3614	37.0241	79.4916	88.3474	56.1345	26.0496	44.7519	37.5687	38.2108	38.1363	56.7588	47.9391	39.0621	58.595	36.573	37.3994
PTGIR	39.9151	38.2076	69.723	79.1523	30.2516	38.5037	54.5418	30.8076	28.3822	55.5719	65.4151	41.7845	16.6925	74.813	34.7375	65.7517	11.3572	29.9184	68.7791	31.2461	17.4991	71.0091	74.4532	28.5184	67.2599	61.3445	74.2067	61.0818	49.1284	75.6401	103.124	9.49367	66.1729	79.2108	166.262	19.071	142.795	12.935	14.295	73.5983	15.2827	52.0278	77.965	64.105	17.8024	18.7663	16.3249	47.7449	55.9149
CCNG2	140.375	110.83	112.851	131.746	68.3766	92.8467	108.116	81.8299	197.016	84.8789	104.123	168.055	123.839	152.388	177.558	115.222	137.137	70.7511	177.044	193.057	72.9819	147.088	126.185	151.992	100.103	88.6088	117.721	161.843	72.3056	57.6576	127.881	116.738	78.588	185.015	58.0219	59.6445	113.932	76.7483	114.578	172.589	139.56	136.202	160.402	154.596	89.1548	61.2182	133.235	76.2917	82.4321
CDK9	71.4154	61.7996	94.6495	83.1695	65.2662	135.337	144.147	115.968	118.274	134.469	77.3916	51.8075	90.0782	88.2275	86.3951	77.6135	121.699	116.777	106.734	49.9649	99.3249	101.926	109.649	80.546	85.2298	97.6467	96.9277	100.837	105.786	108.466	67.1581	74.4792	83.6051	85.5437	116.187	81.2165	93.4471	45.9049	79.173	91.2426	127.979	75.6467	86.8421	98.7105	82.3017	183.272	66.6418	73.2742	114.584
CCDC74B	56.6099	25.5722	23.9598	55.4391	80.5436	21.2307	19.3763	28.9023	35.0902	51.8971	46.682	21.6123	32.3238	46.4728	29.7058	51.1576	56.9728	38.2432	47.1914	34.2487	18.3015	58.0779	48.5491	34.9224	29.3991	30.8712	40.8764	2.34505	9.27542	30.8747	9.52098	43.6156	29.5878	44.6328	16.2406	262.67	30.8791	24.8812	40.8616	41.8296	56.0939	53.0034	48.5666	28.6302	24.4314	28.5764	30.8557	24.0047	57.0807
CCDC98	209.039	102.603	84.3815	136.491	59.6705	141.066	118.736	188.333	181.982	96.1024	118.688	70.9655	125.495	131.382	139.682	135.523	126.993	131.063	127.541	111.448	82.8987	121.337	158.736	150.279	83.8509	81.2663	139.99	118.001	72.7727	61.2562	43.9969	126.853	59.1062	121.511	90.2799	77.3751	114.076	50.893	123.421	124.11	131.659	191.116	70.3206	92.2627	219.793	114.609	79.9394	92.1153	146.11
LRRC2	20.6124	31.2619	71.3997	21.7295	72.5938	49.5667	28.6693	32.8521	31.818	52.8528	30.1592	68.1111	79.985	18.7594	93.0692	20.1646	10.7108	57.2912	64.9829	75.3235	13.2085	48.9761	59.371	71.9499	21.3969	21.8312	84.3012	83.5009	50.5048	39.3955	22.9626	27.0708	7.47477	78.7662	33.9051	21.8718	41.4059	15.2555	84.4876	72.6711	18.3464	29.1968	43.0701	100.7	38.2665	43.0549	35.4815	66.3116	22.0113
AKT1	467.625	182.524	440.88	297.646	540.624	297.649	238.683	443.66	210.622	445.2	687.097	364.599	373.972	416.295	323.371	351.192	375.803	153.489	431.719	353.556	322.662	357.455	320.367	378.91	355.921	271.629	361.926	329.373	416.056	193.196	245.396	308.938	384.724	370.058	507.412	1200.52	405.948	430.892	380.919	419.889	412.62	340.341	229.034	392.046	277.994	660.329	822.747	299.733	554.645
KLK3	51.2559	46.5967	24.1564	28.5415	184.573	35.2584	42.3337	72.7449	51.4747	48.2603	71.4849	51.8173	81.2745	78.932	86.0414	76.8422	15.1839	16.8292	65.4695	49.6591	52.3989	52.304	85.9161	23.9019	60.5205	79.908	77.0721	52.1496	85.5951	62.8339	60.1623	66.3627	176.044	65.022	53.2649	9.69092	22.8434	38.4998	32.9209	70.8412	80.5763	31.9189	37.9638	60.3337	190.356	54.1667	71.1348	46.9164	29.7427
NECAP2	1041.31	1015.61	687.337	228.823	572.259	200.229	604.722	179.019	232.409	373.37	187.7	258.481	550.242	376.696	414.485	530.219	560.216	27.7999	374.182	379.712	372.644	546.883	510.022	598.921	615.659	606.852	524.646	532.397	137.265	241.479	81.7858	587.476	354.817	316.988	71.5488	50.9745	208.031	215.303	659.235	414.195	509.586	328.458	590.731	122.87	185.186	248.125	458.892	428.427	137.283
CREB3L1	47.8225	20.3951	69.7146	18.031	67.0012	37.6972	31.4724	22.17	26.762	48.3619	27.3104	57.5616	39.0629	37.6161	7.80423	54.2633	53.1262	67.8921	48.7	2.47406	10.4472	44.0701	49.1811	16.36	43.1777	30.0096	43.4823	37.4856	4.63136	22.2262	68.0791	34.5432	44.8066	48.1493	51.0043	107.94	83.116	14.7511	51.0311	52.2028	58.0033	65.4744	50.606	20.0268	19.246	24.7191	17.3437	20.1948	39.2062
RIC3	97.3589	89.1248	88.2758	29.4709	32.0855	65.0642	147.348	46.8184	89.0163	54.9316	20.5261	36.716	101.176	109.037	82.3983	86.3139	86.175	72.0441	17.1366	95.2713	11.4548	16.0706	88.1182	19.1378	92.8763	108.814	86.2634	97.6814	96.1091	23.7999	8.73372	72.7399	108.625	94.3011	11.0726	40.4609	26.3668	134.465	87.8549	32.0187	27.0244	27.3468	53.1326	27.7517	106.165	113.796	85.8077	73.4245	75.9305
MED28	160.104	349.457	298.012	169.999	145.863	134.038	239.982	45.2174	189.727	225.355	247.571	49.1034	169.981	196.598	167.253	151.256	105.884	124.465	202.424	218.018	64.0674	187.708	207.333	152.953	157.36	73.3306	162.153	176.713	141.885	147.181	178.307	169.966	94.9283	229.955	16.2317	304.495	39.7407	88.2447	185.716	158.553	179.45	170.047	134.764	174.761	105.501	124.932	30.3559	128.301	206.191
ARHGAP30	312.927	65.4469	215.226	473.172	182.681	183.853	196.444	451.356	378.358	390.723	554.836	77.8659	273.984	262.035	324.584	292.694	408.144	51.6753	276.607	296.263	525.763	251.442	334.018	349.983	311.444	251.534	307.248	278.46	285.409	100.325	114.155	363.106	237.708	273.264	453.644	94.2474	107.611	473.505	373.926	255.215	275.69	262.661	485.576	163.542	145.982	157.095	408.217	227.35	146.299
LOC162073	57.7633	98.9669	69.2057	57.4304	76.9911	20.9888	57.8182	198.7	72.511	110.852	97.8851	33.8665	73.4293	68.7469	102.468	60.7024	24.8433	87.1393	58.765	96.3339	95.5639	127.479	73.0851	62.9747	116.441	35.3264	65.2488	141.295	71.66	37.8919	76.5698	114.357	190.718	113.571	24.3803	42.2473	11.0716	54.2388	100.39	62.5353	62.3053	62.1406	27.0281	114.363	81.0701	114.663	34.6569	73.7584	49.9689
COQ10B	50.2479	110.984	172.412	139.641	321.179	132.613	273.081	119.489	401.198	568.789	162.571	191.766	315.96	293.29	373.342	288.893	162.327	277.785	265.638	414.881	67.5516	313.069	259.339	237.642	239.743	97.6241	280.29	299.592	185.045	90.6002	211.153	204.82	94.8766	279.896	29.5837	592.322	237.093	114.831	213.436	263.797	194.893	153.79	285.881	231.334	99.7433	187.773	69.2417	293.511	184.203
MPEG1	95.3518	77.1362	236.755	97.6365	675.708	147.15	246.299	263.756	85.4773	235.586	222.571	550.137	96.3485	335.485	158.15	331.057	208.401	466.09	404.985	334.003	53.3711	415.152	340.173	341.335	62.266	216.262	371.516	107.248	146.045	211.928	254.929	56.5067	26.1061	377.376	288.54	215.49	424.162	40.5217	118.088	363.478	351.101	196.471	316.188	137.617	78.108	125.529	111.493	142.881	189.854
VWF	96.316	50.2503	93.8428	80.9304	41.8719	42.527	34.7948	51.9157	46.5499	100.108	92.5333	49.3531	48.5172	61.6027	60.4611	43.0477	48.4872	84.7843	76.0704	52.098	86.7401	48.3623	63.7681	39.9381	52.8806	60.3913	50.0394	59.0588	60.4339	53.1849	87.3002	62.4424	58.4135	68.3557	59.2437	98.7393	161.175	80.0986	39.5698	77.7382	63.4145	53.4248	69.8182	53.7681	57.0096	37.5675	37.8444	41.515	65.4429
STX8	118.679	43.1593	91.0782	84.8916	68.4293	77.4542	56.5376	65.938	151.29	267.456	147.863	101.872	128.579	121.242	112.239	125.972	120.891	52.568	105.577	132.806	51.3105	136.731	120.298	171.226	140.882	145.585	116.47	145.693	88.651	93.1079	13.246	107.546	38.466	112.997	153.003	408.759	155.646	40.4636	172.086	109.219	116.012	122.852	116.591	77.7183	33.5243	45.6453	200.35	73.8058	69.7045
SOCS7	58.4914	58.6005	81.3178	133.556	67.9566	49.6906	52.3148	84.1671	30.4778	48.8258	42.6476	90.8864	51.3394	54.49	68.3054	53.5106	41.4069	99.3706	49.6357	59.6336	77.9027	23.7476	58.373	43.5031	26.7543	20.8238	50.3624	43.0378	92.3765	125.286	92.0772	34.4088	98.7805	53.0631	84.6739	70.8117	86.6821	27.8312	42.7827	51.4464	48.7083	93.1137	41.3916	88.9177	59.5488	115.067	123.621	56.0438	56.1332
CRISPLD1	77.8919	97.7036	58.2292	84.4297	204.04	77.2502	59.1738	50.0875	61.4064	42.4991	29.7762	48.8992	113.193	67.7169	86.8807	94.586	66.9962	17.0172	67.0475	128.122	173.713	98.1952	82.3638	103.851	149.007	39.5219	133.831	129.954	118.9	38.8364	8.98628	117.17	21.7554	76.6954	44.9255	78.8109	59.9208	38.4246	108.479	81.7314	71.3397	55.2098	36.7463	58.4623	185.794	112.378	126.079	56.37	46.0151
ARHGEF17	60.7529	87.9896	29.8239	77.0939	42.4487	36.8321	101.675	43.3503	33.9139	82.1904	75.6087	64.615	73.9292	48.4036	45.2797	111.509	86.2503	34.451	63.3031	49.8666	55.0783	80.8667	91.2377	71.0303	57.9364	52.4988	63.4993	61.5295	85.9027	35.5446	10.283	54.582	50.225	50.3539	107.956	83.959	40.8552	40.3945	67.8381	54.0079	77.6372	52.5539	50.744	32.4205	82.3849	57.1012	46.2245	39.1719	71.3768
C6orf58	25.8594	39.1487	22.8133	36.6072	59.827	52.602	67.113	23.1743	17.7529	19.8371	30.6065	31.9231	98.2797	5.01455	1.21069	67.2215	9.02334	84.2611	94.3642	28.2381	42.1974	87.4806	4.37566	19.7001	77.0119	73.0383	73.2536	70.3855	30.9489	36.1993	34.9681	15.0033	10.4363	24.7449	45.7726	16.1257	15.9533	52.7143	85.4249	77.5402	85.7161	31.4717	34.6878	69.7178	129.658	42.218	22.3428	16.5753	36.3781
TBC1D1	77.7164	147.167	68.3585	113.016	25.2233	118.361	54.0636	72.9751	116.551	115.513	105.922	84.986	117.216	101.958	103.973	111.834	139.562	31.8972	103.384	86.0795	62.2117	86.1432	106.217	93.581	84.2625	23.7489	99.8701	108.633	51.2	114.521	49.2845	94.7268	126.987	97.6022	47.504	132.113	16.2697	99.0889	107.468	103.034	110.096	48.0882	52.2296	69.3484	169.707	94.0544	281.378	67.7513	84.6857
RPL23	603.562	952.29	1080.55	1190.76	1287	345.098	533.835	724.764	797.57	1063.19	1047.69	1169.33	947.5	699.139	978.445	924.209	1146.91	509.939	664.839	1291.52	625.564	927.839	912.673	859.137	864.077	654.734	923.658	924.44	1084.96	556.372	497.896	823.764	745.532	556.459	517.007	967.79	1468.22	436.88	884.17	752.487	754.883	796.174	1129.76	946.328	646.693	1883.26	1024.39	1254.5	1503.53
ING5	33.0644	46.939	36.3034	74.7153	97.889	35.8535	54.0279	49.369	54.4613	53.6346	42.3167	70.0982	78.1616	37.244	89.0002	48.261	75.8081	36.6322	31.0739	38.2183	62.2388	40.5495	59.7714	38.6112	34.3489	82.1849	52.9657	59.9306	39.0284	100.365	46.1536	27.427	60.7665	30.7589	121.894	64.5063	25.0971	45.6903	37.8596	57.7389	61.4421	56.719	46.222	57.1528	49.4538	71.648	57.3663	47.9692	34.6828
GPR120	17.1796	24.9289	17.0342	32.6246	28.1331	34.1823	28.2589	35.5303	19.2587	47.7257	24.8246	15.9488	2.2236	6.61145	20.2781	86.1727	10.9091	32.7981	9.29609	14.1958	16.6607	61.4433	10.4118	30.6605	2.52963	35.7665	87.6639	73.9638	105.264	55.2132	45.0139	59.4377	15.012	14.7599	25.5342	170.505	20.5991	11.1514	8.73188	11.7647	85.8634	35.4192	26.8235	20.9659	17.9614	28.6897	23.338	16.6293	30.9241
NOL4	72.435	44.2705	42.7316	20.5892	90.5299	61.365	38.4775	28.906	21.3136	33.2477	31.7224	83.1521	41.0869	60.5041	43.4136	40.7015	35.9251	2.83323	40.413	62.1971	41.1319	36.6427	51.5931	50.5777	42.2703	47.0348	43.9556	36.3828	65.134	28.3837	20.0527	44.0796	58.5973	39.9359	89.1885	23.0979	63.3275	101.914	59.7222	38.0127	38.1794	34.1293	23.3563	24.7007	103.396	31.2101	70.9422	66.6081	69.395
WASF1	37.5688	33.004	89.5488	34.1793	55.4775	29.0138	41.1333	50.4813	30.0455	38.451	50.758	89.0038	29.0497	37.0122	45.1657	32.2555	56.5508	55.0894	31.3661	54.5233	43.2741	31.1217	41.1998	51.5211	47.9954	45.6195	36.0624	37.1964	25.9047	42.8653	105.029	39.013	16.4009	32.9215	154.532	106.972	240.525	66.7848	66.1217	33.5709	55.2058	59.746	81.3334	58.6863	33.4996	29.4784	22.4609	27.8323	36.1836
LARP7	71.408	264.183	117.396	121.546	69.2092	83.7174	96.6535	93.4059	262.876	146.425	113.491	80.5714	123.758	109.122	122.936	129.68	105.803	125.83	115.427	116.359	74.4343	92.3019	138.786	112.688	116.005	80.4276	125.707	88.8182	97.0426	91.8115	73.5846	119.11	133.718	116.705	95.2598	199.064	226.65	147.68	122.049	125.496	133.035	97.0412	191.708	89.5584	66.307	68.836	94.5724	144.938	92.0565
RPL35A	1072.74	488.639	1363.94	385.71	1032.6	89.6366	761.522	364.83	522.518	253.656	418.93	633.159	151.14	114.834	301.779	872.63	560.435	632.485	597.825	402.646	796.132	349.926	127.829	220.47	661.975	189.301	108.447	654.214	447.368	357.528	1221.37	96.4847	684.933	1059	1166.64	1705.63	673.98	466.337	774.744	914.853	69.9793	249.648	433.571	747.725	541.807	1398.06	797.658	565.622	363.137
POGK	471.495	251.716	164.593	227.45	64.2742	141.885	138.187	239.987	232.09	200.565	147.338	160.001	84.9293	105.696	120.89	308.114	79.7528	66.5251	306.753	112.689	205.64	142.159	290.061	143.952	91.0447	193.263	344.6	236.477	164.943	106.643	76.1014	257.361	411.383	102.619	95.6236	145.995	223.981	95.0747	101.246	269.516	318.979	158.672	276.475	164.863	102.832	155.874	198.5	120.722	349.746
CHTF18	91.7072	52.8912	36.9486	90.9453	36.393	92.8232	63.4609	99.8548	76.9747	96.4886	104.55	41.7753	56.1643	64.9987	58.1898	66.872	87.8716	86.6782	69.6037	68.9527	75.7928	82.347	60.5039	72.282	84.184	95.6197	69.1806	97.789	34.1391	30.7744	71.4947	63.375	60.5069	74.7718	99.0937	94.1023	133.089	64.7428	82.397	56.581	58.6488	54.7703	91.983	109	47.4712	84.8795	31.9639	95.7578	80.8532
41338	237.747	698.986	39.1278	104.519	118.75	244.568	239.716	148.893	199.298	38.4791	139.799	33.7126	90.3619	62.8663	64.1277	68.0745	62.0484	151.922	92.9627	42.6948	109.075	115.645	82.3385	53.8982	59.021	138.542	49.8018	40.1213	103.637	111.831	337.606	39.7731	152.425	35.2891	171.058	1229.06	112.022	105.195	49.9421	107.999	97.7301	373.944	44.7652	77.9175	54.4719	141.925	127.319	101.785	166.321
CAPS	67.3599	37.4382	43.0234	64.0926	30.7634	55.2624	62.7362	75.9064	64.667	76.9825	113.515	113.408	58.5442	62.4318	72.6131	64.817	65.468	30.1525	61.0978	79.5133	115.299	84.5357	64.6502	87.7352	86.0328	98.5006	62.6367	82.0228	71.6326	43.4048	82.7478	81.1957	91.0788	67.3136	146.228	39.2619	107.632	104.024	77.5401	50.3158	54.8805	68.4881	64.7892	83.4699	60.0012	51.7077	55.2908	31.7851	67.8621
BRWD3	35.6826	40.8681	42.3411	79.5909	33.4857	59.0884	31.8651	66.3072	56.323	96.0724	16.557	50.9291	39.0332	64.1163	66.432	58.4521	52.4028	24.5566	65.779	43.189	57.601	77.8786	53.8328	67.3816	52.2109	57.2863	53.9236	38.3532	7.35199	35.371	70.8334	47.7497	28.3866	60.3029	58.378	51.2185	145.543	30.6232	56.809	50.0006	57.0997	46.9082	74.1428	41.0849	24.2288	25.6486	21.2971	38.0371	65.0004
HGF	29.4834	34.4772	25.539	30.8594	40.3385	85.0001	50.4565	38.3737	47.7396	52.1002	38.9576	41.167	39.4577	47.0656	32.6959	37.7479	29.2714	116.785	48.1849	35.1792	57.2767	39.2973	44.3188	36.7229	40.4494	29.6643	35.2543	72.323	26.9004	88.741	63.636	50.5818	39.8807	44.5834	42.2649	47.9955	45.3133	51.0495	48.6128	29.6212	31.0265	36.0385	28.9783	40.937	39.8115	42.3054	56.7264	33.2282	34.3668
SNAI1	57.5758	17.5022	29.3681	33.895	31.2145	37.6083	27.5926	35.5391	111.264	89.0991	13.948	24.7933	58.3898	75.1926	1.28478	72.1646	8.47158	34.2791	67.9737	7.58718	31.3415	24.442	70.9537	18.0118	75.7931	41.216	69.6355	67.3521	16.1065	17.9082	15.159	71.3148	92.4502	60.1007	95.0611	34.0847	64.1653	77.4586	69.0398	55.4521	69.1751	65.68	53.2119	21.8617	21.6326	15.5919	17.6139	21.5792	59.0286
SLCO5A1	35.117	18.3445	23.533	47.7458	103.196	22.2522	35.9317	57.4856	17.6372	36.3296	29.4505	21.8888	49.3375	41.5667	41.976	30.3215	9.58696	34.0854	52.0753	21.6543	42.071	45.0873	48.3061	6.30031	46.4596	20.3896	30.8558	48.5144	4.21511	41.3239	6.86737	49.6107	34.1163	50.1416	76.2747	40.5918	44.9728	42.8545	33.0195	38.0844	44.7842	37.6642	57.3077	32.6538	37.4831	28.9123	8.72685	22.0231	34.0499
TSC1	121.934	68.8485	81.1503	96.452	65.352	149.065	132.662	124.618	390.239	130.661	117.555	91.7849	166.685	152.499	143.454	180.977	63.6127	57.2124	120.917	164.919	83.638	184.055	173.967	151.922	175.769	125.795	154.323	174.57	53.8441	98.3567	96.7694	149.613	143.486	114.039	194.718	64.4559	53.0873	23.9007	182.101	143.14	139.233	144.418	145.141	143.762	47.2943	74.7362	274.251	154.888	184.251
CYP2J2	83.3541	55.5253	83.045	98.9414	69.5872	410.113	55.1681	185.902	108.245	98.8664	18.9893	80.7976	140.915	109.065	135.411	103.173	175.332	156.218	108.545	127.096	26.5537	96.8418	116.835	146.357	132.08	101.087	114.904	140.462	110.891	53.0875	143.566	85.5521	33.4157	126.415	47.1182	43.0255	221.35	7.80247	181.153	130.004	110.911	136.093	157.247	164.583	46.2404	64.8365	124.708	79.4555	41.8666
SNX12	36.6403	61.5821	39.4946	33.3301	64.0382	37.3635	53.2175	40.5886	150.158	45.6639	51.2639	40.6384	105.712	98.6482	26.5145	98.4796	35.1178	58.8288	87.3538	75.4716	30.8357	99.3416	100.804	36.9078	137.791	31.5258	109.604	91.8969	49.9269	20.8873	27.0986	118.673	17.1538	20.9517	29.1126	38.1666	46.4049	49.5519	51.9986	13.6329	77.8817	56.9061	47.8459	41.0489	31.9268	41.919	35.1759	54.3935	56.3161
MAP4K5	70.3841	109.564	91.2397	90.2541	40.2065	53.9667	84.9124	139.714	186.033	104.286	155.521	73.3273	105.247	104.178	157.075	100.572	53.5978	21.5937	119.39	80.4279	60.1837	60.4448	95.1876	96.6205	96.6123	95.8598	116.312	70.2246	128.564	141.536	200.832	56.6535	64.3628	112.379	193.727	113.316	90.5626	38.1161	77.029	82.8567	85.0938	80.0143	96.3216	66.858	109.549	118.953	68.4017	74.2873	205.966
SRP9	114.677	476.761	378.941	515.807	460.903	209.004	269.008	364.71	397.663	496.744	589.733	120.073	270.282	267.345	606.721	291.016	732.628	291.39	250.707	667.447	212.262	138.248	325.416	307.871	220.244	493.599	290.095	189.216	541.447	452.451	299.107	428.146	221.29	271.475	220.649	1934.39	279.109	126.77	342.051	452.343	342.211	302.163	506.302	322.993	246.519	357.795	244.753	318.217	393.892
RBM22	374.249	226.815	223.574	603.928	319.48	627.871	484.157	611.152	846.294	1010.03	478.543	318.979	368.498	446.84	189.983	596.282	314.926	992.206	391.388	190.435	385.904	549.221	676.598	271.476	629.356	348.493	574.94	394.737	312.83	612.077	511.613	795.472	892.074	313.686	1325.9	257.527	3371.16	326.717	405.906	453.069	704.54	433.796	879.586	534.543	196.163	534.919	216.036	551.726	704.917
CD8A	578.967	833.189	260.546	2060.85	813.262	740.1	714.764	586.921	329.799	429.072	1528.34	283.498	623.42	806.149	707.717	796.299	810.526	49.355	634.186	786.911	793.568	737.005	685.732	792.369	819.205	732.612	617.812	790.187	443.98	563.463	306.477	743.563	887.401	732.985	317.949	775.863	382.965	497.256	751.108	618.027	662.392	529.188	513.178	451.963	1678.12	818.298	757.269	1023.96	239.687
POF1B	57.9198	55.8875	49.5484	31.4496	32.8251	90.2131	51.0742	71.4078	28.7744	52.1368	64.2566	100.684	67.4755	56.3796	60.2297	54.4478	43.3459	22.2287	74.6357	42.3192	71.4314	89.3447	54.5778	59.4294	105.947	56.2396	68.5917	106.092	63.513	24.2377	58.9723	87.0765	78.0126	65.4503	38.8896	17.6443	42.4112	105.823	73.3879	38.1992	42.7094	31.6119	37.6826	47.5592	33.7054	42.0788	65.5565	59.9038	47.7401
KIRREL2	16.7431	50.1134	29.4078	26.4938	30.5774	25.5207	31.7789	17.8926	14.9961	21.2174	25.9607	16.2722	23.6098	6.9243	28.987	10.664	45.9292	149.829	13.8949	32.6494	63.268	33.4969	18.3404	21.259	15.1586	41.0812	18.1218	40.0336	8.87584	37.0871	35.679	22.1691	44.919	17.0793	54.1749	19.5553	1.44581	47.1386	15.7598	22.7315	15.0403	14.4996	12.2145	24.0273	42.0246	33.8853	80.4652	52.6603	14.4982
HFE2	41.4544	31.4471	27.1524	38.1804	34.199	25.2139	33.8514	25.9514	34.8151	57.9952	32.3508	35.1836	31.084	45.8778	47.661	39.6181	49.8269	20.4198	43.1441	37.7324	3.64499	29.1217	47.7989	39.132	34.137	19.3599	35.4135	32.5125	21.5903	26.5771	35.5888	26.418	35.4513	44.981	17.5553	65.7638	32.7101	29.5124	51.8041	37.1619	39.3824	36.7379	38.2709	21.5662	23.5094	25.7539	32.7382	18.7249	42.4299
WDR24	112.935	66.0538	61.4003	134.213	30.2235	50.2413	39.3796	54.2146	104.363	92.204	255.408	34.0107	84.4332	99.9823	102.534	92.3185	129.687	9.55383	85.9612	112.138	47.5693	92.0025	94.8567	131.385	114.23	84.8468	86.2835	101.717	105.069	34.4873	27.7116	110.081	24.4207	97.1976	16.707	126.58	52.7806	54.8271	143.45	101.371	115.317	84.6708	74.3414	59.6725	45.8948	45.9752	163.295	48.6497	116.936
WNK2	77.4948	34.3093	67.3388	51.8414	40.7824	34.9902	42.2657	35.6221	43.4294	35.6337	39.0895	96.8654	56.809	51.8835	64.2607	50.1708	54.1961	15.917	51.0485	63.8395	41.0747	61.3358	51.8947	53.1103	50.3603	50.7558	56.8269	55.7536	24.4977	30.8492	38.0184	45.8457	30.1544	51.926	42.1771	165.91	62.5406	42.774	51.1668	45.93	37.2547	54.8315	40.5001	67.3582	31.8455	40.3465	44.4637	29.7262	53.6081
C14orf161	33.2329	37.8801	22.4839	45.3759	25.3002	39.3297	29.9467	28.6818	46.2649	33.1189	68.1884	26.009	35.6466	30.1968	41.9333	40.8682	20.3122	72.7571	39.971	39.9505	21.7013	29.385	40.7686	37.9596	27.8144	32.9366	37.8061	20.1148	10.0839	36.7365	65.3519	29.3478	46.9931	33.1857	52.6343	52.6973	14.5521	11.0164	33.198	36.5961	40.3014	37.9685	56.3868	39.5487	29.3515	19.4399	32.2067	25.024	37.6534
MMP2	30.0616	57.0164	36.0826	32.4389	87.0025	54.2292	37.5338	29.7765	32.7315	44.4074	44.7608	58.6842	59.3484	54.5361	81.0533	60.5721	53.9066	25.5952	48.4595	59.3396	53.3568	64.4203	48.4392	48.5516	51.1147	37.0419	50.2687	56.9738	43.0857	22.9802	32.5433	47.3435	47.2539	62.9023	32.0556	87.3838	15.8295	20.3387	35.6783	56.1833	46.1556	35.668	46.6265	27.0942	58.6499	43.6065	67.1198	93.1131	59.6494
C1orf150	70.4381	14.8714	16.5344	29.8985	20.5072	52.3359	88.1821	36.3506	22.0143	16.8957	28.5649	131.806	17.3421	95.0268	16.7344	11.0496	11.2576	36.5963	67.04	45.4944	23.2336	50.2571	82.2742	29.9553	57.438	59.0951	76.4465	58.2321	42.1575	32.2625	46.2069	60.5752	51.4984	0.383538	118.643	73.2938	56.9018	45.2452	9.35671	66.4608	97.4479	83.1602	51.2322	13.0405	23.1189	33.9564	17.5114	18.8097	111.598
KIAA0141	223.305	91.4041	83.3656	60.5107	58.9001	127.348	122.157	128.337	409.373	192.755	125.024	76.2276	84.2975	122.221	121.053	105.422	103.587	105.038	104.075	112.57	335.621	100.723	67.34	139.77	71.2391	150.427	86.602	109.263	82.6553	118.183	92.1297	309.987	291.908	96.9494	108.358	40.8747	50.6041	94.0036	104.69	307.169	301.089	180.063	99.5784	104.85	287.117	289.337	26.4151	74.8989	83.5166
C9orf24	67.1107	28.703	30.4884	47.0621	48.6009	55.2476	111.635	29.0714	22.6963	68.8498	47.1053	36.8897	49.0288	37.3335	51.2938	54.5257	56.3601	91.9968	42.0816	50.5578	20.5538	42.0578	74.7661	33.5742	62.5882	41.7431	54.7462	40.2314	43.3976	10.7056	44.8066	43.2534	73.071	35.4221	24.7454	59.9332	34.9903	8.96425	40.5484	39.2873	44.1645	64.2928	68.9708	37.2113	32.2117	28.7845	31.5945	32.209	61.5077
MBOAT1	42.29	131.61	24.418	26.7774	140.289	120.58	67.4131	151.622	62.8908	54.1847	74.9856	82.7455	76.175	76.2527	90.1555	84.3925	24.2485	76.2215	88.4113	107.477	117.313	95.8301	94.3029	9.97398	91.1279	65.919	79.0475	98.5578	66.42	104.659	20.7525	115.213	83.1109	98.4837	38.55	102.065	8.5155	93.5405	92.0997	93.589	124.419	44.1867	39.2266	86.6844	111.176	168.72	107.319	82.0341	61.2734
STXBP3	17.5535	91.7971	118.191	75.673	47.4453	88.1234	109.679	63.373	171.335	77.7398	56.1683	85.4562	81.0277	62.2723	83.0381	40.4694	127.216	333.524	63.5655	111.629	132.639	54.42	32.162	46.9445	36.1704	34.5547	76.1927	68.2793	119.336	203.563	398.432	60.8678	61.5644	81.2802	104.136	230.037	87.8293	91.4764	57.6973	80.6461	29.5773	81.1511	201.48	83.3498	40.492	31.0018	29.1372	96.6111	46.0212
PMPCA	1583.82	527.848	73.4906	111.213	73.7131	380.151	87.4351	326.228	173.928	158.278	82.4787	64.0386	210.896	242.521	191.651	183.983	40.1987	0.358066	159.486	207.192	179.751	31.9202	196.599	51.5594	218.327	54.6597	194.81	190.748	191.444	39.139	149.873	189.793	179.906	185.977	37.821	353.338	71.4355	206.624	165.419	170.268	167.745	256.06	34.291	65.7626	104.71	459.293	632.773	115.488	374.675
TMEM128	29.4563	36.7628	97.8183	56.0164	44.9323	39.3503	60.4755	91.6431	135.226	78.432	46.168	59.9809	62.0202	61.7674	71.9855	63.4824	83.3389	56.4272	65.041	64.8525	120.924	87.0453	46.889	24.3436	68.6872	55.7541	68.3704	75.4084	7.19255	60.4884	89.811	90.259	119.204	64.7179	47.2581	26.7695	652.319	113.002	84.9899	75.7535	88.2478	52.5429	102.164	71.5412	29.7697	35.8739	33.349	52.3332	62.1481
PSG2	44.5761	36.2256	39.3333	35.0798	52.8691	34.7853	37.4448	23.7449	16.8949	41.7331	31.7909	47.2375	30.1208	29.5149	30.2777	17.4405	47.792	73.3931	20.9642	54.8321	64.643	38.6655	30.5417	35.5753	35.0857	51.4839	25.6259	43.6593	24.9761	59.8125	87.6413	77.7891	64.8127	25.2982	57.3138	31.6586	63.1712	54.5143	45.3537	17.9982	21.4506	36.4911	32.31	47.1519	36.9694	54.2326	38.8733	31.3768	32.5801
YAF2	41.1782	41.1531	61.0552	47.43	41.1326	69.29	38.8678	55.2227	83.6637	48.528	32.9766	21.8241	38.1133	38.3062	62.7742	45.6868	39.4215	78.9254	43.6048	64.5948	28.9154	27.716	42.3405	40.6959	19.4481	21.436	43.8488	19.6471	33.8762	42.3169	23.9506	31.3342	51.1721	44.8827	156.492	70.8485	83.4205	45.3341	41.2038	69.9413	53.5548	69.516	54.3878	52.2813	51.5105	33.3055	87.2957	37.3547	42.3236
C9orf79	53.9033	44.0313	39.2809	39.084	94.2844	47.1445	39.4354	69.381	31.046	36.5649	50.5243	71.6257	47.0418	43.3368	57.9723	42.2883	80.7783	46.1982	42.6167	64.2617	24.8235	45.5428	44.0089	43.0567	43.3454	57.7202	49.59	54.715	44.6363	133.812	45.981	46.2406	26.5748	45.5992	58.8811	47.2525	63.937	20.3687	46.0482	43.5497	40.8745	27.8352	52.7769	54.7812	76.8937	56.8417	48.2474	83.2204	46.0596
C16orf57	85.1602	93.188	66.9079	175.513	131.888	80.9057	85.9375	199.546	88.0107	163.857	262.327	160.806	109.981	149.62	121.363	141.322	151.968	189.323	137.904	140.56	162.85	121.215	127.713	107.316	136.566	143.327	125.33	125.284	126.601	129.38	230.808	137.228	161.366	164.672	30.768	78.596	31.4377	230.332	126.865	165.276	143.279	95.0439	77.5306	197.042	164.436	154.044	227.038	88.5463	73.5185
YARS	256.858	120.442	158.529	602.636	145.443	178.765	154.201	266.549	239.432	155.375	211.463	108.784	121.769	187.075	195.01	177.165	136.83	154.109	179.066	123.161	222.324	173.652	172.954	252.867	115.173	243.044	165.182	106.737	130.861	146.476	127.933	143.096	207.237	212.19	360.297	234.997	1024.91	192.39	298.005	145.542	198.071	236.956	252.055	254.3	241.102	244.819	77.5072	217.454	259.519
MOSPD2	72.2157	136.197	22.4207	105.356	71.0588	52.0371	49.6776	42.334	123.176	132.274	42.9949	49.2951	67.3235	50.0027	55.7448	53.0209	38.017	33.564	39.2638	126.007	64.8015	49.9245	64.1162	69.7954	56.7742	69.7283	51.3739	63.526	50.9156	27.1636	40.3779	17.6218	62.9148	30.1595	35.0072	422.392	101.138	93.4351	67.7051	72.6946	166.331	58.5747	49.6072	48.8291	270.527	62.5733	88.1748	40.5417	62.966
CDH6	41.568	106.18	77.7957	41.4601	77.9287	52.9541	61.9444	56.218	52.948	25.7246	56.6966	57.5739	86.1122	99.6683	29.9296	84.8497	37.4297	53.8412	106.059	29.9293	57.1448	101.542	88.3663	32.1804	114.493	58.3706	69.3303	122.906	64.6835	48.7582	84.1879	108.67	105.514	110.088	25.7106	27.6267	6.8969	129.225	26.6124	90.4961	96.686	31.1969	27.9646	113.835	97.6234	38.125	69.6924	59.4282	33.6072
HSPD1	42.4609	100.171	91.5008	100	251.089	102.325	101.48	128.633	60.205	58.2358	82.6202	171.844	131.686	107.387	103.836	116.443	211.257	251.767	98.5631	88.7476	81.3351	95.4347	112.353	106.307	116.123	103.178	130.078	103.339	78.4382	57.6936	76.894	112.03	207.436	102.034	68.617	93.1518	54.4937	75.8238	110.437	97.4746	99.0779	112.081	202.853	85.8307	103.456	75.0444	141.491	215.077	82.6782
CAMK4	108.351	32.3842	26.001	88.5069	22.8864	28.3196	78.763	62.2778	78.1365	93.4411	168.566	33.8097	21.0159	25.3078	69.7236	102.981	65.0192	62.9535	99.2679	98.5813	33.6103	90.4072	32.3028	47.9895	25.3954	54.9986	13.3585	38.5164	1.21417	68.7727	129.647	114.236	145.339	7.06177	108.679	95.773	168.994	137.781	53.1305	81.2374	93.1402	97.0811	96.0521	42.634	30.4017	93.5682	21.8299	77.8701	67.4331
C10orf10	27.2478	23.9688	50.4213	30.9648	24.6132	28.3573	91.5996	23.2938	36.2074	17.734	21.2497	21.9074	16.914	13.3707	13.7871	27.8974	17.2841	44.9377	13.8494	17.6312	33.7659	17.7279	26.0122	35.099	31.8405	56.6302	18.8036	38.1125	21.9142	17.9551	245.078	22.4293	44.0752	14.4472	74.2174	76.0954	195.509	38.0209	26.0166	7.20222	26.7808	30.3398	31.3173	28.2029	12.0142	36.3181	41.2831	15.8306	17.051
LASS6	91.8788	277.765	216.891	70.3533	47.4554	57.5503	50.3121	211.339	159.296	97.5169	94.419	55.3271	64.9912	59.2718	84.3853	72.4845	93.3921	252.866	57.8488	27.7492	83.8574	58.1095	79.4116	83.9327	28.5493	89.7285	80.2966	53.5096	56.8992	76.0079	230.841	83.0159	123.836	73.5568	186.314	295.648	133.998	116.444	56.7173	58.6711	80.8562	59.3624	65.3966	88.2476	52.7601	39.0723	88.2941	58.8836	80.1616
LOC493869	30.9077	41.0835	22.6623	38.8825	20.2909	27.5013	31.0169	63.696	36.0314	35.4124	42.2297	23.5815	27.9286	34.0929	31.5531	37.9706	27.4807	28.276	26.5175	36.8441	55.5224	26.1928	29.9197	36.2145	31.8392	39.3715	29.6616	33.0168	30.2205	25.6264	43.765	42.0176	17.2088	30.8747	32.0775	27.1194	60.2839	58.0235	27.7148	38.8169	32.1504	37.7976	24.7387	45.1528	55.5073	26.5736	33.6653	31.3591	39.2608
NSUN7	50.8218	59.327	30.6852	38.8056	50.5124	39.7528	34.4252	42.0007	48.1158	97.3804	47.2884	50.0473	62.4331	66.6469	74.5554	67.2027	12.4606	20.5448	59.807	87.5998	37.7069	46.5586	65.9306	82.4523	51.4521	33.898	61.2288	54.277	29.2881	22.1485	18.3087	64.791	48.0914	68.1928	34.7258	34.0358	11.4831	27.8354	91.6553	71.5928	67.6103	49.3781	51.9481	35.6749	88.6088	48.4735	51.5125	80.9903	30.5997
EBNA1BP2	60.2036	34.5794	199.177	129.342	140.475	114.244	186.961	94.3033	289.746	218.207	137.119	26.9217	208.465	28.8445	46.8427	30.565	260.715	220.145	219.499	83.9841	92.2756	70.1936	203.871	75.4616	82.0693	182.001	221.075	78.7349	66.5348	220.705	258.861	153.045	163.915	215.509	49.6106	273.285	245.243	182.475	87.5713	223.897	225.954	106.552	208.599	162.735	94.0142	93.5534	43.9401	90.4177	381.855
ARFIP1	27.0261	15.6563	92.4103	174.514	56.6855	42.2147	36.5929	25.498	26.8939	113.361	35.0312	24.1191	9.75792	82.9436	16.5945	99.0757	67.2439	115.418	92.2729	30.6403	73.7595	87.8413	86.6092	32.5952	24.5419	39.3862	11.3905	101.892	116.488	85.2285	55.6623	81.7312	71.5598	87.4792	34.8463	37.5576	89.6058	58.3619	24.4151	73.8903	87.793	32.9854	38.8118	104.02	25.3588	24.8014	198.442	25.996	33.6885
TF	75.6547	69.3722	151.912	47.1041	77.3872	60.3641	90.0097	56.5301	174.581	56.0201	66.3094	78.1476	109.299	99.0039	108.321	103.237	120.911	38.3607	105.674	112.942	69.103	97.5061	96.3997	108.98	104.224	110.84	99.2707	89.87	56.3973	81.7598	77.8737	115.218	60.8608	103.266	96.5301	16.1826	107.545	69.4372	101.91	123.079	97.7992	77.4726	94.591	108.86	52.4623	69.5486	87.3903	68.3801	62.2361
KCNK3	95.6535	49.3026	24.4586	59.8662	46.1605	117.608	34.5376	38.9021	44.6588	37.4197	54.3536	33.1651	39.5147	28.6098	35.4539	39.6846	37.9588	49.8264	19.6084	126.612	73.8152	17.6398	37.8567	53.187	34.6873	55.2215	30.5893	27.5112	59.3425	52.3427	31.6354	20.3843	66.1534	21.9719	62.0396	87.3263	180.504	48.9595	32.7947	26.935	35.0034	29.064	46.4365	84.4997	47.6943	58.4966	24.9375	45.5639	59.8852
CASKIN2	86.4312	24.6745	73.002	15.2712	125.318	38.5068	42.0547	34.0958	36.4768	46.9652	55.324	83.6934	85.6769	89.0072	25.575	78.2212	17.1819	119.854	92.2773	29.0614	34.5116	104.07	78.7178	40.2992	98.8946	20.3653	81.2139	90.4284	18.1139	22.1643	17.563	83.6045	41.2928	79.6652	47.3891	53.0727	10.3556	61.7684	117.601	58.8065	55.7969	31.7778	52.4957	40.536	26.9447	44.5389	71.6359	72.3151	60.6448
MTA3	47.7858	69.1151	79.2025	46.0959	61.4404	49.4689	37.5529	31.0563	102.815	60.3193	101.703	23.9344	49.9577	59.9718	75.2206	56.7144	48.8059	76.0313	48.3936	48.5825	42.011	43.9635	62.3025	61.5601	49.7882	59.0927	54.2113	47.8052	71.616	6.97326	137.992	51.8858	49.3275	58.5909	76.8174	79.7698	33.2841	55.4039	73.3262	51.2556	54.2974	45.33	64.6745	77.5171	125.524	106.604	22.6817	26.3737	31.5411
BAGE	83.9178	80.4568	49.8767	42.0453	103.263	85.6632	42.9914	59.0632	28.2845	36.1089	35.7873	158.812	71.3863	65.0288	60.6857	74.726	62.3673	80.2982	55.4999	85.7521	44.9128	71.5232	71.0762	65.5698	74.4585	52.8962	68.2651	64.5525	89.1534	36.4102	6.69773	63.9673	33.4321	57.52	43.4242	69.3634	15.1839	21.7304	66.4794	55.9462	58.0184	56.7868	40.82	53.9635	65.8152	55.5784	171.031	59.7644	59.639
THAP5	46.0467	38.813	54.8949	66.7028	64.3346	40.8186	57.2482	57.2316	36.315	92.6534	71.1405	44.8308	67.733	75.4318	62.7886	63.0216	44.9769	55.0212	89.8196	26.1272	35.4455	68.3701	56.6576	41.244	59.6985	44.021	75.5524	61.2222	34.3955	59.687	191.315	48.0642	54.8798	92.7407	66.6528	18.5842	139.107	29.4314	46.8176	85.1544	76.7324	60.7659	63.803	61.2416	68.8255	36.3075	88.5813	44.9295	50.144
ELF3	51.7451	36.7412	29.9174	25.6568	48.1909	18.9323	40.4328	35.4873	34.9326	61.8675	77.3413	103.429	44.2632	39.6496	42.6312	50.8537	57.5411	27.1314	35.3961	34.1792	19.2893	34.8054	47.614	38.9725	47.2571	27.683	49.9261	31.6572	30.5973	18.2076	40.8317	39.4005	9.28323	33.6982	51.5944	1535.57	47.152	7.93946	48.1301	34.7725	34.7957	22.7407	43.0443	34.7481	24.4075	96.0115	34.3592	35.7291	61.3885
GJB2	45.9173	68.1421	26.1336	58.4183	60.7693	31.7526	43.6399	65.7281	82.0491	79.7139	51.7348	25.7293	67.5778	68.0417	61.3436	74.9464	52.9443	39.1128	54.7451	58.3228	38.939	53.5095	57.1014	22.1562	63.0753	27.485	67.7557	54.7294	30.0369	69.003	25.1042	52.3369	53.9494	52.8601	39.4036	64.6039	14.7162	42.6574	34.2577	55.4144	57.8112	75.2276	38.2481	71.1615	37.9384	48.9283	37.237	81.1269	35.5646
PRSS35	70.1064	34.8758	73.2413	36.7795	104.791	37.4177	37.6082	89.1229	46.8171	60.8294	28.0213	35.5858	62.2101	69.0401	86.1409	66.0745	87.742	9.51439	64.234	87.0354	42.7294	66.5308	73.5586	74.0506	67.941	69.5271	69.5771	66.6802	51.9536	22.6916	49.879	73.6759	34.4337	72.4672	12.5226	32.4017	55.0046	23.8996	89.8711	74.1685	75.9975	101.961	110.327	47.5099	91.6524	53.5424	46.8689	66.0792	76.1254
STRA13	477.518	112.979	346.073	121.653	86.126	244.948	163.6	256.699	143.275	245.059	447.869	189.428	283.386	211.253	247.152	224.399	203.248	228.305	165.772	391.88	164.055	296.67	222.298	261.828	244.834	191.121	277.833	280.301	128.467	138.23	32.0465	203.255	233.816	161.244	217.203	98.5919	182.662	128.114	283.869	174.219	193.537	224.91	155.826	153.804	275.503	269.935	360.107	181.016	145.942
RAB5C	220.989	93.1146	104.146	217.293	92.7451	80.8027	87.8329	186.277	180.339	189.96	223.134	114.799	196.978	67.7623	101.086	248.095	99.5445	80.2639	229.201	124.152	198.426	267.976	44.4519	123.732	254.663	302.05	226.584	247.179	104.898	148.245	49.1906	264.169	255.255	190.537	175.963	170.641	161.463	243.203	129.535	229.385	239.005	118.1	180.719	102.371	71.425	60.307	73.1331	159.597	81.2866
GPAA1	550.155	82.7164	80.7472	244.85	71.6583	170.05	91.0256	143.119	280.402	197.073	184.921	146.677	165.086	147.256	168.389	166.569	235.323	11.1708	126.527	177.241	285.558	227.007	183.169	186.361	224.586	194.035	165.415	219.37	172.588	134.932	79.7149	179.607	154.676	114.249	156.505	294.072	189.385	110.143	190.16	125.739	152.549	141.115	116.593	107.083	240.558	155.367	201.681	245.182	113.736
CLASP2	18.3869	34.6467	36.2632	47.5805	31.0709	36.5128	54.6759	38.5316	221.93	43.024	33.139	32.375	44.347	45.2285	51.9358	29.5241	50.498	32.9628	53.0474	73.1332	39.1213	57.2301	43.1431	17.8778	40.1035	40.5691	48.4829	41.4515	44.7651	18.0138	219.094	28.9554	35.1414	56.1145	24.7127	192.947	75.0032	41.8273	41.284	63.0051	62.5346	43.0995	94.4003	44.2061	26.8753	18.7262	26.6157	38.6338	42.3579
KRT24	89.322	37.8022	20.1145	17.0124	21.1845	28.2772	29.2708	23.1331	28.5889	32.8575	102.649	74.8529	8.7903	18.099	31.6886	10.582	47.5649	29.5325	21.4492	48.1423	36.5922	56.9103	16.2877	29.4962	52.8355	30.2637	45.5014	8.03763	16.4533	46.8295	81.8644	61.8001	62.9933	23.1392	46.655	85.1214	15.0117	62.1367	24.97	14.0994	36.2889	50.3682	25.5935	55.1397	30.9384	38.6014	27.1297	15.932	32.2599
SYT2	60.021	45.9531	36.4457	26.7565	53.8839	61.1199	89.9492	23.3523	35.2891	28.4094	45.246	86.4167	35.7605	28.3012	49.1805	33.0345	44.6846	16.2384	30.6327	58.1657	71.9659	35.4944	35.319	44.3584	32.3639	102.126	31.2216	29.8445	65.139	75.0076	26.363	33.6239	66.7604	32.3441	123.275	82.0513	82.1014	110.78	36.7219	34.2937	32.2299	44.1507	36.248	30.0835	49.2912	30.3668	78.9085	38.7558	70.5689
OR12D2	73.7202	44.427	52.0784	29.8621	87.7032	54.0319	25.2066	61.4592	32.8206	43.9288	28.5992	129.787	58.3649	86.6555	29.6375	57.3595	15.5223	24.4922	64.3222	37.6755	39.6225	42.4327	62.3961	23.0261	68.9727	51.1571	60.1788	49.0195	30.199	67.1969	46.7808	68.8418	72.9764	13.9343	74.5643	93.0194	112.062	54.9385	6.89156	50.6135	61.5175	67.5548	69.3352	24.3254	43.9455	85.5367	84.441	33.7121	39.8675
RRM1	196.061	706.396	126.218	199.278	111.4	95.5245	307.344	225.284	243.965	56.8102	470.606	236.024	261.77	272.573	198.235	299.598	400.366	58.9669	209.654	257.145	17.4749	253.833	313.094	265.461	317.234	151.708	253.686	242.142	22.0962	99.281	51.6026	225.3	152.62	188.765	78.6389	151.577	152.433	184.884	314.388	202.489	198.151	203.469	423.578	274.009	75.6721	129.836	35.3586	269.949	365.727
ZMIZ1	186.38	129.593	205.699	107.708	150.198	123.487	164.965	187.54	579.294	307.057	97.6217	232.09	190.326	199.04	266.097	226.818	230.16	395.248	243.421	203.985	103.979	213.647	251.964	231.231	188.801	170.537	202.227	198.602	142.072	76.2207	133.266	240.117	97.4069	249.817	47.3807	183.168	448.798	97.4094	248.791	229.67	253.686	124.448	78.2791	228.977	215.757	99.042	576.696	87.7652	117.441
PRKCA	90.9435	144.769	77.1376	95.4318	67.831	70.7307	127.895	84.7399	128.386	101.862	182.968	85.5327	93.913	92.9437	104.717	79.6483	133.571	121.85	101.032	77.0347	93.4142	97.1487	91.426	108.709	82.7561	188.031	86.6315	111.966	79.9696	108.045	63.3829	110.003	100.487	98.501	65.2813	82.4657	120.649	100.875	126.133	85.2326	83.8816	113.88	123.592	75.7217	95.6042	131.006	150.857	108.792	59.4146
U2AF1	81.1894	87.6695	231.338	119.359	62.8051	115.564	131.882	183.111	165.455	179.189	102.965	82.6861	135.175	126.098	134.716	125.236	158.15	176.386	97.5939	142.635	243.695	93.8414	120.432	109.799	134.191	187.997	127.805	126.85	175.076	143.81	97.8098	62.6898	170.12	109.718	128.22	117.644	166.11	184.145	178.829	120.115	123.838	170.738	136.87	125.017	164.562	136.179	50.0604	136.307	99.6369
SULT1C4	81.105	109.94	59.0579	61.4567	69.5762	39.581	35.2346	199.594	64.4073	37.5641	46.8579	45.279	90.8138	69.7142	60.0293	75.7666	125.146	9.65389	61.8465	86.8542	69.9515	90.0965	85.0579	95.9737	123.995	76.2495	76.9604	101.012	45.0635	29.8361	24.563	93.7096	64.6985	61.8335	27.2814	66.4576	7.80346	46.1235	120.371	56.7804	56.8431	40.8258	37.7903	40.7324	96.0463	67.319	73.2679	63.5796	129.4
CCDC88B	217.326	61.491	75.3139	47.5166	49.8463	98.5823	28.8389	72.8674	123.907	121.004	99.3278	150.652	109.532	112.825	64.7656	126.617	54.4216	108.951	48.8732	94.0482	110.034	70.2881	37.1625	63.1099	59.2164	98.7095	62.3719	48.8407	96.2491	71.429	135.455	64.2715	71.7234	69.0437	200.424	162.074	66.9251	61.1405	58.7906	61.4658	142.951	110.553	49.4889	108.105	179.692	113.809	58.0616	106.559	90.8348
MTHFS	383.568	207.482	103.27	263.953	45.2377	44.9945	96.0549	100.623	256.033	252.263	291.213	50.0407	188.986	149.97	188.381	185.587	75.2197	18.8693	132.319	255.451	44.2382	228.65	159.593	202.554	230.69	59.7177	202.196	193.125	91.3007	99.6617	87.9241	204.956	123.498	131.563	30.5641	70.5837	71.2207	138.652	186.757	147.391	152.427	303.535	128.045	229.125	335.713	187.173	71.6405	92.0058	147.217
MCART1	141.607	93.1913	81.7238	107.875	73.2384	134.849	114.559	155.591	161.411	93.9989	142.767	143.393	113.523	87.7156	100.488	97.2903	96.3511	642.535	103.285	88.1483	96.4513	108.8	98.6518	94.4954	102.656	97.2028	112.849	86.5632	168.397	183.734	41.6489	90.3349	42.206	105.518	136.449	420.457	139.291	60.5219	84.3763	118.006	77.8768	206.047	66.5778	84.4708	204.719	136.986	125.283	79.1583	169.086
EPX	68.0523	22.1773	45.5058	80.087	84.8803	144.025	52.3401	19.1045	50.6471	46.5075	46.1402	32.3429	52.6186	74.7195	103.403	74.1636	14.2528	22.8606	81.3153	118.012	10.8414	112.16	104.058	72.0595	47.3295	74.9821	60.6128	69.8259	43.4679	12.4584	57.3513	64.1876	18.4097	90.0662	33.9257	66.982	91.692	14.7843	42.6935	118.101	70.6878	40.6055	100.612	59.8771	28.8401	21.967	21.4832	43.2209	53.9002
ARPP-19	75.9931	161.872	160.43	326.448	82.2145	144.793	160.334	135.68	215.73	205.251	215.493	64.9194	170.797	166.996	174.976	159.566	320.66	264.265	176.059	138.656	60.8083	142.511	151.581	81.0675	107.613	74.8118	151.299	150.545	125.143	162.978	208.332	126.026	207.023	187.306	91.07	331.698	44.5991	142.988	238.397	175.232	169.89	119.287	221.647	221.035	156.361	132.684	53.5677	146.645	337.125
OAZ1	6820.06	3377.98	5356.78	1952.56	4040.06	3138.45	3016.45	3231.96	4856.56	6248.12	1730.31	3548.2	3395.34	2843.98	3069.2	3294.38	4321.79	1911.82	3570.69	6095.46	1973.43	4707.83	3256.7	2666.03	3621.25	3279.61	3513.57	3525.56	6610.32	2532.83	1613.14	2417.32	2014.28	2194.09	2658.21	20959.5	1543.91	984.364	3522.34	2463.9	3881.57	2487.04	2295.19	2809.67	6313.97	3558.26	4971.46	1465.76	2861.61
FANK1	54.3776	43.5883	44.0423	45.4388	87.5572	42.8855	55.4356	60.0334	25.9483	42.5728	45.5128	85.6134	48.4541	56.5347	52.7988	69.5336	70.2354	43.7799	63.3141	67.6726	35.1576	63.8787	54.9845	50.3499	53.3798	40.9179	52.9985	65.3689	23.3213	29.688	53.5627	30.9896	48.8286	41.8277	31.4578	68.266	46.4825	35.1879	64.3622	98.827	77.671	46.7435	86.0546	45.9958	45.5653	36.6781	53.4419	32.7367	53.3648
LAMA5	214.49	19.1728	35.818	37.1672	22.3572	97.5466	35.3787	146.736	130.869	107.135	72.4804	34.3615	61.0889	66.8291	64.5348	64.4597	40.7167	96.5306	58.5265	45.854	6.83393	35.3128	61.2624	82.6303	65.0391	88.3675	63.6113	48.1049	81.8853	5.70365	110.28	66.5607	74.4485	63.1742	39.9074	93.7851	88.9732	85.0892	98.3064	57.8815	65.0087	103.473	37.5777	68.934	90.2084	66.7373	23.7803	28.4006	355.974
POU6F2	37.0812	25.417	28.6252	26.2817	21.89	28.3325	26.3526	32.8295	64.3837	45.3401	48.4851	26.2631	46.1954	49.3949	38.4449	42.5748	39.2353	38.5814	37.3844	33.0802	39.3449	41.4382	40.9827	7.4442	40.6911	28.4687	42.3175	35.0591	23.6466	10.0146	27.8572	29.3713	37.7321	42.657	16.2362	51.3734	16.0624	36.0789	40.6742	30.0753	35.4925	20.5357	28.2708	50.3573	78.3459	30.7346	45.2681	31.1141	45.5464
TMEM165	48.0074	98.4819	81.1039	101.662	32.3394	63.8643	124.06	77.3943	149.663	88.4468	48.9347	54.2699	86.2435	70.8158	83.041	79.7718	38.2122	64.6835	71.1694	107.109	51.7966	76.7564	73.528	48.3659	91.0515	129.645	81.8813	91.8033	130.769	35.1225	102.904	74.9036	20.3735	70.3628	145.704	231.11	38.5868	23.5781	84.131	72.0618	81.7121	103.538	87.7322	80.143	52.2292	36.6219	25.147	62.8253	79.5207
POLE2	57.647	71.4939	12.1998	45.2484	47.5164	16.8982	150.99	27.8495	117.414	85.8957	25.1973	26.9714	67.2676	70.981	7.06994	6.99876	17.4518	130.893	58.2542	30.444	32.8957	82.1621	98.9819	35.9546	9.96299	54.0521	58.6606	87.2246	30.4754	33.9549	34.3103	94.6443	83.2061	1.90949	86.8215	112.582	46.8142	37.3815	66.1643	12.6414	18.5026	34.2607	27.9847	29.4539	113.627	76.0731	50.1429	29.3752	146.104
MTG1	57.3426	34.2855	90.8676	42.8644	34.282	56.8167	51.5094	62.7124	206.981	98.2982	57.7688	62.6472	70.8726	74.4325	86.5247	71.3497	43.3984	78.481	81.8459	138.465	9.24712	79.0062	69.9897	79.4048	81.686	43.6111	76.3697	85.9977	31.6304	56.6719	101.11	72.9164	74.0339	76.8877	83.6118	37.685	129.527	34.17	61.4007	64.4901	75.5125	93.8293	160.862	80.4372	32.8164	46.047	39.9385	69.2966	72.8535
CCDC113	58.5718	62.4569	28.5142	18.9834	47.368	46.6674	74.6916	58.2731	33.0289	22.8361	114.853	64.6041	72.882	89.103	31.635	77.8037	130.941	23.2783	88.2257	35.1885	100.57	99.4053	72.3112	39.8585	93.6814	169.717	14.9246	116.496	35.8643	62.6734	35.6092	88.5571	81.5231	20.161	9.02865	11.4747	27.2988	116.551	144.729	25.4767	72.3418	38.4106	17.3697	30.7652	51.3685	48.3433	66.566	191.712	56.8897
L3MBTL4	63.277	44.2279	55.4363	40.3239	47.6567	93.307	66.2554	124.161	41.2807	31.3935	88.6774	74.704	90.555	81.7554	95.9948	102.701	105.188	65.2646	69.079	90.9957	70.9147	117.159	84.2279	73.4306	95.132	111.058	95.0939	96.9203	130.843	50.2615	68.8101	111.076	19.986	75.932	23.0588	2.86271	15.4691	27.4739	62.2549	75.1468	106.484	56.4786	68.7035	71.9298	52.9916	50.2101	117.692	61.3231	53.8628
TSR1	35.5182	76.6466	41.6335	44.6714	31.3343	99.8403	118.634	60.8131	147.216	63.0747	87.4626	45.8655	23.3123	85.2192	120.22	31.9848	112.149	104.597	19.9071	169.398	89.881	47.0569	18.9801	120.329	37.1418	73.6788	31.5799	126.462	163.984	20.4155	54.8169	76.9062	10.2402	93.7575	53.6566	102.284	97.6294	99.2729	133.533	99.3041	77.5042	86.9735	59.0264	87.9638	102.506	64.6522	32.3741	118.769	37.1039
PNLIPRP1	83.5507	14.4926	61.5371	23.3903	161.612	40.4352	28.1787	95.5368	50.703	105.433	31.4774	109.775	194.66	247.575	42.688	285.525	244.3	15.7331	303.578	58.6036	78.4327	47.5018	24.9409	307.881	156.321	35.0633	207.911	31.0834	36.043	14.4808	15.4941	44.8153	30.0704	280.954	31.0614	7.84875	48.9027	2.47836	35.4209	240.8	41.9731	376.763	70.2063	47.505	34.8694	29.4068	40.0132	15.2012	31.2329
SP5	85.3395	34.3303	31.4282	41.2708	222.668	72.5365	38.6107	50.218	57.5083	64.3454	37.8157	47.2449	42.667	220.137	13.797	59.0514	29.5682	233.169	49.2594	19.1514	113.186	74.8252	73.9739	12.6154	84.8819	48.1344	70.995	81.0526	4.02205	81.8118	150.355	87.3411	129.301	37.5671	91.2712	128.274	124.088	27.2245	56.7295	42.3392	69.4387	65.3359	71.6279	30.6186	26.6486	21.7103	56.8664	38.7517	74.7951
CACNG8	52.3294	32.3791	37.6887	30.9777	56.3344	39.3998	34.9351	36.6971	39.2672	36.8291	35.8853	84.879	36.2069	51.7792	54.8155	43.6031	40.1482	35.9921	42.7179	56.6326	30.4342	32.5939	44.7424	47.8562	28.7599	38.773	38.522	30.1301	59.6108	28.4975	17.4641	44.0819	41.8616	47.1557	61.4111	39.7606	22.6769	38.7179	44.2821	42.872	44.0517	32.8784	41.0697	35.9058	76.0224	43.2452	48.7438	45.8546	56.0895
RAG1AP1	209.45	96.6703	152.823	38.1596	71.5608	118.449	78.7649	42.2072	80.0353	58.1132	61.7	73.642	40.8594	27.9927	80.7044	58.7768	103.985	281.288	8.06273	118.735	126.182	66.6344	72.172	58.5668	69.1456	90.6958	62.0751	62.2042	153.869	65.4059	209.958	72.9439	22.3311	44.9881	136.142	196.367	36.1902	65.9526	52.6814	114.22	39.0605	42.9411	118.838	84.7168	97.4443	232.106	84.7184	89.4377	46.1974
LOC153222	101.821	586.846	86.9049	133.438	92.0787	192.731	346.631	141.101	437.667	268.135	100.387	166.658	187.343	190.868	206.938	211.627	194.715	265.508	179.377	75.7024	149.245	161.671	208.506	23.4829	205.372	29.5485	228.796	217.069	237.285	215.557	51.3512	169.874	136.42	185.763	137.665	163.298	308.633	148.153	189.282	160.823	182.482	307.651	103.753	307.225	145.11	198.199	48.4655	282.72	213.823
DDX6	55.5344	113.265	57.3632	114.424	37.0614	70.9457	57.9162	202.491	152.294	102.229	56.7447	29.3587	82.5187	91.7006	85.5584	94.9115	89.8778	14.344	83.3089	98.2878	65.1017	86.4753	98.6874	74.877	77.6143	106.6	78.0385	74.479	102.853	104.03	18.5349	88.5883	101.58	82.8346	18.236	73.8407	102.498	98.4685	87.085	95.8069	90.9097	57.4342	50.1325	55.3561	66.1067	111.275	87.666	134.984	75.7766
RPS13	13885.3	3792.52	7022.8	9370.98	3988.14	2955.74	3572.1	1288.42	2955.99	7103.58	13572.5	3243.19	10072.3	8685.46	9638.86	8666.45	4385.77	2186.73	5045.12	4167.4	4318.63	4723.11	5354.8	9407.79	5111.41	2498.71	9279.02	4592.76	3566.01	1409.25	2361.15	9928.48	1182.64	8785.97	830.533	1732.37	2929.22	1090.28	10132	5283.3	8982.05	3282.44	10491.9	6741.51	1735.5	4477.68	3408.56	2731.42	4915.25
STX6	86.7068	428.787	152.345	116.66	48.319	22.7993	77.3155	104.777	152.12	133.769	109.645	38.95	108.24	98.2807	111.466	95.6328	95.0958	55.408	113.109	154.153	81.1833	88.1786	119.861	92.2187	105.972	76.7333	112.983	94.734	46.1871	100.19	92.0703	103.858	42.4556	103.928	138.742	35.6778	27.2086	41.9343	87.631	129.874	95.9708	51.2032	106.411	169.936	25.6421	104.862	40.1731	87.7819	80.8114
CLN5	313.892	603.812	196.4	80.1	29.8773	34.2807	146.325	63.0101	470.283	351.151	581.388	35.2606	236.421	235.665	332.804	266.201	101.255	28.387	239.635	41.4455	343.571	60.109	263.74	350.62	358.362	91.878	255.325	302.113	29.3112	161.778	13.2018	336.936	223.872	232.642	153.541	7.1432	32.4592	251.498	365.489	31.6681	308.593	107.772	305.039	127.177	28.5961	26.6535	30.6902	51.6213	116.477
FLJ20674	48.0395	103.422	62.989	59.3402	78.973	98.0091	21.8081	51.455	51.4029	76.5053	34.9642	58.4988	96.5368	86.2697	54.1017	85.0475	62.7869	9.75248	70.1298	58.1452	89.3268	75.2665	81.7221	17.638	92.0332	29.8141	90.5279	80.8946	71.4646	74.3298	17.1852	26.3928	93.0985	82.1842	17.2964	61.3336	16.9091	81.6139	68.6845	70.2662	67.0576	49.7109	26.9062	84.2218	212.07	84.9057	72.3102	65.458	66.066
IL18	483.882	301.932	375.436	627.424	278.811	490.823	477.102	708.006	704.524	503.401	609.822	362.633	456.547	360.648	433.518	575.587	491.786	264.928	413.047	316.23	577.265	579.133	358.337	591.014	393.253	483.127	436.273	539.298	578.574	391.211	307.818	404.591	537.839	438.917	664.008	340.567	467.525	780.749	374.5	399.183	422.836	700.952	320.337	450.156	697.995	543.651	504.666	436.76	710.826
COMMD4	95.1492	49.1441	106.278	58.8587	129.218	124.715	50.0658	94.6515	49.1612	96.4901	160.113	54.4976	96.8807	90.7503	180.336	105.572	153.463	145.77	72.4093	83.2285	110.316	73.7065	125.166	143.917	97.4022	99.762	116.974	166.893	26.9119	135.441	91.8218	53.1393	35.3119	107.337	171.317	5.40497	84.1896	44.0419	109.013	71.5278	111.944	94.9125	85.1212	88.9939	64.2387	50.6956	240.623	45.8063	61.0957
CD44	132.676	219.925	105.223	393.66	159.558	180.988	201.588	224.246	482.783	236.331	387.334	122.973	168.761	170.751	194.075	161.695	212.541	441.041	161.571	427.853	189.202	155.057	207.531	170.308	203.886	254.833	193.085	170.153	256.518	355.48	368.572	211.249	324.364	203.581	221.95	461.91	238.516	213.32	168.762	141.385	133.727	233.787	397.018	143.194	154.896	161.437	161.925	484.776	165.861
ZNF467	40.1786	364.054	117.053	114.486	35.171	9.05653	18.6024	631.31	99.1036	479.011	1092.73	39.0174	26.8727	31.9059	27.1024	18.3403	2287.63	81.4279	29.7533	32.5626	36.5679	31.6633	157.252	50.0456	21.5079	90.0092	16.31	169.516	1923.9	2456.44	33.9998	17.717	84.6215	33.8343	1597.01	34.9129	26.6471	204.395	20.6603	45.602	147.261	23.185	16.7031	132.781	73.4557	76.1028	2497.97	59.4549	14.2435
CD40	156.413	50.656	45.5618	42.2869	50.4481	73.6309	69.4451	88.904	56.7851	104.797	55.01	85.6754	68.6717	67.5249	76.1454	68.2242	86.8806	95.0622	63.1986	89.2733	51.3188	67.9181	67.6276	64.7349	76.8821	62.7668	65.2784	77.5181	40.8763	43.0704	41.5115	79.3555	51.8997	68.3528	98.8586	39.5033	86.6136	57.0909	95.905	71.5996	76.628	66.4752	88.43	55.9675	94.6055	70.1117	50.3518	65.597	95.7674
GARNL3	38.6517	43.5351	23.5701	37.58	35.2826	42.4686	25.6103	32.6379	88.0009	24.368	47.01	33.7835	45.7706	31.2664	32.0558	36.1429	20.1228	99.7967	40.3089	44.3007	39.1836	33.0836	34.5536	23.8179	34.1507	24.9636	42.6561	32.2516	49.4556	43.7187	34.0405	38.8209	56.3068	30.1513	25.3842	17.8965	65.4383	47.7535	15.4633	50.6646	47.4698	27.855	33.1098	33.1721	24.6697	28.3597	50.3907	68.3044	46.701
SCUBE2	51.1855	52.3714	47.3039	36.6658	89.8234	46.2071	93.3822	62.4518	46.7192	29.6229	60.4626	59.1247	82.4271	72.1788	82.8229	83.5708	43.5316	16.2157	75.3523	68.9851	19.6915	75.4425	80.9086	94.7242	91.7211	37.8968	78.6657	98.2821	66.067	11.7536	33.5774	70.7717	32.572	73.6036	55.2067	23.9125	26.0169	110.531	117.372	78.4537	74.5593	75.1718	37.3337	115.018	53.3175	47.5512	68.2911	67.7261	47.972
CIDEC	29.2755	18.1141	50.7716	47.9278	30.2103	24.2558	27.4835	41.5933	16.3737	30.7296	51.5212	78.6761	8.86075	9.98558	24.3942	18.3319	29.1134	95.7364	66.3964	89.7593	84.7805	44.2735	18.4369	34.2893	3.54913	70.8665	18.5995	22.2365	51.1854	32.0183	162.499	33.1874	52.3988	27.3511	81.9136	105.162	67.4654	50.3731	21.4774	22.8716	77.5975	52.7725	90.5139	36.8328	17.2568	22.059	18.3767	28.3775	34.4925
PTPRG	41.0563	21.1656	40.8825	21.577	44.3022	92.5873	24.667	20.7907	17.9127	17.9914	61.2361	43.8065	38.4201	21.1636	29.3568	42.4959	10.1802	51.1343	14.0634	93.9903	28.0164	29.6582	31.036	19.184	14.2143	38.5393	47.5631	40.8699	24.2696	11.1992	27.5841	23.2415	22.032	17.2878	63.5438	57.2258	81.7124	12.7986	48.1857	41.5797	39.8376	34.6166	40.6096	26.3465	232.12	26.9452	17.5251	26.7703	25.4871
DTL	50.602	58.7913	45.9546	48.5252	46.7695	39.64	32.5682	64.7907	48.368	52.3841	44.7036	32.771	48.8415	44.654	51.1746	53.1122	47.3295	47.5049	49.1726	43.9228	50.1122	48.9316	48.7509	38.3116	48.119	42.1129	48.0765	45.5093	42.2341	34.3205	40.9889	50.2087	44.789	44.16	35.1121	51.099	33.4044	50.2808	34.4169	52.5873	55.5754	63.8392	51.6806	41.5006	58.0906	49.9162	41.7827	46.2165	36.3108
TBC1D14	389.28	195.905	363.469	428.159	130.058	217.634	266.808	337.353	478.113	554.267	344.728	112.785	449.487	325.491	518.707	357.985	178.905	224.284	351.078	488.11	174.759	464.945	490.408	388.436	272.357	112.948	423.737	345.336	188.185	105.799	300.869	356.216	186.391	378.361	129.99	309.883	280.941	124.259	317.544	401.542	360.43	212.043	274.89	296.817	95.0494	281.138	864.306	369.01	265.55
APOD	24.6403	14.5811	43.8658	55.5633	22.3895	19.6484	36.6034	25.3349	42.8074	51.2767	31.1223	38.9165	58.8297	55.9964	40.3976	61.3565	48.6398	38.224	56.91	37.0883	48.0664	4.16944	61.5305	12.7112	47.7635	60.9767	51.3147	54.2284	23.8512	27.9271	50.4782	48.2364	49.8475	11.4025	3.46859	26.3916	63.8348	43.8313	7.63955	60.42	56.5576	27.1041	29.7625	28.7827	24.6749	26.834	27.1605	31.7847	837.089
DYNC1H1	652.125	287.509	90.1109	386.039	38.1695	152.147	138.77	246.677	340.904	163.048	101.213	72.3229	266.197	216.866	284.968	232.438	14.0901	113.762	237.539	224.055	65.2885	265.925	203.031	264.258	218.989	103.342	242.394	228.88	29.9379	83.9865	129.8	194.572	71.1743	228.754	39.5426	89.7272	96.589	113.78	259.247	195.295	201.267	207.324	118.393	158.751	151.469	85.2389	29.3129	245.463	86.3682
ZFYVE19	164.061	66.4302	108.428	219.821	52.5104	56.9717	80.6264	159.532	111.862	115.014	149.713	84.697	109.774	161.842	172.489	150.768	76.3955	146.466	145.768	156.678	110.836	103.567	136.84	208.392	120.195	37.738	121.192	120.878	32.7503	38.637	44.0208	123.956	97.1371	148.083	50.2547	63.305	117.768	78.0065	218.972	131.289	150.042	138.618	111.042	199.796	96.2104	192.848	39.5796	97.073	171.95
TSNARE1	96.3877	42.7767	36.3331	22.5314	30.075	27.5204	30.8412	94.157	32.1593	49.7584	122.327	44.6566	27.3723	22.9132	28.6553	36.0304	45.5101	21.9527	86.4437	20.5932	82.6808	66.0992	77.0796	35.5524	59.0271	47.6075	31.8513	31.4198	30.1851	62.372	11.6176	81.1845	25.9561	63.9139	34.6115	60.0205	49.5606	79.9788	35.2274	53.3738	72.9702	44.2691	36.612	28.8591	58.7068	54.1033	46.0595	30.8619	44.052
LYN	466.071	420.197	736.379	356.682	553.477	852.299	1065.09	1144.84	1018.31	1281.14	1507.21	498.456	1058.32	1070.59	884.227	894.459	667.15	762.002	1103.05	1036.91	685.568	732.631	878.865	855.249	815.179	806.246	1156.25	1010.09	1094.27	361.683	1533.78	777.285	791.445	1148.58	503.236	408.593	884.897	351.312	899.809	1087.11	872.104	1174.62	485.065	1195.52	821.303	738.094	308.155	627.16	921.793
RHOA	238.434	545.457	1032.04	854.091	1005.8	514.774	494.042	1355.71	791.832	1479.24	2094.36	669.936	644.061	632.541	809.366	766.947	603.734	981.346	848.015	469.049	1080.44	601.185	710.6	1035.76	934.394	815.566	651.223	856.568	4412.12	857.401	902.465	1326.28	1046.83	740.523	1068.71	730.999	1213.4	1082.92	1043.84	729.756	777.282	485.513	1652.48	923.688	442.268	496.505	1251.74	789.563	672.35
GLCCI1	72.341	92.3936	68.3975	107.484	38.5955	91.4372	51.0147	49.3074	324.548	165.613	61.8401	34.4457	74.9255	70.1091	87.2176	65.9374	87.0293	100.149	60.2183	97.0648	534.221	86.5204	64.9807	101.56	56.9946	145.602	68.0837	101.653	72.306	76.313	34.7197	83.1277	276.993	76.0897	170.774	39.0263	13.2944	603.798	90.5974	69.05	31.9833	50.3774	80.751	83.4321	76.1223	148.414	88.5075	138.75	53.6928
SMAP1L	732.795	64.4465	1400.21	477.388	447.796	522.197	1321.87	998.477	657.959	1243.88	412.51	414.366	1817.06	1294.46	1526.21	1464.03	957.281	482.945	1255.67	1219.53	96.0804	325.045	184.65	1450.8	1421	179.523	1680.59	1358.36	1356.42	118.843	295.612	1223.1	440.434	344.081	639.925	234.141	302.881	51.7866	1570.5	1215.24	1318.75	326.055	1801.8	1210.32	232.776	375.42	1276.58	1784.65	1026.1
HDDC3	709.3	210.412	326.845	52.3281	60.64	133.597	88.3865	87.7937	142.909	145.48	412.831	85.1425	157.175	176.186	192.813	154.493	52.1556	154.73	177.503	205.061	60.1772	161.543	165.051	173.778	178.6	97.5612	145.377	174.725	87.9366	84.0235	84.0291	141.064	90.5105	183.387	84.1525	74.6222	142.339	11.8882	209.479	145.84	135.284	132.312	180.415	200.017	38.7631	44.76	265.903	130.261	148.67
CHD6	59.8215	39.1138	49.13	79.0725	42.5655	49.5214	91.7628	56.0607	129.513	74.5493	43.3075	37.0787	61.0206	66.7304	58.1121	59.3321	88.1742	84.8149	58.1647	51.4513	53.4166	51.3099	65.2397	73.9011	78.6514	74.9913	62.2592	64.0469	62.3774	51.9166	13.9215	55.8054	37.8433	60.0363	54.9061	152.455	86.1249	65.7847	89.3956	55.5181	57.5731	41.2095	80.0111	36.2794	97.4013	42.9364	80.7252	42.4717	77.2207
FASLG	68.2235	74.2482	42.003	94.174	37.9192	40.9876	50.1003	49.0429	132.102	60.715	43.7869	32.9605	51.0889	52.661	70.2333	58.2138	54.4543	70.5106	32.2926	75.3102	48.2342	78.0617	58.7467	54.3364	33.8046	42.305	53.158	69.6687	35.6108	39.6003	71.723	52.0658	52.0644	35.7396	53.1435	128.249	50.916	76.4249	73.662	32.7529	57.5103	41.7	52.0741	66.854	36.6958	43.8156	33.0771	66.5189	48.7709
KRT12	33.1616	40.6274	18.2114	39.19	36.8011	30.369	24.6142	31.2309	58.6241	22.673	34.3232	23.3707	30.4354	27.9411	27.5854	39.0708	15.7609	48.2135	18.4764	41.5824	48.3009	28.0926	42.8669	27.1556	41.3604	7.71047	35.0234	29.773	16.6021	25.0941	24.2374	35.2929	13.7086	22.6693	29.0926	176.395	26.217	63.5872	34.443	32.9386	29.9659	28.9402	30.1637	19.8953	45.2906	45.6644	65.0911	44.0308	26.9939
ASH1L	104.082	161.51	78.8487	74.2623	310.583	47.8149	231.448	89.0733	37.814	95.5762	115.071	99.9601	75.9821	76.6948	100.758	69.2205	333.069	42.7358	66.8754	62.6365	225.802	68.9225	88.7816	259.022	67.3913	133.896	73.7337	92.0014	160.264	129.293	61.7593	90.9577	188.62	77.5077	193.619	27.3175	55.7547	89.1334	101.838	66.0975	38.0723	62.272	92.0841	115.931	84.9254	220.005	122.421	165.341	97.906
PDE4B	65.6229	101.83	107.194	52.189	108.263	269.012	154.579	107.204	163.417	53.7526	24.8567	36.2956	50.1207	55.8331	74.6882	43.8363	60.9443	153.434	50.6047	86.0686	43.0063	37.8633	50.1867	60.5227	66.8008	79.6697	69.6614	66.0808	55.9306	159.981	352.065	96.7989	89.0552	50.3318	73.5155	793.016	37.8943	82.744	56.9065	64.7369	71.6479	101.29	136.377	49.0539	118.024	41.191	44.8637	185.508	83.5196
HIP2	82.5991	57.4571	179.916	113.954	123.296	49.9094	93.7765	124.043	308.223	168.603	81.6353	75.3237	82.1765	93.7984	100.677	197.46	223.253	116.026	162.755	74.4122	52.3093	204.525	190.656	209.608	221.526	77.2648	198.979	201.226	31.4871	76.0704	229.923	171.484	110.497	66.033	171.171	69.5472	167.292	41.5783	226.356	118.546	170.751	120.962	306.903	76.0875	58.7184	151.679	76.4753	75.4611	182.437
DECR2	65.7347	84.5003	46.6428	244.322	23.7046	42.9279	33.487	98.5912	176.686	215.326	165.777	36.2143	104.708	126.42	180.577	138.868	95.1094	22.0915	180.576	141.501	41.4247	125.491	153.596	175.399	83.4145	179.728	103.814	129.815	34.9585	23.3817	80.0707	128.852	13.7096	144.997	41.4843	66.0803	14.5688	17.7164	183.751	127.263	119.562	88.3264	162.678	76.138	45.7103	39.8003	35.4971	61.3247	50.1834
AASDH	143.733	332.21	91.155	112.342	74.2599	69.5557	110.047	79.4926	267.528	171.825	67.9304	60.6688	114.109	134.071	141.428	120.887	119.825	127.362	129.024	115.842	153.851	93.384	120.389	66.338	96.7816	73.07	108.665	122.744	101.634	84.4522	66.2942	115.828	117.162	151.321	25.4835	156.316	72.7784	134.478	128.818	105.334	123.314	80.6249	167.112	128.626	58.6997	63.2116	71.2847	125.817	103.859
CD1E	43.9509	44.1474	47.7606	22.6744	98.8966	75.088	36.8186	45.1951	24.2008	25.4164	64.2941	103.024	36.252	26.4346	49.4031	43.4341	55.2756	124.176	48.6528	17.0372	38.5314	44.747	39.8969	31.3553	33.478	37.0498	37.0116	34.9963	72.9743	19.9535	117.181	23.0896	45.1231	15.8159	73.4087	263.281	91.6232	24.0156	35.685	56.6547	36.5841	62.7992	42.4938	44.03	32.8264	27.828	32.6449	33.469	34.4749
FOXK2	38.8072	14.2649	60.9354	31.2406	30.0688	33.7242	32.8654	49.6443	35.5575	20.2358	38.562	33.1687	34.4107	19.5712	24.4786	11.0655	30.181	37.4006	34.9505	19.7684	57.5336	33.26	35.3351	22.7593	38.0571	52.6582	28.7687	49.8217	20.9254	41.4615	85.5792	36.349	57.39	13.6666	46.0158	52.9371	91.9172	46.2298	34.3497	25.7659	43.6478	26.4887	61.2206	27.8157	27.173	17.4898	26.075	37.7882	27.7181
ABHD13	63.1699	65.4509	71.778	56.6725	171.764	68.7653	97.2457	67.1759	61.1079	64.7512	58.159	99.0892	83.7518	62.3585	118.695	83.5833	45.3394	129.197	99.3096	120.762	58.7109	90.5455	85.1183	86.0135	77.6038	89.4165	79.2732	86.3854	37.099	61.1268	41.0597	87.1311	47.0294	94.8679	67.4239	40.1752	104.791	59.3282	84.26	97.2496	85.3314	58.2622	103.325	96.7898	94.3653	80.3212	57.1911	88.6826	69.4966
TTLL3	32.368	32.01	35.409	31.774	92.5546	37.4834	27.2274	39.9783	46.7408	116.56	67.5454	38.5266	38.232	32.2185	48.7092	41.537	38.623	189.283	37.4753	58.7505	29.2697	39.1016	48.7032	38.2045	35.5133	35.2818	32.8094	44.7667	47.1726	22.7933	242.973	45.1958	37.5343	39.1661	61.5814	78.5925	245.143	44.5819	28.5802	39.0935	48.3969	34.3444	50.933	78.4178	137.705	24.6367	95.7597	56.4835	23.9969
BRD3	181.576	80.5006	87.8694	604.21	71.9515	241.743	281.669	240.382	170.01	222.868	931.141	109.829	298.093	290.914	421.683	365.815	218.723	130.692	326.655	341.395	182.884	287.179	358.836	377.442	352.724	304.495	330.758	300.625	108.015	181.193	45.1534	343.934	313.028	305.44	177.885	24.7913	242.873	124.397	415.443	341.489	369.355	443.406	119.022	175.249	872.861	315.737	194.72	255.58	130.943
SRPR	189.097	66.4135	79.4773	374.66	120.41	177.839	75.2242	207.708	71.9935	173.249	267.438	88.0054	44.1032	85.9125	144.607	260.37	248.252	232.33	114.875	155.971	79.2216	89.2846	238.422	107.006	75.2053	82.9024	115.856	101.193	274.546	143.815	463.748	179.373	77.1711	117.605	136.317	889.761	282.106	47.0886	57.7492	44.6273	66.8346	94.9039	132.911	105.668	237.325	116.532	648.607	132.827	81.812
TUT1	158.899	55.7193	72.2123	94.6088	20.8516	75.4782	102.004	62.7605	81.0804	72.7886	32.3175	21.1732	45.326	49.422	59.9403	58.0761	17.8873	101.925	44.0994	75.4165	29.5526	30.5361	50.4008	62.073	50.9124	78.0601	52.9802	37.4783	80.0905	76.1654	21.2349	37.2089	38.1157	45.6806	110.89	110.453	302.689	29.6795	71.2989	30.6883	55.2564	84.0473	103.527	78.293	23.1072	32.2194	26.5484	46.1793	42.6058
CCNA2	45.1482	57.1018	39.6648	45.6324	114.533	42.9357	42.1127	44.806	48.2057	62.9492	47.4852	43.854	60.0852	38.5147	38.5446	38.0348	47.2912	78.264	36.877	48.0707	40.1568	75.4997	64.3536	51.8621	48.2752	39.9449	58.6111	64.1099	41.3221	63.0063	51.5447	36.9328	64.6736	54.2701	33.493	78.803	35.7286	46.1702	62.5716	52.5814	45.8972	46.459	46.4849	51.2937	51.7864	60.8749	134.74	48.8785	47.8745
BOLA3	547.183	496.031	719.245	280.556	382.332	459.703	627.979	152.18	356.148	514.541	331.538	124.59	368.006	400.56	339.419	460.477	473.541	337.479	379.043	494.002	464.205	371.351	366.867	440.658	365.218	517.72	370.041	393.564	387.08	1061.43	120.098	371.291	227.317	379.179	840.118	122.388	104.782	1142.17	416.376	555.545	357.986	365.861	286.163	350.536	880.724	735.835	415.963	410.255	200.132
MTRF1L	93.3185	130.276	135.332	126.294	160.296	124.882	80.0409	89.4748	37.7474	96.6427	160.111	186.15	112.033	115.995	121.025	113.553	134.599	66.0172	111.063	120.268	173.697	116.626	118.586	143.026	120.626	157.055	110.91	109.093	104.066	32.4844	71.0363	115.437	203.122	114.683	132.232	317.356	16.5528	58.5452	147.447	104.121	118.995	157.625	90.7461	144.745	76.9535	91.1659	46.6255	134.882	173.943
ATRNL1	62.7136	103.712	130.462	32.5514	64.7202	55.0614	50.5272	82.4388	45.0892	39.6321	39.0781	87.0511	82.4686	79.8357	71.0794	64.972	62.088	26.8802	57.5962	109.294	36.934	78.041	59.0506	82.5653	74.6121	68.6553	87.3588	82.3172	87.2537	50.4021	31.6969	78.8594	69.3483	64.5766	24.07	29.8333	19.5207	61.1029	87.8188	57.2748	54.2764	62.6057	36.2236	47.3914	68.9013	106.444	76.3612	80.8479	73.7292
SLC43A2	112.204	73.5444	171.352	230.81	167.921	49.934	106.282	291.713	75.929	148.466	109.066	82.3993	142.8	115.659	117.084	147.999	165.665	20.3239	99.4363	164.009	203.371	149.055	130.836	125.082	66.7848	201.038	132.54	141.344	147.866	74.214	90.0701	97.2675	122.349	88.4908	103.398	202.377	64.406	197.472	140.801	162.371	113.194	71.1674	106.316	222.509	64.2551	125.838	103.295	39.5565	132.319
MEGF11	15.3946	60.0275	73.408	38.1267	60.1146	37.6748	22.645	30.9412	17.9979	16.9836	29.4727	40.2785	51.8202	9.77219	23.2381	55.6727	18.1438	58.8295	6.02186	29.0947	43.3803	12.4016	8.36773	25.0301	45.7953	44.958	49.664	55.404	35.1017	47.1488	48.1713	47.6215	39.0917	16.5478	62.2533	87.3979	47.1104	39.0375	16.2119	52.0958	12.9802	18.5043	27.9996	45.0007	47.5722	70.0512	60.1589	42.1804	23.6686
NUDT18	312.953	143.914	88.3577	171.214	48.2822	58.3396	88.5215	135.929	78.9322	141.027	201.395	49.5839	81.366	128.931	144.536	109.344	106.192	84.6093	109.124	137.392	133.085	98.2085	106.245	119.739	98.1996	124.522	89.4229	120.434	70.2571	29.4625	23.7685	86.0903	118.297	121.537	54.993	126.583	41.1002	142.672	127.635	135.032	84.1062	110.498	182.368	92.9506	160.295	201.329	38.1142	123.885	69.2277
SLC23A3	46.042	133.51	28.5584	30.1733	26.0699	27.0793	23.8036	43.4445	141.11	34.7783	20.4534	24.5861	34.6961	25.6873	28.0466	39.7614	58.1894	29.615	13.6529	40.3867	41.1607	35.702	19.0937	105.341	20.4741	53.2934	39.9803	38.5158	57.1392	24.2597	21.3567	27.9743	21.741	22.2498	76.4646	42.0515	22.7239	21.4555	63.5585	16.4609	26.7988	22.9411	40.293	34.4625	22.4465	46.359	35.738	27.2681	85.1936
NAPG	53.3568	104.23	80.6766	112.129	47.2311	119.782	136.568	85.5605	298.739	119.025	38.6624	95.5561	144.85	49.9446	155.681	205.116	101.785	39.1869	227.585	208.739	56.0708	279.087	219.269	94.1967	124.755	37.1816	150.065	40.0315	272.04	35.2732	35.7718	186.638	128.667	208.548	35.3139	39.7446	69.0167	45.6798	68.277	340.396	156.662	61.4352	248.498	77.7227	68.7787	67.7537	26.4819	151.689	139.343
ZNRF3	30.1156	21.3866	13.1452	24.9999	58.1431	24.3872	28.3634	23.1333	22.3341	55.1586	36.0918	87.2754	8.12275	13.3973	24.4072	16.526	42.4449	329.817	33.0539	27.2869	38.2135	38.2083	9.05002	14.3682	21.1234	10.488	20.196	12.4306	62.3587	35.61	63.4934	19.0828	48.2343	32.0701	97.2203	41.9186	47.4289	7.35339	49.813	38.8236	38.5284	25.597	40.4419	37.0829	15.477	118.141	26.2929	18.6941	21.8677
GLRA2	135.978	95.4242	79.2614	62.096	78.9273	177.494	44.952	72.0363	151.348	91.847	73.6552	57.627	185.219	186.138	155.702	184.976	182.844	11.4867	159.695	167.099	31.7378	151.701	189.319	260.526	156.021	62.3009	181.067	153.395	142.655	2.1712	13.5592	198.118	34.117	167.784	88.9628	31.273	4.88622	26.019	291.796	163.649	184.809	87.0353	218.833	106.177	101.72	85.3289	105.993	77.3957	103.211
TOX	40.6494	112.063	32.0053	62.8502	45.9655	44.7033	45.586	54.6295	143.445	185.515	91.1203	62.3316	67.3352	62.5026	88.9309	62.1142	39.7737	104.622	71.0771	95.7334	76.6786	80.6052	64.5027	83.5077	80.113	61.2971	68.3867	98.1615	97.1658	31.4129	31.1344	94.0267	75.7221	78.7958	27.2185	154.667	9.82136	79.5474	74.5677	53.8552	59.803	75.275	32.9877	54.1407	129.498	96.5128	122.279	86.7407	54.8498
PLK4	28.1886	16.877	17.3603	48.2649	19.0891	39.463	62.7722	23.914	54.9529	28.0032	99.6435	24.7347	28.4683	31.1324	36.8307	31.8088	22.5676	15.0951	36.7169	45.7266	47.6517	35.0296	28.4975	30.5884	30.2272	43.8419	31.0523	26.4538	33.5837	60.6808	64.1509	21.7181	12.3664	37.0309	38.4124	67.675	123.232	12.3612	27.4145	34.0352	37.8636	53.7774	54.5371	29.1976	12.9006	25.5186	33.8091	22.587	53.0176
MAB21L2	21.9802	11.2893	85.1431	19.4958	70.5457	47.4317	15.1393	17.1283	22.372	16.7618	30.3495	16.6772	17.3749	15.5912	33.636	18.8309	27.9905	46.5782	15.3331	30.0266	53.4975	15.7217	7.79251	27.4487	13.0729	84.9374	15.1872	21.1666	64.8712	43.2044	19.8726	45.6222	62.3846	19.431	53.4376	39.5125	90.496	67.0815	21.2818	7.7943	62.4557	27.9836	48.9833	14.5662	24.6463	28.7398	17.6665	31.301	25.5859
ZNF789	111.825	64.8708	120.599	56.6014	24.2031	99.8036	79.3536	96.5334	223.484	129.71	260.432	25.1878	125.183	143.751	204.094	146.86	137.318	13.8363	181.259	122.765	23.6876	117.764	138.724	203.352	117.254	85.272	116	117.256	38.2526	23.6306	58.8289	135.735	31.4405	162.373	54.5376	56.9944	51.5648	52.9175	185.04	126.934	140.637	183.56	157.135	126.812	30.9105	33.2932	37.8988	74.3391	103.429
EXOC3	398.39	73.0645	151.113	161.664	25.9281	167.052	127.33	158.51	106.193	229.267	87.349	28.228	34.5385	187.576	58.7742	262.343	46.9252	221.334	182.639	84.9775	152.411	59.7181	171.306	102.119	159.667	159.478	152.641	233.518	117.561	33.9269	159.742	181.238	31.9211	194.469	171.543	54.9981	257.833	36.5073	164.695	158.695	22.0741	233.099	117.52	150.379	34.4759	80.8132	60.9871	74.4136	52.748
ETV6	49.0971	43.7658	130.289	324.456	46.1407	37.4284	56.5581	185.945	126.846	169.102	294.483	80.3456	62.2437	65.2179	100.735	54.6445	68.5058	471.313	65.1946	159.118	146.878	44.3043	62.408	77.646	54.0175	79.2189	55.7037	40.0932	107.052	67.115	405.048	63.8492	105.508	63.8588	483.226	291.042	568.721	59.6431	52.2101	99.7659	189.487	184.306	68.2802	128.132	136.123	123.315	22.9322	63.7488	303.922
FER	63.4023	65.3344	41.7023	133.525	27.5166	44.2394	57.9212	66.2194	73.326	50.9257	57.0603	29.6009	49.7796	53.9896	75.7503	47.3119	88.4435	23.0815	57.4209	79.2958	22.4756	54.4326	46.9708	70.3144	50.8053	59.8826	54.7129	67.2707	88.7286	45.9976	42.8549	43.7148	26.4617	65.2613	108.133	21.0522	61.8354	43.9426	87.0997	48.568	38.2142	58.7908	76.4429	44.569	42.7207	116.203	37.9856	36.9874	52.0999
41336	83.0484	55.3788	57.1599	75.954	54.1811	70.6951	52.6186	50.618	66.2492	60.4013	132.72	138.444	127.088	118.051	176.9	104.649	78.6925	19.8711	115.682	143.533	42.4771	137.223	123.643	134.985	71.563	42.5142	134.252	142.279	180.75	6.88675	5.04818	120.961	19.383	119.612	148.62	23.6871	26.2578	28.5026	132.772	126.276	133.11	223.586	59.2092	48.0278	84.4904	48.9633	32.874	63.033	80.6949
MGC39606	55.2634	72.0416	25.6249	27.7898	83.1639	29.2831	44.7002	58.8378	29.2981	34.9416	28.3536	137.38	50.8858	58.3222	15.9304	58.9468	15.6374	200.936	45.9429	55.081	72.5031	80.575	49.0919	11.6444	60.0897	56.6951	45.6176	40.395	51.0158	64.2853	9.99091	46.6116	60.5561	43.2203	20.8726	58.3475	81.9875	69.0163	10.4592	51.8713	50.7701	38.7721	22.7516	50.6848	61.3219	77.8274	54.8518	48.0308	35.206
SULT1A2	44.1406	66.6888	39.0133	46.851	47.4904	56.1164	46.0577	159.444	62.1894	65.5148	272.349	67.3306	88.0188	20.9607	87.3741	27.7337	60.1129	112.052	44.7039	35.0363	78.9828	116.769	48.5405	74.4219	103.711	111.109	23.7279	121.861	151.239	128.601	227.862	39.2283	75.85	49.174	261.853	114.335	149.617	128.504	36.0947	24.3095	38.5865	32.8625	90.2688	105.517	52.2702	103.532	56.4063	50.1928	99.9646
KIT	62.4154	85.8289	45.2305	33.1962	50.8583	102.324	57.4053	33.2291	52.3014	53.0651	54.8221	81.6998	74.3711	58.5372	47.1497	56.3485	23.6895	66.677	44.1756	91.6343	36.3414	107.765	51.7528	73.0531	66.2793	50.6458	48.6446	136.856	29.8918	46.5042	58.6172	51.8863	50.5003	45.3442	27.4666	55.7347	49.0974	52.1346	65.2779	35.5982	39.9506	46.3967	103.154	68.5285	53.8802	76.4224	60.6693	86.2823	36.3251
ZNF181	50.1394	42.1563	42.702	35.2308	29.4269	77.3792	32.1391	78.7596	46.3177	74.0411	37.8819	56.2915	48.415	43.9591	53.0028	49.0146	45.3162	91.3093	42.1156	57.7755	59.039	35.6127	48.1935	53.072	47.436	53.3736	43.1351	41.6995	69.8895	17.0699	114.915	42.7355	19.6612	49.4702	46.4675	216.775	58.4789	26.8152	63.1559	63.2605	52.2079	119.971	82.3619	51.8026	20.9692	23.6626	23.4754	52.8747	66.3287
XPC	206.545	143.29	57.9514	232.103	76.2042	138.134	151.033	171.605	172.991	164.89	165.646	18.1486	111.338	70.2893	46.7155	86.3608	205.145	169.876	248.95	207.451	59.1266	15.7793	57.3391	137.215	127.169	168.429	43.7115	74.6055	149.237	80.7959	94.4278	74.3463	179.086	230.423	87.5535	915.891	51.889	172.104	172.309	58.1572	55.9426	142.23	172.915	78.0095	473.149	146.155	153.686	89.086	199.958
TRPM1	23.8417	52.9539	47.3937	44.0978	23.523	27.6571	26.9956	50.207	18.025	22.2823	23.3094	76.632	41.9259	47.673	35.9185	52.2138	12.4117	8.36321	36.0965	45.673	40.3363	58.4035	53.8316	9.00159	52.1758	20.271	46.6636	49.9918	39.9793	38.9199	13.6702	49.0542	48.9679	51.04	27.1562	31.5473	12.0194	45.7231	52.0583	41.2406	42.7324	14.558	22.7452	33.5269	30.5341	50.2322	43.2333	56.1668	78.1293
LRP2BP	94.2938	58.9161	32.1906	62.4362	79.7555	64.1511	149.401	53.8213	30.1093	106.624	101.381	43.0805	77.6491	97.4416	92.8341	75.5746	81.6403	40.3949	103.825	103.909	51.555	63.9065	82.6395	75.2865	60.472	51.702	81.5929	68.823	43.086	32.6459	291.429	71.7266	33.4021	105.944	62.9483	68.9931	34.1695	33.3974	55.858	105.068	82.9075	85.8584	79.2912	145.503	42.9619	58.5597	42.1932	52.4536	69.6969
C10orf46	25.164	53.5736	47.5248	42.1572	39.9712	64.9856	48.4964	25.8619	38.44	52.608	32.6787	45.7602	35.8122	26.9673	37.2606	22.8992	57.0363	105.459	22.8009	424.29	18.914	18.3103	31.8785	31.6905	20.2735	28.6677	23.7839	24.0407	93.3603	61.3423	34.9829	17.2527	16.7704	25.1689	21.4207	300.985	109.448	30.8991	29.441	35.0539	26.5813	35.5845	24.1327	35.7232	74.6014	90.6596	91.9475	79.3594	63.4873
OBP2A	64.1544	42.8673	73.2373	30.0456	116.205	50.3172	37.3063	34.1591	31.6439	20.2827	30.1792	51.6267	46.5936	51.6339	48.0317	52.9557	60.8498	39.7686	46.4342	64.8534	49.5683	67.3346	53.7028	16.559	52.2682	22.0412	57.6539	56.6971	13.4717	22.2455	30.7327	58.1373	32.1245	48.8724	16.4676	61.202	72.6418	47.7242	60.2972	34.7073	65.5316	38.2498	27.9322	30.4769	36.6898	34.6038	40.5674	56.5041	102.996
TMC1	33.9703	63.6498	17.3295	17.2582	52.3131	33.2534	41.2215	19.9514	19.4661	26.0891	156.587	24.4956	52.8271	45.9831	45.0433	50.3185	57.259	49.6113	41.8678	28.3509	37.5007	7.41733	50.5759	3.8366	40.8426	30.0497	42.7595	44.365	11.2302	54.3525	45.3591	37.9452	37.1817	43.9105	17.7188	30.0822	43.9948	51.93	46.716	28.895	3.27062	17.9755	21.2002	50.8817	44.1677	114.387	46.2952	35.2146	39.8024
RFC1	158.881	377.475	258.665	137.593	74.5067	109.149	124.33	71.6886	262.867	142.65	242.415	94.3107	152.41	136.679	156.339	148.313	177.958	183.858	121.364	139.637	65.3985	126.098	134.785	132.742	167.467	52.9579	144.851	167.248	538.399	56.9818	62.9514	97.1809	103.899	122.195	108.464	131.25	221.438	424.791	54.1051	136.079	124.789	165.247	174.243	226.468	96.5499	232.75	41.4285	137.32	214.052
KIAA0430	865.71	2236.56	578.497	162.52	56.6941	112.539	355.966	210.922	769.477	243.984	194.691	186.517	331.106	293.236	323.166	313.565	413.492	379.829	267.142	270.021	388.802	342.346	271.773	50.4078	348.399	165.911	276.747	271.331	171.113	302.687	46.805	295.705	312.567	287.267	142.1	963.951	25.9783	454.444	357.367	341.495	341.504	118.208	504.562	338.636	60.1817	187.515	121.349	352.829	991.94
GABRQ	47.1116	105.191	56.4745	61.1151	28.7595	69.0111	48.4036	44.6933	38.1041	34.8266	72.7105	66.16	57.3634	57.086	59.5709	39.0496	53.3077	49.3649	47.3233	51.1929	66.4455	60.8901	54.5035	63.0023	46.9426	45.6501	46.3269	52.8073	197.77	33.8312	31.2767	48.6354	29.3822	51.9281	60.626	23.6992	18.8383	173.562	71.371	54.5074	46.5859	31.8228	49.7629	93.5204	54.4234	109.492	68.1407	54.8692	58.546
SLC4A3	35.3086	60.7994	23.5281	14.5948	84.7648	49.3493	21.8114	57.0268	36.7247	13.542	40.207	29.0834	9.72462	5.48974	15.3189	11.6588	46.2519	13.4186	5.5365	63.6952	55.7822	8.96333	14.5338	22.6065	51.3596	50.9603	9.79234	7.36379	54.7146	71.1632	62.6677	44.4768	61.1223	66.681	90.6284	135.2	73.6899	68.6281	19.9318	50.9172	66.7023	42.8045	20.4251	33.0657	33.7371	38.0737	50.5624	22.5314	34.1611
C1orf160	104.175	143.377	40.1372	91.2853	176.875	92.5973	51.1568	98.4988	21.5913	61.9031	75.5732	210.25	137.707	26.4491	43.6037	77.4486	26.3375	93.496	29.6276	92.8239	96.6139	25.7114	79.8446	55.298	84.9349	16.4884	81.8317	83.5092	99.0403	95.7624	141.186	85.1046	77.5518	42.1338	23.1192	62.9864	190.742	71.9835	20.9544	99.555	68.7146	77.6593	48.1771	115.293	27.1997	307.948	141.531	77.2575	112.895
ZNF766	190.434	154.611	94.2815	154.93	213.334	180.247	130.136	126.928	78.2496	92.6092	133.153	358.503	184.871	148.846	170.214	173.644	230.831	78.8327	130.966	139.017	197.556	198.835	175.408	192.919	236.798	201.857	184.192	217.383	84.1628	93.2877	66.9476	186.626	148.979	150.979	146.589	27.1618	110.311	192.989	223.392	142.793	139.647	157.456	121.395	116.862	65.7747	123.847	386.653	110.859	161.597
DNAJB6	108.83	189.192	383.965	103.94	218.377	301.011	316.88	172.084	435.543	164.328	119.969	291.915	129.781	263.129	230.559	172.39	196.251	203.28	239.677	194.571	118.215	232.944	169.43	495.816	303.384	286.587	150.566	163.673	272.049	140.731	211.29	188.968	129.674	272.683	144.28	217.868	229.235	77.2073	481.565	344.341	341.457	267.716	283.447	162.992	148.878	116.38	130.561	210.426	172.418
SERPINB5	33.6694	15.9687	27.0607	70.6428	48.0289	8.04199	40.1405	45.1895	20.6243	58.1259	38.2201	51.4559	47.1915	37.5871	47.9398	30.7319	14.1425	202.95	41.8888	10.5489	18.4577	49.1036	36.0864	29.8549	33.968	46.3921	30.855	5.10385	25.829	49.4921	86.5097	44.1836	36.8739	35.1006	63.976	18.6738	21.3547	12.2323	6.06774	53.3474	42.5234	23.117	39.4568	39.4606	20.5582	21.867	13.0716	21.7474	45.1914
CCPG1	63.8814	203.2	74.095	127.924	77.9593	78.1998	76.3653	73.7991	179.904	177.068	101.583	55.1068	86.5832	73.8311	117.361	99.5099	94.931	235.338	118.988	65.1002	66.3078	85.2862	113.298	60.4308	66.92	73.8172	95.4334	77.1746	122.639	64.3282	96.3951	104.393	86.6202	85.0114	117.313	267.38	118.805	117.323	90.3425	93.2921	129.282	71.0453	126.348	117.521	58.8976	58.0478	78.0623	79.9015	148.283
CTSW	110.262	120.384	121.613	240.648	557.267	163.879	125.98	417.528	47.644	207.523	380.527	149.528	112.433	113.701	169.44	118.963	173.968	240.382	116.029	88.9888	295.261	155.099	125.273	152.184	115.393	556.638	146.411	131.417	465.066	137.53	450.775	169.273	482.575	173.94	323.156	432.184	208.529	45.734	202.26	83.0609	378.814	126.357	81.5308	406.149	131.532	871.003	130.101	299.03	184.78
SNRK	199.488	866.318	334.148	168.084	231.48	168.669	347.709	185.241	208.515	190.811	743.465	158.528	417.174	376.831	268.329	396.456	329.174	74.6301	330.288	120.036	160.269	439.564	376.315	366.071	422.254	240.167	375.25	436.038	48.7726	225.293	69.5388	328.923	294.617	303.63	138.611	139.198	81.6898	226.882	444.772	308.604	218.463	145.243	304.225	343.809	271.652	355.142	167.574	438.758	216.52
FLJ10781	65.935	90.1485	74.0132	45.3975	54.9901	52.9107	38.8774	26.246	36.944	37.6125	105.307	84.9885	74.4633	57.5182	55.795	59.1373	79.0131	31.6727	57.1131	47.6645	91.7653	80.04	67.9925	70.3885	91.7962	80.0762	70.4788	84.617	55.0459	45.8038	12.6392	76.9628	66.9625	54.5249	24.3266	126.387	7.43004	70.5014	76.6519	42.2614	46.0137	49.3234	31.2683	31.4672	80.3389	76.8012	70.6728	80.1778	68.5793
KSR2	108.808	104.403	35.3674	43.3121	297.826	27.7028	78.2205	34.1608	46.4116	29.3697	32.7135	95.5632	95.6555	96.2393	19.0436	96.4928	54.2656	6.17314	85.1146	67.1478	102.481	98.5179	90.7833	25.8698	98.1182	43.8515	95.1927	84.783	14.9639	24.0781	8.64257	106.276	111.573	79.3098	19.1928	3.75727	20.4231	123.992	102.494	75.0084	84.1414	53.3033	43.6529	26.0697	92.8824	69.3418	79.0545	79.9498	105.006
ZNF626	38.2531	32.5005	44.4267	37.433	40.8465	26.8597	39.3979	43.1166	45.9348	67.8889	70.8465	35.9599	29.7213	20.3376	100.464	32.218	17.4867	89.6959	82.486	99.6845	17.2395	34.1177	41.7732	59.3106	36.8052	27.5931	38.9654	68.4119	80.3182	31.3088	41.829	33.5754	14.9325	82.5963	56.65	24.5113	55.213	19.9323	25.9978	88.0057	85.8633	54.3788	57.4846	70.33	34.7025	34.7719	31.2573	34.5207	33.7976
LRRC4	47.3168	29.8356	49.3186	26.6609	51.9583	29.3104	25.1132	27.6839	41.1548	36.9303	32.6963	33.12	75.598	53.108	9.29501	51.4891	42.6999	62.1766	60.3065	10.7165	29.8234	49.8551	13.0768	19.474	46.9252	11.23	60.2785	66.1376	82.4344	29.4403	5.65414	48.7802	48.579	48.3809	41.0562	38.9994	44.209	17.9258	47.1197	4.78023	47.4649	38.6904	50.8029	17.6677	33.2986	33.8144	38.4786	37.3245	51.4757
OR7C2	38.3874	41.2326	48.7347	35.383	104.074	27.3806	35.7981	49.2158	12.6587	36.8795	30.4927	111.022	96.2571	15.2058	13.003	22.7905	88.7767	112.361	23.4532	40.1716	29.5297	19.3572	100.516	20.2912	13.0035	20.4254	14.2945	9.11159	54.455	17.7202	79.0031	21.4094	122.719	32.494	48.3439	81.3361	81.1496	76.1756	13.5301	48.1516	92.204	33.0732	38.2545	21.6268	39.8323	57.0088	119.769	41.0821	49.5847
PHF15	462.197	421.609	109.537	407.985	184.54	301.49	209.648	222.954	144.151	162.662	411.435	141.06	265.906	168.701	228.027	244.747	237.216	139.075	272.026	239.236	281.125	222.975	242.232	261.986	273.588	189.129	253.292	214.749	311.624	138.399	53.2256	266.697	248.988	253.115	102.535	92.2708	256.116	229.406	237.421	218.434	241.404	178.462	174.292	236.208	297.424	280.254	652.085	236.354	261.402
CPSF6	34.8206	69.0426	48.6143	36.8384	76.3147	36.2411	34.3122	89.3318	61.1544	42.6183	40.2791	35.7635	19.0093	17.3406	38.1939	22.1763	17.661	80.7565	31.0069	55.3541	69.9721	33.5723	31.6427	56.4517	35.9728	79.1877	27.2166	15.7124	25.5288	19.2002	127.985	14.4299	32.5459	44.4249	130.52	405.47	64.6862	53.2215	38.8901	43.9497	90.4386	62.6418	125.256	43.8815	20.4003	36.5605	18.2829	39.1667	56.5198
PGC	45.102	41.4429	24.8935	35.4331	35.307	19.154	24.1411	47.4374	16.7235	56.6871	20.4244	49.0812	22.5308	13.561	16.8588	22.4005	41.0035	99.4699	22.2326	70.7793	31.4446	40.0788	47.7618	71.4234	11.2217	17.3725	13.5642	21.4072	22.1547	25.0276	103.868	31.2583	42.3239	9.86335	36.8433	36.6758	45.5938	33.6829	24.0104	34.9006	12.5085	36.6749	22.735	26.0132	107.263	102.834	54.95	30.7817	31.8877
C1orf119	172.363	501.998	433.661	224.596	144.302	427.634	541.302	193.898	710.015	539.906	163.358	92.8596	402.509	409.577	69.5309	428.41	354.924	289.119	419.865	264.608	246.279	324.394	457.372	62.8405	342.459	75.3327	406.542	336.281	54.0631	178.224	294.698	350.133	338.359	368.088	83.9286	420.142	975.699	214.83	343.587	359.903	391.393	342.344	647.968	247.592	96.813	199.551	313.626	154.795	142.629
VASH1	290.583	232.991	102.025	108.318	72.6038	9.23784	58.5796	324.451	184.591	108.194	63.1907	80.8837	165.49	178.717	30.3666	173.991	140.954	12.2001	153.45	324.346	76.8679	174.594	158.157	36.3781	122.851	179.582	135.1	52.7758	20.1082	60.406	31.2047	46.1226	19.6498	155.219	30.2993	600.69	77.4831	169.371	180.087	56.1484	31.2312	102.609	125.23	149.73	164.749	115.906	194.801	42.4011	37.9761
MMP9	90.7702	92.6259	143.648	87.9911	25.5913	240.471	141.707	185.817	266.89	85.2792	79.5108	89.1034	120.215	91.366	122.576	90.0017	110.745	74.501	94.0139	122.377	180.066	61.8121	92.7058	85.4924	137.578	85.5726	134.68	117.388	138.163	98.6348	116.385	105.679	61.9919	112.412	107.455	68.277	112.648	139.624	86.2385	96.9089	90.9235	93.4302	73.7781	47.853	100.422	151.328	408.639	87.8621	99.2259
TTTY9A	32.548	30.6302	36.169	72.2631	45.9717	28.7669	55.1702	43.5933	39.1927	28.3238	75.024	42.0657	38.7641	50.6296	56.7676	36.5534	28.6181	30.4639	49.6475	70.1531	73.6411	37.8384	37.6363	61.6616	53.295	35.0165	39.3496	47.7274	65.6005	25.6686	130.423	43.8611	64.2926	62.9336	33.9461	10.8054	106.893	74.5994	59.8427	48.1807	44.5967	44.8172	39.6973	47.064	41.8503	46.2241	59.49	49.494	32.4506
GABARAPL2	701.603	596.906	1321.16	1441.71	328.178	518.061	591.426	430.641	861.893	388.608	525.082	273.555	710.009	770.933	709.649	819.072	848.703	172.152	780.261	1005.78	880.888	1041.18	936.225	1048.82	1270.02	715.464	827.226	958.865	958.882	625.906	72.0977	1248.43	541.337	697.361	549.265	40.2194	208.465	4967.92	1026.99	638.138	817.564	199.673	1127.14	408.846	196.657	962.478	732.394	1549.9	1094
CHD2	93.5632	71.4557	108.073	144.036	49.9133	77.0845	77.0553	96.9449	103.958	145.711	139.597	44.6901	65.2456	79.6486	80.4592	90.1978	114.322	88.018	88.6364	109.46	58.9877	102.091	103.639	106.924	108.178	169.106	89.8032	90.4684	96.7962	53.637	206.952	143.49	40.1538	86.2393	120.032	51.7687	200.234	91.3477	107.449	105.177	125.579	112.322	161.78	109.914	62.6437	51.5208	63.8089	82.9121	82.6846
MYH15	51.7635	25.9938	72.6594	22.5153	25.0067	23.5022	21.7368	19.6014	22.8328	20.5809	45.2424	29.354	22.9836	32.9261	8.14134	34.8051	41.5852	5.55008	42.4833	15.1236	44.0872	41.6372	33.1431	21.774	37.4058	45.1491	34.1419	36.2829	37.2889	23.9173	23.5979	46.8199	26.3439	7.53303	26.3045	48.4601	39.8519	43.7792	42.9518	39.6166	47.2429	29.3536	29.7138	20.7588	28.4637	37.2911	14.7366	21.6809	40.1276
PASD1	72.2169	78.4983	33.2853	46.694	33.5142	33.3253	30.6185	53.7426	35.9762	53.792	69.8172	72.6757	47.6615	62.3306	63.6366	42.4098	58.9549	43.4219	53.8447	75.017	12.4354	47.165	43.9058	56.8367	40.526	40.5957	45.2752	48.4299	28.5744	22.8673	42.534	33.8363	65.4559	55.4454	40.9373	46.4144	6.21143	10.8828	63.8798	51.1382	43.2096	35.4998	27.9612	40.2189	319.776	52.7442	40.2167	47.6007	60.8283
RFPL1S	18.4266	20.0373	44.8014	31.6631	60.6518	52.8442	37.343	35.7656	28.831	17.1682	13.0865	64.1054	33.2123	8.09916	28.185	27.4702	29.2693	51.3981	37.9724	42.2648	46.4397	39.7826	7.26427	19.3036	10.2631	61.0227	50.6941	38.1945	144.608	52.8279	25.0613	49.1017	46.747	17.0292	111.131	91.2657	116.93	34.3588	20.4198	68.4057	59.3207	47.0977	54.497	54.4586	33.5679	21.5483	15.4407	33.4239	27.9184
ZFYVE26	118.537	108.124	94.2997	89.054	23.2083	105.745	110.224	73.1374	153.468	101.82	69.5876	39.5625	82.8052	89.5074	83.79	89.6635	30.9634	107.372	94.2241	63.4967	66.7174	100.855	100.557	69.0639	90.8858	34.0471	79.9093	87.0229	39.2782	103.888	111.101	89.605	64.944	89.8798	140.85	148.821	22.4591	91.7536	39.0279	96.0037	59.1968	79.6547	99.3186	70.3596	25.6308	27.874	103.285	55.0583	83.1592
PIGH	34.9647	62.9711	64.2617	115.769	29.6219	59.5381	90.6202	120.432	166.034	151.182	82.8139	18.3732	175.556	148.417	85.9156	75.5801	53.6713	9.38284	33.333	103.569	75.9829	247.197	160.637	73.024	84.7807	56.4154	154.366	122.684	35.0647	55.23	140.216	47.2575	36.2986	39.9648	81.5644	28.8244	30.7983	38.1778	87.6708	138.077	63.1004	64.1656	106.467	40.5662	54.5683	204.808	51.6411	110.826	118.779
CMTM2	97.4702	114.8	494.393	53.2509	53.5908	38.0176	53.5504	67.6559	192.729	113.001	41.9716	37.7161	56.523	55.4574	98.325	46.5928	91.0041	165.029	68.9917	94.612	50.217	18.2394	56.3604	60.4574	42.6334	67.3335	60.5378	24.3572	61.6738	80.8637	121.903	24.3196	117.184	83.2431	166.227	184.641	534.408	102.292	45.1919	69.9605	56.406	76.3618	41.6362	143.335	74.8035	63.6386	85.8734	78.1914	65.4719
NFKB2	266.648	92.1897	61.4665	146.078	45.3504	123.615	60.5458	298.57	131.33	186.787	54.4984	35.9096	203.253	202.809	70.5205	43.8416	32.0919	130.077	65.6747	56.1082	67.4795	244.583	89.5011	258.742	139.866	95.936	99.7418	208.785	53.7168	60.8514	89.7749	190.607	38.8163	71.2958	55.0813	98.1421	83.8657	44.9197	248.384	167.917	164.32	110.513	120.986	140.188	99.7112	134.785	20.5727	153.981	133.925
CCDC41	54.9959	120.945	59.1509	116.119	86.6806	63.7523	120.18	68.2926	269.607	175.941	86.9773	109.979	113.113	113.148	253.601	87.6436	154.929	76.936	162.399	81.4091	111.788	202.458	155.004	119.463	74.7119	163.034	100.759	151.341	19.5444	142.371	49.9178	96.5899	169.801	163.143	235.685	61.6095	163.73	85.6301	88.5504	144.515	158.325	157.731	136.085	98.8288	54.4035	77.2115	63.0709	50.5396	125.206
TXNDC14	263.46	105.4	260.117	48.7886	144.452	144.97	185.03	277.684	207.219	145.178	34.1878	179.296	188.165	74.5053	41.3444	207.413	71.9759	636.449	58.6626	145.564	129.348	43.9603	80.8934	101.319	38.8274	245.187	208.355	45.6705	204.926	74.4182	353.67	47.246	227.674	100.205	670.551	292.254	678.036	60.6442	78.1605	222.85	44.4862	74.9187	484.241	142.864	36.9685	41.8261	116.434	156.401	165.673
SAMD9L	1266.42	372.241	186.395	307.058	50.5104	435.16	312.263	424.713	439.063	344.681	118.307	51.2315	408.376	351.747	305.141	366.762	91.9576	166.896	376.107	470.481	59.5683	387.249	502.601	615.805	576.677	96.5814	403.41	426.922	100.844	99.9854	66.6508	620.163	116.132	366.052	83.2621	105.034	32.0514	154.187	571.963	339.553	323.391	191.761	61.5426	140.558	184.885	170.794	180.211	191.348	81.5559
ZNF383	82.771	43.3095	148.286	152.203	93.0274	37.4337	162.276	134.934	232.116	110.025	14.2576	36.6281	114.617	138.695	203.78	164.877	113.413	4.09515	162.899	165.403	79.6281	112.141	154.12	197.38	116.654	83.1546	138.348	107.521	37.3678	36.0021	116.318	175.921	19.6175	166.483	74.8671	70.4305	19.0626	5.47963	149.42	162.961	183.171	128.074	160.354	79.8255	39.0606	198.396	27.5607	267.07	50.977
GJB1	45.0982	37.85	55.6911	49.6292	29.7808	78.7612	46.8624	92.4593	41.5555	70.0138	48.024	58.7245	58.3508	58.6024	74.4768	37.4786	63.9129	22.3873	67.7806	63.1371	57.0459	55.3934	46.5875	88.0326	79.1812	44.2976	64.9693	87.1364	36.2798	29.6934	93.2938	80.8696	28.4348	78.3924	52.3723	9.87291	73.7973	38.1942	86.1162	60.0717	64.8161	30.0293	79.0812	63.7303	65.4693	66.2836	45.2487	41.6802	25.3891
NOXA1	143.022	68.0949	40.7449	36.2892	99.1601	27.2723	52.092	63.84	73.618	344.044	57.2757	30.3186	71.4852	8.87438	22.2118	66.1805	125.702	110.906	6.50905	70.1008	69.1582	61.4938	88.6986	39.7974	66.9271	85.0153	84.0598	11.6611	66.1647	82.6499	211.492	69.1158	67.3967	74.5467	16.7176	133.694	214.137	60.8232	20.3402	76.6721	71.7416	42.3471	34.5192	50.758	72.6939	59.8823	791.581	72.711	46.1204
C19orf15	32.7591	19.5906	39.0839	31.0168	70.3959	16.0746	17.8408	68.6358	48.5909	28.4792	12.8319	23.5799	10.8691	20.2499	33.1622	7.27441	51.9938	51.2669	23.1083	38.9774	37.2664	25.7286	25.1975	26.4075	10.0458	63.6689	13.4223	12.2729	24.9868	45.6278	70.9693	17.1321	52.6698	29.2075	68.0196	94.4392	82.8759	11.2359	17.5172	9.18443	53.0081	23.8674	69.5026	30.7583	15.8396	19.1518	27.7314	47.748	22.1616
ETNK2	82.9026	79.4539	20.2544	64.3741	151.61	60.3608	21.579	103.798	27.6219	72.7057	47.7316	66.6599	60.265	47.1114	23.2075	66.2391	62.3251	47.0946	15.5676	44.693	234.891	45.3251	75.3081	72.9047	65.5405	96.1977	53.8167	58.0442	135.172	23.3497	46.2337	296.105	232.638	26.7385	28.0085	12.8595	5.93302	49.7683	61.1718	27.4746	250.682	27.1403	29.1548	40.0561	138.589	82.1795	148.086	66.9323	54.7878
KCTD3	40.5703	40.0461	60.4917	39.7529	32.5009	52.6482	40.6609	57.2026	35.4487	47.0481	45.7226	95.0385	36.9219	53.6421	51.2037	29.6104	41.8581	88.2785	71.2469	54.0718	29.3347	26.965	65.8895	55.143	45.8187	58.3984	36.3679	33.816	38.0646	26.6908	36.2165	88.6513	46.3916	78.2255	60.6495	68.4951	64.8528	45.4349	47.4165	107.032	53.1566	66.8995	56.1463	49.9219	31.1737	31.3944	37.5849	41.9069	34.387
WDR66	36.1565	48.8824	98.0745	39.6739	34.6224	36.9016	47.0672	31.9699	43.3228	38.6161	36.3966	42.3366	46.8113	39.8755	45.6181	40.0775	45.9177	21.193	40.0544	19.6318	37.5792	54.3173	40.6222	54.3394	52.9289	58.1685	48.5171	58.8064	50.1856	41.4854	72.8129	41.5491	21.5593	39.9883	60.9441	46.1695	34.7219	27.591	53.2602	50.4506	54.8941	38.5104	49.6667	29.5907	37.6262	50.5362	46.1067	44.7635	32.0167
ARV1	108.459	222.503	62.9714	74.449	65.3867	69.0409	57.9428	61.6557	237.007	140.804	174.637	52.2338	106.153	90.2074	88.8365	91.1794	73.1755	111.838	83.0659	79.9712	125.589	101.029	89.2386	90.8204	123.341	85.7862	105.003	119.938	135.551	153.553	48.5412	117.301	141.334	94.6701	27.9616	26.3332	32.4217	199.04	89.3165	84.002	81.1784	45.3897	71.702	62.793	61.5469	48.8007	111.806	66.5161	73.6437
KCTD6	52.6979	138.793	101.429	41.4365	27.7839	47.0945	273.913	146.46	204.234	84.4489	13.9635	34.3258	34.4943	54.2611	61.5546	74.0763	37.3756	281.027	51.2745	84.7477	38.5175	38.947	51.7107	42.9931	29.3939	32.1229	46.2079	12.1171	46.2801	47.9892	62.2762	22.3529	189.57	52.5316	172.25	172.738	138.187	115.234	30.517	47.5821	21.5955	211.774	127.255	46.9883	35.938	30.0392	10.8419	55.4899	163.37
TNFSF10	247.636	316.798	148.873	566.664	115.599	149.168	165.185	133.465	207.002	483.45	540.546	101.721	192.115	190.014	253.032	194.219	375.291	261.322	243.591	212.006	118.458	132.673	191.827	191.003	219.485	161.366	212.518	161.255	517.346	111.301	123.998	217.565	94.9237	222.837	285.016	552.055	336.875	142.088	217.695	244.846	212.055	266.217	145.769	196.148	229.901	189.826	55.2781	229.262	110.019
KRT77	39.6154	34.1526	71.2637	59.1091	50.7056	55.5845	46.7019	49.6272	41.4726	120.914	38.671	56.4814	39.36	246.777	77.9497	18.2421	77.9168	639.185	55.0702	95.14	19.3349	22.371	86.2741	63.4033	54.3717	18.7776	59.1227	43.1993	95.0321	35.7606	117.357	64.0448	23.2292	48.5427	101.396	16.6495	77.763	5.35425	56.4869	53.0147	79.2144	48.148	74.486	136.222	31.0487	37.0484	43.4407	39.2792	61.4423
ZNF487	69.2624	35.5043	46.9361	34.7236	51.5837	75.1857	47.2068	55.7895	61.9083	70.7866	45.6702	124.781	52.7505	36.0742	53.6717	77.5663	10.3825	109.892	89.0999	65.002	74.6144	25.718	120.648	12.4699	66.5656	31.2513	98.6371	11.8639	48.5196	54.9765	74.4093	74.3399	100.757	32.7658	57.3663	130.234	185.203	11.9919	83.7531	15.4191	105.429	146.965	90.3802	59.0287	57.0443	26.0478	45.7192	41.2057	54.5221
DPY19L2	52.1598	52.2335	42.2267	31.4532	24.7054	29.1931	33.8695	35.8953	77.5672	44.802	38.1236	36.2962	35.225	40.7207	41.4836	32.5955	85.6103	64.0827	32.5322	73.9928	49.1662	42.3312	33.2224	80.8116	44.4412	53.8298	45.6229	59.8608	68.7357	16.7826	27.0176	51.4465	27.2959	37.1384	16.6549	10.9875	62.1446	40.1364	85.6261	32.7642	36.7584	52.9421	45.5861	28.8909	28.0639	45.6392	34.0495	40.7828	123.813
ATG4D	211.358	93.5605	170.61	314.572	143.417	128.846	160.733	456.072	241.189	146.421	125.819	342.689	259.861	309.779	360.341	325.76	169.672	388.605	299.169	427.997	191.037	381.004	360.926	352.806	359.588	198.396	334.76	305.663	91.0676	76.3897	376.167	364.235	104.195	239.193	287.971	8.5929	445.253	31.1783	342.845	280.457	383.694	166.514	312.751	518.984	83.8151	92.3942	77.1103	265.641	113.052
ZNF74	98.3584	65.5286	125.657	34.1305	49.8614	56.8277	26.1251	25.4271	98.8489	32.309	47.3577	139.482	76.8445	74.2481	5.20747	71.8849	11.2215	41.0782	71.3371	31.4016	101.668	87.725	73.2948	19.5627	91.8517	46.2711	67.7781	75.9045	98.0503	20.1937	54.8188	81.6043	105.105	68.3924	52.0619	45.5375	57.4385	100.455	77.1723	14.2496	60.4566	70.5757	55.0403	36.8	30.7584	51.6516	77.4969	48.0822	71.08
FTSJ1	63.8717	60.5933	72.7449	57.7047	106.125	128.402	128.031	102.182	55.6157	76.5211	128.991	93.9278	92.2707	114.372	112.54	113.711	150.271	71.0721	128.116	74.3014	83.4859	112.69	95.714	146.531	124.431	96.4526	110.609	97.6955	37.8119	80.1093	39.0981	120.493	96.2883	122.686	57.6535	81.9233	61.5427	95.4218	144.703	94.8747	118.867	128.176	113.166	115.81	52.5313	59.9928	82.7395	100.695	56.996
C22orf15	43.7473	66.903	53.7171	44.5984	88.9319	67.9333	39.2763	113.032	32.1745	91.4964	59.0426	111.812	90.5563	119.815	117.397	101.765	135.904	50.4052	145.274	34.1366	30.5443	28.4349	22.0367	103.373	41.7504	48.9234	109.035	99.6612	39.7367	16.425	28.8207	70.2264	41.7972	148.896	65.6416	85.6415	15.5393	15.2152	30.3997	137.99	101.484	74.7833	100.087	55.7053	96.2897	40.1501	52.1663	31.8642	61.2635
TRPV3	34.801	31.2185	22.0185	31.1445	64.4048	40.2318	28.2	41.3644	34.5097	60.2821	36.4091	42.5877	30.9512	30.8656	60.385	30.8692	20.4009	79.825	39.9461	68.1038	14.3005	24.1066	33.7938	28.5537	18.4753	33.4626	28.3766	18.5131	58.2251	50.3666	75.7889	22.7167	39.6009	41.0212	27.8813	22.1277	109.064	51.2288	19.3814	46.2945	34.7386	34.6136	34.8945	56.8677	25.0856	57.3659	26.5434	30.2915	46.354
TUBGCP5	56.0769	14.6755	46.5554	73.1659	22.1584	93.9766	65.0486	35.2184	124.614	85.935	66.5269	15.6104	80.6596	63.9828	31.8589	68.0136	75.4046	91.2317	89.1652	31.2564	27.2795	74.4484	69.4584	17.0938	83.4938	48.3879	91.8185	49.0543	35.5392	26.6571	43.0495	60.9618	11.5718	79.7213	101.189	130.366	27.5427	11.171	64.8538	60.5524	89.0314	86.7224	77.1292	58.8692	31.0426	39.879	24.3785	21.5258	53.3729
RAB4B	259.825	62.318	136.021	158.981	162.933	123.216	146.52	239.419	119.707	209.761	133.099	74.0174	166.985	159.296	172.996	159.451	132.735	176.158	173.63	190.19	111.403	159.539	166.388	155.123	171.154	131.729	155.608	160.488	220.337	129.197	306.132	160.885	59.1118	175.461	304.714	33.1641	119.525	16.5355	173.258	195.074	182.159	204.628	121.47	176.401	51.4977	151.654	101.234	86.5359	199.407
SRF	199.592	161.844	481.337	163.52	458.863	286.717	280.426	167.408	320.113	185.884	129.725	482.462	316.551	223.216	302.28	274.707	328.732	84.3011	267.133	160.813	571.304	334.461	260.024	228.017	258.969	353.955	323.102	391.066	349.54	404.655	257.26	390.641	525.764	277.15	169.028	73.1178	149.43	472.955	187.376	207.347	177.503	219.945	137.078	372.289	334.85	221.362	309.801	234.155	217.251
CRCT1	24.882	20.6594	21.5048	43.8272	147.463	25.6419	66.1572	15.6104	12.3685	45.0305	49.0304	40.0858	26.2981	33.3903	42.0614	24.9201	30.2476	79.6522	17.6648	21.0137	45.2954	28.9526	23.089	42.2646	30.4265	70.6638	33.9694	44.5993	10.7945	38.5216	212.753	31.9477	16.3435	31.3812	71.5589	22.5017	84.7326	17.8248	58.1158	25.9159	26.4688	46.8394	33.7	25.4195	14.7863	20.7498	197.742	23.8577	27.9475
PCGF3	75.6916	43.1663	35.1858	80.0623	128.692	68.1846	87.0113	74.548	16.5916	85.2624	46.0151	39.0675	42.3418	53.3865	48.0343	38.5043	63.6131	119.068	196.952	302.052	62.8682	51.8993	22.5309	24.7988	43.266	52.1514	27.3141	11.2952	182.4	54.5004	23.8585	49.0915	38.6559	258.944	72.2363	50.7787	105.62	48.3093	30.0902	67.5195	50.6287	50.4009	90.9269	67.0422	54.9092	97.5272	56.2149	35.8792	61.0344
BOC	78.0929	31.9305	31.7857	40.4245	57.6535	31.8201	39.2584	37.6858	39.5042	37.8568	33.473	58.1811	78.5695	78.0748	56.003	91.3144	17.8409	4.03985	64.5174	5.78568	22.5313	77.1015	61.0142	57.2243	57.0963	33.4101	79.1624	82.7009	44.8977	32.6038	48.8365	50.76	43.1716	65.0285	31.2661	70.2498	19.4407	37.7372	54.7525	59.6274	55.6731	47.0688	31.8796	27.0998	22.9918	28.3565	26.4044	27.5684	76.512
TPK1	92.565	105.816	154.114	46.6777	45.3947	104.227	121.929	64.617	161.852	143.18	92.9086	60.8732	87.6242	98.7993	61.5685	101.01	158.83	76.8327	76.8624	75.1797	98.2102	120.417	104.768	92.4023	141.961	104.222	100.129	109.486	86.6587	19.9851	68.5134	92.3262	78.3526	75.7336	87.5498	119.582	96.358	70.852	101.189	45.1479	57.1861	84.4083	130.523	70.2701	50.3014	68.5999	101.83	72.9199	112.303
THBS3	68.4415	75.0486	55.845	57.0554	103.363	126.178	26.5125	97.9901	58.8868	81.0379	54.3333	99.9806	71.8741	74.0237	61.7678	50.7177	65.2575	60.5953	68.8963	97.9431	57.4896	76.1113	77.8072	65.0029	59.9717	31.0535	69.0019	77.5687	50.2705	10.6071	168.653	69.3476	81.4524	68.3664	61.6696	441.16	36.5963	61.1972	88.6936	69.4546	88.6011	116.103	71.2124	42.2027	40.8269	53.9171	160.971	44.4543	80.6283
C10orf79	45.4366	45.6246	24.9141	27.515	44.7945	22.417	40.5405	36.566	23.7769	46.3662	49.7197	50.999	23.1826	36.3167	25.7785	27.1616	53.5043	27.3977	27.1218	34.8543	23.7696	48.8321	28.6921	27.042	23.7204	41.9823	23.9653	46.9359	40.6048	21.9518	19.8679	19.9074	43.9145	41.9843	60.4373	479.893	14.0151	30.7988	44.4085	22.6599	27.6144	39.3055	34.3409	22.4262	36.3922	81.6178	38.1611	29.1082	33.4363
LIPI	38.3678	43.2746	69.0475	42.0657	136.208	49.9459	88.0922	57.7372	63.8817	218.665	67.5795	71.9695	86.2328	103.915	128.226	74.014	134.408	165.635	119.085	89.8167	118.584	101.708	84.194	114.507	96.06	148.943	77.5843	118.874	7.43163	82.9496	104.369	89.0844	90.8027	122.517	82.4757	8.04402	221.321	18.3657	140.235	92.2291	94.6475	67.5798	125.851	140.962	48.5683	39.959	31.1349	44.8656	55.5194
ALKBH4	109.721	52.6855	41.9511	86.3834	47.0626	37.2325	47.2308	77.5641	49.8858	104.642	26.9458	52.3664	59.8572	57.9241	75.6326	64.6019	95.5311	44.8347	62.9962	78.4531	1.93066	45.1779	72.027	6.83417	74.5809	15.4928	75.1313	44.8292	71.3849	14.7625	77.3093	66.3069	77.931	65.6195	63.4475	42.7096	29.4876	59.4565	52.6499	73.0464	55.8246	57.068	87.1685	27.1991	31.9909	38.5833	45.5466	24.1282	88.3482
JUN	301.853	84.7763	547.795	132.112	279.699	499.069	487.89	141.913	297.805	209.699	200.941	650.87	303.546	247.515	373.372	351.202	293.885	146.319	320.044	387.44	235.444	290.71	394.769	312.069	217.74	269.701	332.284	338.336	262.826	283.258	142.17	297.343	307.494	368.562	171.863	300.465	104.228	217.752	265.583	359.483	267.164	308.682	426.212	372.382	492.451	401.193	138.654	327.337	249.424
C20orf30	262.416	415.611	384.462	377.527	306.215	263.822	283.644	254.908	337.882	971.535	751.457	107.669	135.458	421.868	140.82	439.282	299.839	438.66	247.643	264.094	476.327	225.586	529.43	189.299	137.388	216.175	141.125	109.417	302.423	269.103	789.678	306.651	390.512	220.545	365.463	1506.3	488.793	671.676	231.525	231.607	240.007	235.979	390.965	166.385	207.416	250.068	634.059	262.751	295.063
FAM109B	76.8052	356.659	61.1288	84.4873	55.5315	134.323	61.0869	52.0035	34.2252	204.651	80.3173	95.5284	142.506	150.962	155.656	129.005	89.405	36.9388	146.389	133.053	11.6858	153.275	115.898	143.56	112.849	21.216	152.275	133.549	129.778	17.0835	24.9329	122.101	16.4948	154.022	41.6792	41.7974	18.9661	32.8373	143.675	147.865	139.422	62.898	139.283	86.3515	60.097	38.0476	78.6479	72.9863	81.1388
C14orf28	84.6472	224.13	40.0589	72.2515	65.6486	45.7021	145.242	41.826	338.031	90.766	20.7806	30.1385	133.928	140.606	84.0822	154.484	158.653	6.59691	88.7703	118.534	19.3229	104.253	137.469	16.925	81.0814	24.8618	86.2804	109.502	62.9962	36.4632	92.8055	90.4097	105.306	82.7349	24.6683	56.8548	17.9694	105.462	7.3753	25.3024	108.729	30.9338	39.849	59.0667	192.285	118.371	85.5901	93.0426	105.799
ACVRL1	47.0306	85.3925	207.07	30.6189	34.8911	31.2753	50.8325	46.5239	111.696	46.265	74.9099	62.6846	101.495	104.179	76.527	94.4426	30.303	29.0653	90.8982	104.333	36.1856	88.6239	102.261	95.7643	115.362	18.6652	96.2828	100.509	64.9476	42.755	33.0391	87.306	42.6958	100.642	8.3105	8.36448	27.1272	74.2433	110.279	104.538	95.1081	36.5549	35.8312	88.5435	95.0697	86.3945	132.499	57.0479	26.0725
PPIG	116.453	186.676	131.719	114.256	20.166	100.259	95.5586	218.232	217.169	248.853	103.916	148.92	194.186	186.816	173.003	177.357	219.456	85.5288	186.437	103.98	3.87577	162.436	169.879	122.318	130.529	59.3914	185.997	170.086	342.392	155.25	84.3362	119.165	36.3551	197.792	20.5068	118.815	79.6923	11.4821	151.557	188.223	184.731	148.856	233.192	78.5834	24.6953	36.1465	72.1316	409.447	201.659
HRSP12	45.4775	88.6604	42.9758	45.0378	60.3998	36.6948	53.8431	40.472	46.2587	82.275	43.689	40.6997	49.1511	53.3422	62.2363	46.2179	50.218	95.4509	50.5028	51.9393	41.2148	56.6096	59.4345	48.766	52.5329	13.1984	49.129	37.8779	8.64388	46.4217	15.7633	59.6001	43.1271	43.1678	33.3072	252.913	54.8376	44.9999	37.6897	62.9799	55.7875	67.6664	99.7506	23.3526	25.2082	23.7759	38.7037	54.814	64.0786
FAS	45.8381	66.5158	69.9729	75.3165	100.397	50.5415	91.5169	51.3135	53.2513	73.7368	136.84	170.043	70.5721	62.7706	80.0495	58.5194	90.1663	202.233	71.0385	72.6019	101.467	72.3915	57.111	63.4991	67.0595	144.617	71.4991	81.2655	68.2313	129.89	126.894	60.5704	119.618	65.07	118.816	147.926	140.314	64.268	69.5827	78.2816	69.4741	60.4734	95.959	142.912	47.9555	46.5938	55.9281	96.8002	62.6807
PYCR2	1180	386.205	79.7404	316.466	157.288	304.107	403.94	166.693	263.414	342.005	411.735	102.662	375.22	350.699	391.425	468.613	197.188	45.1503	370.658	273.341	338.431	391.563	433.959	97.7178	432.924	601.663	351.774	347.561	44.4042	66.4735	187.155	494.014	335.746	295.895	132.026	242.743	51.6179	329.979	457.933	59.1555	447.061	362.511	251.165	271.193	85.0612	136.447	188.319	476.901	279.281
SAC	53.4033	57.5215	65.476	12.3237	50.3471	69.6138	20.2848	34.9558	25.4111	34.8943	12.5544	26.6394	28.4057	31.2613	30.4714	35.8519	49.9776	60.7382	25.683	23.8307	22.3059	27.6512	32.3798	31.6669	39.8184	21.2761	30.583	27.9106	25.8882	6.17991	20.2998	6.73432	23.5784	29.842	76.3713	193.958	2.05449	49.374	28.6548	21.3714	17.2078	37.2248	20.5888	16.8072	24.2276	58.7348	30.0955	50.3091	26.9566
THAP9	39.5195	46.8021	26.0349	26.3283	23.6983	24.6148	45.2677	36.861	30.1522	51.0277	19.7094	28.8243	10.3944	8.76703	22.5103	47.5825	31.615	101.525	7.62074	38.0255	41.8135	36.6728	6.46871	23.6727	55.5224	62.0444	13.3247	23.0568	53.0863	35.6216	18.7641	27.6183	54.9212	16.487	96.1991	58.39	32.1409	51.7926	22.7929	40.4945	51.3184	37.0785	37.6507	18.1139	18.8496	22.2124	18.898	55.4028	29.8877
XBP1	114.685	134.003	453.589	420.445	207.374	133.318	138.918	214.652	147.348	213.704	509.226	66.4829	181.058	217.771	255.027	210.462	104.721	846.338	244.198	284.896	52.5938	105.91	186.182	782.961	162.748	209.499	232.893	126.268	1012.96	136.651	1387.2	64.0948	103.221	296.68	160.328	56.4688	365.912	120.137	135.464	260.025	161.419	199.471	383.011	359.786	71.8429	56.1184	113.699	490.737	103.457
VPS13C	129.177	125.479	75.3344	85.8788	97.091	92.3299	92.6531	105.379	71.9683	82.2093	261.469	103.952	100.107	114.431	132.8	119.771	158.753	36.0034	110.383	84.3917	93.4788	107.358	112.165	124.321	98.2102	93.849	101.305	114.048	79.8986	64.0634	58.6409	109.551	89.4966	112.301	65.0542	216.59	77.45	65.0865	142.357	84.3304	102.78	112.04	96.3563	72.141	123.243	111.464	49.9602	125.12	126.092
CREBBP	69.0914	70.6993	78.9759	109.423	111.202	85.7389	141.016	76.9673	107.918	70.5503	92.2718	120.216	96.4329	110.826	91.6394	88.5278	96.6934	72.1667	97.0319	74.5675	67.5378	104.58	92.2269	92.4641	95.6805	142.377	86.8641	102.603	126.313	118.837	163.842	93.8967	105.255	88.4071	124.66	128.977	62.3064	65.4612	93.2306	87.9173	103.706	96.9255	115.032	93.7172	98.7266	108.804	59.9562	113.038	111.26
RUSC2	35.9636	56.8551	83.2923	45.4979	78.8309	30.3556	20.6736	117.938	61.3115	33.7185	21.9741	42.5605	32.4851	28.207	41.2701	29.419	48.1928	84.7742	28.3996	31.0497	58.4083	76.9341	22.9866	44.6781	39.2565	48.9405	38.8872	13.4108	38.0305	55.6189	67.6312	77.9713	81.4399	28.2596	31.7635	60.0101	363.807	76.905	17.7783	40.2477	24.6582	52.2822	46.5094	38.1396	13.9639	35.4612	29.5606	22.9759	32.3474
ZNHIT2	47.4759	21.9343	61.4661	126.094	27.7401	35.8501	28.996	35.2388	45.0223	70.0641	152.323	26.385	59.062	73.3313	14.627	10.3089	60.1438	75.1314	73.7451	11.3534	46.5199	54.2929	64.8242	13.7796	62.9362	51.6923	67.775	67.5414	16.2792	46.6856	79.3193	71.4408	64.6894	78.5941	113.674	81.9204	50.9039	17.2109	60.3202	69.3718	67.9923	42.6246	88.0175	69.0005	15.2066	39.8658	15.2199	76.0508	65.0663
SDK1	28.3061	17.7645	30.4473	20.0258	68.814	30.6476	32.9134	15.7083	16.5964	37.524	27.1976	48.3971	26.7829	30.7524	16.3597	35.3943	23.0279	134.03	15.6983	31.7316	14.7221	32.737	19.0826	17.3185	20.459	22.0899	21.4451	9.85188	8.26236	43.3959	106.078	20.543	26.3966	31.0483	104.959	278.539	71.894	18.2394	20.5922	21.2445	22.135	30.3638	40.1389	44.3549	24.7495	32.2238	17.5468	27.7138	37.1483
RNF11	96.4828	214.141	102.08	154.442	175.58	78.9157	98.2487	165.743	180.432	253.28	328.193	148.558	296.336	182.111	39.6375	240.029	64.7164	274.691	226.974	45.7205	102.561	311.35	246.971	54.9301	323.99	131.933	221.433	203.409	210.897	131.486	74.5987	231.775	214.202	212.302	319.239	294.227	48.2769	45.267	206.056	218.125	186.336	116.706	216.638	101.233	215.221	101.773	118.293	86.6176	100.822
MAK10	74.689	254.179	107.628	90.9511	32.6872	55.5999	150.397	56.0736	382.37	114.366	90.4462	58.2198	150.57	133.589	11.1077	144.612	154.61	70.1395	125.6	140.213	154.763	133.302	153.065	35.0389	160.583	55.1836	151.421	174.412	156.617	71.1304	20.8086	121.557	166.099	140.285	58.7208	29.6196	25.5376	203.898	31.4546	145.72	111.906	43.3988	88.4126	93.8867	162.498	128.745	95.1829	227.884	88.1738
CCDC32	162.535	71.133	109.388	52.7847	144.455	105.13	126.348	65.6314	73.3903	130.822	48.1252	161.024	122.996	112.241	98.9722	92.873	190.729	823.53	128.996	111.079	27.2708	53.4936	104.126	38.2143	61.0222	22.8585	125.172	48.2625	56.5587	24.1926	77.7562	35.895	127.55	118.498	80.3715	185.341	200.855	26.4995	64.5515	63.3896	113.417	119.444	205.409	82.0225	31.2878	39.5793	50.5701	64.6585	132.489
RNF186	50.7489	48.7167	59.6916	45.777	121.178	128.136	58.3069	85.225	35.9453	28.4147	31.7409	85.2249	89.7493	67.0637	87.2246	64.6624	55.7544	48.5904	67.5693	52.5506	66.0198	78.7551	60.3869	74.1845	72.3698	23.1518	80.3266	65.7365	99.6727	6.89358	45.6885	61.1255	56.7346	82.4562	33.8224	45.8609	38.9745	50.6069	76.5585	56.1086	57.1883	39.1873	65.6719	146.731	59.0654	64.3959	61.2008	55.8341	80.0588
PLEK2	89.1144	52.0406	41.7668	120.909	50.01	33.8903	49.9414	29.1272	113.613	49.3749	33.5854	47.5001	47.3316	55.0887	90.5357	42.9819	21.2761	78.7919	59.3791	95.5458	40.8055	47.7476	47.047	56.0154	38.1488	63.139	52.4707	42.0854	27.3983	50.7205	42.9868	36.8736	28.7558	61.0317	51.6955	171.426	165.679	38.6093	50.9916	53.8512	34.1063	79.4248	74.2708	51.7039	26.4228	28.4362	40.2836	41.8908	49.0279
KIAA1706	77.3084	74.2392	48.595	126.079	71.7352	19.2916	316.817	31.0242	89.7389	204.302	115.605	55.5551	30.2192	198.881	243.798	38.046	243.836	11.8591	198.754	215.707	187.744	263.203	15.2584	312.314	295.017	228.261	210.932	106.878	18.7616	111.072	33.476	60.0165	37.6271	227.452	20.8885	141.138	32.6141	99.523	47.2778	209.166	31.6465	46.0022	77.1155	109.902	44.6086	41.6868	76.9894	46.7086	116.577
ADAM21	41.9192	25.8416	47.1233	24.5155	61.3239	57.7125	20.5331	41.3245	22.5785	31.6913	39.1937	53.9712	58.084	23.0875	29.6362	32.2583	28.2986	27.3165	28.4401	37.9056	33.532	30.3632	40.6173	38.8257	29.2517	36.7584	57.7761	18.3354	58.4497	40.5825	42.7582	22.4894	51.308	28.9883	55.5332	37.4248	131.661	25.2388	23.9282	33.0611	31.7469	38.2305	47.5067	28.1384	38.7079	33.4251	41.0926	25.4474	29.0467
CYP26B1	56.9603	27.4664	35.7687	26.048	114.439	104.291	31.3199	40.1288	83.8355	53.1416	28.8594	47.3906	99.3958	60.3813	93.3188	109.06	49.465	25.8018	82.429	115.016	24.5235	69.4147	31.7181	68.8755	73.6399	23.1966	137.327	55.3585	56.7372	16.5606	54.6765	27.7184	45.5418	82.0088	22.8522	22.3854	28.156	5.22703	21.2539	22.7444	118.37	69.9915	57.7529	29.033	52.3289	127.645	26.469	39.5243	154.099
BCAP31	1815.3	1117.84	1575.8	390.269	1399.54	603.87	366.413	160.648	182.505	649.878	945.921	1023.35	1539.74	1236.17	1493.63	675.231	603.632	823.735	206.584	1506.63	43.6454	1200.03	1336.86	1361.04	116.877	325.006	390.723	1412.3	1642.59	313.403	239.057	229.414	67.7013	66.1495	554.687	151.467	806.377	162.642	1481.61	1289.78	281.163	370.166	226.473	378.419	653.831	959.123	8938.02	213.373	443.526
ICA1	70.7926	84.8762	90.3595	37.6511	99.141	34.8796	49.5497	25.7359	44.0916	36.2074	42.129	24.7694	27.3238	39.4101	87.2874	32.5304	31.462	24.1747	16.7869	136.337	29.8749	109.803	68.3088	29.2177	43.2314	51.5491	26.1472	40.8021	87.6024	44.9781	71.6125	48.299	39.1093	25.3918	42.8383	201.809	9.89382	47.981	43.6778	24.9566	31.6155	40.8284	34.1938	42.7204	96.7457	79.8655	86.5527	49.5724	55.7167
UPK1B	24.1423	13.5705	56.667	26.3851	33.7116	118.589	38.3704	60.3214	13.3003	33.3981	23.2404	79.9737	49.6051	57.6802	59.9511	51.2129	10.3932	23.1047	52.5321	6.91051	54.1032	46.2672	37.9179	16.3453	59.6692	70.7076	59.6452	66.1111	42.7359	51.1851	42.9963	11.6532	9.69018	71.5203	133.054	52.8434	62.6417	28.6708	47.9959	63.5683	62.729	28.1277	48.4624	49.0473	21.1197	18.6992	30.1895	13.7295	38.0073
FBXO28	87.417	249.503	262.821	130.605	36.7701	145.883	285.478	135.5	325.743	261.453	122.483	49.433	248.463	218.123	219.434	218.251	68.9176	100.48	191.469	227.788	234.281	253.5	207.48	68.4165	303.351	124.28	234.006	296.15	16.1418	108.376	50.8066	216.675	194.942	189.855	107.72	69.2114	70.2746	180.011	321.799	164.819	190.195	110.045	383.203	117.988	28.4123	69.3606	148.575	182.003	200.315
TRMT1	497.87	39.842	41.2402	57.0593	75.1945	180.993	141.66	274.592	83.0975	237.087	159.923	134.836	149.877	159.99	47.7935	212.362	38.6527	406.606	26.6583	103.31	164.176	213.564	191.39	48.171	207.309	57.8673	150.582	139.443	97.9209	160.215	173.499	214.618	140.371	24.9233	199.67	264	255.191	38.3852	188.865	167.996	197.913	110.324	148.209	63.6637	26.8405	194.297	424.444	72.9034	418.348
RRP1B	92.9654	84.5135	47.3335	145.87	56.0564	87.4274	48.8285	51.611	127.708	92.2352	81.9774	54.2233	78.6885	87.7183	81.8562	87.1312	27.1283	21.7024	89.9539	65.8862	20.5316	70.0606	75.0228	74.0591	72.302	92.5216	88.8765	59.8664	24.8854	39.0723	362.747	59.4735	88.9511	87.8616	190.306	113.055	172.689	13.6058	27.3676	100.482	116.865	112.823	208.508	66.5083	32.4591	47.6258	43.2111	53.1392	70.1345
CBX5	62.1198	30.7049	60.4025	44.2931	37.5058	39.071	43.7796	36.1344	140.15	50.3163	89.269	46.0705	56.7697	55.8422	48.2248	63.8253	40.1853	235.081	66.3153	43.4807	20.0967	33.1644	56.5811	68.186	69.6388	47.6116	65.1638	53.6443	23.5636	39.5465	67.3932	58.8361	38.7136	62.8192	89.6154	24.3256	62.5397	64.2232	59.991	48.3664	73.9974	59.9223	71.0668	78.1744	40.4902	35.7757	39.8109	31.9317	54.0847
HSD11B2	24.596	13.1308	30.4614	23.8232	18.7185	21.9829	46.3135	30.5689	14.9914	24.0833	69.241	93.8624	11.7561	14.1074	37.7243	12.1072	27.1086	58.8355	14.1047	29.3385	48.0117	49.224	28.3973	27.5443	51.0817	42.6321	46.3071	7.643	37.0822	56.5721	183.926	15.1765	49.5198	18.0622	37.7151	51.8603	70.6215	17.4741	18.0019	14.0915	53.4766	35.992	41.0469	36.5533	16.8359	11.9502	54.2913	29.9014	31.6448
C19orf28	181.101	93.0832	71.81	128.067	89.0161	68.9293	83.6881	170.766	54.9197	76.6011	91.5958	160.369	104.16	87.0778	78.83	104.49	131.505	34.2231	86.8247	97.888	134.094	77.9896	107.313	114.951	118.018	85.5671	100.713	122.986	85.9754	136.87	75.1634	79.3848	125.801	76.4882	145.08	117.092	33.4096	81.1868	119.89	56.5708	82.5487	80.3433	61.7973	82.4903	126.618	143.371	227.893	99.0845	70.3582
RTP1	38.2151	22.0237	32.4236	20.2932	64.2759	32.1547	46.7523	19.4065	34.0824	21.8436	20.7345	60.0279	32.8929	29.9803	36.1935	36.4241	36.5561	19.6705	29.5864	23.3008	33.4579	19.6732	35.6927	33.534	26.3543	20.8545	32.0167	21.1799	17.0987	48.0852	68.2654	30.0201	32.051	33.8626	15.3846	136.296	12.1381	15.8445	37.215	31.227	35.1503	35.231	21.183	20.6522	65.1202	41.6816	47.4847	44.9367	32.6195
RAF1	187.963	192.356	169.777	249.238	116.633	226.198	206.357	199.298	271.036	250.224	197.722	147.412	191.881	208.086	237.609	197.807	172.118	147.965	211.143	277.723	143.209	210.492	192.377	154.891	187.409	183.846	212.708	230.217	184.123	197.437	185.883	176.213	150.478	196.857	207.077	200.007	142.129	155.038	217.365	173.676	183.28	164.221	171.389	251.381	123.574	269.091	247.574	111.209	223.09
P2RX4	207.645	63.538	100.115	85.7203	136.314	68.2126	62.266	164.444	71.3	177.518	162.041	162.179	83.2221	91.9019	147.775	113.356	130.804	119.148	110.138	102.424	103.396	136.252	107.819	131.257	82.2564	99.133	104.38	134.09	57.6261	38.1394	81.3986	82.3716	123.702	90.6998	97.4775	164.039	114.199	87.2721	124.552	72.9669	67.1336	166.888	62.1178	105.867	79.2739	58.9396	141.813	64.4563	51.869
GRPR	17.087	16.2945	42.2783	29.2663	43.9123	16.7951	40.3385	32.0758	19.5359	34.7783	41.6176	41.3376	13.5818	15.1443	29.736	22.0521	47.7661	76.8465	30.6726	13.1	37.5513	8.79306	23.039	20.463	29.2205	109.622	20.9713	18.3592	33.0533	49.3671	91.4031	21.9202	6.11707	33.2942	167.488	41.6993	75.5148	26.8275	26.5317	30.8455	33.4909	51.9165	53.6162	32.2329	52.4594	10.9998	13.5985	11.9687	21.7212
CASQ1	16.5603	26.5861	32.1636	16.8254	39.1887	47.2422	14.9058	43.3985	145.384	35.9529	10.0746	102.953	12.8947	8.88306	21.3715	9.38712	71.8132	72.5528	11.7798	5.00001	70.8741	70.8051	76.0624	12.6604	15.8644	16.8729	7.4208	65.6613	30.0544	72.172	82.421	11.8293	71.8724	60.0302	46.0159	367.612	57.0539	74.6821	50.5049	12.1359	67.0824	25.4154	16.555	66.5508	63.4498	24.9597	23.5029	38.5595	24.9087
ZFPM2	35.4206	39.7522	45.3423	34.912	38.5884	29.8217	24.277	34.2047	73.871	47.216	43.6156	36.2789	38.4614	35.3567	37.6924	42.4089	47.6082	147.671	34.1911	39.1302	46.4666	36.153	40.4192	24.7097	36.4253	20.1135	39.937	28.865	43.2324	38.1251	34.3702	24.7026	34.0601	35.6342	51.0634	38.341	88.7082	15.5454	27.6637	57.8571	35.7351	38.939	35.8861	47.5438	100.008	33.7668	44.1808	35.5839	23.7461
SMARCA4	110.407	66.2249	82.909	101.369	254.843	173.149	104.017	185.4	86.3923	158.705	163.966	331.543	202.984	79.4368	183.695	107.702	100.794	66.258	59.6568	424.679	60.3351	78.5663	179.199	73.6267	114.852	112.617	110.818	97.497	220.623	150.616	135.263	141.362	72.0347	167.647	307.19	435.982	323.982	32.9155	92.6599	131.728	131.281	249.363	117.252	132.051	97.8477	379.271	50.1894	184.837	105.083
PQLC3	322.975	608.295	674.228	227.696	226.819	247.403	487.727	285.024	686.593	727.175	457.983	86.714	463.721	378.206	552.138	534.983	400.172	445.003	439.989	379.223	170.03	446.492	570.522	403.23	448.695	123.543	495.207	349.929	602.047	90.1087	397.673	406.536	169.815	430.523	163.991	429.537	451.214	24.8534	398.212	440.534	506.817	574.654	408.914	292.873	173.625	136.265	495.721	276.986	239.439
SPC25	50.7165	117.815	81.7324	45.1736	55.1435	56.5777	23.3204	61.0333	44.4449	54.5805	39.929	102.454	44.0405	90.7683	87.063	49.4712	94.3835	30.69	67.2881	180.694	30.0407	89.2625	54.2388	186.86	75.2499	67.4428	100.842	84.2654	55.834	14.4931	17.5947	102.075	11.4628	104.287	10.0899	27.6553	53.1416	26.4453	188.004	90.0039	61.8837	79.8816	58.0013	45.4796	102.295	35.2639	56.3449	82.233	53.5342
COX4I2	29.7903	46.1707	36.7547	44.471	51.6957	26.3954	53.0529	30.2865	52.3282	52.4529	30.4947	38.0192	64.1177	49.2134	47.9603	36.951	37.4303	67.018	43.7667	49.4334	20.314	25.1334	36.6749	10.0589	47.082	22.0028	35.8684	43.7572	10.6857	26.0879	126.761	48.8595	49.9777	45.8916	23.3042	41.0371	52.6723	47.0034	57.9805	40.3471	47.4251	42.4037	34.4567	50.3165	33.9019	21.6876	57.8951	59.0691	37.6589
MAPK8	97.7284	130.259	58.443	90.4709	43.6212	95.4664	128.954	95.9186	121.467	93.4959	76.5423	46.7336	68.6952	90.0479	116.193	65.4061	72.9818	71.0422	107.202	82.3398	87.0302	85.565	80.7643	89.3499	81.835	68.9704	83.1634	78.4336	39.0987	92.4132	72.0939	31.3641	66.3933	106.234	94.7344	168.645	41.3528	78.7685	87.9918	75.471	56.6351	83.245	76.3005	88.5814	164.583	102.441	40.4516	93.3951	105.853
FER1L4	35.2115	32.4886	114.656	30.1014	36.4945	64.7256	28.8732	55.9456	34.0187	19.0522	19.9828	68.2675	48.0412	52.49	25.3081	36.2277	57.3548	107.724	57.7103	12.9693	15.8532	5.63171	49.0578	12.9996	36.7854	20.1878	58.2738	25.3592	41.1573	41.9946	23.2095	9.86274	69.1172	12.3249	142.647	72.6281	70.958	11.0363	47.8589	40.8934	62.6891	48.8504	62.7257	31.6606	34.7536	39.1827	19.8355	19.5897	53.4455
CXorf15	82.0405	28.7202	28.1085	41.5089	77.1078	32.5175	179.539	45.776	98.0378	127.741	29.1428	43.4735	19.6075	69.3776	79.0488	94.703	89.6046	105.123	79.8997	11.3688	104.145	85.5435	108.68	36.8963	12.6182	51.2375	117.666	21.2533	16.157	38.3022	77.6731	95.1502	40.1298	58.8221	37.762	107.37	85.9322	44.1933	92.032	14.5801	22.1088	71.7443	107.108	28.4429	26.0877	28.8585	80.4674	25.6955	65.6929
OFCC1	46.2616	36.5801	41.5418	20.4538	64.8069	90.4673	20.957	50.3535	29.279	23.4736	51.0029	68.8201	41.3924	52.1526	64.2976	46.6086	58.3322	80.138	53.0465	54.5889	19.4026	64.6803	48.5771	47.8075	53.8758	50.7576	44.5881	56.4637	48.7168	29.8728	8.49629	39.3163	15.3854	48.8107	75.1684	22.194	19.6681	8.7099	61.37	44.7529	37.8797	32.0585	47.6156	24.7443	126.592	26.0177	143.688	37.2257	35.5861
LOC732253	51.6551	34.9457	33.742	32.2931	65.5363	43.7615	71.9834	33.3673	37.5858	26.496	49.6241	59.4171	62.4726	30.9492	48.1508	52.9219	54.7072	32.1849	46.1206	39.0445	40.4381	75.9225	57.9072	25.2534	42.505	43.6779	60.2612	30.7667	28.4037	37.5523	20.1186	41.0556	20.9839	38.9754	52.6954	192.316	51.9784	23.8068	21.7457	52.096	34.7526	34.022	34.1845	17.5818	66.2844	38.0515	48.842	47.2984	57.4771
UBC	2143.55	2904.75	2911.21	4274.08	2971.75	3145.97	2408.51	3692.92	4862.58	4408.66	4162.42	3526.34	3154.44	3225.98	3660.51	4089.39	2341.22	2801	4116.61	3357.5	2508.53	2985.78	3014.2	3124.84	3617.81	2630.99	3250.88	3066	5010.87	2674.89	2247.18	2940.18	3508.52	3378.96	2627.91	5084.64	3187.04	2950.85	2353.3	3324.74	3835.49	3902.54	3937.92	3355.05	3493.85	2928.04	3105.7	3882.61	3173.97
TUBB2A	80.4629	68.5607	99.8823	58.5235	117.709	142.599	56.5172	44.3487	93.4315	66.4657	86.2943	114.702	76.7905	110.634	80.5655	99.423	70.2948	94.1297	91.1335	111.907	69.1981	85.9513	92.3927	42.0555	74.2404	52.4662	78.4217	68.2105	60.5246	88.1056	75.3849	80.1475	103.875	95.7364	70.9671	122.115	70.142	29.8817	48.4642	107.111	75.9358	124.477	47.6941	79.2687	93.5108	134.915	146.518	88.1177	67.2942
RQCD1	58.6595	49.3456	161.568	102.42	43.5726	68.533	100.999	49.5577	164.878	156.274	75.2216	39.422	96.9834	69.3848	83.7873	70.0177	79.3937	76.684	85.918	90.7292	74.2533	72.6729	101.775	68.4047	79.7135	67.1885	95.8625	65.8001	180.46	54.0565	30.2323	90.3229	219.418	83.2203	89.071	68.391	166.018	234.019	65.4732	71.9871	80.694	104.182	155.626	96.7487	43.8947	67.2208	35.5488	51.979	118.216
CCDC23	419.291	171.892	332.276	230.953	87.9584	127.044	132.452	172.598	266.612	303.854	373.55	111.987	171.583	138.012	216.825	183.933	100.344	133.108	145.649	218.239	89.5557	227.19	209.432	141.476	182.243	126.877	180.861	181.278	111.867	175.868	445.503	157.285	465.902	163.121	304.567	346.243	128.859	468.5	164.76	226.75	146.546	184.836	160.989	183.214	252.31	258.53	137.517	218.299	120.817
GPR45	55.7488	73.6581	85.6249	34.5156	146.805	51.9061	31.6748	79.8567	56.9307	71.2471	39.1324	27.9489	53.7547	65.0438	74.1481	65.8788	111.746	6.05899	58.6625	72.2607	75.1624	68.1624	60.3273	96.1717	89.3576	103.671	61.5904	85.0947	59.4312	89.5584	15.182	63.1451	63.5467	63.4898	191.722	35.9499	17.2283	48.0517	109.738	65.1599	66.8161	51.2959	35.3809	77.9311	50.9122	82.8248	62.8492	106.913	75.4725
SYK	281.897	166.965	423.656	321.487	147.019	159.318	258.292	378.09	386.277	438.328	256.05	433.906	294.913	307.893	383.807	307.241	433.969	421.486	300.48	342.304	453.287	361.891	297.364	293.408	322.745	282.982	329.079	321.585	254.428	328.182	171.675	318.136	256.222	307.835	517.894	88.8998	192.682	300.685	282.639	279.157	273.332	246.613	188.004	325.998	132.716	337.112	285.416	157.554	435.34
PLCH2	77.8404	47.1899	71.2619	140.769	28.2394	161.244	78.3001	310.314	134.423	302.204	147.213	30.2424	246.88	220.86	48.1955	242.504	27.7996	36.5353	234.023	88.7775	106.577	234.163	256.983	49.6932	237.623	32.425	246.533	94.9656	107.152	60.2424	47.2457	78.3443	70.2799	185.201	71.7377	77.8778	125.325	245.239	201.617	67.1916	38.4179	51.8723	74.7755	97.632	55.9882	246.968	317.115	106.373	87.8017
JOSD3	56.5486	77.0199	105.547	132.201	86.3256	87.7702	73.8811	73.9181	104.918	192.079	77.7591	92.4127	64.0657	78.4499	99.9454	69.0552	196.502	229.763	85.2425	93.7067	126.342	86.3983	59.8158	57.4779	110.353	101.734	56.3896	25.9681	138.924	136.673	229.127	36.5919	138.453	84.6975	166.919	233.374	103.283	6.69521	118.682	77.8288	45.8262	126.366	377.805	89.2855	45.7078	63.3752	23.0858	109.694	232.351
PRRG2	67.1562	25.7418	54.8335	51.1256	122.509	27.1805	11.894	80.4991	56.8876	22.1559	33.4438	16.5968	2.2476	14.9247	30.7792	23.0567	66.9493	102.692	13.6866	102.429	35.6343	70.6437	47.851	33.896	24.8689	70.5483	13.3469	26.0769	83.1353	65.5369	203.374	22.2759	58.2058	8.16391	69.6114	83.725	85.5342	60.1604	25.4938	20.3262	26.6648	47.5835	45.4182	47.9319	36.6407	101.073	17.7577	38.7546	78.4743
EDG8	150.171	182.252	94.9017	311.086	75.1617	80.3044	80.6799	402.939	352.252	448.644	222.787	61.9849	182.556	153.533	224.543	166.019	244.405	123.074	171.673	263.721	262.951	324.645	182.615	210.302	221.528	279.06	176.736	238.451	476.661	121.943	46.9204	215.849	170.961	183.003	87.0687	208.146	29.2298	132.976	167.589	214.617	188.159	101.496	44.9409	353.078	655.681	402.414	239.147	154.148	118.631
ZNF598	103.113	101.226	40.1644	103.358	53.7075	84.1512	64.5362	100.799	174.745	108.086	206.391	53.3119	65.6725	65.8092	73.052	73.2083	95.1857	263.301	166.208	69.3613	102.822	186.07	41.4249	45.5236	64.7883	106.529	79.487	71.1695	40.2074	51.0348	65.7148	64.3692	76.6127	177.639	144.407	286.189	20.5238	33.8688	75.1514	143.039	70.38	74.6246	92.4269	72.2815	31.303	119.885	304.791	124.764	124.775
JUNB	372.29	89.1894	294.216	857.689	453.441	418.623	244.864	744.276	226.28	402.497	1819.69	505.434	561.023	611.511	753.602	617.394	459.253	693.113	751.478	581.422	373.603	723.64	649.46	699.056	537.334	200.427	545.418	750.96	606.833	298.634	1053.3	570.844	178.71	676.782	582.201	216.794	304.076	165.321	703.505	590.281	606.35	491.099	523.07	562.663	410.774	640.471	130.117	1172	376.3
NDUFV2	2174.87	6815.25	403.085	919.98	294.29	573.89	1570.89	996.312	1685.38	1835.1	813.5	254.127	1245.1	1159.4	1404.7	1142.2	1216.35	175.249	1247.06	1130.83	125.722	1288.12	1113.21	1631.68	1148.22	460.612	1114.4	1322.6	1435.63	162.68	522.133	1117.41	216.811	1301.27	136.948	712.766	431.272	317.045	1577.45	1274.86	1137.94	1814.82	1302.03	456.895	822.529	699.993	261.155	788.247	3846.37
FAM110C	34.5252	55.3729	32.3135	80.2319	157.888	38.0522	82.8386	92.2405	63.4421	73.3059	83.1236	119.28	89.4346	83.2885	107.455	74.5779	79.6033	278.253	96.1002	101.747	75.0082	94.2012	81.1048	74.6895	85.1106	73.4103	91.2275	89.9892	79.3745	77.9512	33.3152	92.5965	63.5484	99.0717	59.6384	2.62245	255.85	26.9148	87.2727	84.8928	93.2838	125.73	113.638	178.556	79.2861	52.8731	84.868	47.4178	63.8926
GNGT1	49.1629	28.6207	28.5853	20.6018	35.026	19.2372	24.9209	43.6259	24.5345	36.0539	17.0797	42.1959	35.4878	38.3721	35.3994	37.9312	9.8897	59.8829	42.6773	18.4368	10.0678	31.986	41.7969	34.0005	31.1791	29.1444	4.48189	2.21685	55.993	6.908	17.3821	35.8319	31.7048	37.8093	83.3212	59.7951	65.743	14.3206	30.7259	36.3323	36.9498	60.9683	48.3558	16.2066	8.81613	18.1441	18.9988	16.3382	48.0347
P11	66.7368	28.3286	31.1553	20.0122	104.096	72.5449	63.3078	26.4054	25.5809	20.6914	45.2483	78.1215	35.0564	35.2864	30.9284	30.3495	199.468	35.8101	33.384	24.9656	33.5864	99.6139	37.2684	52.71	30.624	86.3053	34.1326	43.3856	38.9611	13.5747	19.934	96.3985	172.447	25.5033	36.6011	6.40382	62.5873	162.97	54.5352	43.2572	169.361	39.7283	39.5686	29.2588	27.6778	22.3205	31.7568	17.2357	71.4914
NUDC	1701.89	1040.35	428.697	1516.76	270.422	540.94	157.577	610.493	223.513	216.968	937.849	430.078	888.331	877.925	905.825	949.037	1020.03	769.839	742.789	858.311	92.2632	1224.75	858.657	1021.71	1062.13	250.788	846.18	942.144	66.1555	15.6757	164.702	911.368	230.608	722.522	54.9346	213.849	4.29251	277.889	1026.95	756.489	804.377	972.157	302.112	192.326	246.125	1323.56	765.407	436.879	2694.43
MTERF	95.3961	91.2784	35.7784	39.269	61.6068	103.695	75.4666	39.6544	69.2745	55.0949	74.9766	84.3575	61.597	74.0258	63.0796	68.3889	43.711	46.8655	65.6031	46.8358	19.4115	76.2308	66.0545	112.867	43.6184	72.215	59.969	39.655	81.0378	30.0094	49.3291	49.6255	45.3323	75.0837	20.0195	93.4606	55.7168	22.8111	57.9002	55.891	61.6418	84.6692	113.965	35.4323	35.4329	56.892	35.3485	58.5719	95.1123
ATP6V1F	2040.79	460.031	935.174	449.306	1012.74	464.585	351.318	489.555	333.215	613.984	693.413	792.904	521.197	553.892	943.88	701.312	791.994	459.98	577.83	1179.73	210.86	702.056	804.602	744.002	509.513	725.499	611.969	482.74	321.167	280.207	613.873	780.417	461.251	532.377	210.011	521.014	188.963	610.184	642.547	503.366	630.91	417.636	633.231	587.779	443.612	558.538	1035.72	253.013	641.795
CCDC77	189.669	151.221	30.7617	72.8628	55.4926	41.3899	50.3698	78.8631	182.895	54.9991	18.9023	95.7695	23.6124	30.1624	18.932	45.0852	104.88	103.86	102.502	98.4031	106.89	57.1934	103.395	38.3544	43.2599	135.641	35.8893	23.1414	10.6758	118.66	30.1872	117.216	126.566	11.0617	21.1677	373.59	155.202	106.43	51.9923	59.9888	102.354	79.9049	54.7642	31.2631	83.2151	68.7562	55.6518	28.49	125.239
KIF12	34.2688	28.6046	43.5488	42.6266	30.3366	40.3426	33.2423	46.3737	47.8631	89.5857	43.5527	32.4266	73.7443	63.3618	55.9942	53.6442	38.1635	10.8156	70.3839	80.9806	8.19485	114.655	78.1331	36.914	53.5098	28.0006	79.4638	47.2061	49.5106	5.67252	50.4772	57.8509	43.5386	67.7356	44.5098	18.6326	97.0025	6.806	28.6187	72.4096	44.5316	104.661	70.2211	41.9177	18.3277	21.2625	25.0903	34.2263	44.9006
C12orf31	91.5116	75.1934	61.6491	180.724	56.6478	120.803	146.558	155.483	161.769	199.885	137.465	74.2661	131.208	98.2107	86.7859	112.974	108.855	425.477	94.1972	132.097	162.211	96.6727	119.187	112.738	126.28	82.9169	128.277	127.535	105.871	70.1692	119.296	60.3798	254.736	99.3431	55.636	77.7506	109.544	290.46	133.158	120.724	84.4224	200.383	93.1369	165.635	133.373	174.711	26.3585	70.7006	103.321
TSSC1	183.107	155.908	113.854	197.475	40.1866	88.0411	162.402	63.1886	169.316	165.579	241.863	86.4079	133.658	134.032	160.196	133.67	176.865	25.1646	144.679	134.968	108.305	167.963	134.291	173.822	122.891	173.81	148.123	156.517	47.2558	40.1381	120.325	142.702	104.305	132.764	97.7634	72.9298	98.8654	129.982	184.007	111.646	90.4892	159.319	210.489	84.1858	39.9672	115.701	197.12	136.269	82.1409
ARHGEF10	35.0408	90.9174	32.9437	31.3531	41.6163	33.6216	41.1489	54.8042	116.077	262.415	61.0317	31.9112	55.4621	86.1909	55.9389	60.1482	43.7555	40.5368	71.9289	38.927	125.797	93.3731	57.1617	53.586	70.5848	52.4864	53.8058	62.5281	90.9582	52.9838	36.1841	57.5774	83.1625	78.8286	38.5066	27.4993	35.7317	155.812	52.7073	84.2309	73.8107	31.3125	59.7435	74.2138	40.9691	41.825	140.721	43.6338	43.7252
FABP3	91.6095	42.9924	80.3094	57.494	57.5453	64.1188	44.081	95.4938	182.688	42.303	64.2691	70.926	115.038	112.086	130.15	103.752	92.0373	22.0769	118.162	117.5	34.6826	99.6864	101.769	115.188	106.811	96.0479	115.571	105.708	71.4705	48.4519	25.0518	108.546	26.3611	129.08	51.4012	24.4667	26.7611	11.7687	119.54	113.441	115.909	84.0182	73.739	73.7272	53.3959	50.2678	116.409	112.483	82.2755
DVL3	62.9673	23.5639	88.9039	42.1173	25.6189	76.1917	46.3639	44.5533	395.789	123.833	20.5813	33.8765	150.304	26.213	27.975	120.396	39.8797	106.142	15.613	53.1997	39.3703	44.9453	10.5371	39.1355	131.284	88.7856	140.888	181.934	42.9432	126.916	230.331	163.415	73.3519	24.0609	196.269	148.387	30.0635	94.5121	37.0613	12.4801	30.3607	57.2678	56.2171	31.1449	182.776	78.1836	37.4117	106.141	36.3164
CASD1	28.3289	23.2707	48.5241	9.42871	24.4742	78.921	22.4164	55.7107	26.765	30.6086	26.4238	58.9197	34.9332	34.1796	13.2249	35.3013	77.136	13.7015	21.5838	18.8961	29.7934	21.4307	29.6892	45.8473	43.1413	52.4642	43.5986	22.0295	17.2055	18.8176	78.7145	24.5338	21.2843	26.9481	47.3171	441.697	9.7478	57.7149	47.5042	40.3752	17.8584	40.0751	32.974	17.3924	34.7334	27.1009	26.7237	27.0384	39.9787
CLDN7	35.6528	26.6964	45.1602	26.8356	33.0683	33.7504	23.6048	63.0758	32.9138	51.4272	35.0282	38.8574	34.5718	23.8609	43.8531	32.5392	40.7241	75.9561	36.5125	36.1946	8.93847	29.71	35.5982	34.1346	19.2345	23.4352	37.5967	20.375	68.2434	40.622	78.8923	18.8247	17.5921	27.9819	85.8892	61.9529	52.1244	29.4489	21.5038	47.5105	26.3269	46.1573	50.5804	48.6295	39.4867	54.7095	43.1604	18.4643	18.7018
RASL11B	52.6954	19.2929	73.6038	24.6307	12.2358	91.7483	89.2772	54.0308	55.9889	53.9054	20.1688	33.0916	49.4535	48.705	47.0173	58.5946	44.7594	61.4477	37.3039	43.8182	17.5625	47.1501	51.3108	53.9651	52.9971	37.2068	44.9676	44.0654	13.5674	4.18058	40.8744	65.2275	63.5407	57.1623	28.1782	77.6217	69.5411	54.1662	14.0164	34.9974	15.1662	53.7361	41.6369	27.5419	26.3665	56.2741	17.05	64.2938	40.074
ANKRD13C	30.427	21.5758	62.4434	75.4904	21.2418	95.8224	46.1798	37.8246	475.975	69.7404	128.429	32.0089	91.5016	73.9364	129.973	83.4851	45.2681	107.718	86.0024	124.308	9.39996	117.391	85.1761	49.0472	10.8543	40.5096	96.2986	53.7758	165.481	72.4208	57.1089	57.3098	1.32974	87.7863	125.801	111.254	213.829	21.7279	27.6235	131.343	68.336	111.92	177.854	128.725	39.9657	95.4848	13.9643	95.7405	75.5752
RTP3	174.992	77.2445	94.682	152.786	113.345	97.6353	43.1999	45.9186	61.9482	36.4931	55.0468	138.654	133.073	101.208	118.174	135.696	229.536	8.35848	102.988	122.45	33.0064	115.981	141.308	207.417	233.083	110.998	114.32	141.839	112.007	28.6098	24.3458	219.068	38.6845	141.791	26.1724	17.1886	16.6331	25.5522	163.104	118.914	108.235	99.2572	80.6794	91.0195	60.2147	107.538	122.439	76.6689	72.9873
FOXG1	76.0056	62.0283	44.415	58.4876	87.1065	59.4837	51.5809	26.7523	36.1831	45.9726	47.4395	105.419	69.682	60.5276	52.9952	72.1512	42.4232	31.8114	65.0075	80.8638	44.5226	90.1838	72.8509	49.2338	80.0228	77.2583	73.1374	58.0419	61.3597	22.7499	48.7141	84.1859	32.8728	58.7393	42.9255	31.7986	51.5213	19.1915	61.1836	69.1236	68.5195	52.5631	71.7964	59.7721	17.624	58.3644	43.291	58.3869	56.7151
CCNA1	34.8571	16.8282	22.3593	32.3752	35.7439	32.2859	34.6121	27.4486	33.0843	46.3304	43.4336	22.15	27.6004	53.0168	17.6892	7.03164	7.93891	16.6412	89.6074	20.7374	18.8088	13.2485	68.8377	22.4	62.8623	39.5319	62.3837	59.649	33.8365	28.2751	73.8659	63.27	35.9746	13.1914	46.5457	43.3731	36.6787	55.086	12.1327	34.3207	60.0443	37.0581	73.3605	28.2635	25.8692	11.3431	18.2702	20.226	36.1616
TNNI2	45.249	44.9653	92.2361	48.6339	27.6975	65.6078	54.4275	70.4936	103.737	144.502	55.2676	31.3102	63.7562	64.222	65.5034	60.6246	114.594	50.4173	58.1514	39.7653	20.5794	46.6945	70.0419	85.9249	70.7797	84.9923	55.4207	69.3853	42.7089	52.2028	63.1015	56.8104	36.314	61.271	31.4193	183.215	70.8133	64.0056	111.606	56.2716	67.9071	117.87	67.2621	44.752	46.1061	50.807	54.6323	88.2201	61.0348
ITGAV	48.1625	202.945	74.2478	130.425	69.4275	65.5706	71.3582	115.736	259.335	76.1339	65.7914	67.3784	82.696	52.9683	58.3923	133.606	63.6318	75.0637	171.666	77.1146	114.894	76.5864	123.789	80.3087	137.611	58.9622	150.913	146.679	73.2448	71.1556	97.5849	128.756	78.8169	97.2615	106.287	143.784	57.494	66.6233	108.808	104.347	95.7991	67.041	149.73	94.2235	92.4352	81.7283	35.74	90.7102	81.7529
TOR2A	43.7524	23.3153	38.4177	109.593	36.1583	33.3038	71.8823	40.862	29.8589	51.3875	42.5304	35.0538	72.3432	72.3693	94.5855	40.7913	86.282	54.8902	30.5354	99.8048	36.2539	20.6561	48.8636	44.5896	33.6479	43.8244	58.3421	50.0633	55.6217	43.8864	4.09243	10.2925	9.83923	106.184	30.1601	91.813	43.9196	22.8487	23.2179	46.5536	51.8934	19.359	88.3759	60.3857	41.9995	25.2172	125.507	35.9666	20.9051
ZNF131	43.2263	50.2153	42.6774	93.6198	71.9114	22.8774	55.8613	43.4964	101.107	87.5727	157.022	69.8961	86.6389	38.509	58.0777	103.71	43.7556	91.9721	55.5742	64.4158	77.2762	61.4966	78.2285	49.6688	52.5596	19.2871	112.54	47.1827	57.7986	46.4796	121.62	78.6427	64.069	44.5357	176.674	118.824	125.962	58.9095	44.6176	100.685	83.6853	56.4665	87.2111	50.1521	32.0795	36.604	39.6683	106.819	74.6558
LOXL4	42.1753	23.6311	35.5661	33.1058	113.027	52.0287	51.8813	49.7444	28.4715	29.0998	61.3552	187.907	17.4523	106.784	74.5719	88.4572	33.7178	89.638	118.195	38.8495	21.7267	71.7081	88.8226	39.9501	95.3723	37.6212	30.0682	35.7195	19.8824	43.971	63.3844	92.857	110.718	108.84	73.0256	18.0033	19.0019	111.564	40.4335	86.8281	101.181	57.5308	83.5991	68.9296	42.7147	26.1575	26.1082	32.9866	46.7582
FCF1	120.755	93.8956	27.4651	76.7647	36.9355	67.9261	22.5938	82.1026	67.4851	52.7137	79.8927	29.1922	28.7943	30.7936	55.1413	39.3071	71.075	66.8943	26.7232	48.4494	71.206	33.8385	38.6146	54.3476	34.7653	79.298	39.5923	46.1	42.6902	46.1363	26.7353	42.0933	45.6114	34.8534	152.991	291.286	61.8212	65.5942	46.8269	39.2991	23.309	101.098	26.6186	38.831	82.3495	38.1735	110.399	37.9153	44.8644
RAB42	57.4381	104.553	27.9743	55.4557	103.646	78.925	69.7116	81.0277	38.167	39.9851	30.5226	191.373	78.5924	79.3428	85.0884	67.5873	56.9201	37.0251	81.6242	78.8506	80.6227	90.9909	73.2907	11.0079	91.4765	28.3656	65.9733	94.9507	89.665	54.7246	53.0624	100.301	76.8452	90.7869	24.1311	48.6676	14.126	130.711	78.4255	83.0038	73.5751	35.1851	36.6354	67.722	119.077	90.5555	103.489	59.3113	35.8536
C19orf55	68.4442	57.5466	47.0898	59.0169	62.5173	47.0893	62.1167	96.0298	48.7935	56.1249	67.0932	40.8703	62.1315	73.6673	81.3114	53.1911	89.0178	66.1176	82.1556	80.8385	98.9434	83.092	56.8806	71.5371	69.1015	110.677	68.1185	99.9193	20.1391	82.3461	4.2619	77.7126	66.0639	78.0945	32.065	59.4227	93.1953	95.2049	80.8739	29.6511	74.4671	97.017	47.2052	34.9222	73.1029	91.0038	78.7704	56.7496	41.7904
CTNNA2	43.3906	62.6645	50.6471	43.7897	80.924	65.7993	49.4561	31.0413	54.438	64.5852	38.1511	111.243	53.3956	54.9164	73.0803	58.1726	52.7962	61.1544	50.3704	77.7552	151.08	61.4913	54.7176	59.2238	61.0374	68.4511	57.2021	54.1671	51.6004	55.0206	66.7618	58.3304	70.0717	64.4495	86.7638	34.7243	75.865	25.3755	50.6247	66.8342	51.9416	43.5332	48.2606	72.399	49.7727	46.2419	50.453	74.216	30.6463
TTR	34.7268	102.484	17.8304	57.7357	52.5505	160.575	66.2026	39.7521	29.3497	67.2938	82.8092	81.5692	90.05	88.8395	77.29	90.2442	75.3656	34.6155	42.284	48.6724	55.1233	59.975	78.079	5.19349	77.141	22.0066	88.8138	45.6707	20.4241	87.4642	58.1815	67.8373	82.5153	84.015	7.3812	186.854	39.1837	36.042	68.0047	53.9767	79.5172	49.0533	33.4508	39.2864	55.3628	74.9394	153.063	38.31	43.0428
SAP30BP	337.43	158.318	152.25	89.9646	31.549	99.6077	154.526	83.9878	198.075	123.222	58.5154	51.4015	81.2245	80.2316	106.84	71.1664	76.1338	59.0337	77.3907	151.012	293.466	111.372	75.0947	71.6539	81.6917	115.921	81.4257	121.77	142.6	91.2273	60.4435	96.4529	264.735	70.4012	203.598	14.2948	107.085	67.5533	109.231	77.4739	65.2812	88.8366	52.9496	110.627	147.516	155.073	24.4004	157.235	84.5875
SMAD7	63.9465	58.7988	162.54	70.9834	67.2859	192.995	61.6336	173.451	220.935	123.43	42.5006	346.268	147.504	170.816	247.387	194.019	145.691	40.7531	205.81	381.551	82.4735	243.109	217.791	201.403	146.555	151.866	146.589	172.72	96.0645	16.2051	132.921	147.959	12.7754	190.262	81.5124	81.7002	31.4336	77.6708	148.821	205.184	162.763	64.8032	429.419	229.476	370.35	211.083	76.6665	140.236	71.3945
KRT6L	45.0417	40.9574	46.9962	33.7663	160.21	50.9481	71.7541	25.19	37.2572	68.3753	88.7876	68.1655	70.631	75.9528	86.9374	67.129	58.5853	47.5581	75.4767	96.6421	15.8118	73.6069	72.9164	73.2741	89.4375	39.8984	91.0403	88.7113	58.7597	27.6795	39.9558	74.254	9.41159	81.9477	56.5452	38.1414	36.7058	45.3262	91.7729	76.6704	72.0969	42.1852	71.5843	71.729	68.9897	66.328	53.0958	86.9277	60.9685
WWC2	31.0146	24.9289	26.9804	25.3586	63.3586	21.3338	27.3858	29.9579	32.9184	42.7924	34.9951	71.4666	39.7697	41.9201	42.8921	49.5115	26.5893	20.3637	43.5574	18.4726	51.2293	4.85651	40.3608	20.4905	36.4664	43.031	39.7641	33.0111	20.1697	28.8667	36.6982	24.805	16.6644	42.6486	22.0736	96.4687	79.1712	11.9073	38.3844	38.9892	48.3934	61.5673	61.8668	37.3823	29.8825	24.3169	30.8677	19.1974	47.9654
IFNG	42.8582	104.485	45.1316	81.4199	32.286	133.676	56.6572	72.3752	90.6345	71.5623	49.2744	23.3551	54.1118	55.3154	65.8332	65.7641	63.738	19.6058	73.2837	71.3945	41.2583	62.4378	56.6935	56.5013	49.2885	57.8927	64.8662	54.2286	53.5165	64.7432	34.8364	54.298	62.7002	64.0548	162.663	56.5294	78.5647	34.8385	45.9441	68.8955	60.3355	56.9959	44.411	77.7759	191.795	98.7087	23.0136	44.5703	43.7408
SYNJ2	74.7357	134.755	32.6124	114.38	55.0216	47.115	82.1293	54.7008	104.995	42.4207	51.7003	100.768	82.3034	72.6601	83.2473	84.3454	124.594	35.3395	71.2581	73.1566	86.415	86.6105	84.3535	96.0629	90.7616	107.439	70.9859	87.3201	78.5071	30.6893	18.7184	51.6729	67.7961	68.479	44.4469	56.7101	35.6499	70.5415	110.872	70.8124	44.8117	80.5878	47.9409	35.2282	53.811	58.6194	84.5833	83.3184	56.5042
RPS2	3490.47	1279.25	2313.31	3952.97	3060.15	2286.44	2175.08	1229.15	1104.34	2935.82	3308.09	2289.5	2050.92	1567.32	2349.39	2437.33	2409.45	2656.02	2036.92	3556.89	2493.37	3166.2	2168.69	1878.66	2501.07	1534.76	3223.43	1449.28	1401.62	890.809	2887.44	1976.71	2162.36	2130.37	7566.75	1693.39	4334.96	1867.62	1663.86	1439.36	2151.99	3663.51	3186.62	2370.91	2808.7	2315.49	1724.03	2651.02	1307.76
APOBEC3B	69.7545	26.2051	68.8011	59.0476	48.5657	73.122	40.7119	47.0818	66.9585	85.7525	50.5147	58.5267	95.5769	86.2113	165.826	101.459	15.5056	7.47773	117.841	122.012	4.57885	80.5535	119.056	162.757	91.6283	32.0468	80.2219	73.4145	30.7201	28.505	28.5555	131.772	52.7586	142.855	14.8531	25.8275	73.8342	42.6505	140.984	97.3966	105.028	54.5004	146.552	131.694	26.0821	26.8298	39.8707	52.6255	46.7538
PPWD1	273.429	153.398	113.61	65.8232	54.7012	90.2791	552.089	83.3325	787.123	167.723	44.9907	59.8864	207.373	224.764	218.054	260.664	108.399	35.2067	208.432	213.189	42.6685	220.676	253.353	239.741	228.486	74.1582	230.384	206.9	50.9581	46.8789	6.25938	193.965	97.5668	170.517	72.1848	136.157	106.817	1.60968	254.623	170.723	215.792	171.492	208.779	88.3163	208.781	53.5792	142.84	72.1549	204.784
SNAPC3	55.641	48.2954	40.7112	39.3457	57.7663	28.7877	39.091	50.4694	44.8912	42.7593	99.6916	48.9868	33.0497	46.8345	74.8212	43.1769	59.2936	40.0825	50.1387	41.6284	29.165	12.0477	43.8275	53.0818	29.9367	48.0345	39.1335	24.8768	48.8408	51.7826	27.169	47.6334	81.6272	53.6422	59.9885	69.1146	101.6	62.5025	51.9763	39.497	55.0612	64.6198	44.522	32.6677	64.9167	35.4579	32.9733	29.953	57.4943
HS3ST1	23.8523	40.2533	158.191	22.1318	39.9536	21.8223	50.4692	48.8696	57.6366	23.2117	19.7709	38.2765	44.5801	42.7516	46.5589	40.6685	12.2246	56.5575	44.9092	47.0118	46.3768	41.3153	40.4147	6.43979	39.8989	39.4754	43.8413	38.6938	10.7392	34.802	50.9571	43.4727	41.052	47.102	87.5438	246.52	8.13287	46.4403	36.6908	54.4649	47.1354	52.8488	30.2042	27.5916	36.3995	31.3561	36.2061	23.3949	33.6221
PDCD5	206.87	156.656	178.307	154.506	100.053	115.473	50.5495	138.142	70.9127	142.397	99.2487	69.163	118.401	77.1991	145.323	116.067	121.909	38.8278	87.5949	131.216	87.7497	149.938	121.739	113.431	72.9803	26.0393	131.49	112.446	121.63	100.324	85.2617	104.301	120.652	82.4727	41.8446	142.691	78.4326	80.1797	114.042	84.4176	90.1563	107.921	89.6154	61.2947	129.437	243.246	70.2364	207.624	158.777
RPL18	6780.36	7553.88	3275.03	4761.01	2253.57	3010.32	2157.75	2241.34	5851.19	2713.43	5746.54	2265.5	15607.1	1313.61	8346.05	11187	5281.52	719.386	724.719	13841.4	1671.73	11897.2	10554.5	13641.8	13419.5	2147.16	10772.1	10312.3	15993	547.535	1043.38	11959.8	271.453	907.616	575.389	1547.81	605.959	1086.16	2191.02	1002.35	948.181	1595.14	1426.89	2235.43	6782.58	12989.2	19464	5327.55	5023.1
MGC10334	135.924	136.259	105.587	200.631	63.0577	127.576	117.401	118.324	60.233	79.4128	114.972	141.047	126.202	104.775	109.624	132.002	172.937	41.266	105.317	99.3639	122.916	97.6827	130.972	136.923	126.966	146.425	136.581	92.7109	95.0226	130.924	44.1176	131.894	137.23	101.966	91.9471	156.32	191.11	115.896	144.129	106.54	126.126	153.733	112.738	87.3283	60.7891	82.3722	103.461	77.3669	113.779
TLE3	113.535	92.2921	56.3793	264.845	48.1567	52.3781	73.2486	147.197	130.908	135.397	124.907	58.761	103.531	114.152	139.536	100.779	163.623	232.402	107.095	137.365	103.73	115.237	103.173	135.891	132.804	118.154	107.254	146.903	69.2483	45.0543	104.536	102.316	69.7621	118.529	70.5556	44.9486	70.9537	59.8375	176.827	106.434	109.074	81.0623	129.188	143.55	53.597	65.7697	45.3871	110.405	121.229
NXF2	55.8871	41.8857	38.9775	36.5981	62.7755	110.766	41.7119	53.1584	31.7801	38.9017	98.1068	76.9111	77.4241	56.9835	62.8311	95.4195	77.9308	62.51	56.6511	47.8497	9.27348	69.639	75.0907	69.0508	71.2117	49.6713	71.2873	68.3261	69.1772	38.0123	77.458	43.6015	17.4089	50.9889	16.6693	101.709	52.2901	33.5922	73.5099	80.0874	49.8005	49.5696	71.2519	58.3505	49.8715	225.018	74.322	33.7527	51.5562
FTO	173.997	43.9465	73.7639	82.5302	40.28	76.7649	93.8631	61.8868	155.341	260.891	346.107	84.6895	189.825	138.592	191.134	188.832	185.917	96.3133	201.792	178.689	12.8883	210.487	195.605	29.0712	219.304	78.2507	180.069	213.502	199.331	71.0084	49.2015	183.696	1.73416	160.669	197.437	37.3134	178.792	208.863	210.219	194.292	176.456	116.472	335.731	143.058	19.1784	27.0517	45.0183	79.1433	115.234
ATP5J2	1920.8	276.936	620.414	399.216	565.747	317.437	209.124	449.626	180.178	644.635	709.564	295.837	354.86	450.138	403.801	383.545	229.214	2156.14	334.832	399.023	150.7	427.518	422.507	429.831	473.838	223.859	411.619	419.338	488.113	402.182	1628.66	429.757	212.981	340.205	117.658	258.843	374.44	361.787	362.059	331.589	367.042	322.656	270.173	525.597	369.1	632.55	639.423	331.165	383.804
MBOAT2	106.48	69.016	46.6637	109.019	15.126	34.2118	40.5354	83.093	111.447	63.3729	80.8183	26.3219	49.5457	60.0784	27.0758	50.9638	73.1715	118.227	44.9709	53.2093	53.9739	49.5861	49.1826	39.3142	69.3341	43.4734	44.7497	39.4029	23.2299	12.8195	55.6226	58.4027	56.3041	49.5786	81.8418	338.046	67.2577	65.4306	44.5071	22.4593	32.8491	150.814	31.1232	46.4207	52.8289	39.451	22.0218	60.6012	130.192
MRPL42	115.391	205.927	145.471	84.5524	52.291	53.8216	91.3153	54.9822	207.097	133.445	84.3515	151.554	102.544	164.51	181.281	111.226	151.382	42.155	134.657	195.142	97.5158	163.237	124.314	123.442	74.0271	55.9643	129.867	110.906	61.2428	19.8727	28.2689	87.7063	57.609	167.934	66.4219	92.3662	186.378	27.3986	95.1894	135.464	89.8548	143.68	201.947	75.472	43.2309	101.049	206.003	87.1852	167.613
WDR21A	31.6176	24.7885	41.6887	47.7798	25.1602	49.9313	27.9049	31.7535	211.086	56.8012	37.7514	18.0311	21.9206	59.5278	28.7659	45.6416	43.633	201.592	12.8241	22.4232	52.3801	36.9271	21.4331	32.7233	28.5329	31.7741	36.0192	22.8085	28.9525	46.2725	57.9445	35.5509	30.8516	50.0595	154.273	101.706	183.75	29.8527	40.1257	12.9202	37.4603	54.0963	109.35	56.6813	16.8676	16.941	18.6719	26.2431	86.4695
TMEM107	41.7636	364.693	122.896	152.425	140.771	117.629	72.4245	80.0774	123.332	154.215	383.281	130.637	201.665	175.902	185.557	195.839	153.243	351.063	202.927	182.341	207.191	227.364	208.402	219.846	181.753	85.9445	25.5568	191.984	59.306	67.4096	86.1838	228.835	172.332	197.457	53.4365	77.559	388.759	245.444	152.934	231.796	198.153	263.245	78.3751	135.738	514.66	100.045	117.459	134.423	120.61
-	46.2565	46.5279	44.2984	44.093	44.2358	44.3345	44.3193	44.314	44.3318	44.9458	44.3183	44.427	46.9479	44.7228	46.3713	47.7486	49.3765	47.431	45.3963	45.2371	49.7989	47.4704	47.2863	47.8994	47.2207	49.8912	47.2523	45.7173	44.9504	47.9556	43.6607	47.6669	47.0084	45.7015	42.8457	43.7146	48.7792	48.7242	49.7111	49.9117	47.6078	47.6141	45.635	49.8039	44.277	47.3477	48.4428	46.9429	48.8726
LOC728743	123.412	70.6178	42.0273	60.8184	19.9144	81.3646	125.789	191.883	105.489	79.344	114.881	45.7205	79.9219	78.3656	54.834	69.6804	53.2763	211.052	57.3328	72.5435	89.5373	79.4352	62.8811	32.7592	13.4633	49.1926	75.4742	29.3506	77.5758	55.0444	166.402	31.5569	121.297	83.5862	94.8693	60.323	133.272	82.299	24.5418	75.7102	43.929	104.083	69.6284	92.5161	39.2193	239.076	213.551	86.4698	42.6289
MGC26356	205.058	125.429	100.544	91.6644	67.0341	113.76	63.8657	97.635	71.4517	98.8654	75.5909	86.7988	84.9429	66.7564	59.5266	81.131	131.514	176.119	47.8869	66.3454	269.439	92.7509	75.2329	85.2237	34.9383	75.1691	61.6891	85.6366	41.5364	13.7393	40.4422	58.072	224.45	55.4823	208.691	215.365	273.566	69.4655	103.141	82.1449	41.4019	176.763	44.2811	69.0124	178.092	93.8676	61.2187	70.7674	146.424
LOC729956	82.5559	47.1187	26.2113	31.6275	67.9877	41.0345	55.2854	43.2077	43.3394	51.4903	46.9551	80.103	44.5457	56.8802	58.8924	50.6243	69.082	64.3165	43.783	53.3575	30.6995	54.4896	45.9182	82.2234	62.1363	51.7673	40.9696	71.6046	38.3593	24.7511	15.6234	37.2161	22.5559	52.8088	20.2684	214.237	13.6388	31.8201	103.566	42.5586	44.7191	64.1935	34.9841	39.3478	74.6092	49.975	79.3825	41.7278	55.7731
LOC731275	30.0105	32.9687	28.2808	16.7288	48.6027	32.4322	28.8679	39.0508	33.4008	49.5231	64.8984	16.3215	61.2904	8.67861	13.5602	18.1618	52.7028	81.8909	49.6588	27.0136	66.8194	76.7231	4.53767	10.0759	45.5724	96.1376	8.91628	49.5266	65.7739	26.1746	132.587	54.9544	55.6284	6.3434	92.2732	120.189	55.0973	62.1808	18.0744	53.9091	52.7496	21.009	18.6002	48.4033	99.2709	17.2864	42.4443	33.6938	57.9811
RAPGEF5	21.0345	15.1992	32.7891	30.4012	16.0046	25.7444	19.026	24.6496	33.208	28.6466	23.1067	55.3936	66.4127	20.3797	22.1161	7.25146	14.1943	134.034	53.0084	20.0894	15.7397	9.14043	11.974	23.9778	63.7145	17.1643	18.2143	2.57919	23.7576	20.6379	49.4139	46.1657	20.2071	15.3404	62.8766	66.885	21.7066	11.0304	18.5448	63.8713	58.1383	20.6906	30.1767	35.7602	14.0751	15.2333	20.7459	13.9378	25.8626
MGC16385	81.7717	102.709	64.7409	71.1419	37.6692	58.3943	109.899	62.2613	127.239	76.0252	38.2349	50.9337	77.6966	61.1682	79.8908	54.6149	63.374	42.3005	74.9365	69.8009	42.0596	62.3041	65.757	66.7864	52.7367	59.8517	65.1763	53.0241	52.1198	67.7232	157.483	63.8292	170.213	64.3016	50.6727	50.3666	89.3663	145.65	54.2558	68.0895	61.6869	53.3977	53.722	56.3034	40.6487	66.8162	63.6354	48.6015	66.6913
FLJ45055	46.184	209.78	65.0006	91.1195	8.47459	109.539	141.969	18.7639	89.2853	101.127	11.3068	20.1768	106.819	18.6115	17.4555	20.6409	32.4125	38.4678	95.5266	122.512	135.807	85.9926	82.0721	19.7205	9.65486	55.6366	17.1197	93.5103	30.069	112.664	138.909	13.1341	143.258	3.81699	82.665	300.276	36.7325	9.72268	27.3556	7.50987	8.85692	18.3647	36.1076	30.276	41.3946	64.4275	52.9223	99.3676	119.909
ODZ4	30.1212	43.8264	66.4414	31.7173	26.5381	56.6338	52.3654	31.5567	107.914	42.7138	55.3568	47.6137	73.3501	46.3473	66.999	55.157	45.426	50.0862	65.0931	74.7171	35.2113	54.7469	64.6264	52.3157	51.9267	4.36343	64.7566	42.1297	45.7335	58.5707	36.8953	57.426	18.4577	57.4627	37.2692	21.7188	51.1912	35.6682	50.194	51.3917	51.5133	51.9998	27.785	60.3951	112.634	41.6064	132.22	50.6154	60.4541
CPOX	39.3838	144.83	39.5635	298.864	32.0399	81.326	76.9763	69.5985	88.7223	171.304	75.1304	104.698	59.5632	40.1144	88.9624	40.9694	107.101	310.935	58.8878	63.7797	77.3679	99.1258	36.1884	107.595	30.7131	65.9162	55.1922	30.8957	178.355	110.395	707.698	8.21878	66.5926	24.2637	99.3617	716.444	678.267	94.2105	44.0537	55.2869	42.6943	258.898	187.149	54.8408	27.2991	69.3579	26.9057	90.2661	33.3249
LOC730112	44.2925	14.0321	27.5824	24.2604	73.6048	42.5181	12.9679	36.3635	41.7837	16.7014	16.5503	136.619	68.3803	14.6027	34.6061	62.2315	39.3994	97.4101	12.9178	49.1685	25.491	69.2259	6.10152	29.731	3.96138	56.6353	64.9495	11.6137	6.06386	35.0885	77.5969	14.7252	82.67	23.0275	109.679	152.049	160.131	5.86345	17.068	11.439	26.9445	57.7251	56.1622	26.8128	30.0655	12.0314	25.6198	18.1194	55.3074
ZNF506	103.751	59.748	57.0871	34.7241	42.2051	62.3042	107.033	69.8351	62.6434	64.7044	78.67	48.2175	77.6861	78.6726	91.1579	69.9606	65.8316	13.6806	90.4598	106.031	28.6159	121.816	85.3592	88.5954	94.0308	82.9706	87.5274	111.474	66.9471	26.9263	30.9118	103.503	38.2625	85.0776	48.7017	44.1444	17.5746	63.0124	95.7741	71.8914	68.9678	50.9089	52.3307	59.4207	95.7317	88.7465	56.3561	100.666	81.159
NDUFB9	95.0009	93.9403	1924.02	668.295	370.041	157.627	372.367	139.054	376.206	1096.3	547.099	359.549	866.391	1411.54	243.687	1133.69	1146.01	105.994	1214.71	391.749	70.3004	880.112	1446.32	1099.09	625.157	45.3085	1004.97	676.16	299.622	134.899	155.38	165.633	92.0169	1098.74	165.143	158.929	270.599	37.8543	179.857	1288.82	1000.72	812.352	742.664	204.272	1061.89	783.567	344.277	532.271	374.129
DENND4B	1294.94	536.546	458.853	111.881	180.994	388.272	326.713	189.156	840.95	386.837	97.3186	463.51	429.326	357.376	177.101	382.494	172.844	860.704	64.4709	116.772	242.229	175.037	360.141	149.939	368.795	323.262	405.614	39.8043	169.34	391.991	958.758	315.058	380.245	69.5058	274.858	412.925	1662.67	92.18	61.5951	247.83	367.531	560.416	480.571	338.061	125.055	293.711	316.87	204.36	1088.6
KIAA1045	35.485	39.4239	36.0707	54.5544	37.2048	30.415	53.2254	19.7302	17.7869	37.7434	30.7793	33.0972	49.0603	52.8711	57.6216	51.8045	40.8297	85.0574	55.427	69.6512	37.8264	38.4668	42.7434	14.7638	43.4671	10.1772	52.2701	50.6033	13.7712	60.0452	5.60372	55.694	57.6112	43.1887	70.6573	53.439	7.89912	8.00505	51.6173	48.2053	44.1559	47.7313	37.4355	19.7746	172.75	24.6208	34.0249	37.3186	60.4887
NPW	22.8876	84.1635	63.15	46.0881	11.6676	34.32	42.1133	25.9241	33.1758	33.9883	46.128	13.5218	34.9482	28.6807	36.2542	32.628	27.8081	66.6527	23.688	15.3694	135.776	18.6935	25.244	31.2016	32.175	84.5357	25.2717	26.7134	65.4775	26.0425	58.2032	26.9523	119.446	25.5591	70.077	57.5096	0.876696	113.325	29.8664	21.8397	12.4682	18.1091	8.63285	22.0973	162.795	64.6671	43.7988	39.526	35.7671
FLJ22536	52.4166	51.7806	126.05	28.3194	38.3866	25.7564	44.5036	36.3845	22.0504	28.7672	20.5917	16.4593	31.6262	28.3708	36.2973	27.2613	27.088	21.1623	24.2493	49.4142	11.5639	33.6771	27.7991	38.8569	25.3708	30.5567	32.0427	20.4091	31.8732	17.7108	7.35133	17.6226	66.056	24.2355	34.5775	256.412	89.9204	28.9018	26.3278	25	25.4646	73.0685	33.8202	20.2485	35.4053	29.5427	31.9143	17.6346	60.1035
KIAA0087	60.3274	37.1441	49.739	27.1953	36.0326	48.4901	35.9765	42.9971	35.0705	109.513	42.5044	44.932	36.6136	64.7431	88.9558	45.1892	78.79	9.81255	70.9417	54.5257	53.0287	24.8872	50.861	85.7117	14.4469	34.1839	41.6465	41.8252	21.5704	12.6823	11.9852	45.3246	55.4429	63.5917	23.0303	132.09	43.3687	54.0472	84.6001	59.4227	60.3049	86.0887	67.6544	25.5407	75.2361	33.9241	34.0461	27.4752	55.8598
ZNF697	47.2503	84.8024	50.3669	54.8477	32.0545	44.044	30.1107	99.1389	132.386	169.234	102.376	32.5112	69.2369	63.9842	68.0077	64.3654	96.3822	369.951	45.6756	181.668	83.4911	54.9644	65.2507	60.0223	70.5994	35.4227	66.4975	69.4646	14.8109	29.7311	263.351	58.5959	34.3527	54.1334	40.7384	37.8877	246.177	31.6243	64.8046	64.569	61.7845	86.2842	95.2499	106.192	30.5598	34.7611	15.9584	91.4577	40.9398
FLJ45340	68.7978	82.5343	67.4893	62.9668	136.162	108.219	92.6165	101.333	122.75	64.2047	95.1213	145.338	91.6846	108.236	75.1376	112.592	110.552	131.732	90.6403	83.7859	122.872	84.2582	94.836	110.149	87.7451	108.911	78.6791	90.3285	80.2313	86.7181	92.23	97.3874	103.076	107.979	80.6407	66.7361	174.666	122.968	151.02	105.493	77.571	74.5676	90.46	114.968	78.8329	108.075	101.982	111.649	61.8991
TNFAIP8L3	62.8885	41.0299	23.8088	36.3579	64.9836	30.3399	36.3108	41.6748	20.9576	30.2369	36.1776	202.087	33.6342	29.7212	33.8759	30.2659	41.0023	27.2738	23.6563	58.335	21.2264	18.3564	41.1156	32.3185	29.384	69.9782	33.2529	31.9048	15.911	76.6674	42.0357	74.1092	15.9669	83.542	65.456	1772.29	89.1702	7.75051	38.6015	24.693	27.504	38.9357	73.0056	22.4445	25.1201	30.8263	38.3347	36.5941	137.017
UGT3A2	84.0683	41.3918	65.6551	47.3048	62.3896	62.4116	49.4242	60.1811	49.5059	101.283	63.5133	80.797	73.032	70.6386	84.0929	78.5391	99.7455	54.1314	71.7748	72.053	45.6472	72.6524	78.2481	83.2191	61.7829	81.0833	76.8006	75.8238	45.3843	55.8087	50.6964	70.2413	27.4505	70.8064	109.588	35.8011	28.1601	13.3723	104.537	75.7	76.6326	66.6166	96.5468	57.2831	33.4184	57.4929	94.4153	48.3991	76.6075
DP58	58.5765	68.7796	49.7925	32.1325	44.3356	35.1392	45.3105	49.6637	32.7851	74.0089	56.7611	38.9256	55.6452	52	45.7274	55.0365	50.3194	17.2868	34.8496	90.2494	45.2805	49.6404	55.5332	59.2181	64.3611	77.3789	60.0676	50.0474	70.6591	28.0217	28.6224	46.9724	3.99048	34.2177	45.1718	89.8784	39.4506	29.054	75.338	49.0477	47.3712	42.0799	37.7401	33.5109	47.4103	64.4922	36.3687	112.887	38.1469
XAGE5	64.9143	94.9739	244.71	73.6799	162.042	81.1742	58.1725	47.9135	73.5689	85.6102	102.298	108.77	109.074	206.863	220.905	116.495	125.147	47.36	179.154	311.479	50.8252	201.452	142.316	143.351	74.9193	82.4827	107.12	153.905	263.033	21.7419	63.773	91.824	20.5112	224.165	48.1742	88.9716	47.6807	27.0214	76.6959	218.684	82.1356	137.087	51.7971	113.199	83.7573	146	126.213	120.553	147.074
SPACA5	60.9565	32.9627	40.969	40.0274	90.5871	72.4965	69.6955	25.5436	35.5086	34.9486	49.0077	38.7383	48.1304	46.1929	56.9771	47.4076	51.9765	35.1986	55.9641	29.7179	80.0639	51.084	28.3725	44.7107	180.706	56.8733	44.212	40.198	42.3852	54.0563	9.02534	45.2569	11.2659	50.2128	51.5631	55.2869	37.1241	45.7077	51.0945	76.5864	170.983	52.3818	71.6767	28.2581	33.8363	30.7058	44.929	32.4505	31.0068
SLED1	35.2097	26.3673	31.702	38.932	96.9207	64.8881	60.1404	42.5043	23.9671	49.2458	72.6838	134.958	41.0802	39.2007	90.3374	61.5426	6.52312	88.2596	52.2907	81.3554	47.3346	87.6554	87.812	52.0273	42.8007	51.5697	69.1266	62.645	25.5411	33.213	44.0743	85.5272	66.4567	50.6401	59.2114	56.3913	308.794	56.6962	46.2613	36.587	70.4964	51.4022	85.0813	72.1705	22.9596	29.149	143.269	36.7126	46.579
PMS2CL	69.1061	88.21	107.17	92.4366	109.056	88.66	88.3036	79.2039	138.357	52.1603	41.0279	120.343	145.373	136.207	158.064	150.734	166.049	28.2538	126.515	161.222	79.7172	181.639	142.292	199.715	192.276	178.69	143.848	199.126	33.9516	58.3647	21.6532	161.548	71.0262	126.49	70.2311	7.31304	21.0249	71.0094	218.435	120.458	118.47	154.302	77.2265	125.715	106.554	78.125	62.578	141.862	102.188
OR2V2	45.9716	54.0743	36.0019	65.6348	32.6237	29.23	38.2316	49.0095	34.9682	44.472	30.7268	87.4193	36.9308	51.2887	35.1583	31.3719	8.6411	39.9532	39.1783	52.5865	50.4087	76.5293	28.6059	26.5839	18.8851	53.5181	30.7746	26.8367	37.5211	49.0981	59.0692	30.3466	57.3862	36.2789	89.1266	66.1352	113.266	11.1212	15.6979	34.6415	26.6929	43.216	75.3947	51.4138	33.2487	32.9208	50.5062	27.8899	30.9862
OR10A2	57.3169	44.511	112.687	36.6251	50.7858	58.4726	30.9367	40.4713	34.2247	54.3856	52.6477	34.0794	60.456	47.6248	48.04	52.5172	82.1791	41.1374	48.1726	65.1334	5.61258	38.9891	51.6958	46.2749	48.287	22.2045	42.4189	27.3461	74.1197	30.1978	60.1927	36.9973	38.7805	47.8205	90.4937	68.7567	17.2153	17.4822	37.6747	60.8827	63.635	53.1167	43.462	42.1018	23.9668	53.2053	73.7849	36.3472	107.878
PCDH11Y	80.0717	168.371	93.4066	86.6485	102.923	51.961	60.8152	70.2019	85.4306	57.525	94.6058	69.77	92.4927	89.4557	109.299	89.7801	121.25	84.651	101.734	84.6335	53.537	428.723	90.5921	127.59	86.7583	21.2863	87.6008	80.8493	74.4062	52.995	19.8348	15.6547	60.7416	99.5035	30.0049	56.2199	70.7246	320.599	102.544	105.072	95.2117	74.7285	50.0601	88.3453	71.9729	108.254	131.676	132.066	47.4422
IL8RBP	65.1723	180.972	122.117	100.221	102.12	42.2531	53.706	67.9506	77.5554	77.0105	57.4531	146.173	82.0239	94.1035	108.077	69.9032	63.2099	133.308	81.5661	179.972	11.2592	94.0837	82.4718	94.2696	64.6152	55.43	98.6948	62.1994	75.5259	37.6234	138.9	93.9255	59.7343	82.8451	53.466	103.724	187.282	44.6793	96.3729	95.4464	86.9492	65.2204	100.569	59.8467	58.9071	55.8846	40.6094	67.6336	53.0533
FLJ23152	24.9433	45.8387	20.2744	42.167	101.242	75.5076	39.3751	27.2736	11.8184	43.2252	30.721	146.123	90.1691	14.6942	31.8143	13.0947	68.8532	334.447	28.2074	54.7103	35.5405	72.6084	88.4797	18.9786	4.93732	57.7803	16.7847	58.5972	41.1818	92.7121	38.2858	22.1677	90.3441	23.9936	37.0607	132.773	129.059	12.7177	14.1501	25.3593	13.8505	21.774	24.2581	35.5081	84.6137	107.442	96.0276	42.2318	38.8255
HLA-DRB5	34.6489	33.5512	47.5412	1605.63	32.4675	38.7218	29.3092	57.115	30.1533	30.2885	1997.06	1808.44	83.4945	438.568	415.05	35.5574	73.6115	83.567	394.688	590.983	22.4475	51.09	426.33	398.395	74.3626	68.3914	443.974	353.53	32.1425	22.9664	173.919	51.6346	18.975	81.8627	87.7869	110.189	837.006	14.4708	477.51	78.5889	76.2585	40.827	1723.28	38.5419	37.8648	32.6795	658.98	33.9904	2012.52
LOC220729	26.1968	53.5467	32.6621	38.6991	56.5786	36.2601	87.2213	35.7012	79.3385	65.3395	57.4123	41.0241	55.5986	47.2959	109.682	54.8416	3.84847	79.3073	51.2613	71.8195	42.081	70.6592	70.9078	12.4715	54.2479	41.9631	55.9903	74.5846	71.3289	71.2742	72.1154	57.3984	51.1495	55.1212	21.1869	62.5996	15.9389	84.7232	71.4714	72.9066	52.036	35.9852	29.3366	56.6807	219.541	58.0032	40.3121	59.1311	32.1162
FLJ16478	49.3833	55.137	34.284	33.3738	63.6283	71.2125	40.9651	38.4718	18.3481	77.6232	23.56	41.2699	52.142	64.6938	5.67018	58.0932	70.9783	82.1597	89.9876	17.9957	17.6848	17.2304	61.5212	12.2656	56.7277	26.0362	57.7465	63.2842	15.783	99.3636	83.2534	66.6748	89.3784	60.4486	44.0903	2.68347	60.8657	98.8532	77.112	22.1462	53.2446	66.7037	29.777	17.2544	22.065	34.286	24.1206	120.39	53.657
ZNF454	208.463	73.8973	64.9142	49.9301	225.776	236.637	61.8031	37.2613	82.2233	116.241	29.3559	225.176	118.837	156.137	152.611	146.311	188.497	42.651	134.104	137.683	123.835	174.823	144.073	154.53	149.917	185.246	114.739	136.152	13.0691	45.4051	6.93494	134.448	110.057	124.582	62.8499	48.4648	47.3435	6.75755	186.542	126.983	145.156	222.344	135.538	16.8262	86.9975	86.4395	92.8725	51.3854	179.639
TMPRSS11A	42.6117	41.6486	49.0416	29.091	190.426	33.8197	51.608	42.9716	28.1346	68.3539	30.0104	49.9068	50.1104	51.7846	25.3937	51.1199	41.4967	354.777	44.4441	53.5632	43.8509	53.7234	50.5875	18.2009	48.8958	49.2931	42.6328	41.5115	25.9601	101.177	55.242	44.0673	43.8868	57.7673	113.397	86.4289	70.0089	8.35659	14.4833	51.3129	54.8252	74.0919	47.9111	18.8374	33.9019	43.5669	231.636	24.1457	60.9372
LOC440295	68.4413	63.2322	54.3168	47.3538	92.1683	51.0438	48.9198	89.5584	48.9833	60.1455	50.9282	57.3728	70.4326	71.0279	63.035	70.5482	45.6738	91.3437	82.8152	163.145	28.547	30.406	71.0482	137.177	78.6331	149.119	74.332	26.391	35.1617	67.302	34.4098	62.8231	110.246	86.6015	45.3656	34.1357	64.6161	18.3327	89.6784	64.6096	66.0331	75.4972	55.8963	63.6761	41.9328	35.6332	38.9525	86.9245	57.3352
CKMT1A	46.8961	39.1258	115.237	147.514	251.258	49.1151	93.2279	30.2768	126.954	101.782	40.9866	425.805	487.346	494.989	72.3343	542.618	25.9475	63.0931	622.535	55.2306	16.2848	65.5153	445.653	559.689	42.2801	40.8801	456.533	437.569	78.0709	17.7082	59.9219	67.3643	17.8305	602.689	7.90209	30.8974	41.0303	11.2899	182.02	492.435	82.0332	239.579	137.108	302.805	74.3241	40.2231	17.9724	63.7187	55.5292
AMIGO3	79.9388	155.156	122.876	67.6928	132.822	85.4584	59.0793	86.4491	72.5444	63.7427	57.4636	282.684	128.317	112.245	102.055	117.294	154.424	29.4227	106.866	133.789	139.494	137.353	128.171	123.834	159.544	109.934	118.903	136.908	48.5591	152.628	32.6361	121.099	127.692	98.4401	92.0644	41.1611	25.9338	129.706	132.584	92.3003	101.953	68.1144	64.9623	113.169	128.27	165.401	147.631	131.595	137.758
MGC48637	47.6424	22.3716	92.2657	41.8825	56.9838	35.5111	38.8879	45.0616	38.5035	32.3329	36.363	65.7968	45.2798	53.3292	75.0589	48.2063	28.2024	19.529	59.3058	47.8767	20.946	57.7832	40.1827	58.1848	31.7261	71.9051	43.4725	48.4381	10.6022	50.9939	76.1866	34.7104	57.87	46.6392	47.115	66.6991	43.2102	71.611	58.4076	55.1191	44.9288	63.8024	52.5352	36.6014	28.0153	48.1988	54.4704	20.0959	34.6852
CD300E	70.9407	17.1905	35.2116	28.9331	87.7651	77.888	72.9346	33.0974	28.3676	89.8507	101.282	71.0682	92.5456	88.9538	87.2742	88.8988	132.258	31.2641	87.8593	19.3901	51.4836	84.5381	103.076	17.6234	89.4349	18.8906	92.5687	74.6451	26.9918	15.8034	59.0281	84.8399	119.401	79.6228	14.4755	40.6126	51.7847	88.2482	100.643	83.4431	78.3395	124.12	70.6639	57.8029	31.059	17.7437	25.2946	38.9666	65.8813
DKFZp686J0529	64.3089	109.941	30.6474	34.6656	89.748	62.7993	74.9776	36.3007	24.164	21.7545	22.7106	66.3877	85.1749	85.7484	17.0507	126.045	18.0155	59.214	34.8082	28.8456	51.0001	96.366	123.26	21.5342	144.053	62.4255	1.60652	101.097	40.7782	47.42	53.8343	151.262	62.613	2.40304	78.4381	77.332	10.0589	55.9591	16.4272	60.501	6.24273	29.6119	16.5723	23.6003	100.759	110.297	127.298	74.1526	55.7795
KRT6C	48.0475	18.2308	31.073	62.4154	87.4144	40.1531	23.8096	36.7466	27.7948	30.6536	28.3438	47.7979	7.91246	70.7726	15.8049	1.82002	33.1119	37.9286	97.8637	67.0455	33.9818	84.1266	16.9954	11.4259	23.5657	80.7736	75.2045	70.7699	81.144	7.0119	23.5118	71.0127	56.1072	78.7125	79.2274	332.645	118.112	75.6478	41.259	83.0611	74.6399	69.4453	70.3465	41.8009	16.051	11.424	13.435	25.4067	28.9799
TTTY20	107.175	54.7859	72.0438	31.4383	39.8042	38.4835	47.3417	53.0393	61.3139	54.0649	58.9265	37.5685	73.2601	62.7157	16.0903	63.6144	64.9524	56.33	67.3049	75.2792	66.2042	64.7364	76.0965	17.3118	52.1802	17.4153	67.9539	52.4114	20.0206	66.6962	12.3863	64.511	68.3078	86.0956	46.5978	219.865	35.4088	11.939	53.1478	57.0059	58.6061	33.9319	38.3486	30.5818	88.4453	66.183	64.4624	60.6619	42.558
GJB7	39.8099	55.5466	32.6797	56.2267	26.9419	32.0322	49.6021	54.9789	37.0355	45.4196	35.3516	43.7666	42.3928	37.9995	43.1103	33.1476	53.6246	51.6366	30.8639	44.951	46.2656	33.5338	41.5591	30.3047	43.2468	54.2483	33.1244	54.9622	33.542	38.7199	50.2333	36.0725	50.6256	33.1892	26.488	65.7389	19.5908	58.8208	40.4342	24.6806	21.2093	33.948	26.9816	41.0745	46.9546	45.8998	86.5904	49.8031	37.3242
MRPL42P5	51.3927	79.6664	45.309	69.2026	109.253	65.0024	66.5911	41.9882	48.0432	34.0391	98.0001	54.4086	95.4492	95.4739	68.9546	77.361	63.908	59.6757	57.4553	89.3176	81.4101	88.4572	82.2421	81.0827	96.1466	66.7995	87.8713	105.706	37.9277	20.6653	56.9249	52.6062	65.9632	68.4244	15.3072	34.6711	9.5943	104.718	79.3608	77.0272	58.9727	55.8671	40.3092	43.9936	158.211	86.7679	67.3566	73.3607	117.591
LOC441191	49.3984	20.7438	94.8404	37.3519	70.4831	26.9353	50.7566	101.228	19.3822	98.0685	53.7003	20.1244	16.1265	15.832	41.151	14.5192	189.591	61.1857	316.886	41.3466	54.0895	38.0566	7.38498	39.2714	19.3334	88.0957	268.797	23.7909	180.116	38.9317	116.375	30.0001	49.8628	250.732	120.586	107.539	199.317	172.427	14.8587	16.6192	31.4937	115.981	135.289	48.4838	14.728	12.6103	15.476	40.7968	34.4429
MGC12538	39.4669	35.9565	58.6153	113.182	32.0841	30.7571	37.7522	36.9279	95.8587	28.8547	84.494	34.777	39.0979	48.3452	53.8701	39.5421	37.963	73.8389	48.4223	94.5166	15.7704	43.4706	47.0593	26.5888	31.0594	101.876	36.8731	21.5977	48.9554	65.1409	37.3277	25.9358	87.8502	45.3099	110.971	72.1747	79.7232	21.3736	24.9626	53.6505	36.0183	69.5682	40.2151	30.7718	35.498	55.0088	60.9726	27.9351	49.4109
NPSA	88.1185	96.478	44.7308	51.884	36.6936	45.3464	44.1304	51.1181	63.151	47.7894	48.2722	37.8958	56.0347	57.178	3.15712	57.3992	57.5899	293.644	52.6988	58.6027	61.5628	63.6354	57.6713	63.3938	62.6329	58.9136	54.0262	60.7213	4.81196	29.3852	44.5204	63.3722	57.6375	51.7558	41.8644	203.62	64.2249	60.9518	62.8504	52.494	6.44078	40.7374	32.0404	27.826	62.6447	75.7322	69.7359	57.7266	79.5621
LOC400960	46.4038	90.3438	58.0699	63.7716	39.9904	53.7764	56.3241	53.764	63.4678	65.6237	61.5173	40.1192	60.7605	48.6091	44.8181	48.045	21.6294	35.1741	54.3188	39.1367	107.522	50.6055	47.2561	40.4967	45.9274	44.0365	54.3926	51.7107	91.1414	107.989	71.3742	34.7124	123.964	51.0625	18.569	69.8412	68.1561	94.8776	41.057	62.3542	71.1032	37.6154	37.5572	64.7545	65.8062	74.6572	71.9924	72.7623	45.6843
KIAA1856	70.3973	36.6338	48.0396	51.5346	43.7929	42.9578	46.3019	57.7643	66.779	85.8041	50.4679	43.4238	27.6649	34.1194	33.921	30.2297	104.922	83.9235	39.0653	51.8355	36.0296	44.0785	41.1666	31.781	37.981	52.9133	34.6309	37.9848	72.1342	36.9909	73.0348	37.5993	30.3537	52.4817	164.63	192.091	159.394	36.2859	53.6979	37.2526	36.7242	75.0982	83.3889	43.3549	30.8466	33.1498	32.8732	36.2251	70.9657
LOC150759	70.2017	45.3924	65.5535	68.1787	59.963	56.6798	62.8606	76.1462	85.2213	182.481	68.0146	58.6953	152.015	158.59	111.346	172.018	33.6856	524.166	136.11	69.4194	25.6187	93.308	163.882	23.1632	100.796	20.5018	149.496	17.7805	47.1754	18.5703	168.645	24.0597	28.8337	129.264	143.217	78.333	32.2287	5.48581	37.1845	37.4619	139.856	119.918	154.58	74.5261	32.214	32.8824	33.6757	41.9962	82.7075
KIAA1751	70.3884	27.6033	53.7239	55.7348	52.2732	44.3689	50.927	69.1354	78.4463	92.2282	55.954	50.6741	107.975	148.34	180.289	112.548	14.0202	22.3454	147.053	29.8789	29.1184	61.3248	132.252	95.1734	101.32	60.5163	118.5	81.9646	25.1602	58.3798	41.6355	31.2866	13.7125	23.8879	75.5788	62.4882	120.147	26.5202	27.1929	39.1151	143.646	87.2202	107.298	53.6118	27.035	27.4056	27.969	33.4804	64.1061
LOC283454	29.4462	30.1229	55.7345	56.98	37.8099	44.0303	52.3204	50.556	57.1064	59.0518	57.8914	36.2226	63.8906	61.9526	70.2569	61.9375	60.8807	226.398	67.5654	63.344	63.4149	60.2781	61.7224	9.60635	61.3091	18.833	66.4814	63.5835	65.3759	52.9181	67.8014	60.5236	61.1817	70.4041	29.5507	63.3209	47.7621	63.303	61.27	69.1013	67.5079	53.5039	74.739	90.7263	29.9877	29.7948	31.0411	41.3804	31.1803
MTCP1	97.6669	75.8627	65.4267	71.7355	54.1393	59.867	63.2758	73.4021	86.8424	71.5289	69.3456	54.1659	51.7697	91.7486	106.426	69.3523	75.7251	79.8169	82.9489	99.7031	83.3928	93.071	64.4526	100.163	73.8893	95.5524	50.1044	76.1409	41.1198	60.0669	13.0272	76.1845	65.4765	80.1667	44.0991	153.121	59.9618	63.6277	77.3775	81.3256	70.6695	78.4453	80.7717	57.1242	52.4115	59.2264	57.3835	59.5337	90.1909
PRKY	44.969	88.8154	67.7174	73.9182	40.4524	64.4457	66.1905	52.1615	60.4054	62.0475	71.2925	40.7565	53.8081	47.1991	47.2974	32.037	65.0546	41.3554	62.6697	63.9293	35.2865	56.3602	38.4633	79.6553	61.1989	53.4421	52.0225	50.1146	43.9136	110.983	87.8352	51.1338	40.2281	72.5984	58.9169	92.7251	32.9534	80.8182	46.0032	21.3203	34.3608	40.6334	39.7476	77.4066	83.7196	89.1184	87.311	86.1774	46.2736
C3orf27	39.7374	71.6441	70.295	74.4449	44.0059	61.2343	67.3966	57.8479	66.2871	53.3688	73.5674	43.2955	60.2311	52.2026	75.278	40.2099	84.021	112.523	56.9664	52.0583	96.8117	64.0324	38.2574	63.1351	47.0362	76.7449	48.0385	70.4416	52.2991	94.6699	153.603	60.4012	81.9753	63.3046	49.7714	86.267	70.1239	116.01	59.373	52.1608	49.8592	43.6605	50.499	97.324	60.3459	62.9962	63.294	72.045	37.0033
NAG18	148.448	145.81	72.4195	81.7509	58.4403	69.5417	70.6772	80.7469	97.8738	94.7972	77.5184	59.3808	230.25	135.584	75.0714	67.9934	100.452	28.0534	59.7034	276.1	17.4279	200.103	75.5617	247.352	86.5198	41.4003	169.253	168.576	74.9731	27.5603	17.312	97.3284	39.2744	65.1871	52.9382	31.1768	20.773	15.3176	204.176	161.555	231.222	81.6838	72.4554	60.7352	91.6433	108.268	101.779	93.2498	127.294
IGKC	183.907	124.988	120.521	130.739	109.287	108.319	116.164	147.188	172.619	104.18	127.283	108.717	126.934	163.187	212.7	153.711	96.3681	45.5793	192.058	120.075	241.584	201.573	170.786	222.802	212.24	130.916	148.324	164.037	165.72	26.1613	28.0058	205.581	154.475	216.792	83.5004	106.249	86.9789	208.618	148.814	135.876	178.117	184.007	196.216	114.191	92.9161	100.105	98.7296	105.091	186.122
RGSL1	60.5145	55.5047	55.0679	59.0507	45.3699	50.724	53.4849	58.0184	66.2827	80.7142	57.6478	45.2523	57.354	44.465	62.5139	54.7033	92.4641	58.9683	52.4262	51.8737	37.0216	51.0296	52.5757	49.9948	49.0135	23.2141	54.2038	42.7791	58.5214	35.9053	71.284	44.7034	30.8048	42.0436	67.1416	119.634	90.7927	60.2698	49.8099	51.4147	55.8188	61.1411	65.5516	54.8534	43.9992	49.4038	48.1817	51.7285	65.2925
BEAN	81.9406	38.9331	38.6394	42.6356	33.6195	35.508	37.3831	46.0607	54.9135	58.1905	41.0708	33.7076	15.2996	15.524	21.8146	9.65807	73.4035	87.9918	16.5527	26.2833	69.3312	6.7264	73.8604	17.4585	20.5263	64.8284	12.0518	68.8231	65.175	26.0834	68.7928	72.3944	73.5816	21.1703	60.1098	303.382	239.763	68.8636	72.375	14.9062	72.5357	49.9852	50.4395	27.4404	26.9484	30.8784	29.7283	30.3505	60.6052
MUC5AC	68.2046	45.3127	60.2206	64.1579	48.4267	51.8393	57.522	65.3325	75.8606	69.0494	63.3057	47.5881	50.8839	80.3606	119.852	42.1166	39.1892	39.7286	113.286	124.625	40.7861	86.5698	90.3548	116.188	59.1701	113.427	113.62	88.3387	45.0762	34.6034	60.4803	82.8855	41.1927	80.7643	44.5467	54.773	25.6097	17.2263	46.1198	87.6494	82.9391	78.5728	94.4542	71.5329	39.0839	41.3773	41.5934	49.0101	63.9913
MUC3A	88.8998	117.139	69.0678	76.8931	52.5956	65.5665	67.3145	71.1848	84.9227	91.0645	73.4897	53.1723	72.1151	81.8685	90.0575	84.0827	100.927	70.1527	70.2752	89.0268	33.1519	60.5636	73.4022	85.1375	76.2962	79.3188	67.6766	61.8717	74.368	108.86	34.4601	67.6412	73.2472	87.1627	102.115	72.8899	8.90324	65.3949	96.1133	81.7601	74.6777	59.9958	55.3107	62.1612	82.4473	96.0141	91.0418	86.1152	86.0457
HLA-J	323.221	348.114	253.329	277.148	196.73	233.408	245.498	263.516	309.956	286.025	267.987	197.013	256.42	294.626	257.236	239.772	152.036	112.269	303.884	314.071	359.565	259.555	246.231	257.647	333.574	303.338	263.17	247.091	374.395	373.482	202.565	238.935	347.455	239	240.542	223.034	131.594	202.184	295.611	344.493	267.551	250.875	255.182	254.546	243.267	276.079	266.779	273.99	296.001
C10orf110	68.4776	58.8298	52.674	57.652	41.5115	47.6622	50.8062	56.6912	67.1849	54.5422	55.8477	41.4244	28.3051	37.1359	59.4054	66.0613	74.6605	27.3241	47.2791	35.0185	83.9214	52.1853	51.2122	59.6486	48.1497	75.9935	60.9237	67.3789	85.1824	18.9039	68.6693	43.0696	19.0627	68.7005	57.868	420.905	21.9231	83.3966	66.2125	33.8384	34.6467	48.869	51.6823	43.8236	36.7728	41.1929	40.1366	42.5766	53.1416
FKSG43	95.1387	44.598	83.5287	87.3363	71.4745	68.9648	79.1033	96.2964	110.533	96.6487	87.3563	69.3921	119.831	120.237	118.545	114.479	121.373	53.009	109.694	113.028	26.4567	122.385	116.757	156.263	132.052	89.453	130.284	143.82	121.401	12.8543	50.0669	117.34	11.333	122.6	70.2861	53.1008	164.227	27.7457	179.922	105.325	115.776	122.52	158.742	94.4196	40.1431	41.1425	42.1113	52.768	84.3386
FLJ31306	92.4033	93.9536	123.341	128.863	90.9839	104.978	117.735	118.643	134.466	167.282	128.502	88.8593	93.6251	102.496	124.753	99.1551	158.513	486.881	101.818	101.661	54.8604	77.9538	105.153	110.883	90.4195	119.148	97.524	87.1798	88.3238	107.394	320.298	95.7331	116.252	117.5	175.544	85.056	167.97	111.62	130.995	120.069	112.135	115.602	137.731	151.068	84.7672	86.709	87.9326	102.482	90.6315
FBXL17	63.443	63.5513	75.3538	80.6483	55.4986	65.1698	72.0257	75.3171	87.8839	78.6062	79.3625	54.6383	23.8074	118.583	85.0072	110.898	44.1289	96.7596	151.22	85.9492	132.227	134.012	114.502	86.7674	109.633	65.4211	124.424	136.68	104.935	43.992	117.918	78.8639	68.2683	176.539	49.1382	53.6737	10.855	21.5194	36.986	126.519	110.121	75.6474	92.9959	98.696	50.1585	54.1411	54.2644	65.3061	61.2386
C9orf109	192.341	130.615	90.6119	101.402	80.4649	85.7302	88.183	110.601	133.117	76.5088	96.7113	81.3762	151.936	134.147	236.416	153.452	166.92	4.80927	195.453	172.432	138.304	253.565	169.042	180.699	197.243	125.336	156.844	177.779	50.1713	44.3445	11.4264	222.45	118.829	149.104	68.2565	33.6488	32.2697	49.6324	179.903	131.612	162.757	125.604	116.252	63.1802	82.7341	96.6063	91.5752	86.9361	179.75
LOC389458	58.7357	63.498	61.9781	67.2194	47.6957	56.649	59.9984	63.1196	73.5316	135.663	65.3253	47.6055	88.8481	88.3421	34.1794	88.5203	87.9946	86.948	87.8416	91.7447	70.1061	69.5743	88.6116	19.0397	69.4998	60.2218	88.4036	69.6605	21.8041	50.765	87.5259	69.5434	88.2312	88.864	154.578	35.4271	24.1808	22.4127	1.44348	88.8061	87.9651	65.4591	69.7857	76.016	62.2284	71.2157	69.0302	73.8851	72.6054
FLJ36848	68.415	41.7399	53.6784	58.1897	43.6656	47.5423	51.5473	59.5939	70.2102	65.9604	56.7628	43.3045	97.995	19.869	33.1173	100.542	37.3953	207.149	26.7446	16.2219	70.0928	102.324	100.576	35.2028	21.1036	82.6801	101.517	99.8632	27.0513	28.9705	75.0095	102.348	58.5053	22.0246	180.705	38.4623	109.835	59.3175	24.7042	99.1307	14.4483	54.5323	60.653	44.6466	31.6314	34.4844	34.063	37.641	52.53
MGC21675	75.1264	45.2001	77.6757	82.3334	62.5986	66.2842	74.0718	84.1973	97.3629	111.909	81.5168	61.3448	117.959	121.79	94.5067	118.093	48.6432	73.2366	114.074	48.3032	40.2187	110.655	38.7174	111.303	126.004	49.0428	119.177	120.75	122.75	45.9711	69.6211	36.3943	43.2394	94.7881	71.7044	33.1255	77.4887	21.5327	111.661	109.8	38.0976	96.5922	120.683	88.0527	42.3206	44.5474	45.0569	54.8565	73.3541
C17orf72	143.302	59.9199	68.5631	74.5789	71.2328	62.8431	66.3985	94.6434	110.61	120.66	72.354	71.1793	94.033	102.378	98.0841	109.201	167.747	20.179	83.3709	92.9745	17.9672	104.043	110.668	111.304	123.342	117.4	98.4071	103.934	72.7747	10.2248	58.7853	76.0373	41.4974	75.1976	81.4789	94.1055	116.271	25.4777	143.068	97.6909	73.5599	119.949	123.332	52.8855	48.5464	52.282	51.3498	52.9668	128.468
LOC344178	91.9512	40.6824	61.0395	65.1319	57.9087	53.6056	58.5946	76.8352	88.7437	103.716	64.0754	57.1524	90.3541	97.6571	32.3907	97.7851	96.8658	90.4952	99.9355	22.8548	45.9987	91.7595	97.7485	27.1103	92.1769	92.5078	99.8711	85.2333	58.4247	71.3832	91.0951	91.8475	97.1937	93.1347	71.5975	96.7205	82.3019	85.1213	11.8749	28.4505	100.006	87.0278	96.7426	53.3176	37.7148	39.5396	39.4941	43.4604	79.0614
LOC440338	66.5727	64.7205	76.9659	81.5507	57.1021	65.9473	73.4752	76.4208	88.1855	61.2082	80.7192	56.0002	100.233	83.3674	100.818	81.9375	94.6365	187.466	71.0749	51.8211	101.093	107.072	69.5535	115.077	118.156	155.678	105.307	133.43	29.0064	66.6411	87.2458	36.768	87.3102	41.1944	73.0629	15.2814	54.4802	41.5183	134.913	79.723	75.7317	72.1653	90.0495	94.3772	45.5543	47.9878	48.5188	59.0111	54.9778
LOC646652	245.416	50.8094	88.6243	93.6054	105.476	74.945	84.3499	142	163.918	96.8093	92.9281	103.103	208.166	234.282	314.643	264.211	23.9722	48.3297	374.263	267.502	18.7631	409.43	304.188	492.016	382.528	82.4351	240.831	75.4463	47.4792	6.62234	39.0509	402.731	7.98089	56.2622	39.6141	533.897	66.8517	56.7048	395.497	55.5474	350.73	268.095	329.543	66.625	33.7629	35.1258	35.579	42.6654	205.243
LOC643896	75.9502	100.043	80.1864	87.1015	57.7805	73.0723	77.5515	76.9739	89.9756	65.1244	84.6135	57.6542	78.1315	78.2786	115.571	50.8106	78.724	20.556	80.0564	85.3798	92.1742	111.226	39.6994	131.926	82.3465	104.422	69.1389	130.109	128.965	33.9618	139.897	52.3273	78.9366	95.4188	37.4027	78.5522	61.4438	91.6008	141.522	54.0595	51.6964	60.7789	64.4274	93.0029	77.4448	86.7933	84.5796	89.9051	65.8954
CYorf15B	54.7571	54.1425	73.5402	77.5565	53.7527	62.3344	70.0475	71.9415	82.7897	73.0784	77.0304	52.5521	77.5181	76.9299	81.9711	75.238	120.164	35.8793	67.0553	25.6227	89.7834	76.8824	95.1657	32.365	77.5172	72.0037	65.2277	88.4745	72.4519	92.7638	97.85	68.0181	90.103	74.0698	53.1662	19.1945	150.394	92.1498	95.4445	81.0445	72.6599	65.4985	78.1138	82.9692	46.4484	48.0585	48.583	56.7315	52.1679
FLJ31401	36.6578	36.0036	58.858	61.7433	42.2213	49.0174	55.8428	56.8202	65.319	79.5602	61.6014	41.0891	22.3997	21.5752	45.5538	30.2555	117.042	127.978	124.787	78.7076	113.092	56.8652	30.4406	110.561	16.3687	49.706	27.5264	19.6345	50.0544	120.818	325.989	39.303	117.52	127.834	44.2808	116.948	218.774	112.701	12.7298	19.1618	32.3032	62.5294	84.2304	94.4436	35.3281	36.5293	37.4651	48.5879	41.0154
LOC114227	75.7699	92.1844	99.2767	106.639	72.1144	87.2552	95.247	97.0974	113.205	131.501	104.568	71.278	128.35	136.554	180.476	155.596	86.0331	35.1534	123.628	134.882	56.7724	99.9083	143.268	180.191	65.6289	20.6686	136.297	113.293	136.662	57.5289	62.4938	133.708	58.3627	138.55	99.1315	58.0789	58.7939	56.4812	157.051	159.502	162.578	94.4209	111.818	136.223	78.4232	85.6185	85.1607	99.3482	82.5182
gm127	85.5904	101.353	70.4654	78.6744	53.565	67.3772	68.7815	72.4511	86.5587	65.0215	75.0289	54.2616	93.5258	60.0137	56.8134	138.265	98.3622	81.0944	36.483	88.448	94.9715	65.2152	76.3174	103.29	116.617	95.0261	58.8947	75.7146	78.3765	45.9371	37.4074	77.0736	84.9519	42.7561	88.4897	14.519	45.6558	94.2086	111.615	69.8579	59.1409	59.5813	54.7266	61.6947	82.7086	94.6758	90.1775	84.8887	83.733
LOC284112	108.487	139.286	115.532	124.7	82.3635	101.694	110.824	111.98	131.405	84.4406	121.978	81.5109	266.059	221.572	190.14	242.458	131.365	18.9119	175.917	193.087	61.1973	220.453	223.525	256.368	295.869	52.7684	219.134	232.298	37.5898	52.5575	93.5183	182.651	10.4906	177.428	21.33	51.2361	60.5641	60.8716	278.095	197.117	183.899	101.551	118.526	152.812	92.3806	101.727	100.762	116.18	92.0142
CCDC35	75.0313	98.6504	71.5038	78.8669	54.1778	67.9046	69.77	71.7255	84.3997	118.705	75.708	54.6746	81.6337	80.315	78.9038	80.5366	80.3589	77.9483	77.4539	82.7145	71.3202	70.4544	80.7399	7.21555	69.9601	43.4048	78.5323	70.6568	80.82	32.316	78.465	70.3181	80.5143	79.0691	44.9122	144.393	29.7175	70.7684	70.1256	79.4911	77.6205	58.0898	53.4809	69.1166	92.1369	107.996	102.197	96.6132	84.3185
[truncated: 18,248 more rows]
[truncated: 25 more columns]
