# Supplementary material for: Gene Expression Analysis Reveals Age and Ethnicity Signatures Between Young and Old Adults in Human PBMC
Source: Front Aging. 2022 Feb 3;2:797040. doi: 10.3389/fragi.2021.797040 (PMC9261324; doi:10.3389/fragi.2021.797040)
Supplement: Supplementary file 4 [file DataSheet1.xlsx]

## Sheet: Table 1
Supplementary Table 1: Basic information for 153 individuals from 10 KIP
subject_accession	age	race	gender
SUB112862	21	Asian	Female
SUB113016	21	Black or African American	Female
SUB112840	22	Caucasian	Female
SUB113005	22	Asian	Female
SUB120467	22	Caucasian	Male
SUB120474	22	Caucasian	Female
SUB112839	23	Caucasian	Female
SUB112883	23	Asian	Female
SUB113014	23	Caucasian	Female
SUB120472	23	Asian	Male
SUB167053	23.33	Caucasian	Male
SUB120469	24	Caucasian	Male
SUB167029	24.18	Caucasian	Male
SUB112864	25	Caucasian	Female
SUB112865	25	Caucasian	Female
SUB112873	25	Caucasian	Male
SUB120460	25	Caucasian	Female
SUB120470	25	Caucasian	Female
SUB112829	26	Caucasian	Male
SUB112880	26	Caucasian	Female
SUB113000	26	Caucasian	Female
SUB113006	26	Asian	Female
SUB120462	26	Caucasian	Male
SUB83074	26	Caucasian	Female
SUB112876	27	Caucasian	Female
SUB112995	27	Caucasian	Male
SUB120457	27	Caucasian	Female
SUB120458	27	Caucasian	Male
SUB120459	27	Asian	Female
SUB112836	28	Caucasian	Female
SUB112858	28	Asian	Male
SUB112885	28	Caucasian	Female
SUB113001	28	Asian	Female
SUB113009	28	Caucasian	Female
SUB113019	28	Caucasian	Female
SUB120420	28	Caucasian	Female
SUB83137	28	Caucasian	Male
SUB112844	29	Caucasian	Female
SUB112881	29	Black or African American	Female
SUB113015	29	Caucasian	Female
SUB120446	30	Caucasian	Female
SUB120450	30	Caucasian	Female
SUB120473	30	Caucasian	Male
SUB83127	30	Black or African American	Male
SUB167030	30.52	Caucasian	Female
SUB83131	31	Caucasian	Female
SUB112859	32	Caucasian	Male
SUB112860	32	Caucasian	Female
SUB112870	33	Caucasian	Male
SUB83100	33	Caucasian	Male
SUB167059	33.62	Black or African American	Male
SUB112866	34	Caucasian	Male
SUB83146	34	Black or African American	Female
SUB112867	37	Caucasian	Male
SUB112868	37	Caucasian	Male
SUB83111	37	Caucasian	Female
SUB83145	37	Black or African American	Female
SUB167028	38.01	Caucasian	Male
SUB167058	38.88	Caucasian	Female
SUB112838	39	Caucasian	Male
SUB112849	39	Black or African American	Female
SUB83120	39	Caucasian	Female
SUB112831	40	Black or African American	Male
SUB83121	40	Caucasian	Female
SUB83138	40	Black or African American	Female
SUB112850	41	Caucasian	Male
SUB112869	41	Caucasian	Male
SUB137712	41	Asian	Female
SUB83128	41	Caucasian	Male
SUB137681	42	Black or African American	Male
SUB83132	42	Black or African American	Female
SUB83142	42	Black or African American	Female
SUB112886	43	Caucasian	Female
SUB137636	43	Caucasian	Female
SUB137772	43	Asian	Female
SUB137719	44	Asian	Female
SUB137812	44	Caucasian	Female
SUB137842	44	Caucasian	Female
SUB83143	44	Black or African American	Female
SUB112854	46	Black or African American	Male
SUB137716	46	Caucasian	Female
SUB137486	47	Caucasian	Male
SUB137703	47	Asian	Male
SUB137621	48	Caucasian	Female
SUB137866	48	Asian	Female
SUB83112	48	Caucasian	Male
SUB137493	49	Caucasian	Female
SUB137728	49	Asian	Female
SUB137863	49	Asian	Male
SUB83118	49	Black or African American	Male
SUB133718	50	Caucasian	Female
SUB133722	51	Caucasian	Male
SUB137740	51	Asian	Male
SUB133741	53	Caucasian	Female
SUB133728	54	Caucasian	Female
SUB133733	54	Caucasian	Male
SUB137749	54	Caucasian	Male
SUB83070	54	Caucasian	Female
SUB137734	56	Asian	Female
SUB83144	56	Caucasian	Female
SUB133742	57	Caucasian	Male
SUB137746	58	Caucasian	Male
SUB133719	60	Caucasian	Female
SUB133735	61	Caucasian	Male
SUB133740	61	Asian	Male
SUB120436	66	Caucasian	Female
SUB120485	66	Black or African American	Female
SUB167050	66.53	Caucasian	Male
SUB167048	66.64	Caucasian	Female
SUB167054	67.04	Caucasian	Male
SUB167056	67.68	Black or African American	Male
SUB120422	68	Caucasian	Female
SUB120466	68	Caucasian	Female
SUB120425	69	Caucasian	Male
SUB120427	69	Caucasian	Male
SUB120435	70	Caucasian	Male
SUB133727	70	Caucasian	Female
SUB112986	71	Caucasian	Female
SUB120424	71	Caucasian	Male
SUB120487	71	Caucasian	Male
SUB120428	72	Caucasian	Female
SUB120442	72	Caucasian	Female
SUB120483	73	Caucasian	Male
SUB112984	74	Black or African American	Male
SUB112989	74	Black or African American	Female
SUB120421	74	Asian	Female
SUB120479	74	Caucasian	Female
SUB112974	75	Caucasian	Male
SUB112982	75	Caucasian	Female
SUB112994	75	Black or African American	Female
SUB112987	76	Caucasian	Female
SUB120437	76	Caucasian	Female
SUB120484	76	Black or African American	Male
SUB167038	76.68	Caucasian	Female
SUB120441	77	Caucasian	Male
SUB120430	78	Caucasian	Female
SUB167040	78.15	Caucasian	Female
SUB137837	79	Caucasian	Female
SUB137653	80	Caucasian	Male
SUB137736	80	Caucasian	Female
SUB137750	80	Caucasian	Male
SUB120440	81	Caucasian	Female
SUB167039	81.01	Caucasian	Female
SUB120480	82	Caucasian	Female
SUB137887	82	Caucasian	Male
SUB167055	85.82	Caucasian	Male
SUB137848	86	Caucasian	Female
SUB120488	87	Caucasian	Female
SUB137889	89	Caucasian	Female
SUB120481	90	Caucasian	Male
SUB137601	90	Caucasian	Male
SUB137667	90	Caucasian	Female
SUB137824	90	Caucasian	Male

## Sheet: Table 3
Supplementary Table 3: Gene attributes of the 22 modules in 153 samples
GeneID	Module colors	All.kTotal	All.kWithin	MM.darkred	MM.magenta	MM.green	MM.black	MM.turquoise	MM.brown	MM.darkmagenta	MM.darkorange	MM.darkgrey	MM.royalblue	MM.salmon	MM.sienna3	MM.darkolivegreen	MM.red	MM.greenyellow	MM.orange	MM.violet	MM.lightyellow	MM.skyblue	MM.darkturquoise	MM.lightgreen	MM.grey	MM.darkred.pvalue	MM.magenta.pvalue	MM.green.pvalue	MM.black.pvalue	MM.turquoise.pvalue	MM.brown.pvalue	MM.darkmagenta.pvalue	MM.darkorange.pvalue	MM.darkgrey.pvalue	MM.royalblue.pvalue	MM.salmon.pvalue	MM.sienna3.pvalue	MM.darkolivegreen.pvalue	MM.red.pvalue	MM.greenyellow.pvalue	MM.orange.pvalue	MM.violet.pvalue	MM.lightyellow.pvalue	MM.skyblue.pvalue	MM.darkturquoise.pvalue	MM.lightgreen.pvalue	MM.grey.pvalue
FHOD1	black	2.04955	0.219412	-0.0257137	0.0660286	-0.187787	-0.333404	-0.219696	-0.00939314	0.124093	0.356099	0.215546	0.306118	0.237498	-0.0127803	0.114569	-0.0998068	0.19309	-0.0762562	0.0527264	-0.0216647	-0.084578	0.130832	-0.0891428	0.302797	0.752379	0.417414	0.0201004	2.53915e-05	0.0063599	0.908258	0.126445	6.25568e-06	0.00745458	0.000118982	0.0031164	0.875408	0.158491	0.21964	0.0167864	0.348827	0.517443	0.790385	0.298592	0.106968	0.273177	0.000142156
SPAG11B	black	3.14808	0.539748	-0.0816022	-0.131853	0.289895	0.482987	0.207248	-0.130983	-0.0745565	-0.153776	-0.376316	-0.434952	-0.305333	0.27191	-0.0398738	0.18619	0.109858	0.419718	0.178693	-0.0346928	0.0313941	-0.00724884	0.0617449	-0.00424189	0.315977	0.104236	0.000278231	2.56547e-10	0.0101563	0.106561	0.359706	0.0577205	1.63476e-06	1.92997e-08	0.000124117	0.00067372	0.624585	0.0212032	0.176434	6.64311e-08	0.0271052	0.670301	0.700064	0.929138	0.44833	0.958497
SAAL1	black	3.4208	0.174394	0.519436	0.443911	0.274412	0.304939	0.282076	0.0519682	0.168978	-0.189984	-0.110378	-0.314241	-0.343612	0.156424	0.0041651	0.252638	-0.055883	0.0961381	-0.0768972	-0.0109733	-0.0300298	-0.0185168	0.0615372	-0.0970586	5.9986e-12	9.06203e-09	0.000597838	0.000126771	0.000411678	0.523493	0.0367941	0.0186647	0.174382	7.62956e-05	1.37047e-05	0.0534959	0.959248	0.00162934	0.492648	0.237146	0.344779	0.89291	0.712512	0.820283	0.449861	0.232665
GALNT7	black	14.6745	1.64758	0.0430623	0.232883	-0.282638	-0.557469	-0.455862	-0.0785973	0.288496	0.456293	0.301697	0.540376	0.310692	-0.150661	-0.125022	-0.417474	0.0715449	-0.176319	0.0663169	-0.196381	-0.215179	0.0141196	-0.217462	-0.0632286	0.597133	0.00376845	0.000400388	7.17558e-14	3.19364e-09	0.334186	0.000298682	3.07333e-09	0.000150722	5.61832e-13	9.27885e-05	0.063039	0.12361	7.92953e-08	0.379493	0.0292445	0.415379	0.0149775	0.00755914	0.862473	0.00693004	0.437478
SGCE	black	0.600411	0.0548497	0.269282	0.139181	-0.212449	-0.246921	-0.163757	-0.00874732	0.0771554	0.306308	0.217864	0.259775	0.245281	-0.0176667	0.122024	-0.0777967	0.0830781	-0.129827	-0.00140173	0.00179086	-0.0949643	-0.143835	-0.0438219	-0.147749	0.000762904	0.0861955	0.00837746	0.00209109	0.0431119	0.914541	0.343156	0.000117764	0.00682412	0.00118386	0.00224386	0.828404	0.132945	0.339148	0.307275	0.109715	0.98628	0.982472	0.242947	0.0760992	0.590674	0.0683658
TLR9	black	9.03217	0.984707	-0.0834033	-0.139326	-0.4436	-0.51914	-0.406894	-0.0653382	-0.21577	0.331237	0.315697	0.44316	0.451728	0.0180528	0.294819	-0.13839	0.305795	-0.111276	0.0746498	-0.0354995	-0.0123378	0.10563	0.00351258	0.227149	0.305378	0.0858649	9.30652e-09	6.19598e-12	1.79543e-07	0.422311	0.00739162	2.88619e-05	7.03584e-05	9.66302e-09	4.60191e-09	0.824713	0.000216133	0.0880147	0.000121069	0.170881	0.359103	0.663098	0.879688	0.193775	0.965628	0.00474821
DGAT2	black	1.15855	0.13644	0.089568	-0.0188788	0.156031	0.255052	0.15174	0.00370418	0.104517	0.0037462	-0.068975	-0.195118	-0.243311	0.164072	0.047134	0.183972	0.0522992	0.151673	-0.00194755	-0.0346047	0.19374	0.226684	0.276651	-0.124275	0.270886	0.81683	0.0541072	0.00146397	0.0611536	0.963755	0.198541	0.963344	0.396891	0.0156508	0.00244078	0.0427061	0.562889	0.0228217	0.520848	0.061269	0.980939	0.671089	0.0164147	0.00483669	0.000536699	0.125884
APBA3	black	1.82031	0.190583	-0.0964518	-0.12907	-0.0051905	-0.263897	-0.0882133	0.175694	0.154292	0.0538074	0.220231	0.247593	0.119121	0.0143267	-0.0660646	-0.153901	0.0599191	-0.040002	0.0683232	0.0558958	0.0357476	-0.0968258	-0.265047	0.512631	0.235612	0.111819	0.949228	0.000980398	0.27823	0.0298319	0.0568773	0.508881	0.00622983	0.00203119	0.142488	0.860477	0.417159	0.0575162	0.461888	0.623472	0.401378	0.49255	0.660888	0.233792	0.00092968	1.25147e-11
NUAK1	black	4.12488	0.452191	-0.0945289	-0.0783526	-0.354303	-0.469999	-0.238017	0.125371	-0.0753647	0.226344	0.378822	0.500291	0.473708	-0.265972	0.12693	-0.196917	0.00392009	-0.370177	-0.0791276	-0.0181866	-0.10035	-0.0906009	-0.0411722	0.0660665	0.245124	0.335698	7.01694e-06	8.8202e-10	0.00304995	0.122556	0.354507	0.00490256	1.37536e-06	4.55801e-11	6.23138e-10	0.00089064	0.117936	0.0146997	0.961643	2.48095e-06	0.330924	0.823435	0.217128	0.265377	0.613341	0.417146
SLC8A3	black	20.7618	2.026	-0.124019	-0.256297	-0.423975	-0.608675	-0.505236	0.0116045	-0.123109	0.294994	0.271624	0.563027	0.573966	-0.0289537	0.119818	-0.36356	0.319027	-0.00100321	0.272646	0.286599	0.11767	-0.0211159	-0.00347106	0.089555	0.126673	0.00138475	4.73193e-08	7.0401e-17	2.73217e-11	0.88679	0.129506	0.000214183	0.000682962	3.58183e-14	8.77839e-15	0.722384	0.140149	3.85263e-06	5.83645e-05	0.99018	0.000650539	0.000328643	0.147448	0.795577	0.966034	0.270956
STOM	black	5.31596	0.555632	0.093741	0.0346726	0.276168	0.504006	0.388995	-0.0135139	-0.0323035	-0.242556	-0.260011	-0.463898	-0.411425	0.109408	0.0143947	0.353305	-0.134138	0.0975299	-0.137275	0.361884	0.256654	0.0881649	0.0523577	-0.219522	0.249098	0.670481	0.00054939	3.10564e-11	6.72002e-07	0.868319	0.691811	0.00252031	0.00117123	1.54795e-09	1.26962e-07	0.178221	0.859822	7.47726e-06	0.0983176	0.230393	0.0906272	4.30037e-06	0.00136277	0.278494	0.520381	0.00640281
STYX	black	3.65606	0.422875	-0.0262686	-0.056178	-0.217401	-0.465055	-0.294151	0.107277	0.0814059	0.189517	0.255116	0.430661	0.429703	-0.25158	-0.0724162	-0.360148	-0.0182912	-0.230904	0.0649419	-0.0624923	-0.101961	-0.00102523	-0.042509	0.00779892	0.747214	0.490364	0.00694621	1.3925e-09	0.00022372	0.186879	0.317146	0.018962	0.00145978	2.75062e-08	2.97516e-08	0.00170709	0.373701	4.81614e-06	0.822436	0.00408383	0.425137	0.442844	0.209801	0.989965	0.601857	0.923777
WNT9B	black	72.7	5.24272	-0.158975	-0.137504	-0.531493	-0.738632	-0.720003	-0.185108	-0.115448	0.346933	0.178234	0.640738	0.655107	-0.14782	0.0163744	-0.550996	0.343488	0.0216938	0.363789	0.00143869	-0.0514273	-0.0337814	-0.047962	-0.0834276	0.0496715	0.0900859	1.56512e-12	1.19994e-27	9.8699e-26	0.0219801	0.155301	1.11605e-05	0.0275077	4.67812e-19	4.05741e-20	0.0682328	0.840782	1.58591e-13	1.38095e-05	0.79011	3.79496e-06	0.985918	0.52783	0.678475	0.556042	0.305236
AGMAT	black	10.7165	0.685846	0.0837486	-0.117873	-0.171852	-0.498834	-0.422372	0.0763309	0.110649	0.194526	0.20973	0.516823	0.474561	-0.116477	-0.108034	-0.457396	0.223081	0.0329634	0.321772	0.137121	0.166009	-0.0939265	-0.176903	0.0444447	0.303373	0.146748	0.0336623	5.2919e-11	5.37969e-08	0.348354	0.173321	0.0159748	0.00926948	7.97136e-12	5.74959e-10	0.151626	0.183768	2.78533e-09	0.00557568	0.685845	4.9949e-05	0.0909949	0.0402835	0.248159	0.0287053	0.585401
TMEM103	black	8.85273	1.29076	0.329674	0.114438	-0.138133	-0.567971	-0.308279	0.199766	0.171802	0.167645	0.267139	0.4939	0.464397	-0.171874	-0.0967558	-0.394882	0.13974	-0.0874588	0.210786	0.0865393	-0.0494613	-0.0485899	-0.129095	0.104716	3.16373e-05	0.15897	0.0886112	1.90943e-14	0.000105847	0.0132971	0.0337152	0.0383283	0.000843498	8.72596e-11	1.47889e-09	0.0336392	0.234132	4.39081e-07	0.0849287	0.282377	0.00891356	0.287487	0.543747	0.550876	0.111748	0.197682
C6orf10	black	2.19421	0.263863	-0.0629144	-0.0290974	-0.30694	-0.398738	-0.142608	0.0678056	0.118538	0.221656	0.367271	0.428787	0.222716	-0.314312	0.0648567	-0.118644	-0.112127	-0.40111	-0.217174	-0.185126	-0.0191377	-0.120693	-0.0166634	0.00204366	0.439764	0.721063	0.000113817	3.30795e-07	0.0786635	0.404963	0.144466	0.00589463	3.01356e-06	3.20621e-08	0.00565578	7.5995e-05	0.425745	0.144104	0.167613	2.77392e-07	0.00700681	0.021967	0.814364	0.137258	0.838011	0.979998
ATP8B1	black	1.8182	0.275662	-0.0745466	0.0381913	-0.213267	-0.381239	-0.24389	-0.0251284	0.220986	0.190732	0.280487	0.404901	0.129523	-0.0990593	-0.0505555	-0.216959	0.00951682	-0.168998	-0.0579639	-0.0788125	-0.0659265	-0.0404937	-0.118796	0.000918698	0.35977	0.639286	0.00812449	1.1627e-06	0.00238137	0.757838	0.00605017	0.0181963	0.000445168	2.08777e-07	0.110555	0.22313	0.534859	0.00706447	0.907055	0.0367713	0.476655	0.33286	0.418136	0.619206	0.143589	0.991008
MRPS12	black	1.64802	0.160882	0.122498	-0.0485601	0.175106	0.246469	0.233666	0.0636179	0.208082	0.0140429	0.110347	-0.124378	-0.323029	0.305916	0.0472914	0.233402	0.00110632	0.0779212	-0.146502	-0.0123691	0.0382631	0.0550074	-0.0179815	-0.0119984	0.131432	0.551121	0.030393	0.0021322	0.00364991	0.434656	0.0098505	0.863213	0.174504	0.125569	4.64881e-05	0.000120286	0.561584	0.00368944	0.989171	0.338373	0.0707574	0.879386	0.638656	0.499463	0.825394	0.882974
YIPF5	black	1.34908	0.212306	0.225709	0.178558	-0.155542	-0.400952	-0.15456	0.175941	0.00766645	0.0076127	0.251693	0.341069	0.29965	-0.165305	-0.0146915	-0.219603	-0.0668934	-0.233242	-0.0291464	-0.112992	0.0270217	-0.0833923	0.0264048	-0.0518719	0.00502753	0.0272229	0.0548736	2.80687e-07	0.0564423	0.0295983	0.925068	0.925591	0.00169861	1.60125e-05	0.00016795	0.0411504	0.856962	0.00638292	0.411327	0.00371361	0.720612	0.164338	0.740222	0.305442	0.745948	0.524263
RSU1	black	1.31638	0.118159	0.272328	0.168246	0.153211	0.309018	0.242429	-0.0027261	-0.136067	-0.25898	-0.181836	-0.327087	-0.218366	0.152253	0.101653	0.27184	-0.0138772	0.1363	-0.0241904	0.298011	0.049099	-0.196434	-0.041164	-0.0487827	0.000660474	0.03763	0.0586577	0.000101679	0.00253387	0.973321	0.0935303	0.00122724	0.0244791	3.67921e-05	0.00669408	0.0602724	0.211188	0.000675976	0.864812	0.0929642	0.766613	0.000183043	0.546706	0.0149502	0.613411	0.549295
ATPAF2	black	10.9889	1.02393	0.00540516	0.00526168	-0.28738	-0.56258	-0.444946	0.0191857	0.0192703	0.297741	0.157931	0.505873	0.53354	-0.227701	-0.036548	-0.422512	0.197786	-0.0910741	0.243172	-0.00832569	-0.0254231	0.17034	0.0518901	0.0132498	0.947131	0.948532	0.000315982	3.78949e-14	8.29268e-09	0.813907	0.813101	0.000185653	0.0512086	2.55629e-11	1.23935e-12	0.00464468	0.65378	5.31968e-08	0.0142588	0.262878	0.00245526	0.918645	0.755088	0.0352807	0.524118	0.87087
TARBP2	black	14.6275	1.10345	0.0940142	0.0350555	-0.153422	-0.558546	-0.39505	0.140163	-0.0834682	0.0507079	0.0620232	0.412217	0.654195	-0.25306	-0.127159	-0.491899	0.184795	-0.00170006	0.397685	0.0602482	0.00668918	0.0231925	-0.141533	0.194437	0.247715	0.667058	0.0583068	6.27795e-14	4.33749e-07	0.0839803	0.305001	0.533627	0.446283	1.19439e-07	4.75703e-20	0.00159923	0.117269	1.06647e-10	0.0222093	0.98336	3.57501e-07	0.459428	0.934597	0.77598	0.0809661	0.0160246
BBX	black	0.453388	0.0321284	-0.199023	-0.120189	-0.00654594	-0.00490201	0.0634582	0.0851021	-0.136228	-0.144528	0.0483692	-0.00573468	-0.00629173	0.0715739	0.0315131	0.041068	-0.0617713	-0.0423755	-0.0828413	0.0943606	-0.0979041	-0.262085	0.152586	0.235728	0.0136511	0.138917	0.935994	0.952046	0.435813	0.295598	0.0931395	0.0746811	0.55269	0.943913	0.938475	0.379299	0.698982	0.61424	0.448135	0.603	0.30866	0.245969	0.228601	0.00106556	0.0597074	0.00335344
LOC162073	black	4.02656	0.401015	0.226034	0.339865	0.366115	0.446072	0.366158	0.0540396	0.0317726	-0.253662	-0.229134	-0.400803	-0.288608	0.0578973	-0.0897022	0.2195	-0.203538	0.0563627	-0.0957658	0.054688	-0.0676386	0.0932732	-0.101964	-0.224647	0.00496312	1.72295e-05	3.25423e-06	7.52691e-09	3.24498e-06	0.507051	0.696625	0.0015572	0.00438574	2.83804e-07	0.000296998	0.477162	0.270166	0.00640826	0.011621	0.488937	0.238975	0.50196	0.406124	0.251478	0.209788	0.00524293
RBM22	black	6.12652	0.669355	0.100903	-0.149118	-0.351359	-0.463036	-0.269899	0.0652872	0.146623	0.357034	0.455156	0.519455	0.326622	-0.0304448	0.257796	-0.0720398	0.245872	-0.180299	0.00115087	0.0171473	0.0370302	0.0599146	0.300207	0.0849769	0.214593	0.0658178	8.45789e-06	1.67446e-09	0.000741046	0.422674	0.0705233	5.8907e-06	3.40041e-09	5.98657e-12	3.77969e-05	0.708717	0.00129463	0.376197	0.00218767	0.0257346	0.988735	0.833374	0.649513	0.461921	0.000163083	0.296311
C16orf57	black	3.81265	0.514093	-0.136924	-0.108005	0.407952	0.438136	0.296293	0.0687736	0.0421714	-0.192801	-0.25881	-0.36085	-0.232645	0.0394404	-0.123878	0.144667	-0.0636862	0.165671	0.0510074	0.0279372	0.14134	0.450435	0.156721	0.104597	0.0914642	0.183887	1.6567e-07	1.47896e-08	0.000200215	0.398275	0.604749	0.0169537	0.00123672	4.60067e-06	0.00380515	0.628359	0.12711	0.0743989	0.434162	0.0406972	0.53121	0.731751	0.0813862	5.15403e-09	0.0530394	0.198195
YARS	black	5.88024	0.847303	-0.0777455	-0.0639888	-0.377177	-0.516006	-0.317938	0.0257241	-0.0218737	0.261993	0.382748	0.458282	0.331917	0.0425782	0.230729	-0.116525	0.229663	-0.154119	0.00391	0.100248	-0.0919297	-0.0814929	-0.0194815	0.321838	0.339467	0.431977	1.54081e-06	8.70823e-12	6.20586e-05	0.752281	0.78841	0.00107003	1.04623e-06	2.57298e-09	2.77279e-05	0.601266	0.00411282	0.151456	0.00429356	0.0571595	0.961742	0.217598	0.258401	0.316628	0.811091	4.97617e-05
CAMK4	black	1.62402	0.171859	0.0365156	0.204692	-0.177512	-0.328461	-0.153328	0.0536125	-0.0461514	-0.0968991	0.258453	0.297345	0.077596	-0.124089	-0.0247583	-0.149718	-0.127312	-0.266502	-0.166471	-0.0813707	-0.147345	-0.337599	-0.171754	0.0849398	0.654068	0.0111466	0.0281522	3.39628e-05	0.0584626	0.510419	0.571066	0.233437	0.00125683	0.00018953	0.3404	0.126458	0.761297	0.0647264	0.116827	0.000868955	0.0397233	0.317357	0.0691337	1.97592e-05	0.0337656	0.296523
TMEM165	black	0.451572	0.0291811	0.193979	0.126659	-0.0633237	-0.152799	-0.0826735	0.0795677	0.014571	0.0723738	0.17087	0.145631	0.17422	0.0562382	0.0273656	-0.0831792	0.0201014	-0.0855796	-0.0303095	-0.0502442	-0.0722508	0.159901	0.118481	-0.199852	0.01628	0.11873	0.436788	0.0593474	0.309644	0.328234	0.858122	0.373982	0.0347062	0.0724674	0.0312549	0.489899	0.737036	0.306684	0.805198	0.292886	0.709953	0.53738	0.374797	0.0483404	0.144661	0.0132568
TUBGCP5	black	4.87476	0.705548	-0.211754	-0.0351812	-0.32335	-0.489191	-0.353029	-0.0500825	-0.0498079	0.285792	0.274091	0.417611	0.360018	-0.144929	0.0568557	-0.244729	0.0890334	-0.240582	-0.0195088	-0.119621	-0.112668	-0.0487564	0.0803515	0.295003	0.00859805	0.665936	4.5643e-05	1.39609e-10	7.60929e-06	0.538692	0.540924	0.000342227	0.00060711	7.84455e-08	4.8567e-06	0.0738686	0.485137	0.0022975	0.273768	0.00273948	0.810831	0.140807	0.165558	0.549511	0.323476	0.000214082
OFCC1	black	1.24745	0.139859	-0.143395	-0.143895	-0.23131	-0.261336	-0.116659	0.0376188	-0.218976	0.0665449	0.0955485	0.210467	0.353742	-0.160463	0.0928214	-0.111205	0.0157666	-0.136519	0.0495925	0.0041249	-0.0807968	-0.120638	-0.161529	0.0868903	0.0770106	0.0759741	0.00401721	0.00110264	0.150985	0.64432	0.00653902	0.413774	0.240048	0.00901982	7.27195e-06	0.0475466	0.253792	0.171156	0.846619	0.0924366	0.542678	0.959641	0.320793	0.137437	0.0460719	0.285529
TNNI2	black	2.38056	0.196063	-0.0551093	-0.171436	-0.0250053	-0.274195	-0.0836035	0.271222	0.142605	0.182009	0.355385	0.321081	0.290587	-0.072603	0.0247498	-0.140436	0.0099241	-0.233861	-0.0457273	0.0235956	-0.0131995	0.43931	0.288288	0.24841	0.498667	0.0341017	0.758988	0.000604104	0.304214	0.00069611	0.0786688	0.0243406	6.54847e-06	5.19548e-05	0.000268605	0.372467	0.761376	0.0833738	0.903096	0.00362078	0.574613	0.772192	0.871356	1.33979e-08	0.000301845	0.00196054
MGC26356	black	1.55365	0.177815	-0.153847	-0.0974913	-0.146005	-0.37291	-0.209115	0.131907	0.180958	0.104459	0.283426	0.389461	0.219172	-0.107448	-0.0729028	-0.259345	-0.0198378	-0.161584	0.0155076	-0.0328201	-0.0589762	-0.0742533	-0.120449	0.170653	0.0576049	0.230578	0.0717294	2.06262e-06	0.00948264	0.104093	0.0251895	0.198791	0.000385054	6.4997e-07	0.00648985	0.186172	0.370491	0.00120716	0.807702	0.0459966	0.849108	0.687138	0.468978	0.361669	0.138058	0.0349402
FLJ45340	black	0.642833	0.0635772	-0.227298	-0.239488	0.106757	0.236563	0.159777	0.0069472	0.0981996	-0.0576372	-0.0164053	-0.149511	-0.242336	0.0526855	0.0429448	0.173002	-0.0453029	0.0179545	-0.107337	-0.153954	0.0647041	0.0955123	0.285296	0.0947169	0.00471997	0.00286816	0.189037	0.00323963	0.0485169	0.93208	0.227193	0.479147	0.840486	0.0651014	0.00254394	0.517769	0.598135	0.0324749	0.578173	0.825652	0.186631	0.0574293	0.426837	0.240227	0.00035081	0.244183
LOC400960	black	2.71492	0.349907	-0.0497316	-0.0671916	0.371198	0.399449	0.146835	-0.023227	0.164158	-0.0666504	-0.390402	-0.337392	-0.218155	0.0815371	-0.204593	0.0137902	0.0684758	0.37698	0.254632	0.056914	0.101154	0.0720384	0.146962	0.0121662	0.541544	0.40924	2.31593e-06	3.1384e-07	0.0701115	0.775656	0.042596	0.413032	6.07473e-07	2.0006e-05	0.0067484	0.316365	0.0111866	0.865652	0.400325	1.5618e-06	0.00149158	0.484689	0.213449	0.376206	0.0698684	0.881349
GALNT11	black	13.0966	2.05691	-0.0345775	0.0326255	-0.372114	-0.63887	-0.448148	0.0240736	0.0358111	0.319637	0.368633	0.554272	0.453625	-0.0689321	0.0945968	-0.307592	0.209322	-0.1672	0.0828654	0.00536007	-0.0655698	-0.195456	-0.0683341	0.329423	0.671333	0.688897	2.17702e-06	6.36822e-19	6.2897e-09	0.767708	0.660323	5.63885e-05	2.75173e-06	1.06385e-13	3.89388e-09	0.397185	0.244784	0.00010987	0.0094104	0.0388513	0.308519	0.947571	0.420664	0.0154679	0.401303	3.21063e-05
C5orf21	black	6.45008	0.799505	0.0551467	0.0256726	-0.43566	-0.520481	-0.399978	-0.0717154	-0.0755537	0.290086	0.312751	0.490826	0.406705	-0.115895	0.134278	-0.235103	0.134464	-0.177663	-0.00444172	-0.00357935	-0.10641	-0.254939	-0.139778	0.00180115	0.498375	0.752761	1.81939e-08	5.35049e-12	3.01749e-07	0.378355	0.353298	0.000275549	8.28541e-05	1.18683e-10	1.82144e-07	0.153694	0.0979643	0.00344086	0.0974946	0.0280164	0.956544	0.964975	0.190487	0.00147135	0.084844	0.982371
UTRN	black	1.58022	0.187882	-0.00763646	-0.00976056	-0.117406	-0.282005	-0.0890001	0.135348	0.096051	0.156162	0.350019	0.260189	0.124033	0.109213	0.121392	-0.0114301	0.0529233	-0.202401	-0.143185	0.0375998	-0.100405	0.360973	0.173794	0.168878	0.92536	0.904686	0.148366	0.000413123	0.273948	0.0952911	0.237573	0.0539017	9.20271e-06	0.0011618	0.126631	0.179004	0.134979	0.88848	0.515878	0.0121053	0.0774495	0.644488	0.216875	4.56417e-06	0.0316775	0.0369075
APOB	black	7.48181	0.962667	0.166029	0.0663739	0.208891	0.51846	0.377094	-0.0451282	-0.255532	-0.214347	-0.333585	-0.532426	-0.26687	0.12763	0.159374	0.404332	-0.034081	0.177021	-0.0468977	0.0893126	0.00797319	-0.0151052	0.101902	-0.136222	0.0402585	0.414977	0.00956121	6.67284e-12	1.54956e-06	0.579641	0.00143296	0.00780063	2.51201e-05	1.40736e-12	0.000854174	0.115907	0.0490937	2.17924e-07	0.675784	0.0285971	0.56485	0.272261	0.922079	0.852978	0.210064	0.0931536
MAP4K4	black	1.1749	0.128675	0.082094	0.0829844	-0.106067	-0.329737	-0.180985	0.0885125	-0.0250308	0.0287756	0.0548756	0.202697	0.243042	-0.109431	-0.0955228	-0.230028	0.0579096	-0.0484567	0.125902	-0.164989	-0.118459	0.248731	0.156144	0.102637	0.31306	0.307822	0.191927	3.15207e-05	0.0251675	0.276596	0.75875	0.724022	0.500493	0.0119778	0.00246888	0.17813	0.240175	0.0042308	0.477069	0.55197	0.120968	0.0415446	0.144737	0.00193341	0.0539299	0.206776
NPFF	black	2.2639	0.321305	-0.039195	0.0330307	0.287593	0.423732	0.253235	-0.0737318	0.18199	-0.0362956	-0.151589	-0.370377	-0.378404	0.263855	-0.00425491	0.261584	-0.00185393	0.184748	-0.0508362	0.0264274	0.0201128	0.0467568	0.0720013	0.130177	0.630499	0.685237	0.000312615	4.82485e-08	0.0015869	0.36506	0.0243557	0.656019	0.061415	2.44772e-06	1.41571e-06	0.00098231	0.95837	0.00109021	0.981855	0.0222439	0.532591	0.745738	0.805089	0.566021	0.376453	0.108753
PPP3CC	black	3.42169	0.428644	0.0713304	0.0842355	-0.146953	-0.438252	-0.193991	0.233	0.0415114	0.0479282	0.311985	0.395937	0.356817	-0.182749	-0.0598159	-0.28033	-0.0543982	-0.278287	-0.0168414	-0.0586408	-0.223123	-0.155868	0.111729	0.294377	0.380927	0.30056	0.0698857	1.46462e-08	0.0162733	0.00375045	0.610418	0.556321	8.64286e-05	4.06502e-07	5.97348e-06	0.0237578	0.462661	0.000448623	0.504233	0.000495724	0.836305	0.471514	0.00556642	0.0543611	0.169136	0.000221132
DNPEP	black	2.62379	0.339199	0.127691	-0.0302847	-0.0191312	-0.351753	-0.173655	0.16472	0.298163	0.30934	0.24784	0.343906	0.285687	-0.057698	-0.0330451	-0.22371	0.117857	-0.0927977	0.112991	0.0616225	-0.00476159	0.122388	-0.010141	0.252683	0.115732	0.71018	0.814425	8.24986e-06	0.0318158	0.0418826	0.000181588	9.99067e-05	0.00200957	1.34588e-05	0.000344022	0.478683	0.685107	0.00543986	0.146804	0.253914	0.164342	0.449231	0.953418	0.131782	0.900989	0.0016261
WDR90	black	4.53366	0.361592	-0.122565	-0.0291876	-0.227423	-0.4441	-0.387868	-0.0486592	0.0394131	0.240657	0.123806	0.383237	0.392853	-0.109318	-0.0707003	-0.357785	0.161027	-0.0150369	0.213347	-0.055375	-0.108892	-0.105732	-0.0297842	0.192646	0.13122	0.720234	0.00469656	8.91674e-09	7.28399e-07	0.550308	0.628597	0.00273088	0.127331	1.01095e-06	5.08951e-07	0.178583	0.385159	5.61237e-06	0.0467606	0.853636	0.00809992	0.496596	0.180291	0.193343	0.71476	0.0170446
TBP	black	6.26968	0.827775	-0.104185	0.00837658	-0.381856	-0.527628	-0.393989	-0.0841391	-0.0758984	0.248579	0.322771	0.454346	0.301074	0.0456522	0.144221	-0.193836	0.231201	-0.0814504	0.0418787	-0.0631407	-0.0665363	-0.206736	-0.109244	0.345709	0.199976	0.91815	1.11369e-06	2.42175e-12	4.68638e-07	0.301116	0.3511	0.00194626	4.71799e-05	3.65337e-09	0.000155782	0.575242	0.075306	0.0163607	0.00403501	0.316881	0.60726	0.438117	0.413834	0.0103483	0.178877	1.2041e-05
TTC7A	black	7.64361	0.658135	0.0308498	-0.101163	-0.439074	-0.459695	-0.331949	-0.0278851	-0.204154	0.329102	0.313141	0.377423	0.480294	0.0737893	0.348428	-0.063572	0.303968	-0.130708	0.0565297	0.0536449	-0.0205921	0.236756	0.183432	0.0400276	0.705021	0.21341	1.36673e-08	2.26602e-09	2.76752e-05	0.732233	0.0113656	3.27144e-05	8.10882e-05	1.51488e-06	3.32827e-10	0.364685	1.01674e-05	0.434989	0.000133543	0.107306	0.487648	0.510163	0.80054	0.00321386	0.0232307	0.623249
SURF5	black	12.0023	1.36717	-0.0518785	-0.11599	0.232744	0.575035	0.289864	-0.207388	-0.122159	-0.085499	-0.216552	-0.53447	-0.490392	0.452004	0.240077	0.502989	0.165907	0.300091	-0.0897282	-0.0315716	0.0191542	0.177512	0.0926294	0.236392	0.524211	0.153357	0.00378992	7.62983e-15	0.000278676	0.0101042	0.132511	0.293343	0.00717489	1.11394e-12	1.23922e-10	4.49176e-09	0.0027982	3.4512e-11	0.0404083	0.000164084	0.270026	0.69845	0.814206	0.0281523	0.25478	0.00326269
POMZP3	black	8.25451	0.478553	0.129196	0.00699736	0.208289	0.452918	0.434808	0.0556325	-0.0813461	-0.124512	-0.0621848	-0.430621	-0.326085	0.200832	0.215471	0.479894	-0.101234	-0.0305417	-0.256022	-0.013721	0.106665	0.104532	0.16411	0.0851126	0.111467	0.931591	0.00977566	4.14462e-09	1.95319e-08	0.494593	0.317504	0.12516	0.445096	2.75964e-08	3.89923e-05	0.0128032	0.0074759	3.45871e-10	0.213086	0.707832	0.00140191	0.86632	0.189417	0.198475	0.0426578	0.295538
C21orf56	black	3.10343	0.267778	-0.0336807	-0.159152	-0.141577	-0.395122	-0.279381	0.108899	-0.137305	0.0950155	0.0888475	0.295644	0.482963	-0.0756737	0.00634529	-0.304316	0.164567	-0.016929	0.252963	0.138145	-0.000827462	0.185194	-0.00971694	0.165924	0.679381	0.0494135	0.0808721	4.31457e-07	0.000469968	0.180261	0.0905561	0.242693	0.274775	0.00020709	2.57144e-10	0.352532	0.937952	0.00013108	0.0420753	0.835465	0.0016061	0.0885827	0.991901	0.0219174	0.90511	0.0403875
NCBP2	black	4.61844	0.483252	0.259772	0.116551	-0.0515373	-0.398065	-0.247315	0.172315	0.251352	0.173521	0.348313	0.418188	0.267977	-0.0205013	-0.0602759	-0.282083	0.0806584	-0.148536	0.0628205	0.0282233	-0.138141	0.310045	0.0806795	-0.0203871	0.00118402	0.151364	0.526947	3.47629e-07	0.00205576	0.0331801	0.00172424	0.03195	1.0241e-05	7.49654e-08	0.000811094	0.801402	0.459221	0.00041153	0.321625	0.0668915	0.440448	0.729111	0.0885927	9.61325e-05	0.321498	0.802485
PPFIA1	black	1.57524	0.075893	-0.116433	-0.113175	0.162305	0.203243	0.0773147	-0.0328538	-0.0150369	-0.0173853	-0.115759	-0.209971	-0.191008	0.285626	0.0463218	0.143299	0.158521	0.233898	0.0657852	0.0245561	-0.00786427	0.352426	0.417984	0.202309	0.151782	0.16365	0.0450213	0.0117449	0.342158	0.686834	0.853636	0.831096	0.154183	0.00918717	0.0180262	0.000345077	0.569644	0.0772096	0.0503343	0.00361534	0.419136	0.763188	0.92314	7.90609e-06	7.61761e-08	0.0121454
MTHFR	black	1.04941	0.117154	-0.0899876	-0.154956	-0.0727977	-0.290437	-0.174509	0.108262	0.118899	0.157573	0.239936	0.30338	0.2513	-0.00519005	0.0227814	-0.146487	0.147636	-0.0684882	0.0749231	0.0304809	0.0250449	0.177527	0.0826957	0.322133	0.268639	0.055806	0.371182	0.000270661	0.0309711	0.182838	0.143237	0.0517443	0.00281478	0.000137809	0.00172821	0.949232	0.779849	0.0707871	0.0685799	0.40024	0.357342	0.708387	0.758618	0.0281386	0.309514	4.89318e-05
RPL39	black	13.6111	1.32167	-0.024465	0.0701011	-0.365182	-0.571844	-0.495954	-0.100715	0.0894476	0.366043	0.178877	0.521063	0.456543	-0.24478	-0.0629863	-0.430473	0.15138	-0.0797607	0.19026	-0.111928	-0.115593	-0.246284	-0.182825	0.0327795	0.764041	0.389209	3.46187e-06	1.15794e-14	7.09282e-11	0.215453	0.271534	3.26989e-06	0.0269452	5.01966e-12	3.00569e-09	0.0022925	0.43924	2.79329e-08	0.0617773	0.327058	0.0184904	0.168371	0.15478	0.00214923	0.0236993	0.687505
ESR2	black	5.26417	0.565152	-0.141438	-0.182341	-0.377903	-0.49092	-0.338987	0.0166305	0.0270263	0.366913	0.353606	0.509612	0.43655	-0.0928892	0.110481	-0.249428	0.126994	-0.15626	0.0649163	0.0383134	0.0436925	-0.161244	-0.085943	-0.00176036	0.0811722	0.0240777	1.46557e-06	1.17582e-10	1.81706e-05	0.838326	0.740179	3.08631e-06	7.33524e-06	1.72511e-11	1.6892e-08	0.253444	0.173977	0.00187562	0.117751	0.05375	0.425319	0.638214	0.591771	0.0464625	0.290834	0.98277
DIRAS2	black	1.79944	0.16044	-0.0880401	-0.212713	-0.278863	-0.308874	-0.22272	0.0208247	-0.0625925	0.167071	0.266185	0.332923	0.204592	0.13087	0.165542	-0.080616	0.19573	0.00617108	0.061514	0.061224	0.111916	-0.0329514	-0.100266	0.0887517	0.279178	0.00829518	0.000482008	0.000102479	0.00565486	0.798335	0.442113	0.0390045	0.000881863	2.61263e-05	0.0111871	0.106867	0.0408564	0.32188	0.0153213	0.939652	0.450032	0.452175	0.16842	0.685952	0.217516	0.275295
FREQ	black	4.81104	0.42334	0.0316837	-0.0105012	0.145435	0.417769	0.299837	-0.0676608	-0.189239	-0.0596843	-0.127563	-0.422243	-0.303244	0.36916	0.257927	0.435658	0.0602601	0.179514	-0.119367	0.132295	0.0299587	-0.0714027	0.0659063	0.111445	0.697432	0.897492	0.0728559	7.74762e-08	0.000166304	0.40597	0.0191413	0.463648	0.116101	5.43519e-08	0.000138807	2.65618e-06	0.001287	1.81977e-08	0.459339	0.0263967	0.141658	0.10307	0.713162	0.380443	0.418279	0.170228
LOC554235	black	10.3266	1.09969	-0.018515	-0.217682	-0.453177	-0.519447	-0.364608	0.0181713	-0.201249	0.250092	0.346019	0.457434	0.498309	0.0986517	0.283193	-0.141736	0.28916	-0.0760175	0.108108	0.115626	0.0197792	0.0108584	-0.0224836	0.093536	0.8203	0.00687185	4.05124e-09	5.99182e-12	3.59553e-06	0.823581	0.0126143	0.00182207	1.18124e-05	2.77572e-09	5.58313e-11	0.22505	0.000389541	0.0805273	0.000288804	0.350342	0.183466	0.154661	0.808259	0.894025	0.782655	0.250139
KIAA1545	black	10.9442	0.760475	-0.249541	-0.107954	-0.265856	-0.471285	-0.408318	-0.0175729	-0.283418	0.158221	-0.0250155	0.33014	0.600194	-0.250831	-0.02926	-0.405028	0.18971	-0.00274097	0.343915	-0.0435867	-0.0382402	-0.119549	-0.0936174	0.35417	0.00186645	0.184095	0.000895457	7.82257e-10	1.61104e-07	0.829301	0.000385212	0.050777	0.758892	3.07854e-05	2.41657e-16	0.0017641	0.719568	2.06779e-07	0.0188387	0.973175	1.34511e-05	0.59267	0.638857	0.141049	0.249725	7.07658e-06
PIWIL4	black	2.73597	0.438677	-0.0530493	0.0621401	-0.247137	-0.464556	-0.244449	0.121485	-0.0725547	0.126204	0.165976	0.372438	0.445665	-0.268292	0.00595392	-0.270567	0.00650918	-0.230404	0.0648878	0.00327036	0.142627	0.221768	0.0981572	-0.0113067	0.514878	0.445425	0.00207165	1.45758e-09	0.00232517	0.134677	0.372786	0.120071	0.0403231	2.12967e-06	7.79533e-09	0.000799237	0.941772	0.000718034	0.936353	0.0041671	0.425523	0.967997	0.0786235	0.00586895	0.227395	0.889677
ELMO2	black	5.46268	0.422814	-0.0230484	0.0184973	0.416441	0.372067	0.301309	0.132247	-0.143596	-0.439274	-0.256062	-0.47841	-0.329063	0.316813	-0.117644	0.160272	-0.0715285	0.237663	0.0198981	0.0528541	-0.00241739	0.301368	0.188978	0.193493	0.777336	0.820469	8.5987e-08	2.18383e-06	0.000153854	0.103196	0.0765932	1.34387e-08	0.00139939	3.98773e-10	3.27902e-05	6.61013e-05	0.14754	0.0478156	0.379602	0.00309517	0.807129	0.516428	0.976341	0.000153377	0.0193105	0.0165551
TCL1A	black	0.726425	0.0744619	0.104459	0.00364773	0.0472846	-0.157112	0.00705113	0.178812	-0.00994891	0.00410662	0.0189516	0.0861012	0.154623	-0.0711224	-0.0986573	-0.132404	-0.0239956	-0.0323253	0.0937732	-0.0945729	-0.187527	0.0194007	-0.163809	0.287868	0.198787	0.964307	0.561641	0.0524416	0.931066	0.0270016	0.902855	0.95982	0.816137	0.289943	0.0563411	0.382321	0.225024	0.102784	0.768439	0.691613	0.248935	0.244904	0.0202765	0.81186	0.0430443	0.000308304
PLEKHA6	black	4.59055	0.610036	0.0255451	-0.0866575	0.247148	0.501572	0.302735	-0.099845	0.0290132	-0.0471505	-0.334196	-0.457471	-0.351867	0.23423	0.0856743	0.35042	0.0986455	0.335313	0.075854	0.0955383	0.0542189	0.0524002	0.0949651	-0.00780474	0.75395	0.286827	0.00207069	3.99535e-11	0.000142631	0.219463	0.721837	0.562752	2.42235e-05	2.76664e-09	8.19054e-06	0.00356653	0.29235	8.97334e-06	0.225079	2.26624e-05	0.351382	0.240098	0.505641	0.520041	0.242943	0.92372
KIAA1826	black	5.48001	0.680352	0.423518	0.305992	-0.102851	-0.45921	-0.279835	0.141081	0.319276	0.280996	0.322094	0.475451	0.3398	-0.130895	-0.0916361	-0.33482	0.0873702	-0.139152	0.102358	-0.0296745	-0.030768	-0.0258226	-0.175905	-0.096762	4.9086e-08	0.000119792	0.205827	2.36717e-09	0.000459646	0.0819514	5.75515e-05	0.000434184	4.90414e-05	5.28524e-10	1.72971e-05	0.106797	0.259932	2.33394e-05	0.282867	0.086262	0.208022	0.715766	0.705766	0.751364	0.0296321	0.234102
XRN1	black	17.0777	1.41786	0.0444191	0.244113	-0.198596	-0.555001	-0.504053	-0.090791	0.0847973	0.134703	0.0973205	0.444012	0.366228	-0.139194	-0.200473	-0.513683	0.139254	0.0202977	0.273114	-0.110326	-0.117088	-0.186562	-0.205196	-0.00147218	0.585618	0.0023588	0.0138581	9.72887e-14	3.09028e-11	0.264371	0.297337	0.0968954	0.2314	8.98471e-09	3.22996e-06	0.0861655	0.0129678	1.11816e-11	0.0860287	0.803333	0.000636158	0.174584	0.149475	0.020942	0.0109449	0.985591
GPR81	black	2.13596	0.209872	0.122044	0.0753952	0.277464	0.368262	0.335278	0.107226	-0.0823714	-0.296965	-0.158418	-0.381899	-0.254386	0.213561	-0.0150561	0.2323	-0.118325	0.114802	-0.0699471	0.0579933	0.0122773	0.0350708	-0.0389195	-0.0287112	0.132879	0.354312	0.000515972	2.82085e-06	2.27099e-05	0.18709	0.311421	0.000193329	0.0504862	1.1103e-06	0.00150795	0.00803499	0.853451	0.00385894	0.145194	0.157641	0.390254	0.476431	0.880274	0.666922	0.632906	0.724614
PRMT5	black	9.57037	1.33574	0.314826	0.316786	-0.169729	-0.567523	-0.363727	0.115897	0.0567756	0.128812	0.215083	0.429182	0.469417	-0.163119	-0.0892359	-0.40777	0.120678	-0.112064	0.202937	-0.00338624	0.0201546	0.0772802	-0.195089	-0.0139471	7.38532e-05	6.62019e-05	0.0359525	2.02231e-14	3.81061e-06	0.15369	0.485753	0.112543	0.00758667	3.10438e-08	9.31041e-10	0.0439432	0.272674	1.67981e-07	0.137307	0.167852	0.011875	0.966864	0.804692	0.342374	0.0156664	0.864137
ALDH16A1	black	15.3687	1.17715	-0.107822	-0.210474	-0.297625	-0.549176	-0.439764	0.0420865	-0.15806	0.213489	0.134175	0.423402	0.639109	-0.11419	0.076767	-0.368484	0.323161	0.0177229	0.373125	0.0384869	0.0478092	0.038665	-0.0498918	0.353406	0.184634	0.00901754	0.000186779	1.97601e-13	1.28938e-08	0.605476	0.0510159	0.00805686	0.0982235	4.95429e-08	6.12246e-19	0.15988	0.345598	2.77916e-06	4.61381e-05	0.827866	2.03276e-06	0.636693	0.557302	0.635132	0.540241	7.42945e-06
CRIPAK	black	2.73776	0.366488	-0.309856	-0.0806014	-0.266326	-0.367604	-0.195801	0.0799867	-0.109969	0.127836	0.308828	0.30294	0.239919	-0.0125992	0.159867	-0.0709102	0.0647611	-0.234053	-0.104458	-0.115034	-0.0358038	0.0420063	0.0804121	0.526114	9.71302e-05	0.321968	0.000876108	2.94739e-06	0.0152834	0.325684	0.175992	0.115314	0.000102736	0.000141079	0.0028168	0.877159	0.0483884	0.383746	0.42643	0.00359251	0.198792	0.156798	0.660388	0.606165	0.32311	2.86881e-12
UPRT	black	0.620489	0.0297666	0.332168	0.236916	0.13769	0.179843	0.0928129	-0.037904	0.052266	-0.0131203	-0.100666	-0.185459	-0.0975556	0.185091	0.0597919	0.140228	0.0924847	0.178847	0.0550659	0.0674332	0.07533	-0.0433842	0.0721775	-0.112583	2.73198e-05	0.00319266	0.0896485	0.0261173	0.253836	0.641811	0.521112	0.872121	0.215678	0.0217254	0.23027	0.0219919	0.462841	0.0838352	0.255526	0.0269711	0.499006	0.407554	0.354729	0.594392	0.375283	0.165879
C15orf38	black	2.4446	0.248237	0.0362174	-0.0439133	-0.272942	-0.396736	-0.193868	0.130496	-0.0296971	0.163554	0.464751	0.438117	0.307043	-0.0274978	0.169155	-0.104386	0.0418101	-0.310723	-0.145806	0.067944	0.0692187	0.142578	0.134348	0.00958303	0.656712	0.589899	0.000641413	3.8336e-07	0.0163424	0.10788	0.715559	0.043375	1.43186e-09	1.48129e-08	0.000113183	0.735813	0.0365947	0.199105	0.60785	9.26334e-05	0.0721202	0.404003	0.395221	0.0787259	0.0977855	0.906411
WNT3A	black	13.4357	0.890245	-0.0444591	-0.141979	-0.163868	-0.518765	-0.438446	0.0532122	-0.099628	0.0222012	0.115834	0.460748	0.54269	-0.142347	-0.100607	-0.472123	0.226667	0.0431114	0.359614	0.0760104	0.0267578	0.112439	-0.0881861	0.112375	0.58528	0.0800041	0.0429679	6.45484e-12	1.44092e-08	0.513586	0.220472	0.785318	0.153915	2.0607e-09	4.28124e-13	0.079217	0.215948	7.23245e-10	0.00484013	0.596714	4.98595e-06	0.350387	0.74267	0.166426	0.278378	0.166667
FLJ45244	black	1.62635	0.181364	0.089987	0.102263	0.2792	0.289351	0.14627	0.0411722	0.00177641	-0.270136	-0.0461538	-0.257095	-0.272753	0.238334	-0.0609579	0.108153	-0.0467266	0.117308	-0.0491438	0.0327642	0.0984832	0.159157	0.0709037	0.0155577	0.268642	0.208446	0.000474138	0.000286031	0.0712096	0.613341	0.982613	0.000732818	0.571046	0.0013361	0.00064722	0.00300993	0.454146	0.183285	0.566272	0.148706	0.546339	0.687644	0.225847	0.0494072	0.38379	0.848627
LOC254057	black	23.811	3.15393	0.0363849	-0.0416893	-0.363548	-0.701051	-0.422916	0.158758	0.2098	0.465093	0.611743	0.734016	0.490932	-0.0376937	0.0774471	-0.34882	0.167921	-0.286658	0.00421777	0.0710085	0.0525472	0.119315	0.0407906	0.13412	0.655226	0.608887	3.85575e-06	6.16347e-24	5.15072e-08	0.0499874	0.00924561	1.38762e-09	4.46562e-17	3.7045e-27	1.17441e-10	0.643661	0.341329	9.92141e-06	0.0380059	0.00032767	0.958733	0.383085	0.51887	0.141833	0.616637	0.0983622
FKBP3	black	10.3265	1.10724	0.444446	0.399723	-0.171448	-0.498054	-0.338781	0.0649767	0.461487	0.405884	0.389225	0.548539	0.270443	-0.14574	-0.123093	-0.356801	0.0365446	-0.203022	0.0254253	0.0590116	-0.09846	-0.143142	-0.200156	-0.20574	8.65604e-09	3.07527e-07	0.0340888	5.72993e-11	1.83988e-05	0.424888	1.92739e-09	1.9383e-07	6.61037e-07	2.13353e-13	0.000722264	0.0722508	0.129555	5.97983e-06	0.653811	0.0118387	0.755068	0.46871	0.225957	0.0775394	0.0131143	0.0107306
SCGB1A1	black	0.571055	0.0486794	-0.221779	-0.248506	-0.200747	-0.236812	-0.146553	0.0564972	-0.0921738	0.131796	0.153527	0.238416	0.252025	0.000306619	0.0802972	-0.109446	0.0956823	-0.0331751	0.0900603	0.0224451	0.0369852	0.0259258	0.00558275	0.146666	0.0058665	0.00195241	0.0128421	0.00320638	0.0706587	0.487899	0.257134	0.104388	0.058132	0.00299959	0.001674	0.996999	0.323804	0.178072	0.239387	0.683935	0.268251	0.783017	0.649912	0.750403	0.945396	0.0704393
RPS6KC1	black	46.137	3.57079	0.00892024	0.102969	-0.308977	-0.699717	-0.595721	-0.0121495	0.191276	0.502811	0.244678	0.661593	0.647923	-0.251319	-0.115304	-0.581121	0.248146	-0.0804118	0.329733	-0.0374985	-0.0950897	0.0829522	-0.0713761	0.0976304	0.912858	0.205305	0.000101901	8.14551e-24	4.56422e-16	0.881511	0.0178624	3.51532e-11	0.00230255	1.28775e-20	1.40033e-19	0.00172675	0.15582	3.40099e-15	0.00198314	0.323112	3.15293e-05	0.645381	0.242323	0.30801	0.380621	0.229911
ERCC4	black	55.3058	4.91195	-0.120196	-0.0467903	-0.443892	-0.741946	-0.661794	-0.0916994	-0.11195	0.262326	0.291088	0.645079	0.570607	-0.112721	-0.0121259	-0.530984	0.281561	-0.0614757	0.267998	-0.0415197	-0.0456548	0.0507693	-0.179388	0.0688485	0.138894	0.565743	9.0774e-09	5.2645e-28	1.24228e-20	0.259601	0.16829	0.00105383	0.00026183	2.2661e-19	1.35933e-14	0.165358	0.881739	1.65834e-12	0.00042226	0.450314	0.000810317	0.610347	0.57522	0.533131	0.0265044	0.39776
RPSA	black	2.36795	0.175547	0.454467	0.238749	0.119653	0.279545	0.158029	-0.0909279	-0.0372691	-0.0676054	-0.139914	-0.281822	-0.216409	0.247189	0.138559	0.257558	0.119402	0.215266	0.0211339	0.104585	-0.00887636	-0.324335	-0.167907	0.00397323	3.61467e-09	0.00295818	0.1407	0.000466211	0.0510617	0.263648	0.647404	0.406355	0.0845366	0.000416863	0.00721417	0.00206704	0.087622	0.0013086	0.141543	0.00753412	0.795406	0.198246	0.913285	4.31336e-05	0.0380227	0.961124
TNK2	black	0.506592	0.0700487	-0.0327005	-0.0172105	0.0889564	0.278165	0.166198	-0.0379219	-0.0267225	-0.0433052	-0.0423322	-0.195171	-0.172613	0.202512	0.104986	0.212801	0.00338033	0.0796993	-0.0585108	-0.0225325	-0.0528577	-0.00297355	-0.0238993	-0.0529517	0.688219	0.832768	0.274185	0.000498677	0.0400531	0.641653	0.742997	0.595063	0.603371	0.0156221	0.0328727	0.0120574	0.19652	0.00826759	0.966922	0.327432	0.472499	0.782194	0.5164	0.9709	0.769342	0.515652
SMAD1	black	3.44001	0.503892	0.093456	0.079494	-0.278348	-0.480851	-0.315324	0.0343765	-0.00143304	0.204487	0.373836	0.461856	0.339882	-0.0446483	0.0877964	-0.210856	0.108116	-0.189524	-0.00278102	0.0256493	-0.0786306	0.101044	-0.0984795	0.0347165	0.250546	0.328683	0.000494262	3.15419e-10	7.18361e-05	0.673134	0.985974	0.0112295	1.93675e-06	1.86408e-09	1.72111e-05	0.583683	0.280516	0.00889041	0.183432	0.0189578	0.972784	0.752978	0.33398	0.213948	0.225865	0.670089
GALM	black	2.49014	0.302268	0.148668	0.0804353	-0.114766	-0.362115	-0.266843	0.0197277	0.252953	0.269619	0.285892	0.354399	0.157657	0.0933961	-0.0208498	-0.2114	0.148359	-0.0456362	0.0528669	0.139848	-0.021758	-0.215624	-0.233554	0.282972	0.0666468	0.32297	0.15777	4.23601e-06	0.000855241	0.808749	0.00160687	0.000750876	0.000340509	6.97401e-06	0.0516176	0.250852	0.798097	0.00871221	0.0672209	0.575376	0.516326	0.0846859	0.789503	0.00743271	0.00366654	0.000393828
GGA3	black	11.7436	1.09201	-0.280036	-0.251438	-0.201303	-0.536697	-0.36331	0.145698	-0.142548	0.136761	0.142374	0.436463	0.623066	-0.304304	-0.0922188	-0.452349	0.0976438	-0.138602	0.23383	-0.0694164	0.0497211	0.0945224	0.111853	0.362256	0.000455137	0.00171774	0.01259	8.61935e-13	3.91654e-06	0.0723343	0.0787894	0.0918532	0.0791592	1.70144e-08	7.96649e-18	0.000131163	0.256901	4.35753e-09	0.229847	0.0875237	0.00362545	0.393869	0.54163	0.245157	0.16866	4.19709e-06
GCK	black	6.07541	0.573171	-0.0047008	-0.0363978	-0.307224	-0.434862	-0.287782	0.0714628	0.0212218	0.292151	0.510226	0.485325	0.273439	0.188948	0.219506	-0.104097	0.185	-0.165151	-0.0649426	0.15759	0.0525796	0.105374	-0.0586859	0.115203	0.954012	0.655112	0.000112079	1.94438e-08	0.000309655	0.380041	0.794574	0.000247966	1.61647e-11	2.04263e-10	0.000626376	0.0193305	0.00640673	0.200357	0.0220585	0.0413423	0.425132	0.0517179	0.518612	0.194863	0.471173	0.156183
WIPI2	black	4.62899	0.454211	0.20253	0.293325	0.290429	0.417584	0.338284	0.0108952	-0.0522151	-0.203179	-0.152721	-0.440304	-0.402995	0.33394	0.0682666	0.360756	-0.01606	0.153337	-0.104584	0.0415393	-0.0399273	0.137591	-0.112661	0.0963292	0.0120496	0.000233455	0.000270776	7.8616e-08	1.89598e-05	0.893668	0.521519	0.011772	0.0594789	1.23182e-08	2.40939e-07	2.45952e-05	0.40177	4.62902e-06	0.8438	0.0584471	0.198249	0.610178	0.62412	0.0898803	0.165584	0.236211
TMCC3	black	6.21534	0.855036	-0.1157	0.0151809	-0.209991	-0.536646	-0.333665	0.123249	0.157054	0.143678	0.341318	0.5201	0.326103	-0.23134	-0.125475	-0.398358	-0.0282047	-0.245026	0.0196065	-0.152618	0.0316981	0.0456566	0.0891309	-0.0132208	0.154395	0.85225	0.00918033	8.67071e-13	2.50002e-05	0.129065	0.0525299	0.0764234	1.5771e-05	5.57847e-12	3.89502e-05	0.00401242	0.122243	3.40192e-07	0.729282	0.00226853	0.809901	0.0596541	0.697301	0.575206	0.273241	0.87115
DCT	black	3.37585	0.513277	0.0912749	0.133339	0.319046	0.464683	0.327244	-0.0133232	0.0531342	-0.10965	-0.203232	-0.429069	-0.406904	0.219929	-0.0483169	0.273395	-0.121374	0.14952	-0.128943	-0.0176437	-0.0580748	0.0131664	-0.0931469	-0.0356766	0.261823	0.100355	5.83015e-05	1.44071e-09	3.64575e-05	0.870161	0.514204	0.177256	0.0117495	3.13337e-08	1.79405e-07	0.00630289	0.553119	0.000627701	0.135035	0.0650851	0.112174	0.828624	0.475811	0.871676	0.252124	0.66152
DEFB125	black	18.5849	2.02128	-0.134565	-0.0529608	-0.47472	-0.614084	-0.389144	0.0582329	-0.238128	0.288606	0.419633	0.570337	0.644909	-0.22135	0.189415	-0.279942	0.079191	-0.36871	-0.0172822	-0.0638929	-0.0644051	-0.0507972	-0.025139	0.11889	0.0972412	0.51558	5.66371e-10	3.14479e-17	6.64872e-07	0.474608	0.00303579	0.00029703	6.68825e-08	1.40768e-14	2.33178e-19	0.00596524	0.0190274	0.000457227	0.330536	2.73751e-06	0.832082	0.432669	0.428982	0.532906	0.757739	0.14327
D2HGDH	black	4.84681	0.503621	-0.192065	-0.22608	-0.357419	-0.462653	-0.311479	0.0611226	-0.00755104	0.406215	0.320464	0.471799	0.445177	-0.0950547	0.175756	-0.184022	0.204059	-0.155629	0.0851926	0.069602	-0.0458368	0.0296644	0.0499548	0.305666	0.017387	0.00495426	5.74642e-06	1.73383e-09	8.88647e-05	0.452926	0.926192	1.89041e-07	5.38078e-05	7.45545e-10	8.13019e-09	0.242497	0.0297732	0.0227836	0.0114045	0.0547375	0.295082	0.392603	0.573696	0.715859	0.539729	0.000121911
KCNAB2	black	5.28643	0.612769	-0.108837	-0.182455	-0.0928419	-0.455938	-0.231616	0.259703	0.00456032	0.0939216	0.246389	0.410718	0.439361	-0.070219	-0.0735331	-0.350969	0.0850858	-0.0985645	0.170055	0.0815126	-0.0511378	0.180678	-0.0561475	0.342342	0.180513	0.0239879	0.253687	3.17198e-09	0.00396781	0.00118769	0.955385	0.248183	0.00213958	1.34066e-07	1.33397e-08	0.388411	0.366357	8.66844e-06	0.295691	0.225462	0.0355936	0.31651	0.530159	0.0254199	0.4906	1.48149e-05
NF1	black	1.29578	0.196914	-0.123171	0.0234551	-0.145017	-0.380735	-0.20799	0.104342	0.101469	0.130052	0.265481	0.392677	0.193312	-0.0785921	-0.082654	-0.253635	-0.00558125	-0.14746	-0.00694391	-0.122599	-0.192983	0.0961399	-0.0951109	0.168107	0.129309	0.773512	0.0736929	1.20427e-06	0.0098836	0.199295	0.21202	0.109094	0.000911151	5.15483e-07	0.0166584	0.334218	0.309759	0.00155905	0.945411	0.0689143	0.932112	0.131114	0.0168481	0.237137	0.242217	0.03779
NDUFC1	black	2.41519	0.303821	0.199958	0.0682211	-0.0618377	-0.421919	-0.201472	0.203054	0.0968163	0.0755876	0.235105	0.362714	0.28695	-0.103333	-0.150039	-0.329832	-0.00781864	-0.135095	0.0780285	0.0839119	0.170549	0.0616146	-0.0502706	-0.0138135	0.013207	0.402084	0.447647	5.57777e-08	0.0125144	0.0118251	0.233838	0.353081	0.00344055	4.0729e-06	0.000322899	0.203699	0.064147	3.13459e-05	0.923584	0.0959176	0.337707	0.302428	0.0350537	0.44929	0.537166	0.865426
BMP7	black	2.85876	0.282019	-0.0357113	-0.138333	-0.187462	-0.37321	-0.25028	0.14065	-0.0479783	0.149712	0.316013	0.39451	0.373754	0.045039	0.0348202	-0.257195	0.0885813	-0.117922	0.0649519	-0.00284215	-0.0261548	0.150261	0.0708655	-0.0521449	0.661211	0.088145	0.0203211	2.02106e-06	0.0018072	0.0828992	0.555908	0.0647367	6.91281e-05	4.51185e-07	1.94758e-06	0.580391	0.669161	0.0013301	0.276222	0.146577	0.425065	0.972186	0.748272	0.0637505	0.384047	0.522079
FASTKD1	black	7.7985	0.85518	0.32085	0.506034	-0.144397	-0.412086	-0.266282	0.00618939	0.421921	0.339401	0.378257	0.439904	0.116931	-0.0903488	-0.11464	-0.262132	-0.0516919	-0.262919	-0.105372	-0.158137	-0.18797	-0.091694	-0.388333	-0.126281	5.26403e-05	2.51365e-11	0.0749465	1.20655e-07	0.000877901	0.939474	5.57696e-08	1.77204e-05	1.43015e-06	1.27427e-08	0.150026	0.266714	0.158229	0.00106326	0.525706	0.00102553	0.194869	0.0509017	0.0199771	0.259629	7.04621e-07	0.119844
C16orf30	black	4.85926	0.693782	0.064022	-0.0454499	-0.240833	-0.510042	-0.309877	0.146485	0.0276316	0.239245	0.281085	0.471163	0.494129	-0.181029	0.016066	-0.316992	0.108375	-0.165617	0.11871	0.0743812	0.0985355	-0.143303	-0.122239	0.189891	0.431738	0.576939	0.00271066	1.6484e-11	9.7021e-05	0.0707911	0.734575	0.00289746	0.00043228	7.9123e-10	8.52765e-11	0.0251317	0.843743	6.54422e-05	0.18238	0.0407637	0.143881	0.36084	0.225599	0.0772024	0.132256	0.0187236
LARP5	black	2.99635	0.302267	-0.134044	0.00237197	-0.0896985	-0.386915	-0.269062	0.110184	0.0685631	0.0427176	0.241907	0.367506	0.259489	0.0169085	-0.0980636	-0.311897	0.0910534	-0.0487944	0.121249	-0.0662041	0.0352279	0.116716	-0.142386	0.244761	0.0985541	0.976786	0.270186	7.79522e-07	0.00077083	0.175144	0.399724	0.600075	0.0025906	2.96683e-06	0.00119929	0.835661	0.22784	8.68488e-05	0.262987	0.549199	0.13544	0.416174	0.665519	0.150782	0.0791345	0.00229436
SENP7	black	8.30666	0.825676	0.045639	0.219912	-0.282858	-0.498518	-0.444018	-0.122877	0.0622013	0.243895	0.198255	0.468318	0.319233	-0.117664	-0.0960819	-0.386709	0.108673	-0.0864822	0.115546	-0.0921975	-0.191579	-0.234106	-0.149264	-0.0652523	0.575352	0.00630706	0.000396053	5.46513e-11	8.97954e-09	0.130232	0.444976	0.00238088	0.0140255	1.03103e-09	5.76892e-05	0.14747	0.237422	7.91042e-07	0.181174	0.287806	0.154947	0.257011	0.0176786	0.00358472	0.0655502	0.422922
LOC400027	black	1.33007	0.0843625	0.0969343	-0.0858783	0.109137	0.266623	0.205231	-0.0441906	-0.23364	-0.253975	-0.195528	-0.340982	-0.179584	0.21805	0.127192	0.266721	0.0598575	0.183531	0.0260849	0.149052	0.0257467	-0.0531357	0.0745259	0.161663	0.233266	0.291199	0.179307	0.000864062	0.0109308	0.58755	0.00365372	0.00153578	0.0154294	1.60982e-05	0.0263371	0.00677565	0.117173	0.00086013	0.46235	0.0231555	0.748922	0.0659392	0.752071	0.514193	0.359903	0.0458892
C10orf82	black	8.50805	0.679832	-0.036096	-0.160821	-0.243454	-0.48134	-0.396475	-0.0132302	0.174994	0.344936	0.0468081	0.45051	0.463262	-0.234996	-0.0960884	-0.405943	0.226333	0.0831082	0.369365	0.0918625	0.108035	-0.0555481	0.0179846	0.0200217	0.65779	0.0470464	0.00242602	3.00901e-10	3.90786e-07	0.871059	0.0305002	1.26305e-05	0.565595	5.12012e-09	1.64032e-09	0.0034561	0.237389	1.92971e-07	0.00490472	0.307098	2.62e-06	0.258751	0.183766	0.495249	0.825364	0.805954
TBCB	black	9.48309	0.649026	0.016337	-0.22214	-0.181573	-0.478073	-0.375016	0.0806154	-0.0141742	0.24952	0.0667945	0.418261	0.570182	-0.163099	-0.0281513	-0.386929	0.31051	0.0815535	0.409316	0.115644	0.0597216	0.145812	-0.10413	0.275547	0.841141	0.00578438	0.0246896	4.11804e-10	1.78694e-06	0.321884	0.861947	0.00186818	0.412021	7.45323e-08	1.4362e-14	0.0439688	0.729775	7.78756e-07	9.37179e-05	0.316267	1.49286e-07	0.154596	0.463368	0.0721088	0.200213	0.000566078
HSPA14	black	0.714781	0.0719233	0.211263	0.136263	0.048876	0.165102	0.0805357	-0.108504	-0.0801234	-0.0868721	-0.174418	-0.202187	-0.0616566	-0.105267	0.0422432	0.115551	-0.0354361	0.00413217	-0.0260466	-0.192731	-0.046852	-0.0591215	0.226904	-0.261368	0.00875696	0.0930554	0.54853	0.0414037	0.322364	0.181855	0.324856	0.285631	0.0310603	0.0121987	0.44898	0.195321	0.604133	0.15493	0.663663	0.95957	0.749279	0.0169946	0.56523	0.467882	0.00479468	0.00110104
TMEM85	black	11.9162	1.19263	0.165687	-0.113097	-0.15141	-0.56162	-0.342113	0.240298	0.0466383	0.157109	0.25237	0.499863	0.621185	-0.248445	-0.0792831	-0.439114	0.124688	-0.155784	0.24152	0.0442678	0.0532916	0.213494	0.105376	0.154125	0.0406777	0.163943	0.0617259	4.27556e-14	1.50243e-05	0.00277238	0.567007	0.0524456	0.0016487	4.76252e-11	1.06593e-17	0.0019576	0.329972	1.36212e-08	0.124622	0.0544938	0.00263325	0.586897	0.512957	0.00805532	0.194855	0.0571485
FLJ32312	black	3.45967	0.334038	0.0306235	0.0820419	-0.328179	-0.432793	-0.288902	0.0258579	0.163457	0.380819	0.428166	0.53045	0.305545	-0.0585988	0.0836816	-0.208473	0.0610315	-0.236266	-0.0529591	-0.0537445	-0.167906	-0.0798383	-0.00303867	-0.149391	0.707085	0.313367	3.45275e-05	2.30796e-08	0.000292607	0.751035	0.0435013	1.19726e-06	3.37245e-08	1.76167e-12	0.000122709	0.471832	0.303762	0.00970959	0.453601	0.00327975	0.515594	0.509377	0.0380231	0.326586	0.970263	0.0653195
SMYD4	black	3.82832	0.514337	0.241412	0.364519	-0.0895405	-0.4133	-0.188677	0.132002	0.315325	0.128936	0.358836	0.391932	0.12633	-0.0690998	-0.101547	-0.230441	-0.0284077	-0.209347	-0.0657816	-0.0451532	-0.0365276	-0.071698	-0.323202	0.164244	0.00264528	3.61674e-06	0.271034	1.09834e-07	0.0195073	0.103841	7.1831e-05	0.112195	5.24409e-06	5.4402e-07	0.119699	0.396035	0.211667	0.00416088	0.72741	0.00940176	0.419162	0.579431	0.653962	0.378471	4.60318e-05	0.0424863
VDAC2	black	11.4655	1.29114	-0.0153299	-0.272087	-0.49637	-0.540154	-0.3101	0.0672484	-0.0822281	0.384168	0.527343	0.525188	0.443496	0.0879923	0.36906	-0.067906	0.234762	-0.241697	-0.0734629	0.0770639	0.0821935	0.140641	0.184543	0.0404578	0.850817	0.00066807	6.7997e-11	5.7667e-13	9.58469e-05	0.408844	0.312267	9.46811e-07	2.5004e-12	3.18106e-12	9.39013e-09	0.27944	2.67407e-06	0.404267	0.00348941	0.00261366	0.366816	0.343731	0.312471	0.0829183	0.0223953	0.619517
COL13A1	black	0.547985	0.0569964	0.063969	-0.00236139	0.171999	0.282691	0.124584	-0.0638866	-0.13889	-0.169634	-0.281725	-0.296246	-0.0624199	0.147858	0.0351302	0.130501	0.113098	0.293087	0.189195	0.117508	-0.0496547	0.00721774	-0.0143423	0.0460778	0.43212	0.976889	0.0335088	0.000399335	0.124939	0.432714	0.0868615	0.0360586	0.000418858	0.000200708	0.443374	0.0681612	0.666391	0.107868	0.163939	0.000236337	0.0191693	0.148011	0.54217	0.929442	0.860326	0.571681
LOC144983	black	1.58908	0.132928	0.024094	-0.0151951	-0.0408637	-0.327809	-0.232186	0.125153	0.174683	0.103856	0.233749	0.364867	0.263984	-0.0601675	-0.0884097	-0.272463	0.103191	-0.053238	0.121027	0.0554028	-0.0546352	0.0739988	0.104782	0.117637	0.767516	0.852114	0.616005	3.52797e-05	0.00387687	0.123213	0.030802	0.201409	0.00363744	3.53471e-06	0.000976483	0.46003	0.277157	0.000656227	0.204325	0.513382	0.136164	0.496379	0.502374	0.363321	0.197395	0.147564
MUC13	black	8.61157	0.863266	0.0064022	-0.171624	-0.387928	-0.510531	-0.397479	-0.0154121	-0.170242	0.174243	0.202466	0.441084	0.476606	-0.00465884	0.168003	-0.234419	0.327994	0.0369989	0.243298	0.0976443	0.0697082	0.084415	0.0786568	0.00602602	0.937397	0.0339023	7.25292e-07	1.56505e-11	3.62974e-07	0.850026	0.0353879	0.0312329	0.0120774	1.1531e-08	4.73617e-10	0.954422	0.0379104	0.00353892	3.49e-05	0.649791	0.00244216	0.229844	0.391879	0.299528	0.333819	0.941068
MPV17L	black	4.67103	0.310816	0.00241962	0.122841	0.106208	0.405263	0.295437	-0.131931	-0.33071	-0.259282	-0.198713	-0.472136	-0.396132	0.326853	0.140685	0.390498	-0.0929084	0.117483	-0.231133	0.0735207	-0.0687773	-0.0534939	-0.0376923	-0.0511417	0.976319	0.130349	0.191334	2.03151e-07	0.000209323	0.104028	2.97722e-05	0.00121057	0.0138014	7.22381e-10	4.00729e-07	3.72951e-05	0.0828217	6.03296e-07	0.253345	0.148097	0.00404619	0.366437	0.398249	0.511356	0.643673	0.530128
USPL1	black	6.21638	0.733397	0.0248121	0.0362305	-0.31236	-0.458299	-0.262565	0.099913	0.0183362	0.209195	0.536701	0.480842	0.235044	0.0954778	0.207805	-0.102553	0.0854106	-0.287139	-0.181476	0.0797066	0.0319932	-0.0761435	0.197626	0.085038	0.760794	0.656597	8.46619e-05	2.56895e-09	0.00104237	0.219147	0.822006	0.00945461	8.61513e-13	3.15709e-10	0.00344919	0.240397	0.00995112	0.207153	0.293844	0.000319849	0.024768	0.327387	0.694623	0.349542	0.0143394	0.295963
ZNF207	black	1.30707	0.191145	0.0558961	0.24469	-0.0998416	-0.353371	-0.177689	0.0810544	0.0230465	-0.039464	0.135404	0.251263	0.159491	-0.144339	-0.155371	-0.276446	-0.109836	-0.172673	-0.00920415	-0.0990271	-0.111592	-0.143651	-0.0633004	-0.0151885	0.492547	0.00230134	0.219479	7.4459e-06	0.0279926	0.319248	0.777354	0.628153	0.0951552	0.00173097	0.0489255	0.0750641	0.0551446	0.000542042	0.17652	0.0328103	0.910096	0.223282	0.169661	0.0764792	0.436957	0.852177
LRRC37B	black	4.79718	0.509867	0.073747	0.146255	0.280742	0.480746	0.359708	-0.0295308	0.0107289	-0.145939	-0.143077	-0.447096	-0.457925	0.216567	0.0388552	0.359585	-0.123594	0.0552514	-0.197943	0.0669561	-0.11298	0.0343991	-0.138479	0.0979789	0.36496	0.0712385	0.000439635	3.18649e-10	4.95571e-06	0.717084	0.895282	0.0718588	0.0776754	6.89009e-09	2.65654e-09	0.00717091	0.633468	4.99534e-06	0.12799	0.497559	0.0141807	0.410887	0.164382	0.672931	0.0878069	0.228244
DIP2C	black	0.478643	0.0204659	0.0906212	0.173384	0.0670557	0.156038	0.168451	0.00585875	0.127374	0.0880773	0.0816082	-0.0975172	-0.181493	0.0752024	0.0947191	0.209243	-0.0643522	-0.0944699	-0.168815	-0.0217205	-0.153497	-0.132562	-0.228125	0.134731	0.265269	0.0320875	0.410191	0.0540964	0.0373941	0.942701	0.116646	0.278974	0.315941	0.230454	0.0247545	0.355547	0.244172	0.00943813	0.429362	0.24542	0.0369789	0.789857	0.0581825	0.10237	0.00456675	0.0968262
SLC7A14	black	3.33794	0.327238	-0.174278	-0.116235	0.276187	0.400776	0.301044	0.0709367	-0.25247	-0.460924	-0.375164	-0.442713	-0.196891	0.0344416	-0.124777	0.123241	-0.170829	0.196449	0.0363992	0.0795927	0.136499	-0.0435128	0.0490335	-0.0234639	0.0311976	0.152485	0.000548875	2.84375e-07	0.000156026	0.383568	0.00164145	2.02819e-09	1.76898e-06	1.00394e-08	0.0147133	0.67255	0.12435	0.129092	0.0347509	0.0149424	0.655099	0.328081	0.0924849	0.593298	0.547241	0.77343
CHD7	black	5.29196	0.507229	-0.155228	-0.0215822	0.322484	0.407739	0.26386	-0.0211802	-0.158268	-0.411749	-0.275808	-0.473207	-0.440965	0.347581	-0.0655894	0.230288	-0.0334923	0.290521	-0.0445902	0.0390239	0.112112	-0.148371	0.178507	0.317536	0.0553713	0.791165	4.79624e-05	1.68379e-07	0.000982081	0.794968	0.0507071	1.23833e-07	0.000559017	6.53239e-10	1.16481e-08	1.07193e-05	0.420525	0.0041867	0.681076	0.000269513	0.584173	0.631993	0.167671	0.0671995	0.0272675	6.34757e-05
C17orf58	black	1.54702	0.114526	0.0448306	0.0222628	-0.138246	-0.229833	-0.250842	-0.0710075	-0.109437	0.0832757	-0.00255877	0.169014	0.305758	-0.103426	0.00317619	-0.19253	0.121598	0.00342618	0.143271	0.00268684	-0.0281435	0.286612	0.123764	-0.129308	0.582146	0.784737	0.0883467	0.00426418	0.00176326	0.383092	0.178106	0.306121	0.974958	0.0367536	0.000121309	0.203292	0.968918	0.0171125	0.134312	0.966473	0.0772694	0.973705	0.729847	0.000328439	0.127461	0.111154
YES1	black	0.770499	0.0609022	-0.223517	-0.0501052	-0.055928	-0.215483	-0.144078	0.0386921	-0.0355896	0.0806093	0.135959	0.186003	0.155708	-0.0229025	-0.0410309	-0.167013	-0.00716254	-0.085213	-0.00992593	-0.0606288	-0.0178458	-0.192267	0.265115	0.270563	0.00548117	0.538507	0.4923	0.00747248	0.0755998	0.634896	0.662294	0.321921	0.0937928	0.0213357	0.0546119	0.778709	0.61456	0.039074	0.92998	0.294966	0.903079	0.456591	0.826691	0.0172675	0.000926746	0.000718175
C1orf212	black	0.324465	0.0250848	0.180208	0.0343731	0.0855968	0.169755	0.12095	-0.017649	0.108147	0.138164	0.0487546	-0.102006	-0.119006	0.17561	0.135148	0.193612	0.0935633	0.0718495	-0.0173461	0.165605	0.0966667	0.095974	0.0251797	-0.0506158	0.0258103	0.673164	0.292789	0.0359239	0.136417	0.828573	0.183306	0.0885395	0.549525	0.209598	0.142877	0.0299111	0.0957859	0.0164873	0.25	0.377462	0.83147	0.0407796	0.234565	0.237951	0.757359	0.534371
CA8	black	2.70643	0.264786	0.0310899	0.0723083	0.263118	0.361075	0.31336	0.087339	0.188927	-0.0572695	0.0889653	-0.248277	-0.362706	0.25675	0.0134338	0.268887	-0.157769	-0.0191332	-0.277919	0.0344562	0.0982292	0.00804543	0.0118537	0.0260124	0.702833	0.374415	0.00101622	4.53367e-06	8.01131e-05	0.283039	0.0193438	0.481961	0.274137	0.00197191	4.07507e-06	0.00135697	0.869092	0.000777195	0.05145	0.814407	0.000504681	0.67242	0.227052	0.921375	0.884376	0.749597
TMEM100	black	2.16364	0.130021	-0.102882	-0.225259	-0.157322	-0.342408	-0.249791	0.0800565	0.214811	0.33279	0.354098	0.440877	0.292132	-0.106208	-0.0235003	-0.255539	0.0578918	-0.164266	0.024414	0.0542022	0.0439142	0.0495247	-0.0917401	0.060565	0.205689	0.00511774	0.052123	1.47553e-05	0.00184623	0.325262	0.00766496	2.63324e-05	7.10924e-06	1.17347e-08	0.00024821	0.191335	0.773087	0.00143247	0.477205	0.0424588	0.764518	0.505772	0.589891	0.54323	0.259389	0.457066
TEF	black	3.26373	0.292162	0.249175	0.240023	0.330284	0.414186	0.371675	0.0828138	0.254414	-0.105588	-0.118012	-0.3491	-0.40981	0.0811474	-0.0436031	0.284716	-0.150904	0.0436299	-0.149767	0.0300757	-0.00938249	-0.0181676	-0.0337874	-0.0517184	0.00189644	0.00280459	3.05258e-05	1.02536e-07	2.2426e-06	0.308821	0.00150609	0.193954	0.146269	9.749e-06	1.43739e-07	0.318691	0.592531	0.00036112	0.0626106	0.592303	0.0646379	0.712092	0.908361	0.823617	0.678421	0.525494
MPDZ	black	8.78443	0.858496	-0.00410431	-0.00260319	0.212331	0.542062	0.400351	-0.0811289	0.0686519	-0.035935	-0.122867	-0.449738	-0.467012	0.251016	0.19191	0.489587	-0.0537678	0.100963	-0.18991	-0.0105971	0.0306768	0.0209888	-0.0554879	0.0367862	0.959842	0.974523	0.00841458	4.61006e-13	2.93506e-07	0.318801	0.399112	0.659221	0.130265	5.47722e-09	1.16326e-09	0.00174983	0.0174798	1.34246e-10	0.509193	0.214318	0.0187114	0.896561	0.706599	0.79678	0.495717	0.651671
NEK4	black	6.22026	0.827751	0.100464	0.308392	0.426426	0.478541	0.238247	-0.0882396	0.159641	-0.189241	-0.365062	-0.435509	-0.38585	0.0117449	-0.309102	0.0427541	-0.210076	0.182634	0.00303511	-0.139211	-0.121673	0.0158186	-0.14662	-0.164462	0.216606	0.000105199	3.88371e-08	3.93811e-10	0.00302088	0.278086	0.0487108	0.0191401	3.48931e-06	1.84251e-08	8.40759e-07	0.88543	0.000101214	0.599762	0.00915157	0.0238477	0.970298	0.0861263	0.13407	0.846119	0.0705276	0.042209
LRP16	black	5.65824	1.03929	-0.0540398	-0.0903148	-0.291087	-0.551259	-0.280098	0.180755	-0.10219	0.11481	0.407742	0.492908	0.378305	-0.0387834	0.0724428	-0.248658	0.0659802	-0.227021	-0.0186665	0.0895194	0.0110857	-0.0954313	-0.118609	0.246693	0.507049	0.266895	0.000261838	1.53624e-13	0.000453746	0.0253565	0.208774	0.15761	1.68342e-07	9.63954e-11	1.42546e-06	0.634096	0.373525	0.00193955	0.417756	0.00477237	0.818855	0.271147	0.891819	0.240628	0.144224	0.00211167
ZNF813	black	2.43563	0.221829	-0.0256616	0.0389498	-0.231973	-0.40112	-0.333151	-0.0472603	-0.0166057	0.160567	0.187322	0.377093	0.258739	-0.0156299	-0.00052929	-0.26156	0.152847	-0.0093365	0.12672	0.0794225	0.0404625	-0.172161	-0.348127	0.0963982	0.752864	0.632641	0.00391068	2.77188e-07	2.57748e-05	0.561842	0.838564	0.0474014	0.0204166	1.54974e-06	0.00124071	0.847932	0.994819	0.00109143	0.0592678	0.908809	0.118552	0.32912	0.619476	0.0333399	1.03606e-05	0.235873
LARS	black	3.58018	0.371031	0.29455	0.45371	-0.0524437	-0.297774	-0.197441	-0.00336941	0.310993	0.109084	0.168289	0.28748	0.0719994	-0.19016	-0.171646	-0.244436	-0.0828558	-0.189722	-0.0500363	-0.137503	-0.243088	-0.253283	-0.285205	-0.0120543	0.000219161	3.8649e-09	0.519694	0.00018533	0.0144328	0.967028	9.12693e-05	0.17952	0.0375802	0.000314397	0.376465	0.0185536	0.0338798	0.0023265	0.308575	0.0188312	0.539067	0.0900885	0.00246406	0.00158354	0.000352408	0.882432
SERPINA4	black	0.959027	0.0547049	-0.103621	-0.149598	-0.0988615	-0.178571	-0.120377	0.0824702	0.113677	0.16795	0.345559	0.290239	0.175784	0.0298445	0.0780382	-0.0927223	-0.0049611	-0.182433	-0.0977964	0.0307068	0.107261	0.0365002	-0.0366339	-0.0161248	0.202437	0.0649423	0.224061	0.0272117	0.138298	0.31084	0.161778	0.0379724	1.21539e-05	0.00027341	0.0297463	0.714208	0.337647	0.254301	0.951469	0.0240058	0.229116	0.706325	0.186944	0.654204	0.65302	0.843178
NDUFA9	black	7.86705	0.950356	0.269818	0.0608391	-0.133384	-0.500268	-0.300889	0.204839	0.148912	0.264671	0.314792	0.467648	0.499394	-0.114859	-0.0132303	-0.349047	0.129479	-0.15206	0.161685	0.119628	-0.0243317	0.154976	-0.0185564	0.050149	0.000743889	0.455028	0.100239	4.56876e-11	0.000157314	0.0110875	0.0661961	0.000945985	7.3993e-05	1.09692e-09	4.99713e-11	0.157433	0.871058	9.78127e-06	0.110678	0.0606033	0.0458585	0.140785	0.765289	0.0557731	0.819905	0.538152
PCCB	black	5.58704	0.439084	0.117914	-0.0199122	-0.152933	-0.453318	-0.340292	0.136611	-0.0325105	0.150044	0.166198	0.42205	0.498074	-0.151117	-0.0680328	-0.395898	0.154685	-0.0495999	0.249382	0.0746927	-0.000399607	0.201948	0.0176225	0.0188636	0.146606	0.806995	0.0591218	4.00114e-09	1.6788e-05	0.092215	0.689937	0.064138	0.040053	5.51966e-08	5.7184e-11	0.0622358	0.403387	4.07652e-07	0.0562408	0.542617	0.00187938	0.358827	0.996089	0.0123034	0.828826	0.816975
RRN3	black	1.46227	0.0657819	0.325641	0.247479	-0.00190184	-0.179568	-0.116907	0.0313769	0.165324	-0.0173914	0.149558	0.171562	-0.0255582	-0.0132141	-0.101195	-0.16042	-0.0530665	-0.0764554	-0.0410068	-0.0176611	-0.0867133	-0.206892	0.019924	-0.236189	4.00047e-05	0.00204129	0.981386	0.0263511	0.150111	0.70022	0.041127	0.831037	0.0650154	0.0339677	0.753828	0.871214	0.213262	0.047607	0.514742	0.347566	0.614769	0.828457	0.286516	0.0102894	0.806882	0.00329016
BIK	black	4.35591	0.557526	0.13964	-0.00214546	-0.149041	-0.476434	-0.312923	0.140394	-0.0381001	0.101162	0.185057	0.372039	0.394339	-0.0233744	-0.0297515	-0.329145	0.187627	0.0142467	0.240877	0.0696069	0.153123	0.188726	-0.0330106	0.0881116	0.0851538	0.979002	0.0659594	4.81429e-10	8.20678e-05	0.0834663	0.640087	0.213412	0.0220167	2.18801e-06	4.56817e-07	0.774271	0.71506	3.26341e-05	0.0202086	0.861248	0.00270569	0.39257	0.0588044	0.0194752	0.685419	0.278786
FGD3	black	2.86147	0.189911	-0.132611	-0.20117	-0.0254279	-0.27462	-0.140436	0.179128	0.0748788	0.146829	0.194827	0.23885	0.236907	0.0443502	-0.0174237	-0.178968	0.138702	-0.0216887	0.141944	0.0103272	-0.111605	0.30582	-0.0724682	0.482948	0.102242	0.01265	0.755043	0.000591914	0.0833735	0.0267276	0.357627	0.0701239	0.0158093	0.00294572	0.00319383	0.5862	0.830728	0.0268658	0.087293	0.790158	0.0800806	0.899181	0.169614	0.000120903	0.373357	2.57497e-10
HSPA5	black	1.22133	0.15832	0.0748661	0.000408387	-0.306352	-0.370935	-0.221884	0.0212507	-0.0273253	0.247933	0.267182	0.349699	0.313033	-0.045125	0.174963	-0.0938312	0.141748	-0.16197	-0.00204931	-0.00584773	-0.119534	0.111129	0.230467	-0.072331	0.357709	0.996003	0.000117487	2.35749e-06	0.00584238	0.794301	0.737409	0.00200152	0.000841819	9.38952e-06	8.15723e-05	0.579668	0.030531	0.248641	0.0805019	0.0454722	0.979943	0.942809	0.1411	0.171452	0.00415667	0.374265
HMGN2	black	1.28825	0.10554	-0.16147	-0.31067	0.224818	0.244569	0.127615	-0.00886988	0.0610186	-0.142372	-0.0953809	-0.199463	-0.271019	0.239433	-0.0553015	0.106327	0.0331124	0.189488	0.000184689	0.051526	-0.0215286	0.250481	0.182575	0.127743	0.0461519	9.29013e-05	0.00520771	0.00231328	0.115949	0.913348	0.453696	0.0791633	0.240877	0.0134404	0.000702831	0.00287483	0.497169	0.190833	0.684499	0.0189806	0.998192	0.527037	0.791671	0.00179134	0.0238941	0.115583
UQCRH	black	3.14827	0.37281	0.206688	0.180261	-0.408484	-0.431855	-0.162923	0.0217507	-0.0957203	0.12947	0.426057	0.374068	0.172953	0.00533913	0.245675	0.0268845	0.0250704	-0.296076	-0.225902	0.145398	0.0104136	-0.150533	-0.185513	-0.050992	0.0103664	0.0257665	1.59077e-07	2.49364e-08	0.0442004	0.789572	0.2392	0.110703	4.0014e-08	1.90638e-06	0.0325242	0.947776	0.00220628	0.741494	0.75838	0.000202489	0.0049893	0.0729312	0.898342	0.0632657	0.0216864	0.531334
DEFB126	black	0.870865	0.129369	0.0353236	-0.0139294	-0.26412	-0.355442	-0.153745	0.0761028	0.0235219	0.145056	0.304192	0.332908	0.213477	-0.00219526	0.152184	-0.0457453	0.081082	-0.141123	-0.0412	-0.111738	0.118987	-0.0145016	-0.174702	0.0852243	0.664665	0.864309	0.000970391	6.52441e-06	0.0577718	0.3498	0.772885	0.0736148	0.00013195	2.61495e-05	0.00806056	0.978515	0.0603908	0.574462	0.319082	0.0818587	0.613102	0.169101	0.14294	0.858791	0.030783	0.294902
EIF4ENIF1	black	7.41595	0.876657	-0.0981412	0.0247047	-0.109606	-0.513774	-0.320904	0.191379	0.131864	0.149549	0.303383	0.469687	0.421012	-0.143431	-0.134028	-0.410021	0.0536012	-0.171808	0.126374	-0.0541132	-0.00250594	0.0946894	-0.000503832	0.334639	0.227471	0.761798	0.177433	1.10727e-11	5.2479e-05	0.0177997	0.104207	0.0650312	0.000137783	9.07939e-10	5.99549e-08	0.0769351	0.0985949	1.41435e-07	0.510508	0.0337087	0.11957	0.506472	0.975475	0.24432	0.995068	2.35931e-05
ZFYVE20	black	4.65205	0.483975	-0.0579067	-0.169832	-0.387158	-0.429224	-0.298799	-0.0242301	0.0105037	0.286463	0.390195	0.446547	0.31858	0.0291926	0.277465	-0.068172	0.231565	-0.143315	-0.0151086	0.125542	0.157795	-0.0407986	0.107927	0.0931082	0.477091	0.0358386	7.66167e-07	3.0938e-08	0.000175638	0.766241	0.897467	0.0003309	6.16572e-07	7.22492e-09	5.98542e-05	0.720188	0.000515929	0.402424	0.00397602	0.0771775	0.852945	0.122044	0.0514115	0.616568	0.184206	0.252322
NFYC	black	6.03622	0.479817	-0.0415494	-0.152894	-0.0528626	-0.412307	-0.31026	0.114298	0.164248	0.181448	0.184423	0.363944	0.33118	0.0189813	-0.0738641	-0.328067	0.232874	0.0463062	0.23874	0.0687121	0.089595	0.43201	0.211254	0.220593	0.610091	0.0591879	0.51636	1.18609e-07	9.50081e-05	0.159485	0.0424818	0.0247904	0.022484	3.75649e-06	2.89588e-05	0.815854	0.364197	3.4752e-05	0.00376978	0.569774	0.0029593	0.398697	0.270741	2.46196e-08	0.0087596	0.00614298
ATP10A	black	1.65249	0.227401	-0.0467736	-0.0688402	-0.192353	-0.409479	-0.224698	0.118268	0.128307	0.194764	0.228599	0.391886	0.327061	-0.133067	-0.0689343	-0.290108	0.00700373	-0.138561	0.076266	-0.00273456	-0.0102028	-0.135336	-0.168243	0.00485304	0.565882	0.397817	0.0172165	1.47428e-07	0.00523236	0.145391	0.11397	0.0158439	0.00448085	5.4583e-07	3.68457e-05	0.101056	0.39717	0.000275241	0.931528	0.0876179	0.348765	0.973238	0.900389	0.0953215	0.0376334	0.952524
CYR61	black	1.51935	0.156211	-0.012698	-0.176984	0.171252	0.30472	0.0790247	-0.133145	0.270761	0.275291	-0.10287	-0.151409	-0.190207	0.184779	0.0335394	0.14655	0.149393	0.259303	0.0737606	0.0883852	0.144608	0.0932073	0.0356208	-0.111592	0.876203	0.0286318	0.0342973	0.000128273	0.331556	0.100854	0.000711473	0.00057311	0.205743	0.061726	0.0185241	0.0222208	0.680652	0.0706647	0.0653161	0.00120946	0.364872	0.27729	0.0745186	0.251815	0.662017	0.169662
EGFL11	black	2.3122	0.185269	-0.0480215	0.00095792	-0.264132	-0.336553	-0.242885	0.00329906	0.0565995	0.333651	0.195368	0.3765	0.408854	-0.2385	0.0694355	-0.19756	0.0635425	-0.187561	0.0393209	-0.0449445	-0.0731231	-0.0746476	-0.013079	-0.050369	0.555552	0.990624	0.000969854	2.10405e-05	0.00248532	0.967716	0.48711	2.5021e-05	0.0155152	1.61419e-06	1.5465e-07	0.00298909	0.393739	0.0143725	0.435202	0.0202535	0.629401	0.581186	0.369042	0.359117	0.87252	0.536368
LOC284352	black	4.27929	0.392531	-0.172095	-0.236309	-0.272193	-0.406847	-0.306477	-0.0145464	0.158314	0.435885	0.177978	0.457711	0.368771	-0.238267	-0.0293128	-0.284621	0.125643	-0.0954267	0.138256	-0.0424617	-0.0508233	0.00025017	-0.148877	0.0193532	0.0334083	0.00327387	0.000664721	1.80195e-07	0.000116695	0.858359	0.0506395	1.78565e-08	0.0277346	2.70802e-09	2.72631e-06	0.00301825	0.719085	0.000362841	0.121741	0.24065	0.0883251	0.602262	0.532695	0.997551	0.0662601	0.812312
APOBEC3H	black	2.27688	0.264101	0.104861	0.0320863	-0.0768889	-0.387197	-0.234447	0.145104	0.0459549	0.0308103	0.0945548	0.333259	0.315551	-0.111556	-0.149124	-0.345017	0.0984873	0.0179547	0.218777	-0.0276322	-0.000627053	-0.152066	0.0575336	0.152584	0.197058	0.693779	0.344831	7.64067e-07	0.00353486	0.0735186	0.572708	0.705381	0.244994	2.56109e-05	7.09306e-05	0.169802	0.0658063	1.25678e-05	0.225827	0.82565	0.00658928	0.73457	0.993862	0.060593	0.479939	0.05971
OXCT2	black	0.89989	0.0894119	0.0673137	-0.00870109	0.168566	0.274053	0.16389	-0.0219164	-0.0225104	-0.102812	-0.16465	-0.281872	-0.230137	0.338697	0.0527751	0.202498	0.099553	0.284889	0.0567472	0.0703191	-0.00934123	0.112679	0.115042	-0.00138242	0.408387	0.91499	0.0372622	0.000608236	0.0429401	0.788007	0.782402	0.206001	0.041971	0.000415834	0.00421228	1.84922e-05	0.517056	0.0120634	0.220821	0.000358025	0.485972	0.387733	0.908762	0.165516	0.156766	0.986469
CITED2	black	0.428922	0.0325595	0.211907	0.00627066	-0.0607649	-0.175183	-0.0878659	0.0804863	-0.00094754	0.102918	0.156648	0.126911	0.130485	0.095198	0.0828828	-0.0457795	0.0887071	-0.0408716	0.0106994	0.0445216	0.0643427	0.20039	0.135747	-0.0498669	0.00854887	0.93868	0.455579	0.0303191	0.280134	0.322662	0.990725	0.205531	0.0531508	0.117993	0.107911	0.241784	0.308417	0.574176	0.275537	0.615936	0.895567	0.584752	0.42943	0.0130059	0.0943117	0.540444
PROZ	black	6.1372	0.89021	0.0489119	-0.0844416	0.229735	0.522086	0.255898	-0.178172	0.039967	-0.0172345	-0.25127	-0.458686	-0.409082	0.378532	0.130648	0.383795	0.117208	0.324665	-0.00432005	0.100361	0.0509021	0.0791159	0.113147	-0.0619604	0.548236	0.299375	0.004281	4.48542e-12	0.00140973	0.027563	0.623776	0.832539	0.00173045	2.48123e-09	1.51972e-07	1.40328e-06	0.107469	9.7206e-07	0.149055	4.23213e-05	0.957733	0.21708	0.532059	0.330996	0.163754	0.446744
MCF2L2	black	5.87377	1.26492	-0.0726341	-0.192217	0.213815	0.571759	0.261115	-0.152846	-0.0133232	-0.0842611	-0.366614	-0.451141	-0.323428	0.149474	0.0703938	0.304321	0.0543173	0.308848	0.0920323	0.0747872	0.12649	-0.0259363	0.0789506	-0.173763	0.372261	0.017297	0.00795871	1.17077e-14	0.00111381	0.0592695	0.87016	0.300413	3.14817e-06	4.845e-09	4.54395e-05	0.065168	0.387227	0.000131042	0.504867	0.000102619	0.257868	0.358217	0.119227	0.750305	0.332011	0.031708
TKTL1	black	0.940935	0.0922947	0.0156679	-0.0820067	-0.0672723	-0.323003	-0.21994	0.0994324	0.172399	0.154926	0.198526	0.31128	0.243206	-0.0536535	-0.0780423	-0.2641	0.0830044	-0.0460015	0.119833	0.0628614	-0.114634	-0.0447275	-0.0753147	0.169428	0.847567	0.313576	0.408676	4.65574e-05	0.00630023	0.221383	0.0330934	0.0558541	0.0138924	8.98447e-05	0.00245169	0.510096	0.337621	0.000971305	0.307705	0.572319	0.1401	0.44015	0.158253	0.583015	0.354827	0.036288
SYNE2	black	3.45762	0.246774	-0.112597	-0.220397	-0.287238	-0.384109	-0.331677	-0.0723569	0.147496	0.341861	0.33879	0.464062	0.212856	0.0455598	0.106203	-0.167659	0.208282	-0.0515056	0.02527	0.102488	0.154609	-0.133098	0.0592395	0.0237128	0.165828	0.00618985	0.000318252	9.50757e-07	2.81236e-05	0.374094	0.068846	1.52568e-05	1.83886e-05	1.52498e-09	0.00825067	0.576017	0.191356	0.0383121	0.00977826	0.527201	0.756516	0.207442	0.0563628	0.100977	0.466992	0.771092
C1orf164	black	2.58279	0.317346	0.0930764	-0.0625871	-0.0872041	-0.322127	-0.178304	0.11968	0.118306	0.22944	0.236585	0.272411	0.27179	0.0217801	0.0629845	-0.122998	0.194929	-0.07054	0.0893078	0.119746	-0.0301677	0.176281	0.0667233	0.382609	0.252485	0.442152	0.283786	4.89477e-05	0.0274463	0.140609	0.145258	0.00433219	0.00323676	0.000657859	0.000677575	0.789294	0.439254	0.129852	0.0157538	0.38624	0.272286	0.140389	0.711249	0.0292807	0.41252	1.05646e-06
IFNA2	black	3.94801	0.501279	-0.0881881	-0.193301	-0.323299	-0.475941	-0.321321	0.0239172	-0.0268685	0.233589	0.215895	0.454375	0.412269	-0.134369	0.0862257	-0.230566	0.193335	-0.0557887	0.158398	0.0415778	0.0632095	0.0150498	-0.0167685	0.102746	0.278367	0.0166649	4.57758e-05	5.04519e-10	5.12501e-05	0.769174	0.741643	0.00366141	0.00735654	3.64403e-09	1.18954e-07	0.0977331	0.289244	0.00414004	0.0166452	0.49338	0.0505159	0.609846	0.437617	0.853512	0.837003	0.206292
GNG5	black	4.04772	0.209942	0.106132	0.0552169	0.163977	0.30261	0.301316	0.0950127	-0.0882182	-0.0759717	-0.0701293	-0.315838	-0.141748	0.105922	0.174336	0.331101	-0.0419116	-0.0413073	-0.124452	-0.0376626	0.053551	0.537496	0.305898	-0.0260133	0.191652	0.497828	0.0428282	0.000143584	0.000153794	0.242706	0.278203	0.350634	0.389018	6.98049e-05	0.0805006	0.192537	0.031141	2.90937e-05	0.606977	0.612176	0.125344	0.643935	0.510905	7.85775e-13	0.000120402	0.749588
DMWD	black	1.2126	0.127501	-0.244434	-0.214567	-0.0339169	-0.304923	-0.111895	0.198381	0.0641397	0.0613012	0.211721	0.282348	0.207348	-0.103303	-0.0718741	-0.208945	-0.01667	-0.143118	0.0144522	0.0262369	0.00240816	0.0168819	0.076487	0.418113	0.00232668	0.00773612	0.677258	0.000126878	0.168498	0.0139638	0.43089	0.451604	0.0086087	0.000406187	0.0101191	0.203832	0.377298	0.0095423	0.837947	0.077588	0.859267	0.747509	0.976432	0.835916	0.347366	7.54099e-08
SCYE1	black	2.7378	0.338614	-0.0121601	-0.0605296	-0.194253	-0.388879	-0.261126	0.0623233	-0.0724333	0.0845895	0.0856934	0.318059	0.421064	-0.213985	-0.0388746	-0.308463	0.0397871	-0.0866858	0.158339	0.0440811	0.0312297	-0.146885	0.11797	-0.04792	0.881409	0.45733	0.0161265	6.77642e-07	0.00111326	0.444082	0.373588	0.298527	0.292242	6.16371e-05	5.97063e-08	0.00790779	0.633298	0.000104793	0.62534	0.286669	0.0506026	0.588477	0.70156	0.0700152	0.146412	0.556388
SETDB1	black	2.99938	0.373777	0.0358023	0.0332781	-0.179319	-0.379371	-0.119014	0.188291	0.0693393	0.248348	0.266735	0.31803	0.341809	-0.0733444	0.117363	-0.093962	0.138671	-0.137129	0.0512167	-0.133039	-0.0436722	0.30241	-0.0531283	0.366087	0.660402	0.683006	0.0265639	1.32403e-06	0.142851	0.0197628	0.394397	0.00196584	0.000859546	6.17363e-05	1.53054e-05	0.367591	0.148515	0.247979	0.0873638	0.0909742	0.529524	0.101131	0.591944	0.000145119	0.514251	3.26028e-06
TRIAD3	black	8.42665	1.11713	-0.241186	-0.250093	-0.251104	-0.55779	-0.38051	0.10421	-0.0393512	0.169438	0.199018	0.482168	0.500946	-0.256534	-0.0417203	-0.386488	0.161199	-0.110728	0.220537	0.0399321	0.0514402	0.00862314	0.134489	0.384022	0.00267061	0.00182201	0.0017431	6.89557e-14	1.22328e-06	0.199867	0.629137	0.036277	0.0136537	2.77745e-10	4.26147e-11	0.00137016	0.608621	8.0352e-07	0.0465236	0.173011	0.00615652	0.624079	0.527727	0.915749	0.0974311	9.56592e-07
GSTM3	black	0.393673	0.022488	0.267408	0.144967	0.142389	0.145923	0.150432	0.0999424	-0.148187	-0.150579	-0.127614	-0.197237	0.00464669	-0.00600994	0.0484758	0.111532	0.0100769	0.044823	0.0533223	0.0383719	-0.0740973	-0.0258751	-0.0317675	0.0962045	0.000832967	0.0737931	0.0791284	0.0718904	0.0634452	0.219012	0.0675417	0.063184	0.115953	0.0145361	0.954541	0.941225	0.551813	0.169892	0.901612	0.58221	0.512714	0.637702	0.362681	0.750875	0.696671	0.236821
POU2F2	black	5.45467	0.748616	-0.201983	-0.0941845	-0.212875	-0.509583	-0.340785	0.103419	0.0560501	0.225696	0.288679	0.460569	0.382726	-0.147125	-0.0551846	-0.346974	0.0638313	-0.212372	0.0498292	-0.11799	-0.087531	0.186386	0.0633302	0.302283	0.0122879	0.246856	0.00824474	1.73056e-11	1.62917e-05	0.203321	0.491354	0.00503005	0.000295934	2.09421e-09	1.04785e-06	0.0695546	0.49808	1.11323e-05	0.433114	0.00840153	0.54075	0.146345	0.281978	0.0210654	0.436741	0.000146105
TATDN3	black	10.1732	1.08338	0.107645	0.0816432	-0.202799	-0.553489	-0.374652	0.1158	0.0380759	0.184041	0.147628	0.477812	0.562746	-0.357045	-0.156337	-0.483928	0.0322158	-0.169576	0.212536	-0.114259	-0.102251	0.222223	-0.0647113	-0.141621	0.185362	0.315733	0.0119338	1.17093e-13	1.83196e-06	0.154036	0.6403	0.0227693	0.0685952	4.22201e-10	3.71061e-14	5.88671e-06	0.0536313	2.34097e-10	0.692605	0.0361231	0.00835009	0.159628	0.208501	0.0057657	0.426786	0.0807751
GALR1	black	2.46372	0.260837	-0.11778	-0.173014	0.192875	0.3762	0.280302	0.0209073	-0.148132	-0.2679	-0.0909512	-0.330653	-0.369938	0.319878	0.0364728	0.275603	-0.0908958	0.139735	-0.151681	0.205047	0.0241185	0.0154245	0.0275595	-0.0184505	0.147068	0.0324622	0.016911	1.64784e-06	0.000449241	0.797552	0.0676465	0.000814036	0.263526	2.98709e-05	2.52109e-06	5.56236e-05	0.654447	0.00056456	0.263818	0.0849393	0.0612547	0.0110041	0.767286	0.849907	0.735242	0.820916
UNC84A	black	3.19416	0.242704	0.0289334	-0.0200102	0.191335	0.325305	0.252899	0.0335415	-0.331519	-0.384364	-0.249634	-0.423983	-0.209968	0.228037	0.11977	0.291821	0.0602411	0.198011	-0.00335497	0.0543683	0.0543112	0.223949	0.294181	0.241766	0.72257	0.806063	0.0178262	4.07889e-05	0.00161065	0.680634	2.83873e-05	9.33835e-07	0.00185884	4.7288e-08	0.00918829	0.00458281	0.140311	0.000252193	0.459481	0.0141465	0.96717	0.504467	0.504915	0.00538887	0.000223381	0.00260605
RIPK5	black	3.85081	0.48668	-0.135148	-0.147622	-0.157326	-0.423092	-0.163981	0.248867	0.0827218	0.189639	0.49453	0.451338	0.308064	-0.0223921	0.104493	-0.148579	0.0344941	-0.296381	-0.113446	0.0570784	0.0383597	0.189087	0.182561	0.350811	0.0957873	0.0686064	0.0521164	5.07863e-08	0.0428233	0.00192204	0.309361	0.0188837	8.18983e-11	4.76217e-09	0.000107093	0.783518	0.198641	0.0668121	0.672079	0.000199306	0.162637	0.483426	0.637808	0.0192397	0.0239053	8.75545e-06
SIX6	black	7.48791	0.86809	0.0267245	-0.0171557	0.394591	0.542525	0.389694	-0.0234867	0.0998029	-0.264716	-0.295604	-0.506913	-0.517266	0.196479	-0.0814449	0.307852	-0.123855	0.2106	-0.0670694	0.0740927	0.0322224	0.0427723	0.0581694	-0.00241541	0.742979	0.833294	4.48515e-07	4.36511e-13	6.39186e-07	0.773216	0.219659	0.000944018	0.00020752	2.2925e-11	7.5974e-12	0.0149266	0.316914	0.000108331	0.12718	0.00897528	0.410095	0.362711	0.692545	0.599607	0.475091	0.976361
THG1L	black	0.745766	0.0561253	0.302573	0.142786	-0.103696	-0.221394	-0.105379	0.0538658	0.0631879	0.0662398	0.231742	0.172775	0.0283663	0.142034	0.0753285	-0.0347846	0.0631932	-0.0882598	-0.068148	-0.0734251	-0.109757	0.259395	-0.0831291	-0.141167	0.000143865	0.0782867	0.202109	0.00595493	0.194842	0.50842	0.437774	0.415922	0.00394756	0.0327065	0.727792	0.0798854	0.354739	0.669479	0.437736	0.277975	0.40259	0.367063	0.176834	0.00120443	0.306976	0.0817628
PTX3	black	1.11575	0.149189	0.0492937	0.10608	0.152613	0.293767	0.176629	-0.0652063	0.126916	-0.0251463	-0.183982	-0.241357	-0.180705	-0.0236798	-0.0182189	0.138938	-0.0748083	0.0552179	-0.0356971	-0.0816175	0.0230186	0.0601726	0.402092	-0.249795	0.545114	0.191872	0.059662	0.000228203	0.0289579	0.42325	0.117979	0.757671	0.0228139	0.00265139	0.0253973	0.771402	0.823126	0.0867514	0.358081	0.49782	0.661337	0.315886	0.777616	0.459992	2.57793e-07	0.00184585
SH3BP2	black	2.54837	0.272671	-0.250617	-0.12752	0.319303	0.380383	0.314559	0.0505246	-0.00946925	-0.176974	-0.247305	-0.355647	-0.234349	0.0175184	-0.0940105	0.170406	-0.134955	0.0826468	-0.0591877	-0.032622	-0.0486188	0.208959	0.215598	0.225652	0.0017807	0.116226	5.74628e-05	1.23416e-06	7.49607e-05	0.535109	0.907518	0.0286401	0.00205666	6.4392e-06	0.00354912	0.829821	0.247734	0.0352092	0.0962676	0.309801	0.467382	0.688929	0.550639	0.00953738	0.00743999	0.00503891
SNIP	black	20.1657	2.97996	0.0774862	0.103877	0.626751	0.667647	0.475901	0.120731	0.0890125	-0.451714	-0.459299	-0.59357	-0.446946	0.0544505	-0.28432	0.188984	-0.207263	0.281839	0.0613146	0.144843	0.0638135	0.0742643	-0.0361696	-0.0672252	0.341085	0.201318	4.47719e-18	4.29881e-21	5.06441e-10	0.137131	0.273882	4.60748e-09	2.34832e-09	6.17507e-16	6.98036e-09	0.503822	0.000368327	0.0193067	0.0101506	0.000416517	0.451505	0.0740435	0.433242	0.361597	0.657137	0.409005
GPR107	black	2.01066	0.148471	0.036631	0.0637973	0.201416	0.263902	0.107313	-0.111126	0.446628	0.186067	-0.0348792	-0.140559	-0.360341	0.189327	-0.0211489	0.160861	0.0674656	0.178914	-0.00371977	-0.0388694	0.0687797	0.177562	0.0823528	-0.0771821	0.653045	0.43336	0.0125394	0.000980177	0.186728	0.171464	7.17431e-09	0.0212905	0.668634	0.0830996	4.75584e-06	0.0190842	0.795264	0.0469913	0.407329	0.0269124	0.963602	0.633344	0.398232	0.0281075	0.311531	0.342989
MAPK8IP3	black	3.52446	0.253688	-0.166184	-0.126933	0.154141	0.386394	0.259777	-0.102401	-0.0923672	-0.0918488	-0.167763	-0.393807	-0.376195	0.376937	0.177233	0.393993	0.107392	0.244411	-0.0463059	0.086627	0.0227754	0.0727233	0.167392	0.315424	0.0400706	0.117929	0.0571229	8.08938e-07	0.00118372	0.207831	0.256133	0.258822	0.0381899	4.74863e-07	1.64836e-06	1.56649e-06	0.0284042	4.68495e-07	0.186401	0.00232895	0.569777	0.286997	0.779906	0.371673	0.0386249	7.14347e-05
GPR4	black	11.5918	1.04222	-0.144275	-0.208598	-0.436932	-0.530643	-0.472034	-0.11191	-0.172518	0.135922	0.193194	0.462683	0.413803	0.0124214	0.124709	-0.288033	0.30517	0.0363159	0.220434	0.0490364	0.0105825	0.0380065	0.0498413	-0.0422951	0.0751962	0.00966498	1.63605e-08	1.72367e-12	7.29308e-10	0.168441	0.0329702	0.0938833	0.0167262	1.72914e-09	1.0563e-07	0.878879	0.124559	0.000305755	0.000125206	0.655839	0.00618105	0.547218	0.896702	0.640909	0.540652	0.603689
ZC3H10	black	6.73952	0.729531	-0.0647423	-0.00574552	-0.316338	-0.49133	-0.388712	-0.040617	-0.105931	0.17279	0.189202	0.429946	0.469563	-0.28283	-0.00292194	-0.349756	0.0514188	-0.210595	0.0986997	-0.16568	-0.111911	-0.11063	-0.292277	0.0272462	0.426564	0.943807	6.78843e-05	1.12872e-10	6.85789e-07	0.618139	0.1925	0.0326908	0.0191649	2.9165e-08	9.18484e-10	0.000396602	0.971405	9.35563e-06	0.527899	0.00897696	0.224823	0.0406864	0.168438	0.173393	0.000246373	0.738141
TMEM109	black	5.38245	0.664704	0.0482639	-0.107222	-0.166295	-0.478365	-0.265942	0.17838	0.236588	0.403948	0.333278	0.462669	0.454232	-0.173094	0.017753	-0.279065	0.127217	-0.194251	0.117544	0.0787914	0.0458315	0.113295	-0.0558085	0.303926	0.553556	0.187104	0.0399362	4.00494e-10	0.000891877	0.0273793	0.0032363	2.24316e-07	2.55813e-05	1.73139e-09	3.69072e-09	0.0323814	0.827578	0.000477275	0.117101	0.0161276	0.147886	0.33299	0.573741	0.163202	0.493226	0.000133841
EXT1	black	1.39701	0.124951	-0.175474	-0.101036	-0.0870789	-0.329942	-0.205396	0.132749	0.117053	0.209019	0.224977	0.359355	0.305462	-0.128242	-0.0973432	-0.28612	0.0193134	-0.133602	0.0540832	-0.0344509	-0.0188726	0.253211	0.0961594	0.065256	0.0300406	0.213985	0.284481	3.1146e-05	0.0108657	0.101883	0.1496	0.00951619	0.00517507	5.07037e-06	0.000123259	0.114155	0.231291	0.000336644	0.812691	0.0996804	0.506708	0.672467	0.81689	0.00158862	0.237042	0.422896
C6orf111	black	1.05816	0.0679468	-0.0876495	-0.0287419	0.0691679	0.190725	0.144703	-0.0217005	-0.0760898	-0.059354	-0.154769	-0.229	-0.136642	0.000858434	0.0539971	0.169854	-0.0379207	0.0297677	-0.036008	-0.0708714	-0.126402	-0.0523838	0.232068	0.269094	0.281325	0.724332	0.395569	0.0182003	0.0743252	0.790047	0.349883	0.46613	0.0561051	0.00440947	0.0921393	0.991598	0.507386	0.0358148	0.641663	0.714912	0.658572	0.384007	0.119485	0.520173	0.00389553	0.000769682
KRTAP5-8	black	9.2781	0.788476	-0.213298	-0.102218	-0.161329	-0.516462	-0.345231	0.128746	0.279339	0.247866	0.24513	0.562221	0.401653	-0.31239	-0.234372	-0.495851	-0.0158135	-0.157026	0.161077	-0.0304826	0.0994722	-0.0570367	0.0872735	-0.0410472	0.00811499	0.208646	0.0463454	8.28865e-12	1.24027e-05	0.112729	0.000470919	0.00200736	0.00225839	3.96465e-14	2.66389e-07	8.45199e-05	0.00354575	7.1667e-11	0.846168	0.0525715	0.0466924	0.708372	0.221198	0.483747	0.283401	0.61442
C4orf16	black	6.16279	0.589672	0.173134	0.0796157	-0.203354	-0.498121	-0.320879	0.153024	0.0654809	0.125198	0.155272	0.467152	0.552877	-0.356963	-0.114748	-0.431276	0.0222663	-0.163924	0.203459	-0.0646472	-0.0341795	-0.0426801	-0.0618176	-0.150643	0.0323402	0.327941	0.0116983	5.69118e-11	5.25528e-05	0.0589693	0.421296	0.123077	0.0553023	1.14826e-09	1.26168e-13	5.91759e-06	0.157836	2.61533e-08	0.784704	0.0428964	0.0116538	0.427245	0.6749	0.600395	0.447795	0.0630712
USP6NL	black	12.0837	1.06107	0.186717	0.176602	0.348075	0.547801	0.485692	0.0713826	0.0623714	-0.192318	-0.151338	-0.50631	-0.479007	0.229952	0.0611972	0.432651	-0.174951	0.0394184	-0.227246	0.0357855	-0.0392693	0.094893	0.140589	-0.0275242	0.020834	0.0289827	1.03941e-05	2.33143e-13	1.97065e-10	0.380578	0.44373	0.0172369	0.0618501	2.44218e-11	3.76605e-10	0.00424379	0.452373	2.33525e-08	0.0305419	0.62855	0.00472977	0.660551	0.629851	0.243303	0.0830329	0.735568
HIST1H3D	black	15.1683	1.78165	-0.101809	-0.230702	-0.408286	-0.613751	-0.482137	-0.0339652	-0.0118581	0.311095	0.238937	0.570063	0.545168	-0.132272	0.0717362	-0.355323	0.286164	-0.0431324	0.243682	0.353413	0.0946275	-0.0338373	-0.0705857	0.0376697	0.210484	0.00411727	1.61504e-07	3.30613e-17	2.78569e-10	0.676824	0.884332	9.07611e-05	0.00293505	1.45848e-14	3.19258e-13	0.10313	0.378217	6.57452e-06	0.000335907	0.596536	0.00240253	7.42576e-06	0.24463	0.677973	0.385932	0.643872
TncRNA	black	11.6655	1.04653	-0.0912625	-0.100053	-0.119158	-0.548757	-0.36416	0.211145	0.262837	0.17564	0.326072	0.566425	0.449817	-0.206714	-0.17267	-0.482258	0.0631875	-0.178948	0.141327	0.0101422	-0.0466092	0.196213	0.0992991	0.156628	0.261888	0.218501	0.142363	2.07845e-13	3.70334e-06	0.00879552	0.0010294	0.0298832	3.90204e-05	2.32707e-14	5.43982e-09	0.0103565	0.0328143	2.75339e-10	0.437777	0.0268833	0.0814137	0.900977	0.56725	0.0150659	0.222006	0.0531816
ATRIP	black	2.369	0.346055	0.229793	0.118399	-0.178656	-0.371173	-0.151706	0.174081	-0.0106921	0.179513	0.330154	0.308691	0.29415	0.0184699	0.155651	-0.0811171	0.127318	-0.167518	-0.00813659	-0.0354286	-0.0939904	-0.0131346	-0.105166	0.343703	0.00427109	0.14494	0.0271372	2.31996e-06	0.0612116	0.0313924	0.895638	0.026398	3.07592e-05	0.000103502	0.000223734	0.820731	0.0547018	0.318872	0.116809	0.0384767	0.920487	0.663729	0.247835	0.871982	0.195751	1.36283e-05
ATP2A2	black	5.78399	0.412614	-0.305373	-0.268537	-0.30461	-0.413674	-0.348083	-0.00164019	0.0536816	0.413186	0.303613	0.45924	0.468144	-0.141149	0.113381	-0.226459	0.179348	-0.182132	0.0621336	0.0440479	-0.00664516	0.232696	0.293644	0.228227	0.00012385	0.000790093	0.000129031	1.06698e-07	1.03889e-05	0.983946	0.509874	1.1081e-07	0.000136099	2.36087e-09	1.04777e-09	0.0818033	0.162882	0.00488016	0.0265386	0.0242429	0.445473	0.588758	0.935026	0.00379731	0.000229653	0.00454813
ACBD3	black	2.53848	0.234073	0.156101	0.219085	-0.132444	-0.378617	-0.244651	0.0593436	0.0534387	0.0312257	0.0389271	0.307866	0.33482	-0.299537	-0.187571	-0.371312	-0.0415627	-0.0799234	0.158957	-0.10593	-0.0951372	-0.203512	-0.023869	-0.195599	0.0539966	0.00651155	0.102679	1.39508e-06	0.00230521	0.466208	0.511793	0.701596	0.63284	0.000108246	2.3339e-05	0.000168947	0.0202466	2.2983e-06	0.609977	0.326069	0.0496974	0.192504	0.242087	0.0116319	0.769626	0.0153914
COX11	black	2.13884	0.153946	0.264493	0.418224	0.124743	0.312814	0.197838	-0.132929	-0.0414057	-0.125852	-0.197767	-0.304067	-0.295729	0.00860004	0.023818	0.239501	-0.0884048	0.0497001	-0.100961	-0.0894785	-0.138052	-0.305888	-0.333369	-0.0245563	0.000953839	7.47545e-08	0.124456	8.2566e-05	0.014233	0.101415	0.611328	0.121115	0.0142683	0.000132839	0.000206178	0.915974	0.770105	0.00286665	0.277183	0.541801	0.214329	0.271367	0.0888002	0.000120464	2.54441e-05	0.763187
AIM1L	black	5.00007	0.622536	0.101551	-0.0499749	0.175827	0.464445	0.316338	-0.0396347	-0.220472	-0.303492	-0.222913	-0.457739	-0.302838	0.263724	0.176486	0.401363	0.0034533	0.199953	-0.0729518	0.111172	0.0590962	-0.0104174	0.0263297	-0.0449701	0.211648	0.539566	0.0297062	1.4725e-09	6.78821e-05	0.626666	0.00617199	0.000136986	0.00561245	2.70111e-09	0.000141847	0.000988251	0.0290896	2.72219e-07	0.966208	0.0132093	0.370168	0.171283	0.468072	0.898305	0.746646	0.580971
GPR173	black	24.9684	2.11166	-0.138464	-0.300478	-0.547382	-0.607595	-0.500047	-0.0971606	-0.131891	0.401574	0.43102	0.600347	0.5022	0.0779918	0.325557	-0.185278	0.37859	-0.0813666	0.114888	0.0745042	0.115825	-0.00229333	0.051528	0.112846	0.0878431	0.000160769	2.4513e-13	8.25424e-17	4.67348e-11	0.232172	0.104136	2.67966e-07	2.67084e-08	2.36404e-16	3.74445e-11	0.337934	4.01998e-05	0.0218562	1.3976e-06	0.317381	0.157328	0.360044	0.153947	0.977555	0.527021	0.164887
KIAA0947	black	3.24038	0.248149	-0.0620126	0.105542	-0.363769	-0.327738	-0.272728	-0.139885	-0.267729	0.1621	0.0297738	0.237701	0.390589	-0.184533	0.134786	-0.128376	0.119123	-0.0872656	0.0881784	-0.0362243	-0.170996	-0.206362	-0.220066	0.0385777	0.446361	0.194149	3.80019e-06	3.54249e-05	0.000648013	0.0846033	0.000820583	0.0452976	0.714856	0.00309031	5.99355e-07	0.0224026	0.096689	0.113774	0.14248	0.283446	0.27842	0.656652	0.0345711	0.0104905	0.0062697	0.635897
DFFB	black	4.43568	0.480282	-0.115921	-0.0384138	-0.118132	-0.444411	-0.340681	0.0681298	0.0160337	0.0528174	0.103384	0.3586	0.368655	-0.121844	-0.137554	-0.388114	0.145734	0.00374391	0.240714	-0.0333299	-0.154932	0.125109	-0.00900775	0.271083	0.153603	0.637334	0.145858	8.68277e-09	1.63954e-05	0.402715	0.844053	0.51672	0.203476	5.32451e-06	2.74759e-06	0.13352	0.0899686	7.15706e-07	0.0722633	0.963366	0.00272423	0.682539	0.0558439	0.123346	0.912006	0.00070071
OSR2	black	15.3942	1.72655	0.0576455	-0.0362247	0.234575	0.598864	0.426998	-0.0441871	-0.0473252	-0.193812	-0.115084	-0.474078	-0.484816	0.340947	0.2348	0.544179	-0.0112424	0.155813	-0.206589	0.129223	0.096076	0.0129989	0.030189	-0.0608171	0.479084	0.656648	0.00351632	2.92257e-16	3.70796e-08	0.58758	0.561305	0.0163744	0.156616	6.01776e-10	2.14691e-10	1.61325e-05	0.00348397	3.5901e-13	0.8903	0.0544471	0.0104039	0.111391	0.237451	0.873294	0.711055	0.455191
DNHD1	black	5.84733	0.740666	-0.270042	-0.211098	-0.328043	-0.51607	-0.378291	0.0267529	-0.0238144	0.207795	0.314329	0.486	0.393394	-0.0406659	0.0803129	-0.272123	0.193903	-0.10576	0.100817	0.0014524	0.0272946	0.0130695	0.0658136	0.34192	0.000736065	0.00881078	3.48012e-05	8.64823e-12	1.42684e-06	0.742715	0.770139	0.00995477	7.59213e-05	1.91203e-10	4.89355e-07	0.617716	0.323709	0.000666935	0.0163226	0.193222	0.214984	0.985784	0.737694	0.872612	0.418935	1.52023e-05
HRNBP3	black	9.34361	1.00563	-0.013772	-0.0440694	0.524248	0.552255	0.401581	0.115412	0.130833	-0.35369	-0.332373	-0.500713	-0.42659	0.167146	-0.215468	0.178271	-0.16696	0.260202	0.0262829	0.116252	0.105099	0.0047049	0.0712248	-0.010229	0.865827	0.588576	3.53149e-12	1.3611e-13	2.67814e-07	0.15543	0.106965	7.2961e-06	2.69904e-05	4.36451e-11	3.83256e-08	0.0389157	0.00747675	0.0274756	0.0391367	0.00116111	0.74708	0.152425	0.196039	0.953972	0.381634	0.900134
BICC1	black	9.86845	0.836235	-0.214055	-0.111539	-0.248047	-0.516284	-0.390542	0.0965785	-0.125176	0.0584219	0.247547	0.517198	0.483803	-0.230745	-0.103823	-0.455643	0.0336692	-0.162645	0.134486	-0.076274	-0.0282417	-0.107871	0.0120857	0.071296	0.00788705	0.169868	0.00199163	8.44995e-12	6.01387e-07	0.234995	0.123144	0.473173	0.00203524	7.65342e-12	2.36971e-10	0.00411018	0.201552	3.25646e-09	0.679484	0.0445687	0.097439	0.348714	0.72894	0.184436	0.882128	0.381157
PCK1	black	1.23899	0.114665	-0.123753	-0.141661	-0.0964283	-0.322488	-0.156565	0.169368	0.119718	0.0405073	0.226779	0.364074	0.169849	-0.12555	-0.116742	-0.25982	-0.0305753	-0.114696	0.0352907	0.0642822	0.0370175	-0.0828312	-0.0550648	0.0364398	0.127494	0.08069	0.235727	4.79488e-05	0.053278	0.0363548	0.140484	0.619088	0.00481852	3.72452e-06	0.0358205	0.122018	0.150692	0.00118144	0.707525	0.158025	0.664959	0.429865	0.649626	0.308719	0.499015	0.654739
VWC2	black	10.4469	0.773184	-0.105359	-0.0942925	-0.157076	-0.519296	-0.358877	0.165263	0.271428	0.195565	0.39123	0.607714	0.449612	-0.264953	-0.124219	-0.445381	0.0385048	-0.235914	0.117424	0.0371436	0.0462166	0.067903	0.0748077	0.0249476	0.194928	0.246312	0.0524958	6.09128e-12	5.23018e-06	0.0412029	0.00068933	0.0154098	5.72333e-07	8.11095e-17	5.53781e-09	0.000933747	0.126059	7.98836e-09	0.636536	0.00332771	0.148305	0.648512	0.570522	0.404287	0.358085	0.759527
G6PC	black	10.6181	1.43431	0.0139506	0.0405686	0.220543	0.608434	0.332983	-0.219494	-0.0171266	-0.0434943	-0.377195	-0.550675	-0.450849	0.217817	0.113871	0.443913	0.038046	0.299862	-0.0383864	0.0982958	0.132972	-0.205311	-0.0580556	0.0124962	0.864104	0.618557	0.00615503	7.29533e-17	2.60328e-05	0.00640982	0.833572	0.593456	1.5389e-06	1.64881e-13	4.97053e-09	0.00683652	0.161058	9.06086e-09	0.640562	0.000166082	0.637574	0.226735	0.101302	0.0108992	0.475957	0.878156
LYRM4	black	3.75836	0.415396	0.234445	0.00528463	-0.138539	-0.426733	-0.242301	0.184556	0.147665	0.287243	0.285251	0.425661	0.462193	-0.19538	0.028223	-0.261032	0.121013	-0.16399	0.127074	0.182133	0.168683	-0.0379171	-0.0254993	0.0766819	0.00353518	0.948308	0.0876686	3.78861e-08	0.00254771	0.0223856	0.0685249	0.000318176	0.000351598	4.1313e-08	1.80792e-09	0.0155088	0.729114	0.00111803	0.13621	0.0428118	0.117518	0.0242423	0.0371295	0.641695	0.754377	0.346135
RABGGTA	black	1.11114	0.103589	-0.0329755	-0.12906	-0.203636	-0.267745	-0.0826716	0.137401	-0.158446	0.088842	0.241751	0.213097	0.259717	0.000264943	0.202139	0.00668599	0.104693	-0.156971	-0.0552805	-0.0718143	0.0890276	0.307455	0.161449	0.212219	0.685735	0.111845	0.01158	0.00081998	0.309656	0.0903286	0.050445	0.274805	0.00260771	0.00817628	0.00118694	0.997407	0.0122196	0.934628	0.197781	0.0526555	0.497332	0.377696	0.2738	0.000110689	0.0461804	0.00844973
AKNA	black	1.73584	0.157876	-0.169878	-0.129641	-0.21957	-0.313623	-0.160908	0.0507638	-0.0133274	0.258965	0.136014	0.270707	0.326509	-0.175824	0.0843493	-0.125795	0.115317	-0.116036	0.0986067	-0.159314	-0.110052	-0.105809	-0.116868	0.479818	0.0357882	0.110227	0.00639104	7.89547e-05	0.0469265	0.533175	0.87012	0.00122809	0.0936595	0.000713303	3.80457e-05	0.029709	0.299906	0.121285	0.155772	0.153193	0.225263	0.0491805	0.175665	0.193015	0.150249	3.48393e-10
ZNF8	black	0.693556	0.0488691	-0.0144784	-0.0788524	-0.185793	-0.259384	-0.205699	-0.00141362	-0.0500562	0.0845742	0.217367	0.294405	0.273321	-0.0279991	0.129697	-0.102649	0.165327	-0.055767	0.098892	0.114572	0.102645	0.00361164	0.0210098	-0.0273696	0.859014	0.332614	0.0214855	0.00120501	0.0107468	0.986164	0.538906	0.298615	0.00695527	0.000220813	0.000629906	0.73118	0.110073	0.206727	0.0411231	0.493548	0.223917	0.158479	0.206742	0.964659	0.796582	0.737
C16orf48	black	8.20218	0.729741	-0.0611736	-0.200762	-0.126012	-0.482396	-0.348732	0.136546	0.326578	0.366617	0.247453	0.511562	0.401256	-0.12405	-0.106497	-0.393973	0.220646	-0.0106065	0.286083	0.0305003	0.141545	0.161456	0.0768813	0.218484	0.452548	0.0128351	0.120639	2.71657e-10	9.97602e-06	0.0923704	3.78933e-05	3.1476e-06	0.00204352	1.40264e-11	2.7439e-07	0.126578	0.190123	4.69161e-07	0.00613046	0.896469	0.000337264	0.70821	0.0809402	0.0461711	0.344879	0.00666375
LSM4	black	1.61266	0.13904	0.136029	-0.2152	-0.0476491	-0.279316	-0.175163	0.1057	0.116672	0.155661	0.140381	0.277067	0.285069	-0.054588	-0.0172449	-0.199173	0.165938	0.0121776	0.184284	0.163721	0.0776957	0.146824	-0.090777	0.129164	0.093623	0.00755319	0.558624	0.000471457	0.030338	0.193476	0.150939	0.0546867	0.0834951	0.000525987	0.000354818	0.502744	0.832439	0.0135791	0.0403696	0.881239	0.0225878	0.0431585	0.339778	0.0701342	0.264445	0.111555
PFN4	black	0.6683	0.0573488	-0.110668	-0.204153	0.161622	0.221091	0.197873	0.0793965	-0.0389177	-0.166638	0.0107935	-0.152575	-0.21677	0.220041	0.0408933	0.174591	-0.020451	0.103668	-0.083579	0.144205	0.130931	0.0603459	0.0146297	0.0579086	0.173244	0.011366	0.0459448	0.00602558	0.0142156	0.329279	0.632922	0.0395215	0.894654	0.0597257	0.00711547	0.00627577	0.615749	0.0308916	0.801878	0.202231	0.304356	0.0753391	0.106701	0.458698	0.857557	0.477077
LOC196264	black	2.6423	0.242921	-0.182512	-0.101351	0.329624	0.353679	0.140397	-0.0945963	0.115949	-0.296257	-0.331605	-0.337304	-0.369938	0.0696335	-0.228346	0.0328294	-0.0715777	0.261358	0.0681048	-0.0382454	0.0787821	0.00197966	0.284101	-0.00549636	0.0239432	0.212552	3.17306e-05	7.30135e-06	0.083459	0.244787	0.153505	0.000200591	2.82428e-05	2.0113e-05	2.52118e-06	0.392388	0.00452652	0.687055	0.379274	0.00110156	0.402889	0.638811	0.333047	0.980624	0.00037236	0.94624
ZSCAN16	black	8.48627	1.28708	0.292616	0.279248	-0.251207	-0.586644	-0.313977	0.146365	0.0338494	0.189098	0.254926	0.483397	0.565672	-0.318889	-0.0521479	-0.374824	0.0165614	-0.254836	0.127805	-0.0500804	-0.0885684	-0.0754355	-0.199715	0.00807482	0.000242124	0.000473018	0.00173528	1.60994e-15	7.74204e-05	0.0710237	0.677864	0.0192325	0.00147219	2.46528e-10	2.56136e-14	5.88205e-05	0.522056	1.8106e-06	0.838989	0.00147812	0.115404	0.538709	0.276292	0.354054	0.0133211	0.921089
UBAP2L	black	1.66819	0.1982	-0.136587	-0.107506	-0.109528	-0.320019	-0.126323	0.12885	0.0154436	0.16003	0.211508	0.242795	0.228062	0.0202605	0.0576788	-0.110801	0.125055	-0.0765049	0.0470917	-0.0109129	0.0111301	0.0773867	0.0125132	0.513211	0.0922728	0.185932	0.177743	5.51816e-05	0.11972	0.112436	0.849724	0.0481561	0.00867715	0.00249486	0.00457826	0.803687	0.478829	0.172726	0.123507	0.347253	0.56324	0.893496	0.891389	0.341707	0.877991	1.17622e-11
PHTF2	black	2.93372	0.25147	-0.110043	-0.146272	-0.224223	-0.395494	-0.348535	-0.0453464	0.173645	0.335282	0.255241	0.411215	0.212563	-0.0378423	0.00357348	-0.253584	0.140246	-0.082635	0.0481046	0.00384436	-0.157807	0.0151804	0.089677	0.0739193	0.175703	0.0712061	0.0053313	4.19887e-07	1.00996e-05	0.577808	0.0318259	2.27044e-05	0.00145169	1.29031e-07	0.00834194	0.642353	0.965033	0.00156263	0.0837959	0.309871	0.554867	0.962384	0.0513931	0.852255	0.270301	0.363838
EPOR	black	8.11496	0.701706	0.0326111	-0.0551368	-0.112861	-0.499267	-0.337009	0.189613	0.180888	0.128681	0.233561	0.515687	0.477353	-0.203639	-0.139476	-0.434698	0.133828	-0.0534129	0.24865	0.418076	0.348125	0.0535303	0.0202143	0.0411638	0.689027	0.498452	0.164831	5.06226e-11	2.04723e-05	0.0189007	0.0252471	0.112913	0.00366551	9.01353e-12	4.41119e-10	0.0115786	0.0855243	1.97103e-08	0.0991036	0.511997	0.00194019	7.56268e-08	1.03618e-05	0.511069	0.804125	0.613413
LASS5	black	1.05598	0.114035	-0.0650766	-0.108039	-0.104837	-0.273665	-0.187471	0.0468361	0.13962	0.141019	0.224359	0.285479	0.121626	0.108739	0.032832	-0.122199	0.173032	0.0351051	0.0743	0.102457	0.112614	-0.019814	0.0991515	0.201259	0.424175	0.183748	0.197161	0.000619623	0.0203145	0.565363	0.0852	0.0820871	0.00530274	0.000347616	0.134222	0.180908	0.687031	0.132384	0.0324445	0.666615	0.361366	0.20758	0.165765	0.807928	0.222698	0.0126097
LOC126075	black	6.58198	0.814686	0.0934876	-0.116342	-0.260078	-0.500666	-0.291712	0.173839	-0.060572	0.23753	0.283324	0.445842	0.522447	-0.0797788	0.123084	-0.24774	0.212926	-0.114078	0.162382	0.0374921	0.0100582	0.215529	0.0269692	0.17252	0.250385	0.152103	0.00116768	4.38579e-11	0.000253611	0.0316321	0.457014	0.00311228	0.000387017	7.67799e-09	4.31005e-12	0.326948	0.129582	0.00201833	0.00822893	0.160295	0.0449184	0.645437	0.901793	0.00745957	0.740709	0.032968
CSPP1	black	1.40704	0.144334	0.0282443	0.110577	-0.241175	-0.336857	-0.168845	0.0840597	-0.130509	0.0594751	0.216291	0.320362	0.355458	-0.20886	0.0883044	-0.145543	0.00700018	-0.247888	-0.00389352	-0.0877582	-0.241502	-0.183554	-0.0793199	0.180782	0.728916	0.173603	0.00267192	2.06603e-05	0.0369452	0.301574	0.107845	0.465219	0.00724652	5.41195e-05	6.51774e-06	0.00957243	0.277732	0.0726418	0.931563	0.00200546	0.961903	0.280726	0.0026353	0.0231377	0.329747	0.0253339
MEGF6	black	3.6528	0.321533	-0.151497	-0.0853159	0.317388	0.380668	0.344129	0.104517	0.0780688	-0.181361	-0.125268	-0.329124	-0.362944	0.10565	-0.0360994	0.256567	-0.102044	0.0946886	-0.0916436	0.0199992	0.203391	-0.0984244	0.233026	0.42931	0.0615743	0.294382	6.40036e-05	1.20993e-06	1.32754e-05	0.19854	0.337456	0.0248611	0.122865	3.26736e-05	4.01183e-06	0.193688	0.65776	0.0013681	0.209426	0.244324	0.259893	0.806168	0.0116825	0.226126	0.00374658	3.07231e-08
C17orf86	black	15.656	1.502	-0.16156	-0.187994	-0.255345	-0.610907	-0.465035	0.0634659	-0.0343584	0.0968469	0.135651	0.508761	0.561033	-0.236569	-0.137884	-0.522965	0.136484	-0.0609178	0.290082	0.179429	0.0599794	-0.0602953	-0.073138	0.113653	0.0460286	0.0199612	0.00144496	5.05793e-17	1.39507e-09	0.435757	0.673296	0.23369	0.0945457	1.88759e-11	4.60221e-14	0.00323887	0.0891932	4.07055e-12	0.0925209	0.454444	0.0002756	0.0264697	0.461437	0.459076	0.368945	0.161867
CASC2	black	21.2278	1.69712	0.111922	0.048487	0.203044	0.601697	0.428819	-0.141772	0.0828454	0.0188425	-0.0886207	-0.515934	-0.617525	0.474777	0.238308	0.59916	-0.0239295	0.153339	-0.310357	0.0407736	0.0297128	-0.0475169	0.0403349	-0.0685301	0.168397	0.551721	0.0118294	1.94723e-16	3.19772e-08	0.080449	0.308636	0.817176	0.276007	8.77593e-12	1.86793e-17	5.63347e-10	0.00301315	2.80147e-16	0.769059	0.0584437	9.45083e-05	0.616784	0.715415	0.559718	0.620583	0.399951
NY-REN-7	black	5.03229	0.728949	0.044206	-0.0135768	0.246027	0.500597	0.257366	-0.146451	-0.152193	-0.0491517	-0.340693	-0.509591	-0.244285	0.302553	0.112255	0.319477	0.097087	0.306433	0.0425253	0.0687413	-0.0173134	0.0535694	0.073999	0.0294755	0.587419	0.867712	0.00217311	4.41681e-11	0.00131994	0.0708564	0.0603748	0.546275	1.63832e-05	1.72908e-11	0.00234153	0.000144017	0.167125	5.68989e-05	0.232527	0.000116978	0.601718	0.398496	0.831783	0.51076	0.363319	0.717591
RABGAP1	black	2.15004	0.35393	0.0694007	0.04887	-0.162519	-0.410789	-0.192789	0.145154	0.205614	0.263833	0.341998	0.414402	0.284595	-0.102333	0.039091	-0.184224	0.0625748	-0.205964	-7.77673e-05	0.0741526	0.108896	-0.107615	-0.0135623	0.161646	0.393977	0.54858	0.0447363	1.33332e-07	0.0169609	0.0734174	0.01078	0.000983325	1.51301e-05	1.00828e-07	0.000363304	0.208134	0.631407	0.022632	0.442242	0.0106435	0.999239	0.362322	0.180273	0.185483	0.867851	0.0459121
LOC91664	black	5.37164	0.64253	0.243437	0.16154	-0.113437	-0.46667	-0.247271	0.197792	0.380133	0.373701	0.311373	0.49873	0.449608	-0.245675	-0.048023	-0.314453	0.106002	-0.174259	0.16427	0.136602	0.142756	-0.0353647	-0.0652974	0.0868565	0.00242776	0.0460567	0.162672	1.20044e-09	0.00205966	0.0142559	1.25579e-06	1.95471e-06	8.93873e-05	5.34804e-11	5.53989e-09	0.00220628	0.555539	7.54008e-05	0.192202	0.0312169	0.0424532	0.0922361	0.0783504	0.664298	0.422601	0.285717
RPL31P10	black	3.58286	0.316391	-0.00754665	-0.0297154	-0.0573751	-0.328165	-0.182172	0.174917	-0.245812	-0.247388	0.170478	0.236733	0.297976	0.0930301	-0.0490494	-0.253536	0.070158	-0.00991293	0.127487	0.111341	0.0672761	0.156178	0.044142	0.127098	0.926235	0.715391	0.481152	3.45547e-05	0.0242118	0.0305745	0.0021933	0.00204927	0.0351304	0.00321695	0.000183379	0.252721	0.547111	0.00156594	0.388824	0.903205	0.116319	0.170629	0.40865	0.0538775	0.587961	0.117448
ASB11	black	3.54612	0.410048	-0.0271765	-0.0980197	0.150814	0.403696	0.316915	0.000286488	-0.294711	-0.269539	-0.25036	-0.384997	-0.153442	0.140795	0.0996489	0.291303	-0.0375527	0.171677	-0.0082513	0.0232583	0.144168	0.0206531	0.0437302	-0.112804	0.738787	0.22805	0.0627684	2.2859e-07	6.57245e-05	0.997196	0.000217345	0.000753727	0.00180087	8.93071e-07	0.0582737	0.0825789	0.220375	0.000258966	0.644903	0.0338471	0.91937	0.775362	0.0754152	0.799962	0.591451	0.165046
FGFR3	black	3.18273	0.393806	-0.0901128	-0.159951	-0.370047	-0.395189	-0.273241	-0.00881923	-0.217592	0.144454	0.250175	0.332946	0.356687	0.0237315	0.232149	-0.0909702	0.195979	-0.0906734	0.0667708	0.0807204	0.0682595	-0.0267605	0.111052	0.0395925	0.26797	0.048269	2.50273e-06	4.29354e-07	0.000632324	0.913841	0.00689574	0.0748312	0.00181551	2.609e-05	6.02352e-06	0.770917	0.00388275	0.263425	0.015189	0.264993	0.412187	0.321252	0.401818	0.742645	0.171748	0.627034
USP39	black	10.422	1.66542	0.0592964	-0.0236249	-0.221904	-0.593553	-0.334527	0.174292	0.171186	0.400591	0.3722	0.550821	0.512909	-0.132934	0.0438847	-0.314368	0.186226	-0.176481	0.124959	0.140886	0.0623782	0.0877732	0.129216	0.266159	0.466563	0.771918	0.00583805	6.18966e-16	2.37512e-05	0.0311844	0.0343674	2.88321e-07	2.16437e-06	1.62003e-13	1.21475e-11	0.101402	0.590141	7.5759e-05	0.0211779	0.0290941	0.123799	0.0823787	0.443679	0.280643	0.11141	0.000882932
C15orf40	black	7.3935	0.81909	0.19871	0.175072	-0.367971	-0.483846	-0.367751	-0.0755489	-0.0203407	0.342099	0.203757	0.428955	0.504653	-0.280367	0.0781133	-0.274282	0.110814	-0.215224	0.113917	-0.0524091	-0.129718	-0.151449	-0.252726	-0.123181	0.0138025	0.0304256	2.87617e-06	2.35991e-10	2.91862e-06	0.353328	0.802925	1.5037e-05	0.0115295	3.16251e-08	2.90336e-11	0.000447799	0.33718	0.000601579	0.172676	0.00754622	0.16089	0.519971	0.110015	0.0616566	0.00162306	0.129278
JRK	black	5.81262	0.870365	0.050128	0.061073	0.306718	0.517407	0.378012	0.019783	0.0188411	-0.212429	-0.11765	-0.404691	-0.447448	0.205855	0.035849	0.35899	-0.127459	0.0942809	-0.159681	-0.019934	0.0444812	-0.0330204	-0.0827788	0.0438784	0.538323	0.453293	0.000115191	7.48207e-12	1.45454e-06	0.808223	0.81719	0.00838375	0.147518	2.12107e-07	6.68358e-09	0.010686	0.659986	5.19181e-06	0.1164	0.24637	0.0486533	0.806787	0.585093	0.68533	0.309026	0.590194
KLHL34	black	6.41775	0.477866	0.0473271	0.128853	0.36781	0.450047	0.394636	0.0349342	0.20509	-0.210657	-0.15395	-0.381592	-0.535327	0.0828292	-0.182017	0.238069	-0.282477	0.0362899	-0.230141	-0.0103762	-0.00749924	-0.229777	-0.160122	0.0467627	0.561289	0.112426	2.90723e-06	5.33142e-09	4.47036e-07	0.668142	0.0109869	0.00895633	0.0574355	1.1344e-06	1.00951e-12	0.308731	0.0243346	0.00304325	0.000403605	0.656069	0.00421156	0.898705	0.926697	0.00427393	0.0480271	0.565972
PLD3	black	2.76032	0.264582	-0.0107656	-0.227685	-0.144747	-0.321789	-0.208466	0.101818	-0.113339	0.102722	0.194752	0.264819	0.287896	0.0668382	0.111266	-0.131824	0.218225	-0.0164234	0.127028	0.0751466	0.0116379	0.377717	0.144358	0.119678	0.894925	0.00464773	0.074236	4.99022e-05	0.00971235	0.210441	0.163037	0.206401	0.0158508	0.000939546	0.000307871	0.411714	0.17092	0.104313	0.00673042	0.840312	0.117652	0.355905	0.886466	1.48453e-06	0.0750272	0.140616
BVES	black	8.05136	1.26006	0.00198283	-0.036954	0.288791	0.561625	0.287538	-0.109769	-0.185477	-0.268323	-0.571094	-0.589313	-0.265262	0.0924076	-0.0513706	0.217766	-0.00982089	0.359156	0.194019	-0.0191654	-0.0380965	-0.0532478	0.0121761	-0.0894081	0.980593	0.650187	0.000294258	4.27291e-14	0.000313486	0.176784	0.0217126	0.000798058	1.27626e-14	1.11579e-15	0.000920464	0.255924	0.528286	0.00684993	0.904099	5.13632e-06	0.0162575	0.814099	0.640118	0.513304	0.881254	0.271746
TCF7	black	1.24373	0.180941	-0.116388	-0.240095	-0.180116	-0.318086	-0.167906	0.101801	-0.216592	0.018314	0.135323	0.224785	0.299787	-0.0436809	0.08392	-0.138151	0.0999643	-0.0719457	0.0855507	0.254251	0.0617175	-0.0323543	-0.0169532	0.284659	0.151941	0.00279615	0.0258878	6.15439e-05	0.0380238	0.21052	0.00716391	0.822219	0.0953538	0.00521445	0.000166738	0.59187	0.302381	0.0885681	0.21891	0.376822	0.29305	0.00151703	0.448531	0.691351	0.835233	0.000362156
KCNK4	black	7.6277	0.792314	0.127112	0.100338	0.365681	0.474792	0.440123	0.174408	0.00736218	-0.298017	-0.0579476	-0.381051	-0.327767	0.0730873	-0.0053677	0.307268	-0.261132	-0.0647402	-0.248636	0.104918	0.13454	-0.0188883	0.0318889	0.0035801	0.117407	0.217185	3.34935e-06	5.62563e-10	1.25089e-08	0.0310705	0.928033	0.000182982	0.476779	1.17801e-06	3.53644e-05	0.369277	0.947497	0.000111815	0.00111295	0.426579	0.00194138	0.196812	0.0973046	0.81674	0.695569	0.964968
ANKRD13A	black	0.348077	0.0283774	-0.0561145	0.0905265	-0.164675	-0.199604	-0.099908	0.0261739	0.0100421	0.0400403	0.171019	0.208344	0.129233	-0.124102	-0.0110613	-0.109911	-0.100384	-0.202953	-0.117425	-0.161762	0.0678889	-0.0860655	0.0828343	-0.111906	0.490855	0.265771	0.0419394	0.0133737	0.219171	0.748094	0.90195	0.623139	0.0345464	0.00975603	0.111361	0.126418	0.892056	0.176225	0.216972	0.0118681	0.148299	0.0457542	0.404385	0.290144	0.308701	0.168458
RABIF	black	18.7922	2.30863	0.340379	0.322887	0.48727	0.624498	0.492915	0.0582663	0.128908	-0.20513	-0.263932	-0.560628	-0.480484	0.211242	-0.0227152	0.400886	-0.106182	0.177153	-0.0873975	0.0249474	-0.020049	0.31395	0.022669	-0.108703	1.66995e-05	4.68694e-05	1.68779e-10	6.37405e-18	9.63306e-11	0.474355	0.112274	0.0109711	0.000978827	4.84171e-14	3.26792e-10	0.00876372	0.780473	2.82057e-07	0.19144	0.0284772	0.282716	0.759529	0.805695	7.75362e-05	0.780908	0.18105
RPH3AL	black	2.86779	0.300898	-0.120795	-0.126039	-0.29921	-0.400627	-0.114951	0.159895	0.0230361	0.247774	0.470224	0.438007	0.316034	-0.0904261	0.185893	-0.0584544	-0.00851864	-0.339339	-0.164711	-0.0268453	0.0407408	0.0295187	-0.00855642	0.135582	0.136922	0.12056	0.000171885	2.87556e-07	0.157096	0.0483487	0.777452	0.00201534	8.63707e-10	1.49499e-08	6.90454e-05	0.266304	0.0214142	0.472926	0.916767	1.77878e-05	0.0418937	0.741858	0.617067	0.717195	0.916399	0.0947157
KCNT1	black	1.90341	0.140015	-0.0222491	-0.0432146	-0.0798239	-0.316236	-0.243377	0.0975053	0.0987664	0.163909	0.119826	0.313706	0.38008	-0.131552	-0.0648698	-0.290249	0.10379	-0.0294124	0.216283	0.127865	-0.0510855	-0.027861	0.0325533	0.152621	0.784866	0.595835	0.326674	6.82712e-05	0.00243397	0.230511	0.224509	0.0429157	0.140124	7.85901e-05	1.26045e-06	0.105034	0.425652	0.000273267	0.201698	0.718169	0.00724875	0.115231	0.53058	0.732455	0.68955	0.0596476
EIF2C4	black	2.24574	0.149138	0.179331	0.226197	0.307202	0.292932	0.208362	0.0266416	0.0692988	-0.2919	-0.17034	-0.31598	-0.339523	0.194941	-0.149904	0.0973108	-0.101452	0.147567	-0.0469862	-0.104666	0.0850072	0.353036	0.168484	-0.247221	0.0265528	0.0049313	0.000112213	0.000238227	0.0097495	0.743748	0.394673	0.000251174	0.0352805	6.92537e-05	1.75902e-05	0.0157472	0.0643898	0.231447	0.212097	0.0687115	0.564115	0.197895	0.296138	7.60603e-06	0.037356	0.00206414
RNF133	black	1.40181	0.0919121	-0.182205	-0.221714	-0.163608	-0.280118	-0.220132	0.0465857	0.0381082	0.237982	0.175074	0.32121	0.374113	-0.158718	0.0191745	-0.211224	0.0853872	-0.0899998	0.10446	0.0545546	0.0883846	-0.0626761	0.0112435	0.0866858	0.0241856	0.00588122	0.0433047	0.000453317	0.00625368	0.567445	0.640016	0.00305439	0.0304236	5.15726e-05	1.90055e-06	0.0500458	0.814013	0.00876951	0.293977	0.268573	0.198786	0.503005	0.277293	0.441502	0.890289	0.286669
CCNB1	black	5.64699	0.606174	0.145312	0.173909	-0.473266	-0.498632	-0.349896	-0.101026	-0.0815009	0.352833	0.409338	0.468735	0.307063	-0.042654	0.281823	-0.0749804	0.15988	-0.260742	-0.112997	-0.0974903	-0.13481	-0.0581152	-0.122765	0.0154119	0.0731011	0.0315629	6.4964e-10	5.40184e-11	9.27369e-06	0.21403	0.31658	7.70468e-06	1.49032e-07	9.91885e-10	0.000113063	0.600618	0.000416846	0.356973	0.0483696	0.00113291	0.16432	0.230584	0.096627	0.475503	0.130587	0.850028
TNS4	black	2.10938	0.260501	0.0418302	-0.176934	-0.139778	-0.345287	-0.111376	0.266947	-0.000655033	0.0426695	0.290468	0.379539	0.294998	-0.0367457	0.0124541	-0.176946	0.0548238	-0.107608	0.0539693	0.191667	0.0957026	0.142427	0.0454706	-0.0123925	0.607677	0.0286772	0.0848437	1.23597e-05	0.170494	0.000851117	0.993588	0.600485	0.000270241	1.30868e-06	0.000214135	0.65203	0.878563	0.0286657	0.500898	0.185511	0.507605	0.0176254	0.239287	0.0790466	0.576765	0.879159
HMBOX1	black	1.58464	0.0699605	-0.167674	-0.0140838	-0.223297	-0.0660588	-0.037346	-0.0671082	-0.220333	0.120572	0.222769	0.043556	0.0153764	0.153672	0.338242	0.228824	0.0849636	-0.177118	-0.247811	-0.0838614	-0.183567	-0.0222055	-0.001755	0.440884	0.0382944	0.862818	0.00552873	0.417201	0.646725	0.409823	0.00620529	0.137655	0.00564401	0.592931	0.850369	0.0578928	1.90072e-05	0.00444077	0.296387	0.0285087	0.00201214	0.30272	0.0231281	0.785278	0.982823	1.17284e-08
PDE5A	black	3.04882	0.370672	-0.120031	-0.0820059	0.342517	0.440015	0.200771	-0.0759527	0.0142597	-0.186893	-0.442983	-0.411322	-0.22442	0.0890121	-0.176704	0.0765983	-0.00903747	0.375658	0.223318	0.384135	0.126886	-0.122493	-0.0536433	-0.0647391	0.139442	0.313581	1.46567e-05	1.26237e-08	0.012831	0.350754	0.861123	0.0207117	9.81056e-09	1.27971e-07	0.00528995	0.273883	0.0288879	0.346663	0.911717	1.71013e-06	0.00552401	9.49057e-07	0.118067	0.131448	0.510176	0.426587
TES	black	0.492956	0.0416207	0.198767	0.105082	0.0938671	0.18933	0.140452	0.0284315	-0.0107518	-0.0212806	0.00873349	-0.140322	-0.0625619	0.0491183	0.0976428	0.167741	-0.0292472	-0.0452504	-0.0912321	0.0298652	-0.195202	0.000114311	0.058553	-0.0293783	0.013775	0.196111	0.248459	0.0190822	0.0833363	0.727191	0.895059	0.794017	0.914675	0.0836267	0.442336	0.546547	0.229852	0.0382159	0.719687	0.578613	0.262047	0.714019	0.0156053	0.998881	0.472179	0.718483
RPS27A	black	1.17944	0.129697	0.148917	0.233958	-0.263484	-0.292271	-0.0368755	0.0194177	0.00159127	0.100832	0.280477	0.22296	-0.00800873	-0.0357723	0.115575	0.0465365	-0.0903939	-0.277324	-0.245457	-0.0129111	-0.225287	-0.271563	-0.297346	0.108831	0.0661878	0.00360653	0.000999258	0.000246454	0.650881	0.811697	0.984425	0.214918	0.000445395	0.00560203	0.921732	0.660668	0.154844	0.567854	0.266475	0.000519474	0.00222697	0.874143	0.0051121	0.000684918	0.000189519	0.180537
MMP12	black	0.927697	0.0970564	-0.211907	-0.143846	0.156972	0.303779	0.189002	-0.038654	0.124361	-0.0919816	-0.00628644	-0.199118	-0.352874	0.192547	-0.0310688	0.186044	-0.103739	0.0499991	-0.170708	0.096882	0.109	-0.0552133	0.00359128	-0.0216521	0.00854897	0.0760768	0.0526547	0.0001349	0.0192947	0.635229	0.125623	0.258132	0.938526	0.0136055	7.68451e-06	0.0171022	0.703025	0.0213068	0.201918	0.539369	0.0348816	0.23352	0.179854	0.497856	0.964859	0.790503
RDH5	black	2.15961	0.26655	-0.11901	-0.10545	-0.14524	-0.356965	-0.238348	0.0563441	0.099929	0.140307	0.303785	0.346687	0.199683	0.0430737	0.0448159	-0.149852	0.166531	-0.082118	0.0407181	-0.0260905	-0.076816	0.0804821	0.0132329	0.435934	0.142861	0.194539	0.0732458	5.91712e-06	0.00300819	0.48908	0.219073	0.0836587	0.000134854	1.13325e-05	0.0133362	0.597035	0.582269	0.0644841	0.0396511	0.312918	0.617263	0.74887	0.34529	0.322688	0.871033	1.7784e-08
NOL10	black	0.305994	0.0223496	0.0465146	0.0687315	0.131407	0.180503	0.115447	-0.00389688	-0.179885	-0.139299	-0.17835	-0.220307	-0.0589516	0.15247	0.0534432	0.127009	0.0747133	0.173476	0.0942908	0.0880408	0.162042	0.0731394	-0.135872	0.0907438	0.568037	0.398564	0.105422	0.0255646	0.155302	0.96187	0.0260819	0.0859269	0.0274056	0.00621155	0.469163	0.0599046	0.511757	0.117706	0.358694	0.031995	0.246321	0.279174	0.0453761	0.368935	0.0940048	0.264621
CHCHD6	black	4.82587	0.541135	0.173334	-0.00290367	0.233436	0.423462	0.253778	-0.100169	0.156331	-0.00866879	-0.0401155	-0.332523	-0.435804	0.438296	0.15421	0.389242	0.111933	0.227705	-0.126546	0.0648373	0.0734858	-0.0392696	0.0308283	0.10482	0.032138	0.971584	0.00368435	4.93033e-08	0.00154922	0.217965	0.0536397	0.915305	0.622486	2.67517e-05	1.79767e-08	1.45921e-08	0.0570109	6.60258e-07	0.168354	0.00464399	0.119062	0.425884	0.366666	0.629848	0.705217	0.197231
ATP2C2	black	5.47903	0.378416	-0.150174	-0.26736	-0.39001	-0.428058	-0.339508	-0.0298016	0.062131	0.449126	0.31523	0.476732	0.471044	-0.114968	0.175337	-0.188187	0.187908	-0.139301	0.0694066	0.183722	0.278546	0.0177133	0.0520516	-0.0450076	0.0639056	0.00083487	6.24848e-07	3.40219e-08	1.76062e-05	0.714601	0.445492	5.77743e-09	7.2213e-05	4.68001e-10	8.00106e-10	0.157037	0.0301712	0.0198321	0.0200192	0.0859227	0.393936	0.0230101	0.000489522	0.827957	0.522825	0.580655
CYP2U1	black	12.8512	1.32294	0.0536889	0.101359	-0.509942	-0.576452	-0.500653	-0.181676	-0.0642908	0.397456	0.261287	0.510842	0.42023	-0.0658104	0.152766	-0.264565	0.252041	-0.0933878	0.107063	-0.0598831	-0.103286	-0.170096	-0.259509	-0.0920961	0.509816	0.212518	1.66592e-11	6.33125e-15	4.39176e-11	0.0246073	0.429803	3.63583e-07	0.0011051	1.51432e-11	6.37917e-08	0.418958	0.0594035	0.000950656	0.00167277	0.250894	0.187765	0.462157	0.203906	0.0355484	0.00119822	0.257537
UBE2N	black	2.52495	0.239859	0.299002	0.0529744	0.232973	0.362344	0.243111	-0.0481951	0.0855977	-0.0561397	-0.180813	-0.369319	-0.335317	0.30507	0.10085	0.313212	0.100394	0.25547	0.0107096	0.140789	0.148679	0.0513319	0.136068	-0.0381828	0.00017377	0.515472	0.00375471	4.17297e-06	0.00246162	0.554121	0.292784	0.49066	0.0253089	2.628e-06	2.26569e-05	0.000125884	0.214835	8.07682e-05	0.216926	0.00143693	0.895469	0.0825915	0.0666263	0.528597	0.0935276	0.639361
AICDA	black	27.9153	2.85749	-0.019916	-0.00391511	0.399042	0.678365	0.573744	0.0492831	0.0666967	-0.245381	-0.196807	-0.562708	-0.580776	0.230766	0.00976312	0.476376	-0.234004	0.101229	-0.253733	0.0388309	0.102253	0.028745	0.185461	-0.145318	0.806959	0.961692	3.23423e-07	5.7788e-22	9.03722e-15	0.545201	0.412707	0.00223423	0.0147565	3.72853e-14	3.56193e-15	0.00410663	0.904661	4.841e-10	0.00359963	0.213108	0.00155228	0.633681	0.208492	0.724303	0.0217237	0.0730889
H2BFXP	black	2.25451	0.133607	-0.133723	-0.181669	-0.0680721	-0.285777	-0.229781	0.0464522	0.382032	0.268568	0.200373	0.40761	0.194832	-0.135187	-0.165085	-0.303586	0.0643087	-0.0192591	0.119291	0.131633	0.164344	-0.193646	-0.0709973	0.0803876	0.0993729	0.0246129	0.403115	0.000342476	0.00427309	0.568557	1.1e-06	0.000788939	0.0130137	1.70034e-07	0.0158066	0.0956898	0.0414249	0.000136298	0.429674	0.813207	0.141915	0.104821	0.042359	0.0164684	0.383161	0.323258
ARMC3	black	0.34141	0.0335035	0.0358164	-0.0210136	0.101055	0.192299	0.120321	-0.0104737	0.137844	0.0976714	0.00546589	-0.0803785	-0.102595	0.0248672	0.0476881	0.131461	-0.0240272	0.0098967	-0.0639427	0.199188	0.0481686	-0.176034	0.0212812	-0.102945	0.660276	0.796545	0.213901	0.0172486	0.138481	0.897759	0.0892858	0.229714	0.946538	0.323313	0.206963	0.760278	0.558303	0.105279	0.768142	0.903363	0.43231	0.0135719	0.55434	0.0295115	0.794012	0.205413
CCDC88C	black	1.26565	0.126065	-0.117488	-0.148896	-0.142638	-0.309298	-0.229355	0.0449292	0.0221989	0.125469	0.141618	0.260269	0.232823	0.0681734	0.0465471	-0.160052	0.20942	0.0530992	0.168371	0.0939527	0.0228439	-0.0322177	0.0517227	0.371875	0.148081	0.0662263	0.0786004	0.000100138	0.00434698	0.581316	0.785339	0.122262	0.0807824	0.00115757	0.00377773	0.402414	0.567767	0.0481258	0.0093766	0.514482	0.0374859	0.248026	0.779261	0.692588	0.525459	2.21251e-06
UBD	black	14.8197	1.13986	-0.141375	-0.367292	-0.352255	-0.543012	-0.43935	0.00950463	-0.0198199	0.361288	0.221195	0.547937	0.648602	-0.191134	0.0981911	-0.343571	0.315081	-0.0288678	0.300851	0.292608	0.240748	0.0350604	-0.0502031	0.13457	0.0813098	3.00939e-06	7.99211e-06	4.12175e-13	1.3352e-08	0.907174	0.807872	4.47127e-06	0.00600128	2.2936e-13	1.24752e-19	0.0179488	0.227233	1.37389e-05	7.28139e-05	0.723174	0.00015763	0.000242224	0.00272042	0.667014	0.537714	0.097229
LOC729338	black	9.68724	0.903926	-0.0816358	-0.07291	-0.217535	-0.530992	-0.382205	0.0992699	0.119123	0.0930683	0.220626	0.539904	0.420426	-0.251315	-0.173977	-0.469141	0.0531988	-0.0972746	0.20331	0.0663266	0.0200733	-0.0719718	-0.239711	-0.0235419	0.315777	0.370443	0.00691079	1.65684e-12	1.08679e-06	0.222143	0.142482	0.252526	0.00613531	5.93772e-13	6.28111e-08	0.00172702	0.0314954	9.55264e-10	0.513692	0.231622	0.0117167	0.41531	0.805465	0.376648	0.00284152	0.772696
IGF2AS	black	30.691	2.90119	0.142887	0.144654	0.503848	0.635288	0.577039	0.161045	0.0932703	-0.370048	-0.12647	-0.560748	-0.611073	0.340967	-0.0624807	0.420989	-0.272096	0.0724661	-0.303183	0.0706668	0.0133184	0.0412133	0.0870561	-0.0449468	0.0780749	0.0744251	3.15676e-11	1.14359e-18	5.85894e-15	0.046737	0.251493	2.5025e-06	0.119285	4.76974e-14	4.93411e-17	1.61121e-05	0.442929	6.00623e-08	0.000667787	0.373371	0.000139261	0.385385	0.870207	0.612986	0.284607	0.581167
LOC646513	black	8.16817	1.17994	0.117051	0.0817713	0.322843	0.50681	0.261388	-0.156308	0.102844	0.0272237	-0.244355	-0.47889	-0.482825	0.482834	0.0289632	0.325361	0.0870458	0.347118	-0.0369151	0.0871812	0.0205576	0.0935591	0.0421902	0.00974779	0.149605	0.314972	4.69866e-05	2.31758e-11	0.00110003	0.0536752	0.20586	0.738351	0.00233453	3.80848e-10	2.6059e-10	2.60382e-10	0.722296	4.06577e-05	0.284665	1.10329e-05	0.650532	0.283913	0.800868	0.250022	0.604588	0.90481
ZSCAN18	black	1.35666	0.0750634	0.0611	0.129309	0.129544	0.216166	0.225813	0.0330248	-0.0781425	-0.0429178	-0.124404	-0.277761	-0.136375	0.0169601	0.0928075	0.23613	-0.0340839	-0.00769543	-0.0669994	-0.0407809	-0.0502934	-0.0793447	0.0580088	0.363355	0.453093	0.111152	0.110498	0.00728113	0.00500683	0.68529	0.336999	0.598365	0.125491	0.00050857	0.0927835	0.835167	0.253864	0.00329828	0.675758	0.924785	0.410584	0.616721	0.536981	0.329596	0.476313	3.9049e-06
WDR19	black	12.356	1.18656	-0.150727	-0.110284	-0.425332	-0.543223	-0.465482	-0.127902	0.214688	0.493179	0.406286	0.594596	0.288244	-0.0481364	0.0737204	-0.278153	0.199585	-0.146179	0.0201835	-0.108363	0.00792439	-0.21514	0.0271316	0.0676604	0.0629221	0.174751	4.2425e-08	4.02005e-13	1.33901e-09	0.115127	0.00770094	9.38099e-11	1.88013e-07	5.3472e-16	0.000302516	0.554604	0.365134	0.000498963	0.0133824	0.0713872	0.804417	0.182427	0.922554	0.00757031	0.739204	0.405972
ARHGEF11	black	3.41758	0.450013	-0.106357	-0.230343	-0.293336	-0.390092	-0.247664	0.0533128	-0.202993	0.172871	0.282977	0.304688	0.349406	0.150164	0.232143	-0.073837	0.252568	-0.0514425	0.0693833	0.0430404	0.0651776	0.294042	0.15192	0.192904	0.190705	0.00417746	0.000233323	6.21188e-07	0.002025	0.512789	0.0118508	0.032608	0.000393728	0.000128489	9.5635e-06	0.0639233	0.00388373	0.364374	0.00163441	0.527708	0.394095	0.597319	0.423455	0.000224985	0.0608427	0.016894
C21orf13	black	2.71715	0.292775	-0.158815	-0.0698006	0.133304	0.400482	0.260695	-0.0724218	-0.29907	-0.412599	-0.307804	-0.404593	-0.290066	0.14697	0.0390717	0.259012	-0.0650884	0.186839	-0.0186806	0.0802476	0.0559945	-0.055997	0.0352782	-0.0791549	0.0499045	0.391251	0.100447	2.90664e-07	0.00113533	0.373664	0.00017315	1.15965e-07	0.000108614	2.13679e-07	0.000275822	0.0698524	0.631576	0.00122547	0.424091	0.0207487	0.81872	0.324104	0.491784	0.491765	0.665071	0.330757
NPY1R	black	2.17487	0.366296	-0.0735327	-0.160049	0.236153	0.409425	0.274668	0.0224719	-0.0661747	-0.202915	-0.257378	-0.361029	-0.237076	0.151111	-0.010864	0.202669	-0.045332	0.229632	0.0358562	0.121033	0.142598	-0.105486	-0.0263607	-0.0061521	0.366359	0.0481305	0.00329507	1.48041e-07	0.000590551	0.782765	0.416382	0.0118841	0.00131923	4.54745e-06	0.00317158	0.0622463	0.89397	0.0119895	0.577928	0.00429878	0.659922	0.136143	0.0786844	0.194384	0.746358	0.939838
GNAL	black	12.7368	1.36821	0.0311622	0.0653528	0.398649	0.577316	0.488034	0.100074	-0.0717671	-0.345212	-0.29329	-0.559059	-0.370187	0.0707836	-0.0328338	0.334983	-0.241695	0.0686078	-0.129371	0.0249312	0.0160336	-0.0838876	-0.0133414	0.050263	0.702175	0.422206	3.32978e-07	5.6473e-15	1.56528e-10	0.218401	0.378011	1.24174e-05	0.000233877	5.88946e-14	2.4793e-06	0.384598	0.687015	2.31142e-05	0.00261384	0.399416	0.110978	0.759681	0.844054	0.302568	0.869985	0.537228
ANGPTL1	black	2.46015	0.31103	-0.0407198	-0.0890703	0.145471	0.404812	0.128511	-0.191976	-0.290505	-0.231119	-0.256149	-0.385321	-0.313347	0.380823	0.119241	0.266471	0.124398	0.336415	0.0120102	0.0877122	0.0275017	0.00191359	0.080901	-0.0815003	0.617249	0.273569	0.0727844	2.10182e-07	0.113393	0.01744	0.000269734	0.00404839	0.00139395	8.72811e-07	8.01687e-05	1.19694e-06	0.142084	0.000870179	0.125507	2.12165e-05	0.88286	0.280979	0.735777	0.981271	0.320167	0.316583
CACNA1I	black	0.640209	0.070518	-0.185269	-0.220156	0.0976631	0.271995	0.179658	-0.0127943	-0.0613813	-0.0564628	-0.0414197	-0.18199	-0.165752	0.215593	0.113086	0.232438	0.0669239	0.139351	-0.0270444	0.0553724	0.0829483	-0.0142083	0.0687118	0.202335	0.021863	0.00624791	0.229754	0.000671011	0.0262743	0.875272	0.451011	0.488164	0.611208	0.0243562	0.0405976	0.00744146	0.163985	0.00383747	0.411113	0.0858098	0.740012	0.496616	0.308033	0.861618	0.398699	0.012134
FGF4	black	8.00225	0.798108	-0.138151	-0.165931	-0.370016	-0.499732	-0.248301	0.12652	-0.0601301	0.233187	0.493673	0.552269	0.467868	-0.217301	0.15228	-0.186835	-0.0347274	-0.433864	-0.161523	-0.0113383	-0.0456796	-0.057419	-0.0733801	0.0646826	0.0885682	0.0403788	2.50785e-06	4.82702e-11	0.00196986	0.119138	0.46031	0.00372201	8.92738e-11	1.35878e-13	1.07484e-09	0.00697265	0.060228	0.0207517	0.669991	2.11228e-08	0.0460795	0.88937	0.575013	0.480816	0.367357	0.426991
KPTN	black	1.73783	0.163867	0.0451385	-0.000332854	0.158612	0.243541	0.166962	0.0586103	-0.24326	-0.280155	-0.0872562	-0.28677	-0.205153	0.408099	0.102613	0.208991	0.0834105	0.221929	0.008341	0.139006	-0.0266434	0.151911	0.069906	0.107572	0.579554	0.996742	0.0502011	0.00241704	0.0391341	0.471745	0.00244611	0.000452488	0.283497	0.000325844	0.0109621	1.63824e-07	0.206886	0.00952629	0.305336	0.00583226	0.918496	0.0865946	0.743731	0.0608597	0.390534	0.185663
FOXP1	black	0.928696	0.0892536	-0.102259	-0.1396	-0.207151	-0.254805	-0.201121	-0.0409046	0.00850707	0.143469	0.138237	0.237267	0.099852	0.0299714	0.0465924	-0.116964	0.102193	0.0100004	0.0237268	0.0865452	0.0502494	-0.375072	-0.10156	0.0920702	0.208462	0.0852445	0.0101924	0.00148015	0.0126721	0.615651	0.916879	0.0768566	0.0883678	0.00314649	0.219431	0.713047	0.567389	0.149911	0.208758	0.902355	0.77096	0.287454	0.537338	1.78014e-06	0.211606	0.257671
VIPR2	black	10.574	0.858014	0.0371301	0.0603023	0.265285	0.525854	0.431951	-0.083709	0.0653775	-0.143403	-0.14984	-0.44623	-0.55617	0.206508	0.0774414	0.46258	-0.121462	0.0878283	-0.238358	0.0850264	0.0394513	0.0588002	-0.0329657	-0.0405235	0.648631	0.459024	0.000919473	2.95349e-12	2.47388e-08	0.303603	0.422031	0.0769928	0.0645055	7.42523e-09	8.42449e-14	0.0104346	0.341365	1.74538e-09	0.134752	0.280341	0.0030069	0.296029	0.628263	0.470308	0.685824	0.618948
MAGEB6	black	1.24033	0.185821	-0.0236597	-0.0766559	0.154168	0.354133	0.241672	0.0306956	-0.14006	-0.203726	-0.121301	-0.27782	-0.127634	0.0885449	0.0799112	0.216965	-0.0767046	0.0351038	-0.055121	0.0759794	0.0693167	0.0153065	-0.0555473	-0.0357247	0.77159	0.346299	0.0570787	7.09337e-06	0.00261639	0.706427	0.0842115	0.0115424	0.135274	0.000507115	0.115895	0.27642	0.326143	0.0070627	0.345992	0.666627	0.498576	0.350584	0.394551	0.851042	0.495255	0.661092
TM6SF2	black	132.806	10.016	0.200956	0.189913	0.631516	0.823651	0.807174	0.252688	0.120646	-0.49202	-0.229287	-0.719306	-0.719005	0.193298	-0.0953243	0.541812	-0.4408	0.0189959	-0.367896	0.023	0.0183162	0.0586378	0.0327756	-0.0992904	0.0127469	0.0187097	2.10083e-18	4.97563e-39	2.17156e-36	0.00162574	0.13741	1.05357e-10	0.00435891	1.15609e-25	1.23765e-25	0.0166666	0.241157	4.74777e-13	1.18118e-08	0.815714	2.89051e-06	0.777791	0.822197	0.471536	0.687541	0.222047
DMPK	black	2.75852	0.414648	-0.0774899	-0.151314	-0.170219	-0.42584	-0.17569	0.215629	0.140644	0.201065	0.330481	0.440908	0.341067	-0.148844	0.0574153	-0.183738	0.107898	-0.177303	0.0688214	0.0792731	0.0975417	0.0917727	-0.0731538	0.370032	0.341062	0.0618921	0.0354136	4.07213e-08	0.0298355	0.00743131	0.082913	0.0126973	3.01757e-05	1.17039e-08	1.60146e-05	0.0663214	0.480844	0.0229978	0.184323	0.0283413	0.397946	0.330033	0.230336	0.259219	0.368841	2.50522e-06
ZSCAN29	black	15.1647	1.20163	0.253561	0.359761	0.288123	0.552325	0.474401	-0.0106909	0.00231985	-0.156625	-0.144886	-0.514092	-0.510769	0.200689	0.113764	0.482569	-0.196081	-0.0191483	-0.296378	-0.129739	-0.146316	0.00441469	-0.0879128	-0.0308932	0.00156419	4.93864e-06	0.000304374	1.34946e-13	5.83738e-10	0.89565	0.977296	0.053186	0.0739564	1.07012e-11	1.52611e-11	0.0128687	0.161456	2.6716e-10	0.0151352	0.814263	0.000199331	0.109957	0.0711195	0.956808	0.279876	0.704625
SFRS8	black	2.34904	0.189224	-0.286041	-0.398356	-0.245212	-0.289626	-0.157323	0.0687161	-0.118905	0.163506	0.317263	0.277993	0.225548	0.1444	0.215047	-0.0266955	0.170898	-0.0966476	-0.0251707	-0.0121188	-0.0342735	-0.0373367	0.108488	0.459318	0.000337984	3.40241e-07	0.00225051	0.000282057	0.0521206	0.39867	0.143218	0.0434372	6.44571e-05	0.000502878	0.0050597	0.0749415	0.00759701	0.743248	0.0346766	0.234658	0.757443	0.881808	0.674057	0.646807	0.181921	2.34423e-09
PAQR8	black	3.16038	0.269916	0.289402	0.437633	-0.194686	-0.313788	-0.164664	-0.00951213	0.153161	0.178635	0.341633	0.293009	0.0901137	0.0322445	0.068072	-0.064208	0.0117973	-0.212319	-0.128668	-0.110728	-0.188067	-0.0825834	-0.45892	0.0381318	0.000285281	1.5427e-08	0.0158869	7.82365e-05	0.041953	0.907101	0.0587415	0.0271555	1.5471e-05	0.000237281	0.267966	0.692346	0.403116	0.430398	0.884922	0.00841833	0.112948	0.173013	0.0199126	0.310174	2.42961e-09	0.639809
NT5E	black	2.68739	0.402519	0.20417	0.190158	-0.339082	-0.46584	-0.313528	-0.0330032	-0.0326509	0.179479	0.221748	0.413986	0.314695	-0.196034	0.0621722	-0.214147	0.0823542	-0.179971	0.0274325	-0.0616391	-0.0816302	-0.255385	-0.136719	-0.00339929	0.0113591	0.0185548	1.80661e-05	1.2957e-09	7.93677e-05	0.685485	0.688667	0.0264264	0.00587355	1.04143e-07	7.43942e-05	0.01516	0.445189	0.00785976	0.311523	0.0260093	0.736417	0.449109	0.315811	0.00144235	0.091954	0.966736
AFF4	black	5.21402	0.530899	-0.0982055	-0.0598247	0.363932	0.471429	0.378859	0.10458	-0.116785	-0.406596	-0.287772	-0.489006	-0.277661	0.00174999	-0.0756816	0.228361	-0.213137	0.0543923	-0.0932657	-0.00345263	0.00477475	0.10956	0.37272	0.0527398	0.227165	0.462595	3.75954e-06	7.71782e-10	1.3719e-06	0.198265	0.15054	1.83652e-07	0.000309802	1.42188e-10	0.000511047	0.982872	0.352481	0.00452388	0.00816409	0.504279	0.251517	0.966214	0.95329	0.177614	2.08936e-06	0.517336
ADAM11	black	49.716	4.97295	0.126153	0.0576581	0.457547	0.73814	0.644838	0.109067	-0.0923735	-0.365923	-0.315805	-0.717448	-0.547595	0.226292	0.0777563	0.555435	-0.216704	0.117976	-0.220728	0.0835356	0.100983	0.115835	0.16809	-0.00146012	0.120221	0.478988	2.74798e-09	1.35465e-27	2.35995e-19	0.179586	0.2561	3.29612e-06	6.99335e-05	1.75754e-25	2.38956e-13	0.00491264	0.339399	9.22314e-14	0.00713359	0.146392	0.00611108	0.304609	0.214228	0.153909	0.03781	0.985709
GALNT14	black	2.57417	0.145278	-0.227178	-0.262849	-0.125953	-0.350462	-0.307623	0.0155659	0.17056	0.268793	0.0892532	0.358879	0.320077	-0.116667	-0.136634	-0.365709	0.135808	0.0544297	0.256413	0.0875993	0.0946087	-0.00509439	0.0659385	0.0408797	0.0047426	0.00102887	0.120814	8.94953e-06	0.000109683	0.848547	0.035041	0.000780632	0.272581	5.22943e-06	5.50009e-05	0.150954	0.0921581	3.34321e-06	0.0941624	0.503985	0.00137761	0.281601	0.244724	0.950166	0.418051	0.615867
RAD51L1	black	5.91431	0.966577	0.196324	0.133458	-0.313483	-0.545009	-0.30055	0.0980354	0.0464246	0.247863	0.464064	0.500274	0.324687	-0.0187314	0.12417	-0.191973	0.0969119	-0.265958	-0.0737778	-0.0623054	-0.088875	0.0656749	-0.0283923	0.0141216	0.0150074	0.100049	7.9569e-05	3.25357e-13	0.000160163	0.227975	0.568787	0.00200759	1.52461e-09	4.5659e-11	4.2267e-05	0.818236	0.126209	0.0174422	0.233375	0.000891196	0.364759	0.444212	0.274626	0.419918	0.727553	0.862454
ZNF641	black	6.01554	0.64893	0.0839552	0.226409	0.350035	0.487739	0.39322	0.0398349	0.0140517	-0.318299	-0.168237	-0.45211	-0.462379	0.177894	-0.043751	0.324147	-0.180536	0.0709779	-0.19989	0.0338596	-0.0834845	-0.00821272	-0.151422	0.0824975	0.302178	0.00489	9.19319e-06	1.61159e-10	4.95566e-07	0.624924	0.863128	6.08116e-05	0.0376404	4.45015e-09	1.7776e-09	0.0278093	0.591275	4.36025e-05	0.0255376	0.383291	0.0132387	0.677773	0.304906	0.919745	0.0617048	0.310679
TMEM142C	black	5.76486	0.538434	0.276104	0.190293	-0.0375774	-0.445115	-0.262644	0.174094	0.33008	0.287678	0.133063	0.400403	0.400809	-0.231044	-0.159377	-0.386026	0.111324	-0.053444	0.277452	0.0618063	0.0625643	0.198782	-0.160364	0.051529	0.000551077	0.0184698	0.644686	8.17301e-09	0.00103858	0.0313797	3.08939e-05	0.000311273	0.101067	2.92378e-07	2.83692e-07	0.0040607	0.0490891	8.30342e-07	0.170697	0.511751	0.000516254	0.447877	0.442318	0.0137677	0.0476856	0.527013
HDDC2	black	0.998115	0.085447	0.37539	0.202054	0.258397	0.262309	0.155842	-0.0130109	-0.0550503	-0.153104	-0.247666	-0.323301	-0.154773	0.234285	-0.0292526	0.116973	0.0873264	0.288711	0.146784	0.0870506	-0.0864261	-0.0535623	-0.130082	0.0733643	1.74183e-06	0.0122568	0.00126003	0.00105466	0.0544021	0.873178	0.499127	0.0588364	0.00202484	4.57711e-05	0.0560995	0.00355852	0.719637	0.14988	0.283109	0.000295449	0.070211	0.284638	0.28812	0.510816	0.109014	0.367461
GABPB2	black	2.09925	0.198378	-0.118269	-0.226717	0.30762	0.300924	0.15249	0.0320914	-0.00127435	-0.240544	-0.281347	-0.314246	-0.230015	0.206174	-0.131826	0.0485067	0.0322475	0.327479	0.14564	0.0764688	0.143005	-0.00377251	0.301318	0.154134	0.145386	0.00483042	0.000109703	0.000157019	0.0598702	0.693732	0.987527	0.0027438	0.000426746	7.62728e-05	0.0042331	0.0105623	0.104308	0.551559	0.692318	3.59632e-05	0.0724491	0.347481	0.0778259	0.963086	0.000153783	0.057135
TCEAL2	black	4.94124	0.525526	0.00565922	0.0291308	0.366807	0.478457	0.40097	0.0936411	0.0203598	-0.30157	-0.174482	-0.452765	-0.442607	0.138321	-0.0391352	0.302549	-0.183712	0.0756968	-0.167839	0.0257625	0.0684643	-0.0971851	-0.0111523	0.125731	0.94465	0.720756	3.10812e-06	3.96958e-10	2.80309e-07	0.249605	0.802744	0.000151742	0.0309979	4.20089e-09	1.01304e-08	0.0881743	0.631021	0.000144048	0.0230178	0.352385	0.0381018	0.751924	0.400405	0.232053	0.891173	0.121477
PPIL3	black	8.9111	0.99346	0.172144	0.0892047	0.254267	0.526041	0.371939	-0.0628388	-0.0474401	-0.220395	-0.104292	-0.488408	-0.549039	0.441987	0.114072	0.441303	-0.0631696	0.160918	-0.238293	-0.0436198	-0.0899087	0.0247827	-0.131979	-0.0593947	0.0333579	0.272843	0.00151598	2.89226e-12	2.20285e-06	0.440315	0.560353	0.00619034	0.19951	1.50861e-10	2.0089e-13	1.06794e-08	0.160316	1.13185e-08	0.437907	0.0469126	0.00301498	0.592389	0.26906	0.761069	0.103903	0.465823
ATXN7L1	black	16.4329	1.56248	0.194842	0.122941	0.338217	0.544091	0.467706	-0.00770693	0.0475106	-0.200144	-0.106405	-0.509199	-0.540143	0.361177	0.10845	0.492246	-0.10064	0.0983137	-0.270491	0.0311349	0.00296313	0.10358	-0.0217745	0.0376184	0.0158015	0.130033	1.90363e-05	3.62796e-13	1.09109e-09	0.924673	0.559769	0.0131201	0.190505	1.80219e-11	5.77358e-13	4.50365e-06	0.182077	1.03007e-10	0.215798	0.226651	0.000720616	0.702423	0.971002	0.202616	0.789347	0.644324
FKBP5	black	0.396864	0.0480408	0.0467859	-0.0454008	0.109372	0.239453	0.0400502	-0.121033	-0.0799543	0.00257349	-0.232937	-0.22361	-0.0983676	0.0247942	-0.00293534	0.0455201	0.0470635	0.155085	0.0949354	-0.0619583	-0.0253413	0.0261578	0.00506417	-0.229982	0.56578	0.57735	0.178367	0.00287243	0.623053	0.136145	0.325881	0.974814	0.00376018	0.00546108	0.226395	0.760961	0.971274	0.576349	0.563474	0.0555992	0.243091	0.44676	0.755851	0.748244	0.950462	0.00423865
PCNXL3	black	1.92876	0.0874809	-0.173847	-0.200311	0.105353	0.204687	0.182423	-0.00512575	-0.0865049	-0.0253379	-0.122437	-0.226461	-0.134875	0.12306	0.126443	0.230373	0.0858653	0.115081	-0.00196192	-0.0725452	0.0411461	0.111718	0.138916	0.433502	0.0316243	0.0130427	0.194954	0.0111487	0.0240131	0.94986	0.287679	0.755883	0.131626	0.00487991	0.0964663	0.129657	0.119364	0.00417241	0.291272	0.156625	0.980798	0.372848	0.613567	0.169176	0.086802	2.17663e-08
FGFBP1	black	17.993	2.03968	0.0831996	0.138801	0.431826	0.617301	0.532239	0.0818669	0.150237	-0.178341	-0.133093	-0.495989	-0.506028	0.15178	-0.0245576	0.405012	-0.244399	0.0179758	-0.264291	-0.0550292	0.00442019	0.0297002	0.0508439	-0.0109597	0.306565	0.0870647	2.49952e-08	1.9329e-17	1.43779e-12	0.314405	0.0637936	0.0274133	0.100989	7.06745e-11	2.51523e-11	0.0610842	0.763175	2.07033e-07	0.00233017	0.825448	0.000962744	0.499292	0.956755	0.71553	0.532529	0.893042
CLDN12	black	1.0869	0.136804	0.172394	0.133831	-0.226382	-0.312251	-0.213576	0.0200408	0.0979235	0.220149	0.174063	0.323417	0.285662	-0.160895	0.0608134	-0.152221	0.0862772	-0.109942	0.060556	-0.0802942	-0.0204587	-0.184093	-0.2119	-0.0547602	0.0330981	0.0990952	0.0048951	8.51721e-05	0.0080305	0.805773	0.228508	0.00624967	0.0314106	4.54685e-05	0.00034446	0.0469446	0.455219	0.0603284	0.288955	0.176101	0.457133	0.323823	0.801805	0.0227307	0.00855113	0.501395
MYF6	black	1.88974	0.295075	-0.064481	-0.0746287	0.178249	0.418511	0.153771	-0.188401	-0.0765356	-0.15546	-0.343784	-0.403293	-0.32739	0.205715	-0.00317856	0.208805	0.0556469	0.3387	0.0977288	0.0535867	-0.0407167	-0.1398	-0.0263828	-0.0263466	0.428437	0.35924	0.0274945	7.30824e-08	0.0577298	0.0196896	0.347059	0.0550042	1.35599e-05	2.35614e-07	3.61491e-05	0.0107404	0.968895	0.00959169	0.494481	1.84894e-05	0.22944	0.510623	0.617276	0.0847944	0.746152	0.746488
TMEM26	black	8.59653	0.749792	-0.100002	-0.218489	-0.290727	-0.501273	-0.387963	0.0280214	0.0845302	0.331302	0.131096	0.478471	0.530444	-0.17629	-0.0257889	-0.374015	0.251574	0.0423274	0.329551	0.0880242	0.0710607	-0.022239	-0.11871	0.0652844	0.218735	0.00666248	0.000266687	4.12029e-11	7.23472e-07	0.730973	0.298867	2.87527e-05	0.106258	3.96429e-10	1.76289e-12	0.0292721	0.751677	1.91327e-06	0.00170748	0.603412	3.18667e-05	0.279265	0.382735	0.784961	0.143881	0.422694
FAM20B	black	0.59624	0.0622223	0.237676	0.247742	-0.127901	-0.25956	-0.161557	0.0168258	0.184998	0.125766	0.164449	0.249125	0.15632	-0.119721	0.00168873	-0.12331	0.0436224	-0.113395	0.0321758	0.0844001	-0.0497673	0.101802	-0.03169	-0.204333	0.00309352	0.00201819	0.115128	0.00119547	0.0460339	0.836453	0.02206	0.121371	0.0422257	0.00190054	0.0536579	0.140474	0.983471	0.128874	0.592367	0.162828	0.692968	0.299614	0.541254	0.210516	0.697375	0.0112921
ANTXR2	black	1.00208	0.0785111	0.202795	0.351584	0.0894903	0.268138	0.119325	-0.159292	-0.0168191	-0.031545	-0.134613	-0.269158	-0.210164	0.0961952	0.0834152	0.212001	-0.0218093	0.0479246	-0.0978013	-0.15395	-0.095277	0.0430034	-0.0480108	-0.181803	0.0119357	8.33854e-06	0.271304	0.000805008	0.141802	0.0492121	0.836518	0.698692	0.09712	0.000767383	0.00912171	0.236866	0.305309	0.00851911	0.789018	0.55635	0.229092	0.0574357	0.241392	0.597635	0.555639	0.0245049
C6orf166	black	1.59458	0.215531	-0.112191	-0.152541	0.210796	0.410859	0.141373	-0.155696	-0.0349886	-0.103602	-0.29182	-0.38063	-0.26092	0.2126	0.0146216	0.183357	0.0770454	0.286965	0.0713301	0.150494	0.221991	0.209951	0.44604	-0.195969	0.167368	0.0597838	0.00891038	1.32612e-07	0.0813132	0.0546321	0.667656	0.202519	0.000252213	1.21314e-06	0.00112379	0.00833038	0.857635	0.0232882	0.343847	0.000322661	0.380929	0.0633351	0.00581818	0.00919406	7.54775e-09	0.0151946
C20orf72	black	1.37774	0.0545095	0.355431	0.431863	0.0533074	0.0753638	0.118994	0.0300088	-0.102963	-0.0497617	-0.0122098	-0.138549	-0.0167533	0.00946825	0.0512208	0.116473	-0.0812826	-0.105524	-0.109317	-0.117742	-0.0639009	0.161808	-0.162552	-0.144579	6.52895e-06	2.49206e-08	0.512832	0.354513	0.142917	0.712704	0.20533	0.5413	0.880927	0.0876468	0.837148	0.907527	0.529491	0.151642	0.317883	0.194224	0.178584	0.147202	0.432611	0.0456917	0.0446918	0.0745762
PARD3B	black	3.05113	0.217254	-0.0612294	-0.0512326	-0.103331	-0.40029	-0.215062	0.196991	0.215528	0.0705485	0.25711	0.464171	0.306932	-0.284364	-0.174055	-0.367392	-0.0781567	-0.196954	0.0770604	0.0404658	0.0570929	-0.073516	-0.0162821	-0.078341	0.452135	0.529396	0.20371	2.94842e-07	0.00759249	0.0146621	0.00745972	0.386183	0.00133521	1.50976e-09	0.000113866	0.000367514	0.031418	2.98933e-06	0.336911	0.0146811	0.343753	0.619448	0.483315	0.366468	0.841668	0.335769
MMP11	black	6.00616	0.549893	-0.0741426	-0.112127	0.220071	0.441774	0.404412	0.113873	0.0582607	-0.0404997	0.0166741	-0.310044	-0.349403	0.230361	0.167502	0.410399	-0.0884388	0.019725	-0.218033	0.0668342	0.0330088	0.0682885	0.160846	0.106427	0.362387	0.167611	0.00626838	1.08743e-08	2.16613e-07	0.161052	0.474397	0.619154	0.837908	9.61412e-05	9.56561e-06	0.00417437	0.0384951	1.37389e-07	0.276998	0.808774	0.00678021	0.411742	0.685434	0.401618	0.0470118	0.190413
FBXO4	black	4.42808	0.312541	0.138848	0.210128	0.411458	0.406737	0.320757	0.0891333	0.0945459	-0.424202	-0.31458	-0.414636	-0.420157	0.0924845	-0.276377	0.0825921	-0.216489	0.200954	-0.00526302	-0.105323	-0.0809053	-0.055016	-0.0111481	-0.0716634	0.0869569	0.00913416	1.26639e-07	1.81705e-07	5.29198e-05	0.273228	0.245039	4.64631e-08	7.48701e-05	9.9008e-08	6.41618e-08	0.255527	0.000543869	0.310122	0.00719226	0.0127479	0.948519	0.195081	0.320141	0.499396	0.891215	0.378702
L3MBTL	black	118.713	9.93843	0.144408	0.181097	0.556685	0.818978	0.775444	0.172267	0.118847	-0.343069	-0.222188	-0.706597	-0.655577	0.118883	0.0326714	0.622044	-0.342333	-0.00861242	-0.359614	0.0340477	0.0716931	0.0658231	0.0689205	0.0661586	0.0749238	0.0250759	7.90618e-14	2.96963e-38	5.86216e-32	0.03323	0.143413	1.4169e-05	0.00577356	1.90196e-24	3.73754e-20	0.143294	0.688482	9.33425e-18	1.48228e-05	0.915854	4.98601e-06	0.676083	0.378504	0.418868	0.397265	0.416495
EMP2	black	5.03825	0.479478	-0.0843884	-0.231761	-0.356497	-0.396262	-0.223559	0.0818563	0.0447511	0.303408	0.465444	0.475641	0.326296	0.0245745	0.243732	-0.0625713	0.141218	-0.206321	-0.0700862	0.0794882	0.161613	-0.0906981	0.0703672	0.0595335	0.299681	0.00394443	6.09757e-06	3.96937e-07	0.00547214	0.314467	0.582816	0.000137599	1.34376e-09	5.19074e-10	3.8517e-05	0.763016	0.00239747	0.442267	0.081652	0.0105061	0.38931	0.328718	0.0459571	0.264862	0.387408	0.46478
THUMPD3	black	4.71056	0.481857	0.116276	0.202015	-0.418971	-0.452934	-0.300656	-0.0873342	-0.0604323	0.35137	0.336058	0.412991	0.398814	-0.152017	0.247378	-0.0850756	0.128143	-0.271584	-0.0855353	-0.0600722	-0.0956088	-0.0744052	-0.0218819	-0.0235227	0.15234	0.0122738	7.04776e-08	4.13872e-09	0.000159263	0.283066	0.458054	8.45192e-06	2.16742e-05	1.12494e-07	3.28933e-07	0.0606766	0.00205018	0.295748	0.114438	0.000684246	0.293137	0.460742	0.23975	0.360684	0.788332	0.772877
MITD1	black	5.21171	0.417969	0.418766	0.330723	-0.179983	-0.416587	-0.343474	-0.0223329	-0.055365	0.0479453	0.0247975	0.285678	0.380232	-0.103333	-0.0804192	-0.337187	0.155339	0.0375664	0.252653	-0.123083	-0.163898	-0.015196	-0.168724	-0.104973	7.16275e-08	2.97495e-05	0.0259989	8.50103e-08	1.3821e-05	0.784076	0.496674	0.556179	0.76093	0.00034418	1.2472e-06	0.203697	0.323067	2.02544e-05	0.0551955	0.644783	0.00162828	0.129587	0.0429302	0.852105	0.037082	0.196578
HORMAD2	black	4.07725	0.430125	-0.148392	-0.169919	-0.334169	-0.438733	-0.295238	0.0351894	-0.142353	0.238437	0.249588	0.399761	0.486175	-0.16761	0.110662	-0.233962	0.0930995	-0.176945	0.075269	-0.0288235	-0.00929564	-0.143828	-0.00934371	0.10594	0.0671594	0.0357433	2.42623e-05	1.40645e-08	0.000211489	0.665863	0.0792045	0.00299696	0.00186264	3.06661e-07	1.87953e-10	0.0383684	0.173268	0.00360583	0.252366	0.0286667	0.35512	0.723581	0.909206	0.0761135	0.908738	0.192463
MGC52110	black	7.17579	0.965647	0.337327	0.492744	-0.275777	-0.482356	-0.335161	-0.0600356	0.12305	0.2361	0.230098	0.383883	0.277074	-0.159195	-0.0129847	-0.255023	0.036594	-0.191318	0.0136237	-0.122377	-0.277887	-0.268188	-0.347316	-0.00612307	2.00848e-05	9.79954e-11	0.000559843	2.72722e-10	2.2869e-05	0.461016	0.129691	0.00330226	0.00421887	9.66053e-07	0.000525819	0.0493517	0.873431	0.00146583	0.653373	0.0178369	0.867259	0.131817	0.000505477	0.000803144	1.0898e-05	0.940121
PAX5	black	5.463	0.633828	-0.0102486	-0.0180695	0.404171	0.498237	0.35632	0.0514634	0.179294	-0.150188	-0.42129	-0.450407	-0.323114	-0.0501826	-0.240113	0.129623	-0.157961	0.231022	0.0714198	0.040578	0.0156141	-0.105891	-0.0243028	-0.00683623	0.899944	0.824553	2.20581e-07	5.62447e-11	6.16729e-06	0.52754	0.026585	0.0638802	5.86404e-08	5.16647e-09	4.62626e-05	0.53788	0.00279402	0.110279	0.0511636	0.00406437	0.380329	0.618476	0.848084	0.192671	0.76556	0.933162
CAPN3	black	3.1081	0.24792	0.0005818	0.0151518	0.243426	0.332227	0.268271	0.0298118	-0.0245769	-0.121524	-0.149602	-0.354875	-0.274972	0.192502	0.0904029	0.294971	0.0266891	0.119725	-0.0621765	-0.0349865	0.114659	0.270875	0.137066	0.371225	0.994305	0.85253	0.00242883	2.72244e-05	0.000799995	0.714508	0.762994	0.134552	0.0649364	6.7654e-06	0.000581968	0.0171288	0.266426	0.000214442	0.743307	0.140462	0.445158	0.667675	0.158162	0.000707626	0.0911252	2.31175e-06
ADCK4	black	0.672471	0.0323822	0.0901057	0.0704067	0.161387	0.168267	0.170819	0.0616322	0.0391853	-0.064669	-0.0229178	-0.162866	-0.149819	0.136929	0.0934183	0.204105	0.0545195	0.0738803	-0.0366791	0.0351271	0.115414	0.164515	0.0387022	0.18548	0.268008	0.387141	0.0462661	0.0376057	0.0347615	0.44916	0.630583	0.427089	0.778565	0.0442757	0.0645426	0.0914514	0.250738	0.0113856	0.503281	0.364092	0.652619	0.666419	0.155423	0.0421415	0.634807	0.0217099
ARHGEF2	black	2.04568	0.223059	-0.0341397	-0.0768152	-0.120725	-0.388336	-0.20044	0.186949	0.0487041	0.0924317	0.272067	0.378856	0.359855	-0.112703	0.00389727	-0.252778	0.0687676	-0.149787	0.0940722	0.00256367	-0.0175385	0.194013	-0.109588	0.179499	0.675257	0.345295	0.137152	7.04459e-07	0.0129828	0.020673	0.549939	0.2558	0.000668726	1.37213e-06	4.9086e-06	0.165426	0.961867	0.0016193	0.398316	0.0646004	0.247422	0.97491	0.82963	0.0162609	0.177505	0.0264095
WDTC1	black	0.499894	0.0872482	0.0265528	0.0746981	-0.191816	-0.323995	-0.119209	0.0927071	0.0086415	0.126537	0.203914	0.269535	0.232438	-0.0782572	0.0940682	-0.0742004	0.0579435	-0.128813	-0.00142762	0.048681	-0.0977042	-0.0964329	-0.197128	0.24747	0.744573	0.358792	0.017536	4.39847e-05	0.142191	0.254379	0.915571	0.119088	0.0114645	0.000753853	0.00383738	0.336288	0.247443	0.362011	0.476811	0.112539	0.986027	0.550129	0.229557	0.235704	0.0145918	0.00204206
CNTNAP5	black	29.415	3.4254	0.0519488	0.0476573	0.368978	0.697806	0.534702	-0.0209604	0.00178716	-0.372032	-0.265312	-0.611759	-0.639857	0.256714	0.054087	0.518307	-0.165055	0.167802	-0.226284	-0.052748	0.0416918	-0.0478887	-0.0820544	-0.0339001	0.523648	0.558557	2.68882e-06	1.21104e-23	1.08469e-12	0.797049	0.982508	2.18907e-06	0.000918329	4.4552e-17	5.41224e-19	0.0013591	0.506678	6.78489e-12	0.0414622	0.038145	0.00491415	0.517272	0.608866	0.556646	0.313294	0.677409
RAB11A	black	1.90015	0.202121	0.238797	0.316294	0.180759	0.331694	0.200876	-0.0947488	0.0185944	-0.130989	-0.262767	-0.296551	-0.225602	-0.117382	-0.0824762	0.139738	-0.144539	0.0565385	-0.0312661	0.376822	0.012514	-0.21651	-0.144103	-0.314649	0.00295231	6.80504e-05	0.0253529	2.80954e-05	0.0127829	0.244023	0.819542	0.106545	0.00103274	0.000197543	0.00504896	0.148449	0.310804	0.0849344	0.0746581	0.48758	0.701228	1.57889e-06	0.877984	0.00718631	0.0755474	7.45851e-05
CYP4F8	black	7.24753	0.90113	0.174354	0.192246	0.256358	0.53777	0.362277	-0.117204	0.0570238	-0.0918912	-0.188896	-0.469717	-0.421444	0.218159	0.12754	0.437264	-0.0520678	0.13034	-0.13461	0.0303189	-0.0189738	0.0430835	-0.0817734	-0.143377	0.0311237	0.0172796	0.00138097	7.61228e-13	4.19121e-06	0.149069	0.483845	0.258602	0.0193638	9.05419e-10	5.79279e-08	0.0067475	0.116167	1.59114e-08	0.522696	0.108305	0.0971273	0.709868	0.815925	0.596952	0.314959	0.0770482
PLCL1	black	2.33866	0.218916	0.0469141	0.014613	0.185128	0.35515	0.155536	-0.11986	-0.252925	-0.118438	-0.44223	-0.416905	-0.0573347	0.0697876	0.0141462	0.148691	0.0839041	0.317826	0.184896	0.158642	0.0914157	-0.138596	0.0189753	-0.0054891	0.564714	0.857718	0.0219653	6.64753e-06	0.0548832	0.140011	0.00160881	0.144808	1.04605e-08	8.29205e-08	0.481461	0.391339	0.862218	0.066604	0.302473	6.2451e-05	0.0221348	0.0501568	0.261084	0.0875364	0.815911	0.946311
ZNF557	black	1.18855	0.156368	-0.0955851	0.00941979	-0.110298	-0.324457	-0.166159	0.152812	-0.0122348	-0.032512	0.301972	0.325509	0.192356	-0.0220971	-0.0115107	-0.183542	0.00415121	-0.170576	0.000427696	0.0278931	-0.00332645	-0.0607243	-0.0318294	0.174725	0.239867	0.907999	0.174698	4.28306e-05	0.0401003	0.0593254	0.880685	0.689924	0.00014854	4.03114e-05	0.0172147	0.786301	0.887699	0.023147	0.959384	0.0350243	0.995814	0.732159	0.967449	0.455881	0.696109	0.0307609
PPP3R2	black	18.0153	1.40712	-0.129184	-0.200913	-0.323546	-0.533886	-0.416523	0.0246911	-0.150691	0.214982	-0.0613186	0.404747	0.68596	-0.351959	-0.0580381	-0.450958	0.221213	0.0350959	0.442506	0.0603504	0.0586176	-0.0803224	-0.0554666	0.116538	0.111501	0.0127664	4.51324e-05	1.19108e-12	8.54396e-08	0.761925	0.0629866	0.00761575	0.451475	2.11208e-07	1.32331e-22	8.14298e-06	0.47609	4.92349e-09	0.00599702	0.666697	1.0218e-08	0.458665	0.47169	0.323652	0.495883	0.151412
SDAD1	black	6.36245	0.802809	0.272846	0.236603	-0.279082	-0.514138	-0.38825	-0.0549741	0.1143	0.316236	0.262924	0.432758	0.3405	-0.0562296	0.0380849	-0.270254	0.201074	-0.0934148	0.129478	-0.0340356	-0.0777646	-0.187191	-0.346901	0.136199	0.000644355	0.00323425	0.000476888	1.06484e-11	7.08808e-07	0.499723	0.159478	6.8269e-05	0.00102533	2.31464e-08	1.6577e-05	0.489965	0.64022	0.000728726	0.0126931	0.250756	0.110682	0.676191	0.339348	0.0205061	1.1183e-05	0.0932091
RP1L1	black	5.65474	0.564104	-0.00622264	-0.0583629	-0.1051	-0.483729	-0.229755	0.280852	0.124575	0.0638445	0.35162	0.527327	0.366767	-0.167999	-0.139142	-0.38137	-0.0253509	-0.210659	0.0545356	0.0346109	0.101612	0.100162	-0.0175757	0.0962497	0.939149	0.473621	0.196034	2.38683e-10	0.0042777	0.000437265	0.124968	0.433018	8.31936e-06	2.50474e-12	3.11645e-06	0.0379158	0.086285	1.15213e-06	0.755762	0.00895568	0.503155	0.671034	0.21137	0.217993	0.829273	0.236599
B4GALNT3	black	4.06781	0.398851	0.174686	0.0994865	0.416641	0.414807	0.358233	0.114148	0.346189	-0.106134	-0.142876	-0.317094	-0.399548	0.119842	-0.135617	0.206036	-0.111173	0.144235	-0.0465492	0.0673423	0.0622383	0.0377456	0.0333801	0.0357773	0.0307989	0.221131	8.46496e-08	9.76925e-08	5.45256e-06	0.160036	1.16884e-05	0.191643	0.0780962	6.5069e-05	3.11536e-07	0.140069	0.0946291	0.0106156	0.171282	0.0752764	0.567749	0.408188	0.444704	0.643204	0.682087	0.660624
GSTA3	black	1.20182	0.141076	0.0287868	0.00821157	0.201993	0.356596	0.165502	-0.100375	-0.0814605	-0.178165	-0.280822	-0.387325	-0.248547	0.275358	0.0163379	0.194536	0.0880453	0.334164	0.119206	0.0503731	-0.0256938	0.0532718	-0.111393	-0.00573659	0.723919	0.919757	0.0122834	6.05903e-06	0.0409066	0.217014	0.316821	0.027569	0.0004379	7.57143e-07	0.00194892	0.000571281	0.841133	0.0159694	0.279149	2.42694e-05	0.1422	0.536336	0.752564	0.513114	0.170428	0.943894
USP4	black	4.34704	0.30627	-0.211142	-0.197945	-0.308603	-0.376193	-0.102938	0.152525	0.0937337	0.385603	0.437404	0.40269	0.34722	-0.183763	0.245408	0.0213848	0.0720774	-0.365671	-0.158414	-0.0934089	0.0971487	0.250084	0.237611	0.35865	0.00879651	0.0141796	0.000103998	1.64862e-06	0.205441	0.0598104	0.249135	8.55588e-07	1.57263e-08	2.4651e-07	1.09633e-05	0.0229792	0.0022317	0.793032	0.375947	3.35149e-06	0.0504918	0.250786	0.232229	0.00182272	0.00310183	5.30734e-06
ZRSR2	black	4.0283	0.274738	0.156705	0.0109389	0.367312	0.356277	0.349144	0.133432	0.107578	-0.127101	-0.252801	-0.384155	-0.19904	0.0763468	-0.0340042	0.222481	-0.0315653	0.147064	0.0572761	-0.000480903	-0.161575	0.292905	0.0716852	0.237243	0.053063	0.893243	3.00527e-06	6.18454e-06	9.72213e-06	0.100117	0.185635	0.11744	0.00161766	9.4773e-07	0.013643	0.348253	0.676474	0.00570804	0.698508	0.069672	0.48191	0.995293	0.0460089	0.00023856	0.378556	0.00314966
COG3	black	0.92694	0.0534711	0.0907255	0.0306532	0.19368	0.209697	0.0321814	-0.109816	0.15619	-0.0550534	-0.162087	-0.20007	-0.259296	0.203607	-0.0653663	0.0554021	0.0832876	0.260444	0.0775975	-0.0108628	-0.0249342	-0.0740649	0.256985	-0.0235882	0.264717	0.706814	0.0164486	0.00928083	0.692917	0.176599	0.0538585	0.499103	0.0453149	0.0131546	0.00120981	0.0115919	0.422111	0.496385	0.306052	0.00114841	0.34039	0.893982	0.759652	0.362891	0.00134269	0.772262
STAG2	black	2.93836	0.225426	0.24019	0.423647	0.134355	0.269986	0.157116	-0.200089	0.151619	-0.0176256	-0.241499	-0.286493	-0.341448	-0.0188705	-0.106535	0.150665	-0.134191	0.0493572	-0.104936	-0.143949	-0.127606	-0.240314	-0.224753	-0.196752	0.00278497	4.85779e-08	0.0977693	0.000738017	0.0524353	0.0131455	0.0613623	0.828796	0.00263554	0.000330403	1.56467e-05	0.81691	0.189964	0.0630327	0.0981836	0.544596	0.196735	0.0758629	0.115975	0.00277052	0.00522108	0.0147848
KBTBD11	black	0.809058	0.0587562	0.121107	0.300181	0.195541	0.226965	0.19793	0.0503144	0.0683844	-0.142899	-0.0330583	-0.181784	-0.169968	0.0286929	0.00103509	0.160201	-0.106597	-0.0406413	-0.132824	-0.0953331	0.0651808	0.235295	0.109475	-0.100245	0.135904	0.000163314	0.0154222	0.00478295	0.014187	0.536811	0.400956	0.0780496	0.684988	0.0245201	0.0356883	0.724783	0.989868	0.0479155	0.189701	0.617928	0.101688	0.241114	0.423432	0.00341383	0.177955	0.217612
SNX19	black	0.822225	0.0489806	0.207517	0.250047	0.197258	0.204516	0.0881256	-0.0639165	0.156653	0.0690736	-0.133598	-0.222426	-0.192004	0.1995	0.0252397	0.144749	0.134276	0.188836	0.090772	0.00928387	-0.00216161	0.20872	0.00218581	0.105645	0.0100565	0.00182563	0.0145254	0.0112179	0.278709	0.432498	0.0531426	0.396215	0.0996918	0.00572037	0.0174237	0.013423	0.756799	0.0742316	0.0979671	0.0194036	0.264471	0.90932	0.978844	0.00962193	0.978607	0.193712
ABHD14A	black	6.63617	0.821515	0.173606	-0.0571631	-0.185887	-0.467637	-0.212353	0.229356	0.100033	0.145812	0.467896	0.4847	0.350279	-0.031754	0.13069	-0.155151	0.152665	-0.213784	0.0121205	0.20037	0.173938	0.0778217	-0.114844	0.334944	0.0318647	0.482777	0.0214186	1.09803e-09	0.00840766	0.00434679	0.218591	0.0721096	1.07206e-09	2.17127e-10	9.05363e-06	0.696793	0.107354	0.0554949	0.0595737	0.00796788	0.881792	0.0130152	0.031534	0.338992	0.157486	2.31677e-05
DPYSL5	black	1.23343	0.115337	-0.0406973	-0.103455	-0.261317	-0.27858	-0.159462	0.0544886	0.00907677	0.208462	0.171161	0.303605	0.343103	-0.171479	0.0983117	-0.107667	0.0544445	-0.138917	0.03259	0.206958	0.471481	-0.0425349	-0.00354551	-0.193158	0.617444	0.203161	0.0011036	0.0004887	0.0489668	0.503523	0.911335	0.00971381	0.0343938	0.000136161	1.41399e-05	0.0340563	0.22666	0.185269	0.503869	0.0867999	0.689218	0.0102646	7.68081e-10	0.601636	0.965306	0.0167471
DENND2C	black	1.12584	0.104403	-0.00510948	-0.0506395	-0.130589	-0.299604	-0.166573	0.121334	0.183842	0.313326	0.147583	0.333876	0.359418	-0.235345	-0.0419709	-0.22701	0.0298687	-0.117342	0.132257	0.240167	0.279455	-0.0788952	-0.0423641	-0.0324663	0.950019	0.53418	0.107628	0.000168351	0.0395994	0.135166	0.0229195	8.02623e-05	0.0686807	2.46896e-05	5.04986e-06	0.00340678	0.606468	0.00477447	0.713986	0.148589	0.103168	0.00278764	0.000468275	0.332351	0.603098	0.690337
DNAH6	black	5.29449	0.805566	-0.0402546	-0.113469	0.262661	0.510846	0.226868	-0.132411	0.151208	0.0128685	-0.134117	-0.37877	-0.427294	0.380045	0.116469	0.35014	0.10681	0.278185	-0.0378889	0.102629	0.073673	-0.0232919	0.016657	0.0430742	0.621279	0.162551	0.00103776	1.51362e-11	0.00480148	0.102765	0.062077	0.874554	0.0983706	1.38029e-06	3.62001e-08	1.26349e-06	0.151653	9.133e-06	0.188814	0.000498196	0.641944	0.206813	0.365443	0.775046	0.838072	0.597031
C10orf84	black	10.1754	0.818865	0.22109	0.307813	0.42783	0.47956	0.386294	0.030154	0.380485	-0.19591	-0.146739	-0.42378	-0.601528	0.195938	-0.184654	0.244429	-0.250086	0.0906875	-0.211235	-0.0303891	-0.0692057	-0.0224481	-0.0112518	-0.180846	0.00602568	0.000108558	3.46579e-08	3.57146e-10	8.14674e-07	0.711375	1.22542e-06	0.0152256	0.0702972	4.8064e-08	1.99514e-16	0.0152111	0.0223126	0.00232715	0.00182257	0.264918	0.00876591	0.709226	0.39531	0.782989	0.890209	0.0252813
MEF2B	black	3.49357	0.404304	-0.0264285	-0.140835	0.269308	0.380484	0.301105	0.017431	0.127975	-0.110824	-0.152733	-0.327184	-0.371976	0.308605	-0.0155116	0.268805	0.0208076	0.245505	-0.0228435	0.105497	0.111589	0.0539476	0.130867	0.0532365	0.745728	0.0824904	0.000761986	1.2255e-06	0.000155522	0.830658	0.114916	0.172637	0.0594596	3.65836e-05	2.19732e-06	0.000103985	0.84907	0.000780195	0.798497	0.0022224	0.779264	0.194341	0.169672	0.507775	0.106876	0.513394
ZNF285A	black	5.11131	0.540528	0.0550508	0.189101	-0.291726	-0.456261	-0.376769	-0.0460355	-0.26058	0.0264661	0.0743005	0.357313	0.421749	-0.25199	-0.026149	-0.344972	0.0997426	-0.097839	0.178009	-0.119078	-0.0942502	-0.0974862	-0.212374	-0.0186602	0.499124	0.0192308	0.000253428	3.08211e-09	1.58461e-06	0.572034	0.0011413	0.745378	0.361362	5.78581e-06	5.65387e-08	0.00167652	0.748325	1.26028e-05	0.219938	0.228912	0.027707	0.142633	0.246525	0.230603	0.0084009	0.818915
C1QTNF4	black	5.69093	0.690627	0.0126887	-0.160204	-0.224487	-0.494153	-0.256077	0.219648	0.030246	0.0598187	0.419002	0.516054	0.418744	-0.0889985	0.029896	-0.277591	0.0609806	-0.220104	0.0248012	0.15707	0.164159	0.102351	0.0355498	0.0359993	0.876293	0.0479112	0.00527602	8.50672e-11	0.00139846	0.00637164	0.710533	0.46264	7.03005e-08	8.66244e-12	7.1748e-08	0.273957	0.713736	0.000512796	0.453978	0.00626039	0.760895	0.0525053	0.0425945	0.208052	0.662649	0.65865
ZBTB9	black	5.07044	0.478496	0.189655	0.0524733	-0.27493	-0.448094	-0.314634	0.052602	-0.112204	0.128122	0.166524	0.371007	0.516086	-0.136761	0.157724	-0.204878	0.259548	-0.0388564	0.24602	0.119049	0.0816365	0.0263271	-0.0101594	0.0434523	0.0188739	0.519459	0.000583157	6.3197e-09	7.46473e-05	0.518434	0.167319	0.114498	0.0396586	2.34611e-06	8.63326e-12	0.0918541	0.051518	0.0110716	0.00119611	0.633457	0.00217379	0.14273	0.315773	0.74667	0.900811	0.593812
LOC441016	black	51.232	7.16225	0.189265	0.182775	0.614369	0.752287	0.58397	0.1197	0.0831733	-0.363996	-0.234821	-0.694892	-0.637853	0.362885	-0.050233	0.455592	-0.204699	0.181541	-0.20634	0.110562	0.0577376	0.148307	0.0963447	0.0371412	0.0191244	0.0237381	3.01241e-17	3.70309e-29	2.31648e-15	0.140544	0.306718	3.74376e-06	0.00348102	2.2045e-23	7.52499e-19	4.02742e-06	0.537471	3.27135e-09	0.0111438	0.0247157	0.0104986	0.17366	0.478381	0.067318	0.236135	0.648533
RECQL5	black	5.14066	0.534211	0.148835	0.0734304	0.317188	0.421928	0.380711	0.0793907	0.155447	-0.0612937	0.0244583	-0.34327	-0.429316	0.324161	0.0522338	0.344143	-0.108945	0.0302977	-0.224819	0.0412852	-0.00317871	0.083967	-0.0268647	0.0628646	0.0663384	0.367028	6.47259e-05	5.57375e-08	1.20627e-06	0.329314	0.0550241	0.451659	0.764104	1.39951e-05	3.07061e-08	4.35676e-05	0.521369	1.32637e-05	0.180076	0.710061	0.00520759	0.612367	0.968894	0.302109	0.741678	0.440127
HEATR2	black	4.43247	0.615823	0.10551	0.0800137	0.303167	0.437739	0.265936	-0.104527	0.204565	0.0698316	-0.15796	-0.398929	-0.446024	0.333198	-0.0111854	0.289004	0.0224525	0.211101	-0.0808088	0.0100775	-0.0889474	0.0249425	-0.0967078	0.156821	0.194283	0.325521	0.000139379	1.52899e-08	0.000892113	0.198495	0.0111979	0.39104	0.0511655	3.26157e-07	7.55834e-09	2.57036e-05	0.890853	0.000291096	0.782948	0.00880968	0.320721	0.901606	0.274234	0.759574	0.234365	0.0528851
FGFR1OP2	black	3.40178	0.325477	0.302639	0.246865	-0.155678	-0.42809	-0.210971	0.189744	0.0702253	0.0498683	0.335869	0.419361	0.368639	-0.251502	-0.0637826	-0.298911	-0.0998882	-0.305413	-0.0323562	0.0588777	0.116788	-0.099193	-0.0208379	-0.233473	0.000143362	0.00209609	0.0546604	3.39343e-08	0.00885253	0.0188166	0.388368	0.540432	2.19209e-05	6.83377e-08	2.75058e-06	0.00171292	0.433465	0.000174601	0.219262	0.000123587	0.691333	0.469721	0.150528	0.222503	0.79821	0.00367877
SEC23B	black	3.96038	0.260865	0.326858	0.387625	0.127369	0.337989	0.238192	-0.0899834	-0.112614	-0.148497	-0.0581759	-0.369309	-0.332687	0.190656	0.16125	0.361334	-0.0835381	-0.0456434	-0.247646	-0.2071	-0.154115	0.324182	-0.0637338	-0.171869	3.72833e-05	7.41095e-07	0.116662	1.92993e-05	0.0030278	0.268661	0.165764	0.0669638	0.475041	2.62979e-06	2.64941e-05	0.0182433	0.0464544	4.45771e-06	0.304594	0.575316	0.00202658	0.0102112	0.0571648	4.35149e-05	0.433818	0.0336448
SAMD3	black	1.5687	0.137094	0.262888	0.365278	-0.109479	-0.256482	-0.11698	0.0369546	0.147732	0.071314	0.237408	0.245545	0.0500481	-0.000477635	-0.0251813	-0.109239	-0.0428457	-0.153208	-0.0906882	-0.0743941	-0.286492	-0.192928	-0.336303	0.0615943	0.00102701	3.4398e-06	0.177939	0.00137333	0.149854	0.650182	0.0683987	0.381037	0.00312808	0.0022186	0.538971	0.995325	0.757344	0.178897	0.59898	0.0586631	0.264914	0.360756	0.000330416	0.01688	2.13588e-05	0.449439
Rgr	black	1.43674	0.156156	0.12448	-0.136927	-0.231765	-0.334503	-0.130467	0.131718	-0.0236109	0.158185	0.305148	0.343082	0.330463	-0.104021	0.169802	-0.0702802	0.0819695	-0.195168	-0.0337443	0.0743455	0.426899	-0.0226469	0.0194514	0.0072948	0.125258	0.091457	0.00394377	2.37848e-05	0.10796	0.104594	0.772049	0.050831	0.00012536	1.41581e-05	3.02068e-05	0.200687	0.0358721	0.387996	0.313797	0.0156238	0.678809	0.361071	3.73797e-08	0.781116	0.811377	0.92869
C19orf12	black	1.97682	0.184342	0.194059	0.249136	-0.150308	-0.281974	-0.139775	0.0445749	0.178718	0.159772	0.379101	0.30545	0.0374201	0.126841	0.112139	-0.0161694	0.0806721	-0.155687	-0.115503	-0.11623	-0.23284	0.0450353	-0.322641	0.199016	0.016235	0.00189968	0.0636664	0.00041376	0.0848509	0.584302	0.0270827	0.0485231	1.34907e-06	0.000123338	0.646072	0.118197	0.167565	0.84275	0.321543	0.0546452	0.155102	0.152501	0.00377502	0.580422	4.75331e-05	0.0136543
ZFP91	black	2.18665	0.233052	-0.146968	-0.174633	0.094913	0.33661	0.11888	-0.167565	0.0166169	0.0333834	-0.212138	-0.301962	-0.300907	0.28107	0.0735552	0.215437	0.111741	0.28675	0.0304641	0.0511605	0.105502	-0.135061	0.288537	-0.0625591	0.0698563	0.0308505	0.243203	2.0969e-05	0.143304	0.0384216	0.838456	0.682057	0.00847544	0.000148615	0.000157168	0.000432606	0.366213	0.00748558	0.16909	0.000326156	0.708541	0.529977	0.194316	0.0960027	0.000298064	0.442356
DLX1	black	16.8216	1.78923	-0.0375341	-0.0268616	0.468291	0.59973	0.506283	0.128897	-0.0544509	-0.467005	-0.318125	-0.540338	-0.468756	0.185435	-0.134093	0.297395	-0.212755	0.209566	-0.0854261	0.0915606	0.0474395	0.0743497	0.0324146	-0.033701	0.645067	0.741707	1.03359e-09	2.5825e-16	2.44911e-11	0.112304	0.503819	1.16403e-09	6.14085e-05	5.64344e-13	9.90015e-10	0.0217429	0.0984303	0.000189035	0.00828207	0.00932585	0.293756	0.260326	0.560358	0.361044	0.690805	0.679198
SRGAP1	black	4.94736	0.542375	-0.115544	-0.0691663	0.290554	0.468897	0.369161	0.0789167	-0.0910408	-0.333786	-0.115431	-0.423923	-0.416701	0.294519	0.0221212	0.3149	-0.151093	0.0907411	-0.167501	0.0528183	-0.0115107	0.129253	0.147676	-0.0210276	0.154955	0.39558	0.000269051	9.77153e-10	2.6561e-06	0.332219	0.263053	2.4821e-05	0.15536	4.75158e-08	8.42549e-08	0.000219515	0.786073	7.35492e-05	0.0622778	0.264635	0.038497	0.516712	0.887699	0.111306	0.0685039	0.796413
SETD3	black	6.61746	0.47773	0.212102	0.19396	0.204774	0.422366	0.408021	0.107028	-0.162065	-0.212076	-0.0760727	-0.399288	-0.2812	0.233255	0.166908	0.41601	-0.106453	0.00734096	-0.2196	0.0266028	-0.165337	0.275905	0.100313	-0.0494061	0.00848681	0.0162907	0.0111134	5.38223e-08	1.64797e-07	0.18791	0.0453442	0.00849503	0.349991	3.17593e-07	0.000429839	0.00371172	0.0391982	8.89368e-08	0.190304	0.92824	0.00638364	0.744108	0.0411107	0.000556399	0.217297	0.544197
KCNA6	black	9.92263	1.38168	-0.0843933	-0.0752716	0.183794	0.588346	0.245064	-0.262769	-0.249992	-0.209752	-0.324619	-0.55801	-0.471537	0.438304	0.189385	0.436029	0.114532	0.367113	-0.0313136	-0.0120765	-0.0373275	0.00651014	-0.0111802	-0.0637941	0.299653	0.355104	0.022956	1.27479e-15	0.00226487	0.00103265	0.00183008	0.00926223	4.24337e-05	6.70972e-14	7.64082e-10	1.45824e-08	0.0190471	1.76433e-08	0.158627	3.04548e-06	0.700797	0.882218	0.646889	0.936343	0.890903	0.433382
TUBB4	black	0.303872	0.0207564	0.0878557	0.130487	-0.158947	-0.206898	-0.098038	0.020337	0.090474	0.226569	0.283686	0.227871	0.143569	-0.00665388	0.138992	0.00120506	0.0219364	-0.190706	-0.123439	-0.0408748	-0.0820509	-0.107091	-0.160409	0.167268	0.28019	0.107906	0.0497118	0.010287	0.227962	0.802961	0.266049	0.00485886	0.000380122	0.00461325	0.0766485	0.934941	0.0866272	0.988205	0.787818	0.0182123	0.128472	0.615909	0.313314	0.187646	0.0476227	0.0387707
C9orf97	black	9.22421	1.429	-0.080014	-0.0400692	0.424021	0.610762	0.414823	0.0187672	0.0379155	-0.24029	-0.292655	-0.535414	-0.444787	0.243709	-0.0496029	0.314096	-0.103906	0.252604	-0.049071	0.00984868	0.00854625	0.118246	0.1697	0.0180421	0.325519	0.622888	4.71432e-08	5.16823e-17	9.75736e-08	0.817894	0.64171	0.00277329	0.000241642	9.99427e-13	8.40659e-09	0.00239974	0.542592	7.69116e-05	0.201191	0.00163177	0.546935	0.903829	0.916498	0.145465	0.0359848	0.824815
LRRC42	black	3.39232	0.37757	0.365367	0.234062	-0.315349	-0.381284	-0.108096	0.0888718	0.12862	0.324857	0.441454	0.365242	0.170395	0.0445715	0.295218	0.0884275	0.136165	-0.253541	-0.166558	-0.0258832	-0.0843601	0.171966	0.0825119	-0.0604845	3.41974e-06	0.00359116	7.1736e-05	1.15909e-06	0.183515	0.274644	0.113085	4.1856e-05	1.11745e-08	3.44803e-06	0.0352211	0.584331	0.000211716	0.277059	0.0932921	0.00156557	0.0396176	0.7508	0.299844	0.0335432	0.310594	0.457666
TJP1	black	38.5045	4.31202	0.03197	0.0954723	0.445096	0.712901	0.612355	0.104933	0.129024	-0.266204	-0.232528	-0.57962	-0.536041	0.0620433	-0.0192972	0.463749	-0.298832	0.020502	-0.238858	0.0709648	0.0762621	-0.147712	-0.00662367	-0.0454121	0.694833	0.240425	8.18683e-09	4.83295e-25	4.07551e-17	0.196747	0.111948	0.000881058	0.00382343	4.15772e-15	9.2982e-13	0.446135	0.812845	1.56911e-09	0.000175327	0.801395	0.00294473	0.383379	0.34879	0.068437	0.935236	0.577256
HIST1H2AK	black	3.50508	0.408665	-0.107531	-0.0961068	0.439127	0.436441	0.305216	0.0883433	0.267785	-0.198171	-0.235079	-0.325252	-0.358904	0.0189913	-0.231205	0.0966004	-0.155847	0.168258	0.0171404	0.116682	0.0510234	-0.0462412	0.0173974	0.0723015	0.185829	0.237299	1.36061e-08	1.70467e-08	0.000124899	0.277519	0.00081843	0.0140674	0.0034443	4.0914e-05	5.22085e-06	0.815758	0.00403431	0.234888	0.0543944	0.0376161	0.83344	0.150902	0.53108	0.570317	0.830979	0.37446
SALL3	black	4.35721	0.502982	-0.0318747	-0.127702	0.184194	0.448865	0.281083	-0.0710173	-0.162702	-0.241365	-0.356108	-0.480876	-0.325693	0.301929	0.0867807	0.31896	0.0702455	0.354844	0.109057	0.0558357	0.0557831	0.0831137	-0.0231819	-0.0660979	0.695698	0.115699	0.0226546	5.90994e-09	0.000432316	0.383026	0.044493	0.00265059	6.25175e-06	3.14665e-10	3.98843e-05	0.000148873	0.286139	5.85864e-05	0.388231	6.77871e-06	0.179629	0.493016	0.493423	0.307066	0.77608	0.416924
ZNF37A	black	21.8076	1.72535	-0.0687475	-0.0106925	-0.287434	-0.621319	-0.506441	0.0246695	-0.0886611	0.166702	0.13396	0.547467	0.629457	-0.305566	-0.120415	-0.552719	0.13926	-0.0982944	0.312898	-0.0318414	-0.0564074	-0.131006	-0.157619	0.0602435	0.398454	0.895635	0.000315131	1.0441e-17	2.40884e-11	0.762127	0.275787	0.0394453	0.0987678	2.42638e-13	2.918e-18	0.00012257	0.138172	1.2862e-13	0.0860159	0.226742	8.21815e-05	0.696	0.488592	0.1065	0.0516754	0.459463
PFDN1	black	3.61278	0.430077	0.234326	0.0240522	-0.161405	-0.339501	-0.153564	0.157845	0.120435	0.266074	0.452997	0.358257	0.228434	0.131998	0.226572	-0.0102671	0.167101	-0.19419	-0.100954	0.196354	0.0290502	0.256872	0.136811	0.163398	0.00355249	0.767908	0.0462407	1.76135e-05	0.0580712	0.0513359	0.138105	0.000886401	4.11584e-09	5.44398e-06	0.00451072	0.103851	0.00485832	0.899765	0.0389695	0.016162	0.214359	0.014992	0.721497	0.00134956	0.0917342	0.0435772
LRRC39	black	1.70551	0.167426	-0.0759046	-0.0627356	-0.349538	-0.356374	-0.223169	-0.000566176	-0.300151	-0.0117345	0.230192	0.344086	0.297119	-0.103702	0.184437	-0.0935309	0.0769259	-0.216058	-0.0405707	0.0228611	-0.0443691	-0.104021	-0.0443185	0.0813371	0.35106	0.441068	9.48491e-06	6.14613e-06	0.00555632	0.994458	0.000163572	0.885531	0.00420292	1.33107e-05	0.000191778	0.202082	0.0224735	0.250165	0.344598	0.00731101	0.618539	0.779099	0.586041	0.200688	0.586468	0.317557
SETBP1	black	0.354187	0.0226022	-0.109613	-0.0189452	-0.12351	-0.186237	-0.0912621	-0.0201985	-0.0249716	0.0856685	0.00409031	0.134203	0.115265	-0.0993715	-0.0175996	-0.0956361	0.0349524	-0.0225442	0.0581444	-0.020198	-0.168491	-0.139632	-0.175515	0.261629	0.177405	0.816198	0.128252	0.02117	0.26189	0.804275	0.759302	0.292383	0.959979	0.0981514	0.155962	0.221668	0.829045	0.239615	0.66798	0.782084	0.475281	0.80428	0.0373478	0.0851717	0.0300017	0.00108798
TNFRSF10A	black	0.813802	0.103476	0.0389852	-0.0468572	0.166757	0.306928	0.15542	-0.104585	0.106509	0.0291684	-0.0915949	-0.240333	-0.286069	0.134214	0.0579821	0.229006	0.0296343	0.114992	-0.0767004	0.100937	0.1091	-0.0474244	0.199314	-0.00574978	0.632331	0.565187	0.0393789	0.000113886	0.0550675	0.198246	0.190071	0.72041	0.260147	0.0027683	0.0003375	0.0981249	0.476516	0.00440831	0.716134	0.15695	0.346018	0.214435	0.179456	0.560483	0.0135117	0.943765
DACT3	black	39.4343	4.25852	0.144052	0.0241056	0.362512	0.710794	0.575547	0.0242361	-0.178846	-0.339627	-0.361982	-0.69446	-0.496926	0.281351	0.13453	0.553745	-0.091006	0.221572	-0.11755	0.0825364	0.0534977	0.0930227	0.0208998	-0.0873979	0.0756512	0.767408	4.12711e-06	7.67052e-25	7.1333e-15	0.766185	0.0269722	1.748e-05	4.27297e-06	2.40766e-23	6.42675e-11	0.000426656	0.0973296	1.13481e-13	0.263237	0.00591386	0.147867	0.31045	0.511327	0.252759	0.797623	0.282713
FLJ11184	black	15.6682	1.77312	0.000420002	0.117659	-0.335933	-0.592476	-0.436099	0.0319118	-0.0455172	0.0770965	0.201844	0.530468	0.473084	-0.351447	-0.165752	-0.499442	-0.0175655	-0.219101	0.119108	-0.174181	-0.0656515	-0.0590931	-0.179904	-0.1358	0.995889	0.147487	2.1837e-05	7.19546e-16	1.75397e-08	0.695361	0.576374	0.343526	0.012349	1.75808e-12	6.60835e-10	8.41119e-06	0.0405976	4.9728e-11	0.829371	0.00650746	0.142532	0.0312935	0.420084	0.468095	0.0260655	0.0941827
ERBB3	black	23.5676	1.9609	-0.0281549	-0.00034377	0.295926	0.598494	0.465841	-0.0249091	-0.0956408	-0.428467	-0.119472	-0.542173	-0.676707	0.449862	0.0815685	0.496401	-0.150033	0.1523	-0.297221	0.0077922	0.046492	-0.0117388	0.0339168	-0.0375657	0.729742	0.996635	0.000204078	3.08053e-16	1.29567e-09	0.759887	0.239592	3.29081e-08	0.141306	4.55011e-13	7.9263e-22	5.41843e-09	0.316177	6.77839e-11	0.0641589	0.0601939	0.000190759	0.923842	0.568226	0.885489	0.677259	0.644788
HS6ST2	black	74.3453	4.93384	0.142087	0.169008	0.413095	0.703419	0.716209	0.183727	-0.0246991	-0.408047	-0.0964705	-0.596334	-0.616511	0.1483	0.0454933	0.572951	-0.419631	-0.121347	-0.467313	0.0111748	0.0296877	-0.0322349	-5.61648e-05	-0.0898536	0.0797722	0.0367599	1.1159e-07	3.74331e-24	2.31975e-25	0.0230066	0.76185	1.64475e-07	0.23552	4.18558e-16	2.17942e-17	0.0673318	0.576574	1.00241e-14	6.68943e-08	0.135125	1.13137e-09	0.890955	0.715645	0.692432	0.99945	0.269355
F7	black	61.4926	6.39038	-0.145427	-0.232157	-0.591916	-0.789114	-0.645168	-0.0721295	-0.00868769	0.494164	0.363053	0.741754	0.689836	-0.145033	0.119329	-0.451357	0.338789	-0.101773	0.244284	0.0485699	-0.0393207	-0.0764352	-0.0423047	0.0331991	0.0728732	0.00388154	7.77897e-16	8.96729e-34	2.23223e-19	0.375601	0.915121	8.49693e-11	3.98321e-06	5.52378e-28	6.1279e-23	0.0736612	0.141787	4.75426e-09	1.83893e-05	0.210647	0.00234164	0.55104	0.629403	0.347693	0.603606	0.683718
BBS10	black	7.70827	0.910496	0.19233	0.292709	-0.207913	-0.491648	-0.284024	0.0748372	0.0703728	0.0778736	0.110537	0.423799	0.454875	-0.51398	-0.208665	-0.427567	-0.123236	-0.272153	0.0992799	-0.133761	-0.141578	-0.196521	-0.310149	-0.143441	0.0172303	0.000240977	0.00991177	1.09351e-10	0.000373788	0.357895	0.38737	0.338669	0.173758	4.79895e-08	3.48619e-09	1.08314e-11	0.00964117	3.54061e-08	0.129106	0.000666	0.222096	0.0992758	0.0808695	0.0149046	9.55888e-05	0.0769136
RIMS3	black	0.482554	0.0762264	0.0272986	0.00249868	-0.0994065	-0.291269	-0.107001	0.122246	0.235758	0.176975	0.210108	0.268344	0.158979	-0.169351	-0.0515482	-0.152781	-0.00681196	-0.155512	-0.00543516	0.000300262	0.0746105	-0.0613214	0.0345584	0.121135	0.737657	0.975546	0.221504	0.000259421	0.18802	0.132235	0.00334926	0.0286397	0.00914094	0.000797256	0.0496646	0.036374	0.526859	0.0593784	0.933399	0.0549215	0.946838	0.997061	0.359357	0.451454	0.671504	0.135813
PLEKHG6	black	66.6893	4.89775	0.0861668	0.0334997	0.477125	0.714725	0.719537	0.246428	-0.0154267	-0.403202	-0.155137	-0.615437	-0.543466	0.177934	0.0338364	0.539719	-0.347446	-0.0247546	-0.348665	0.0970882	0.132176	0.0260331	0.064129	0.038586	0.289575	0.68101	4.50822e-10	3.22866e-25	1.09719e-25	0.00213601	0.849886	2.37229e-07	0.0555172	2.56434e-17	3.90627e-13	0.0277744	0.677981	6.06689e-13	1.08098e-05	0.761331	1.00176e-05	0.232521	0.103381	0.749404	0.430967	0.635824
LAX1	black	1.55304	0.259148	0.270185	0.282068	-0.12407	-0.364774	-0.170896	0.0795551	0.178797	0.146633	0.182871	0.286464	0.213673	-0.107822	-0.04484	-0.192021	0.0346794	-0.131988	0.0406507	0.00385543	-0.0748593	-0.269244	-0.194189	0.168718	0.00073111	0.000411838	0.126516	3.55633e-06	0.0346789	0.32831	0.0270144	0.0705032	0.0236635	0.000330883	0.00800124	0.184636	0.582067	0.0174134	0.67042	0.103879	0.617847	0.962276	0.357753	0.000764268	0.0161624	0.0370896
MERTK	black	4.74208	0.459804	-0.0960043	-0.100426	-0.159655	-0.483238	-0.316166	0.13497	0.0356775	0.182484	0.127712	0.414875	0.493288	-0.275614	-0.139265	-0.423671	0.0749811	-0.0966608	0.244982	-0.100707	-0.0221262	0.354153	0.0417214	0.0392277	0.237802	0.216779	0.0486912	2.50357e-10	6.85382e-05	0.0962291	0.661512	0.023965	0.115671	9.71771e-08	9.27907e-11	0.000564277	0.0860047	4.84848e-08	0.356968	0.234594	0.00227275	0.215488	0.786026	7.08446e-06	0.608611	0.630214
NOTCH2	black	20.8979	1.77809	0.0360113	-0.221892	-0.406065	-0.591349	-0.477703	-0.0146232	-0.0464909	0.456451	0.306221	0.548178	0.645579	-0.0867016	0.182158	-0.317195	0.335143	-0.102552	0.228894	0.0467435	0.053858	0.26027	0.118699	0.0093618	0.658543	0.00584058	1.9119e-07	8.41675e-16	4.26646e-10	0.85762	0.568234	3.0304e-09	0.00011832	2.22816e-13	2.08286e-19	0.286581	0.0242224	6.47019e-05	2.28937e-05	0.207157	0.00442829	0.566132	0.508482	0.00115753	0.143916	0.908562
CTSF	black	5.15406	0.394414	-0.0781766	-0.187002	-0.333059	-0.407722	-0.345571	-0.042677	-0.133777	0.217169	0.0684383	0.334106	0.528108	-0.173091	0.131413	-0.220974	0.274509	0.0145567	0.266302	0.106854	0.14514	-0.181322	0.0217049	0.215702	0.336787	0.0206361	2.59154e-05	1.6859e-07	1.21445e-05	0.600421	0.0992352	0.00700796	0.400584	2.43544e-05	2.29452e-12	0.0323843	0.105405	0.00605293	0.000595072	0.858261	0.000877057	0.188633	0.0734456	0.024893	0.790005	0.00741057
ITIH2	black	2.12909	0.227294	-0.0220087	-0.0197	-0.130275	-0.402312	-0.160023	0.252102	0.0312724	0.0123028	0.247604	0.383028	0.378942	-0.23877	-0.0853915	-0.294574	-0.0510911	-0.211319	0.0878884	0.0367551	0.0306362	0.00095037	-0.13382	0.07407	0.787135	0.809012	0.108485	2.53593e-07	0.0481668	0.00166829	0.701171	0.880027	0.00203026	1.02589e-06	1.36404e-06	0.00295561	0.293952	0.000218889	0.530535	0.00873844	0.280011	0.651946	0.706969	0.990698	0.0991233	0.362858
TPSD1	black	20.9758	2.23837	0.0438814	-0.0787627	-0.502112	-0.644194	-0.480942	-0.00684554	-0.128849	0.335476	0.366049	0.597974	0.54231	0.0228226	0.219226	-0.271613	0.331874	-0.0729773	0.171214	0.0360345	-0.0179388	-0.0278756	0.0354559	0.0118433	0.590169	0.333166	3.77873e-11	2.62956e-19	3.12669e-10	0.933071	0.112439	2.24424e-05	3.26859e-06	3.31736e-16	4.47741e-13	0.779461	0.00647632	0.000683297	2.77989e-05	0.37	0.0343382	0.658337	0.825802	0.73232	0.663486	0.884476
NUFIP1	black	18.6141	1.13266	-0.101042	-0.218236	-0.23878	-0.536061	-0.480775	-0.00961567	0.0802718	0.260063	0.0333528	0.480416	0.616393	-0.254631	-0.105166	-0.506685	0.265013	0.0887608	0.432734	0.0737786	0.0448645	-0.0243889	0.119153	0.0410033	0.213958	0.00672766	0.00295438	9.27588e-13	3.17745e-10	0.906094	0.323958	0.00116848	0.682332	3.28944e-10	2.2187e-17	0.00149163	0.195749	2.34802e-11	0.000931136	0.275246	2.31925e-08	0.364754	0.58186	0.764754	0.142379	0.614799
DKFZp667G2110	black	3.90291	0.385348	0.00513305	0.122645	-0.315256	-0.393758	-0.359854	-0.182124	0.0677477	0.258187	0.109985	0.32555	0.200894	-0.0767694	-0.00222245	-0.226775	0.147173	-0.0385845	0.0911225	-0.203887	-0.247157	0.129238	-0.0408263	-0.11166	0.949789	0.130967	7.21088e-05	4.76553e-07	4.90886e-06	0.0242497	0.405365	0.001272	0.17593	4.02154e-05	0.012775	0.345584	0.978249	0.00481923	0.0694633	0.635838	0.262624	0.0114756	0.00206981	0.111349	0.616329	0.1694
CCDC127	black	2.03832	0.143848	0.384218	0.394546	0.0208832	-0.254709	-0.134784	0.137221	0.0619443	-0.0379295	0.161133	0.210265	0.165133	0.00669296	-0.0926477	-0.200473	0.0416789	-0.0391113	0.0729471	0.0387709	0.0138579	0.00398576	-0.245173	0.0143844	9.43473e-07	4.49996e-07	0.79778	0.00148644	0.0966916	0.0907565	0.446862	0.641587	0.046615	0.00908767	0.0413649	0.93456	0.254685	0.0129675	0.608977	0.63123	0.370199	0.634206	0.864998	0.961001	0.00225424	0.859921
ATAD2B	black	0.60283	0.0578182	0.0981219	0.101814	0.151392	0.238497	0.0650347	-0.115637	0.198988	0.089492	-0.128967	-0.17468	-0.189044	0.179674	0.0262898	0.127387	0.124717	0.217698	0.0734741	-0.0120779	-0.00848255	0.00663334	0.0152852	-0.0724233	0.227563	0.21046	0.0617565	0.00298948	0.424474	0.154621	0.0136678	0.271295	0.112106	0.0308045	0.0192676	0.0262606	0.747016	0.11661	0.124535	0.00686758	0.366743	0.882204	0.917118	0.935141	0.851247	0.373654
OTUD7B	black	6.45304	0.91573	0.0557398	-0.0209066	0.200946	0.554593	0.314687	-0.150048	0.0611726	0.0422649	-0.181155	-0.44221	-0.447111	0.289141	0.175022	0.444896	0.0304043	0.197638	-0.139899	0.0223589	0.107035	-0.0233243	0.0614061	-0.0753875	0.493759	0.797558	0.0127514	1.02279e-13	7.44258e-05	0.0641315	0.452555	0.603947	0.0250286	1.04791e-08	6.88091e-09	0.000289093	0.0304739	8.32827e-09	0.709087	0.0143333	0.0845708	0.783831	0.187878	0.774741	0.450829	0.354361
LOC654254	black	9.24218	1.18941	0.0338786	0.0191365	0.536321	0.545356	0.355623	0.0756866	0.223857	-0.267533	-0.368908	-0.470715	-0.378316	0.148508	-0.244532	0.135486	-0.0888764	0.33787	0.108941	0.096715	0.176594	0.0590878	0.14378	-0.0289558	0.677602	0.814375	9.00183e-13	3.12212e-13	6.44924e-06	0.352449	0.00540847	0.000828122	2.70142e-06	8.25041e-10	1.42434e-06	0.0669445	0.00231698	0.0949522	0.274618	1.94384e-05	0.180095	0.23433	0.0289902	0.468135	0.0762124	0.722364
LOC145694	black	13.0748	1.3161	0.0740446	0.000854141	0.210883	0.575506	0.388926	-0.0975878	-0.243984	-0.253602	-0.246069	-0.565691	-0.4679	0.461239	0.228485	0.516517	0.0418155	0.286307	-0.122092	0.0348273	0.0859374	0.0899943	0.134606	-0.0514117	0.363023	0.99164	0.00888161	7.17217e-15	6.7536e-07	0.230115	0.00237183	0.00156132	0.00216922	2.55531e-14	1.07165e-09	1.97127e-09	0.00450151	8.23953e-12	0.607803	0.000333504	0.132724	0.669098	0.290865	0.268603	0.0971391	0.527955
B4GALT4	black	5.46022	0.618702	0.222853	0.284045	-0.253837	-0.460185	-0.35203	-0.0190049	-0.0475369	0.178697	0.062154	0.33406	0.490378	-0.197697	0.0192503	-0.310109	0.17054	-0.0441683	0.250042	-0.0703822	-0.0912333	-0.167398	-0.133391	0.0163991	0.00562549	0.000373387	0.00154516	2.16813e-09	8.10645e-06	0.815629	0.559552	0.0271018	0.445322	2.44205e-05	1.24103e-10	0.0143034	0.813292	9.57974e-05	0.0350628	0.587739	0.00182607	0.387306	0.262041	0.0386176	0.100223	0.840546
FAM132A	black	2.57152	0.326255	-0.0360689	-0.0289901	0.158384	0.445126	0.12546	-0.257272	-0.0806928	0.0307107	-0.320121	-0.396977	-0.273658	0.275148	0.117926	0.278799	0.211168	0.370268	0.112922	0.0071288	-0.0482218	0.00947626	0.0250784	0.0706748	0.658031	0.722049	0.0505361	8.16573e-09	0.122287	0.00132552	0.321418	0.70629	5.48623e-05	3.76619e-07	0.000619853	0.00057707	0.146566	0.000483506	0.00878791	2.46578e-06	0.1646	0.930309	0.553902	0.90745	0.758305	0.385331
DSC2	black	3.74553	0.558341	-0.0491519	-0.137904	0.346351	0.466407	0.312389	0.0101664	0.0605322	-0.203722	-0.200128	-0.369532	-0.349281	0.135088	-0.0586288	0.237601	-0.0700627	0.187512	-0.0434795	0.0223913	0.214072	0.349417	0.262011	-0.187212	0.546273	0.0891451	1.15712e-05	1.22991e-09	8.45261e-05	0.900742	0.45731	0.0115441	0.0131273	2.59086e-06	9.63863e-06	0.0959371	0.471604	0.00310321	0.38947	0.0202867	0.593581	0.783526	0.00788208	9.55689e-06	0.00106916	0.020492
ATG12	black	1.3752	0.147983	0.23914	0.0202521	-0.167143	-0.312065	-0.196233	0.0233128	0.283668	0.348561	0.278791	0.339716	0.176717	0.00241435	0.0705953	-0.121343	0.120756	-0.104707	0.000955142	0.0403305	-0.00718613	-0.00884967	0.0783578	-0.131225	0.00291025	0.803766	0.0389194	8.60467e-05	0.0150552	0.77485	0.000380465	1.00833e-05	0.000483706	1.73861e-05	0.0288765	0.976371	0.385867	0.135136	0.137049	0.197719	0.990651	0.620621	0.92975	0.913544	0.335666	0.105911
C14orf21	black	19.7468	2.24701	0.123374	0.0612063	0.361947	0.603522	0.445346	-0.0791189	0.0943124	-0.0794879	-0.216978	-0.56507	-0.549265	0.381379	0.101301	0.494868	-0.0110047	0.232007	-0.137079	0.00363588	0.0595344	0.179875	0.0141635	0.0334414	0.128675	0.452305	4.28266e-06	1.49592e-16	8.01258e-09	0.330978	0.246212	0.328721	0.0070593	2.7654e-14	1.95504e-13	1.15136e-06	0.212779	7.91522e-11	0.892605	0.00390527	0.0910941	0.964422	0.464774	0.0260901	0.86205	0.681535
NRP1	black	45.3896	3.74795	0.175627	0.120554	0.441682	0.697701	0.649449	0.153404	0.0163356	-0.342304	-0.205205	-0.605288	-0.517835	0.120811	0.0652133	0.535376	-0.266272	0.0125007	-0.295301	0.0446277	0.0915047	0.191371	0.110374	-0.115415	0.0298948	0.137713	1.09603e-08	1.23781e-23	1.07944e-19	0.0583367	0.841155	1.48495e-05	0.0109413	1.15711e-16	7.14223e-12	0.13687	0.4232	1.00378e-12	0.000878279	0.878112	0.000210807	0.583856	0.260618	0.0178046	0.174396	0.155418
HLA-DOB	black	1.03868	0.141917	0.0596223	-0.0835587	-0.131751	-0.223495	-0.161169	-0.00103236	0.00145782	0.138024	0.124417	0.170588	0.160644	0.0688553	0.0918311	-0.0773292	0.185241	0.0320823	0.115391	-0.0762627	-0.00855664	-0.0583185	-0.0125498	0.309245	0.464113	0.304475	0.104507	0.00548579	0.0465647	0.989895	0.985731	0.0888654	0.125451	0.0350113	0.0472938	0.397713	0.258915	0.342067	0.0218832	0.693815	0.155504	0.348786	0.916397	0.473958	0.877637	0.000100424
PLA2G2E	black	2.85237	0.258507	0.0175275	-0.111121	-0.11574	-0.400654	-0.0775412	0.344876	0.226369	0.153849	0.326508	0.46572	0.366801	-0.260787	-0.0613103	-0.243285	-0.0477076	-0.242264	0.0480915	0.131824	0.129568	0.131223	0.062925	0.0226466	0.829734	0.171481	0.15425	2.86975e-07	0.340741	1.26781e-05	0.00489759	0.0576015	3.80473e-05	1.31009e-09	3.10938e-06	0.00113062	0.451536	0.0024435	0.558141	0.00255169	0.554975	0.104313	0.110431	0.105916	0.439687	0.781119
KCNK12	black	1.08342	0.0766575	-0.103038	-0.293225	-0.0800329	-0.249894	-0.20318	0.0545985	0.230964	0.242579	0.209722	0.332894	0.154882	-0.0380535	-0.0331383	-0.188274	0.138391	-0.0185923	0.10392	0.0527858	0.0087328	0.0311495	0.155233	0.21159	0.205	0.000234667	0.325405	0.00183792	0.0117716	0.502661	0.0040739	0.00251789	0.00927232	2.61715e-05	0.0559242	0.640496	0.684266	0.0197742	0.0880117	0.819563	0.20113	0.516971	0.914682	0.70229	0.0553637	0.0086507
GREB1	black	40.0227	4.39894	0.0661543	0.0562109	0.723038	0.716313	0.558679	0.211774	0.049118	-0.525821	-0.534787	-0.677805	-0.414161	0.0198821	-0.322101	0.182342	-0.254714	0.288071	0.110542	0.180362	0.0591141	0.0660726	0.0258698	0.049754	0.416526	0.49011	4.93194e-26	2.26669e-25	6.17461e-14	0.00859147	0.54655	2.96425e-12	1.07415e-12	6.43098e-22	1.02734e-07	0.807281	4.902e-05	0.0240775	0.00148613	0.000305175	0.17374	0.0256818	0.467937	0.417103	0.750924	0.541362
ERAL1	black	11.7248	1.34048	-0.0613396	-0.129688	-0.323039	-0.559727	-0.4187	0.0548415	-0.0402956	0.305875	0.335766	0.512127	0.486837	-0.0807077	0.133613	-0.269201	0.290022	-0.110589	0.161459	-0.0234771	0.108169	0.17182	0.000623683	0.347065	0.45132	0.110099	4.64631e-05	5.41874e-14	7.20015e-08	0.500759	0.620923	0.000120549	2.20575e-05	1.32059e-11	1.76124e-10	0.321329	0.0996515	0.0007658	0.000276448	0.173556	0.0461672	0.773305	0.183216	0.0336958	0.993895	1.10695e-05
KCTD10	black	0.364454	0.023716	0.00855342	0.0793942	0.127411	0.182045	0.140567	-0.0267302	0.0398782	0.0277989	-0.0797568	-0.160325	-0.179732	0.0920212	0.0672914	0.183943	0.0660922	0.101275	-0.0101889	0.104035	-0.185737	0.0269522	0.0426813	0.222535	0.916428	0.329293	0.11654	0.024312	0.0830817	0.742925	0.624547	0.733029	0.327082	0.0477403	0.026211	0.257926	0.408543	0.0228429	0.416965	0.2129	0.900524	0.200627	0.0215255	0.740866	0.600384	0.00569589
IL15	black	0.950729	0.0707511	0.261301	0.247927	0.235914	0.260791	0.208754	0.0609724	0.135438	-0.098781	-0.0943964	-0.213405	-0.218232	0.0799242	-0.0545697	0.137476	-0.0865827	0.0429881	-0.0831629	-0.0482959	0.0132274	0.269893	0.116087	-0.228082	0.00110443	0.00200206	0.00332784	0.0011304	0.0096097	0.454038	0.0950707	0.22444	0.245789	0.0080823	0.00672867	0.326064	0.502887	0.0901518	0.287245	0.597766	0.306779	0.553292	0.871086	0.000741242	0.153011	0.00457469
SIGLEC1	black	1.33513	0.173494	0.0311058	-0.0135125	0.189301	0.352501	0.289292	0.0740089	-0.0905121	-0.170028	-0.116233	-0.306153	-0.181266	0.0605939	0.0659364	0.257402	-0.107086	-0.00135347	-0.107761	0.0470705	0.0894829	0.1617	-0.00157621	0.0116502	0.702688	0.868332	0.0191014	7.86824e-06	0.000286878	0.363255	0.265847	0.0356232	0.152492	0.000118758	0.0249386	0.456851	0.418066	0.00131776	0.187667	0.986752	0.184883	0.563416	0.271344	0.0458386	0.984572	0.886347
RAPGEF6	black	3.62439	0.292363	0.196144	0.311153	0.262309	0.398455	0.319729	-0.0265106	-0.0424894	-0.21013	-0.21385	-0.434002	-0.367746	0.146206	0.0313725	0.311048	-0.0927516	0.101669	-0.11999	0.033673	-0.111077	-0.293448	-0.238728	0.21555	0.0151021	9.04741e-05	0.00105468	3.37764e-07	5.60943e-05	0.744965	0.602025	0.00913341	0.0079482	2.08834e-08	2.91975e-06	0.0713356	0.700261	9.09932e-05	0.254151	0.211117	0.139579	0.679451	0.171652	0.000231983	0.00296082	0.00745361
CHRM2	black	2.65241	0.273466	-0.122392	-0.0866844	-0.130696	-0.418802	-0.207813	0.150081	0.284829	0.225389	0.259338	0.467734	0.288874	-0.261757	-0.167745	-0.340091	-0.0416394	-0.182746	0.0697588	-0.0303914	-0.00621186	-0.00994066	-0.0676768	0.0260194	0.131768	0.286676	0.107337	7.14232e-08	0.00994827	0.064072	0.000359095	0.00509151	0.00120752	1.08821e-09	0.000293027	0.00108166	0.0382112	1.69943e-05	0.609317	0.0237601	0.391535	0.709205	0.939254	0.902936	0.405858	0.749531
MTF2	black	2.85057	0.307718	0.290178	0.439141	-0.217448	-0.371041	-0.230134	-0.0223498	0.050265	0.140016	0.209664	0.302427	0.154779	-0.11287	-0.0460008	-0.206597	-0.0623416	-0.20967	-0.0824605	-0.115612	-0.158236	-0.331744	-0.290345	-0.188378	0.000274263	1.35894e-08	0.00693369	2.34073e-06	0.00421275	0.783916	0.537211	0.08431	0.0092924	0.00014499	0.0560891	0.164798	0.572325	0.0104008	0.443948	0.00929013	0.310897	0.154711	0.0507547	2.80125e-05	0.000271939	0.019705
KBTBD3	black	0.791873	0.0475313	0.316301	0.321553	-0.119865	-0.15387	-0.104601	-0.0531642	-0.0863662	-0.0551494	-0.0873435	0.0691688	0.140084	-0.201632	-0.0621505	-0.133882	-0.0383105	-0.0456759	0.0670586	-0.104924	-0.219518	-0.283334	-0.292334	-0.161389	6.80244e-05	5.05783e-05	0.139993	0.0575674	0.198176	0.513967	0.288456	0.498354	0.283014	0.395562	0.0841574	0.0124431	0.445348	0.0989673	0.63824	0.575044	0.41017	0.196788	0.00640372	0.000386817	0.000245659	0.0462631
CRELD2	black	3.08317	0.312686	-0.0546098	-0.204992	-0.0656133	-0.408874	-0.180678	0.276783	0.122684	0.0979837	0.242778	0.424498	0.415758	-0.193585	-0.0845594	-0.309736	0.0862741	-0.114613	0.175966	0.0694494	-0.00215163	0.221887	0.00653717	0.28826	0.502573	0.0110263	0.420356	1.54414e-07	0.0254197	0.000533285	0.130842	0.228221	0.00249668	4.53709e-08	9.07104e-08	0.0165028	0.298699	9.77694e-05	0.288972	0.15833	0.0295754	0.393644	0.978942	0.00584189	0.93608	0.00030227
MYH13	black	7.93325	0.780291	-0.140643	-0.192535	-0.448272	-0.495847	-0.422754	-0.0863067	-0.286503	0.157586	0.204326	0.422135	0.460439	-0.105666	0.126794	-0.27388	0.160359	-0.103867	0.103451	-0.152346	-0.070509	-0.0420034	0.0319523	-0.0817611	0.0829142	0.0171096	6.22267e-09	7.16962e-11	5.21815e-08	0.28879	0.000330227	0.0517252	0.0112953	5.48218e-08	2.11904e-09	0.193621	0.118333	0.000613297	0.0476924	0.201359	0.20318	0.0601147	0.386449	0.60619	0.694994	0.315032
COPS3	black	1.78155	0.153414	0.326763	0.250328	0.255128	0.304102	0.0927664	-0.133311	0.101883	-0.0600368	-0.351859	-0.313628	-0.141752	0.0672564	-0.089629	0.0547281	0.0807056	0.302865	0.215919	0.077391	0.12435	-0.0173656	0.15121	-0.387351	3.74892e-05	0.00180335	0.00145898	0.000132593	0.254075	0.100427	0.21015	0.461007	8.19471e-06	7.89321e-05	0.080492	0.408788	0.270558	0.501647	0.321341	0.000141648	0.00734993	0.34168	0.125654	0.831284	0.0620733	7.55701e-07
SEC22A	black	5.19381	0.360846	0.300415	0.550076	0.356937	0.349972	0.254573	-0.0516225	0.164517	-0.178983	-0.288595	-0.364415	-0.345839	0.00240325	-0.202725	0.117138	-0.159429	0.116362	-0.0223132	-0.118411	-0.276427	-0.23041	-0.236243	0.01774	0.000161303	1.77274e-13	5.92759e-06	9.22958e-06	0.00149547	0.526263	0.042139	0.0268531	0.000297186	3.64168e-06	1.19447e-05	0.97648	0.0119657	0.149303	0.0490152	0.152033	0.784262	0.144901	0.000542557	0.00416615	0.00328288	0.827702
UBE2Q1	black	1.2483	0.140775	0.0487127	0.141924	0.156192	0.278995	0.146076	-0.103446	0.0321241	0.127477	-0.0969044	-0.269853	-0.2157	0.188955	0.139621	0.270077	0.10578	0.141306	-0.0105822	0.0777828	0.0415107	-0.0686658	-0.0345905	0.214162	0.549869	0.0801232	0.0538552	0.000478905	0.0715892	0.203203	0.693436	0.116348	0.233411	0.000742646	0.00741124	0.0193254	0.0851975	0.000734852	0.193139	0.0814594	0.896705	0.339234	0.610424	0.399016	0.671216	0.00785529
MYH7B	black	5.53056	0.81457	-0.0372363	-0.109065	0.349589	0.52173	0.348945	0.00860606	0.0397542	-0.273776	-0.408238	-0.49091	-0.392355	0.0367081	-0.133581	0.210739	-0.119811	0.264182	0.0377891	0.0714282	0.0734601	-0.0440666	0.123405	-0.0816718	0.647693	0.179595	9.45464e-06	4.66431e-12	9.84373e-06	0.915916	0.625626	0.000616341	1.62088e-07	1.17703e-10	5.27621e-07	0.652362	0.0997347	0.00892928	0.140172	0.000967621	0.642821	0.380273	0.366834	0.5886	0.128579	0.315563
METAP1	black	4.09745	0.557727	0.137938	0.3204	-0.0862744	-0.411277	-0.23698	0.118204	0.112735	0.0673051	0.273817	0.354929	0.206937	-0.0742863	-0.096595	-0.268614	0.0153606	-0.172149	0.0194536	-0.119991	-0.280431	0.157937	-0.193	0.213154	0.089066	5.40021e-05	0.28897	1.28418e-07	0.00318418	0.14561	0.165306	0.408448	0.000615157	6.74223e-06	0.0102725	0.361455	0.234914	0.000787256	0.850522	0.0333528	0.811356	0.139574	0.000446403	0.0511993	0.0168382	0.00815902
C22orf25	black	1.35832	0.144212	0.061348	0.00252998	-0.0616431	-0.28341	-0.0696982	0.213658	0.129271	0.0940413	0.224999	0.275052	0.206565	-0.0393139	0.00809511	-0.117339	0.0664906	-0.0935364	0.0504317	0.325387	0.414534	0.210724	-0.105515	0.187418	0.451258	0.97524	0.449079	0.000385356	0.391948	0.00800596	0.111257	0.247578	0.00517062	0.000579744	0.0104128	0.629461	0.920891	0.1486	0.414155	0.250137	0.535861	4.05954e-05	9.97946e-08	0.00893421	0.194264	0.0203509
MCM6	black	6.751	0.584686	0.121949	0.30586	-0.179508	-0.445994	-0.378316	-0.070776	0.0413355	0.0959694	0.0385159	0.331693	0.307733	-0.17372	-0.156154	-0.394329	0.105093	0.00972551	0.228665	0.0466955	-0.051738	-0.46182	-0.304714	0.0935713	0.133184	0.000120649	0.0264014	7.57782e-09	1.42436e-06	0.384649	0.611933	0.237974	0.636439	2.80969e-05	0.000109029	0.0317505	0.0539149	4.57155e-07	0.196061	0.905026	0.00446915	0.566532	0.525337	1.87013e-09	0.000128313	0.24996
DCTD	black	7.87076	1.03238	0.109769	0.053619	-0.153901	-0.557126	-0.30615	0.186638	0.285878	0.309403	0.340225	0.556681	0.483546	-0.280502	-0.0686396	-0.367859	0.114435	-0.230542	0.148679	0.0667261	-0.0624481	0.0958974	-0.0213504	0.243183	0.176786	0.510368	0.0575154	7.48657e-14	0.000118775	0.0208889	0.000340749	9.95664e-05	1.6857e-05	7.91003e-14	2.42968e-10	0.000444857	0.399196	2.89772e-06	0.158982	0.00414409	0.0666261	0.4125	0.443168	0.238327	0.793357	0.00245409
PLA2G12B	black	22.8214	2.31321	0.00933699	-0.0479616	0.398515	0.619458	0.531859	0.0871479	0.28362	-0.17137	-0.0285786	-0.425948	-0.64319	0.293792	-0.0227364	0.435898	-0.232788	0.0508843	-0.325328	0.0655083	0.0411538	0.0367902	0.0251966	-0.10584	0.908804	0.556045	3.36284e-07	1.39011e-17	1.50129e-12	0.284098	0.000381362	0.0341719	0.725836	4.03682e-08	3.11079e-19	0.00022791	0.780273	1.78363e-08	0.00378312	0.532203	4.07346e-05	0.421101	0.6135	0.651636	0.757202	0.192883
GKN2	black	7.16663	0.619179	0.0671756	0.1008	0.252208	0.493983	0.393608	0.00695131	-0.0941196	-0.314769	-0.0917281	-0.473348	-0.46729	0.324544	0.124932	0.430844	-0.132296	0.0674105	-0.252905	0.0189656	0.0163235	0.1034	0.00382592	-0.0718973	0.409352	0.215061	0.00166056	8.65348e-11	4.81793e-07	0.93204	0.247183	7.40896e-05	0.259451	6.44652e-10	1.13379e-09	4.26162e-05	0.12388	2.70975e-08	0.103067	0.407712	0.00161021	0.816003	0.841271	0.203406	0.962564	0.377144
MCM3APAS	black	4.26811	0.537961	0.0127891	0.209544	0.19339	0.422654	0.210219	-0.204011	0.0636228	-0.0229305	-0.427015	-0.415778	-0.26457	-0.0579134	-0.0737386	0.188095	-0.0692891	0.19278	0.0641556	-0.0187661	-0.237004	-0.177388	-0.188477	-0.0449588	0.875322	0.00933348	0.0166139	5.26001e-08	0.00910337	0.0114242	0.434621	0.778446	3.70298e-08	9.05707e-08	0.00095044	0.47704	0.365015	0.0198938	0.394739	0.0169661	0.430775	0.817905	0.00318106	0.0282639	0.0196395	0.581066
SERPINB10	black	1.22277	0.135207	0.00114863	-0.100695	0.257008	0.323635	0.252108	0.0777623	0.162051	-0.0690874	-0.0250697	-0.199364	-0.25438	0.0491027	-0.0218666	0.188572	-0.106336	0.00664118	-0.127203	-0.000709738	0.363231	0.282212	0.205136	-0.0844785	0.988757	0.215545	0.00134131	4.49026e-05	0.00166787	0.339363	0.0453635	0.39612	0.758387	0.0134878	0.00150835	0.546675	0.788477	0.0195766	0.190793	0.935065	0.117141	0.993053	3.93683e-06	0.000408909	0.0109685	0.299164
PRDM10	black	15.769	1.33901	0.0845819	0.335582	0.412242	0.545709	0.505198	0.112388	0.0326017	-0.304893	-0.162013	-0.50157	-0.513727	0.164298	-0.0482056	0.377257	-0.280112	0.0126436	-0.267004	-0.090906	-0.225204	-0.0236968	0.0530274	0.120849	0.29857	2.23017e-05	1.19205e-07	2.99342e-13	2.74306e-11	0.166619	0.689113	0.000127083	0.0454141	3.99602e-11	1.11292e-11	0.0424174	0.554035	1.53233e-06	0.000453433	0.87673	0.000848864	0.263764	0.00512887	0.771243	0.515051	0.136747
MAPK9	black	1.17906	0.124481	0.124564	0.212098	-0.0283738	-0.278605	-0.188623	0.0695061	0.102339	-0.041581	0.107259	0.241589	0.140407	-0.0757405	-0.151384	-0.255592	0.0159651	-0.0309294	0.091608	-0.049707	-0.0437622	0.0432442	0.0199625	-0.0134259	0.125	0.00848831	0.727723	0.000488098	0.0195429	0.393257	0.208107	0.60982	0.186953	0.00262562	0.0834369	0.352106	0.0617712	0.00142912	0.844711	0.704296	0.260078	0.541744	0.59118	0.595583	0.806517	0.869168
LOC727957	black	1.19558	0.108368	0.000962455	-0.0753796	-0.22403	-0.317658	-0.196651	0.0650431	0.130258	0.310891	0.317077	0.37627	0.245621	-0.00520169	0.138219	-0.0846196	0.132033	-0.130553	0.0112324	0.0622627	-0.0272083	0.137336	0.0160487	0.0557157	0.990579	0.354412	0.00537179	6.30409e-05	0.0148373	0.424414	0.108532	9.1784e-05	6.51301e-05	1.63986e-06	0.0022114	0.949118	0.0884116	0.298354	0.103759	0.107725	0.890397	0.444526	0.738492	0.0904843	0.843908	0.493947
C19orf47	black	126.71	11.2395	0.178432	0.188418	0.745201	0.819624	0.781125	0.310619	0.175024	-0.470928	-0.275983	-0.698826	-0.583764	0.0427503	-0.199537	0.416053	-0.450195	0.00839261	-0.271825	0.0710417	0.0955811	0.0725686	0.134224	0.0182357	0.0273336	0.0196787	2.31433e-28	2.32703e-38	1.0701e-32	9.31593e-05	0.0304716	8.08778e-10	0.000554317	9.80459e-24	2.38198e-15	0.599795	0.0134051	8.86387e-08	5.26295e-09	0.917994	0.00067645	0.382863	0.239887	0.372694	0.0981008	0.822966
ANK3	black	1.33918	0.112148	-0.0119013	-0.0375431	-0.148371	-0.321426	-0.15301	0.127995	0.23188	0.181132	0.330963	0.415871	0.227785	-0.255983	-0.0262051	-0.185996	-0.056915	-0.276018	-0.0967623	0.0155796	-0.00065259	-0.143531	-0.0810059	0.0175967	0.883914	0.644988	0.0671981	5.09446e-05	0.0589929	0.11486	0.00392541	0.0250474	2.9331e-05	8.99096e-08	0.00462925	0.00140436	0.747804	0.0213407	0.484682	0.000553384	0.2341	0.848416	0.993612	0.0767267	0.319538	0.829073
KRTAP3-1	black	1.22222	0.0807592	0.0185394	0.0152583	0.231022	0.229867	0.189051	0.0859457	0.301466	-0.0815144	0.139655	-0.0974677	-0.317165	0.0929445	-0.0756975	0.118477	-0.178157	-0.0784066	-0.22043	0.0601074	0.0581836	0.0826856	-0.0337483	-0.0974502	0.820067	0.851505	0.00406444	0.00425835	0.0192631	0.290819	0.000152582	0.3165	0.0851195	0.230692	6.48119e-05	0.25316	0.35238	0.144675	0.027576	0.335364	0.006182	0.460479	0.474983	0.309573	0.678773	0.230776
APEX2	black	2.30872	0.282121	0.227434	0.207826	-0.0823429	-0.300009	-0.0204924	0.24504	0.201469	0.144873	0.387501	0.292818	0.0971424	-0.0237963	0.0748907	-0.00982258	-0.00376571	-0.246591	-0.138952	-0.0541928	0.0910189	0.266696	-0.0886927	0.171847	0.00469452	0.00994336	0.31159	0.000164798	0.801486	0.00226718	0.0125157	0.0739813	7.47703e-07	0.000239623	0.23226	0.770308	0.35755	0.904083	0.963153	0.00212101	0.0867195	0.505846	0.263168	0.00086111	0.275616	0.0336677
CDR1	black	3.34417	0.480595	0.148664	0.108488	0.395889	0.462999	0.300873	0.00616454	0.283728	-0.0976334	-0.261212	-0.363857	-0.35677	0.00803693	-0.1569	0.16061	-0.117001	0.157733	0.0141447	-0.160594	-0.0368631	0.0614503	-0.0351912	-0.0497365	0.0666539	0.181921	4.0792e-07	1.68021e-09	0.000157445	0.939716	0.000379335	0.229897	0.00110892	3.77808e-06	5.99163e-06	0.921458	0.0527642	0.0473413	0.149782	0.0515035	0.862232	0.0473632	0.650991	0.450502	0.665847	0.541505
LOC285382	black	9.49892	1.69144	-0.0706506	-0.0843989	0.280741	0.614108	0.322366	-0.13958	-0.172039	-0.2032	-0.443322	-0.608088	-0.357369	0.223948	0.0794141	0.366315	0.00781273	0.322132	0.0477094	0.101919	0.0202675	-0.110164	0.0179433	0.0158112	0.385494	0.299621	0.000439646	3.1331e-17	4.8285e-05	0.085291	0.0334673	0.011763	9.53059e-09	7.67733e-17	5.76504e-06	0.00538916	0.329171	3.21133e-06	0.923642	4.89356e-05	0.558126	0.209989	0.80362	0.175223	0.825759	0.84619
TUBB	black	1.89546	0.0945161	0.187876	-0.0365527	0.19934	0.196555	0.187415	0.115828	-0.0860129	-0.0922479	-0.130385	-0.227182	0.00435196	0.0262145	0.0734173	0.152676	0.0543988	0.0721704	0.0650728	0.123417	-0.0886198	0.371471	-0.0265151	0.171369	0.0200407	0.653739	0.013499	0.014887	0.0203532	0.153934	0.29044	0.25675	0.108182	0.00474196	0.957422	0.747717	0.367114	0.0595554	0.504228	0.375329	0.424202	0.128542	0.276012	2.27378e-06	0.744923	0.034173
F12	black	3.36029	0.340813	0.0204154	-0.0274423	0.338054	0.428742	0.327822	0.0343408	0.168181	-0.216577	-0.141981	-0.358848	-0.427985	0.236342	-0.0447256	0.27025	-0.0684629	0.181639	-0.0836934	0.14805	0.331312	0.0857235	0.1602	-0.0768982	0.802217	0.736326	1.9224e-05	3.21791e-08	3.52523e-05	0.673454	0.0377044	0.00716812	0.0800006	5.23988e-06	3.42242e-08	0.00326939	0.583031	0.000728882	0.400414	0.0246369	0.303693	0.0677999	2.87348e-05	0.292072	0.0479159	0.344773
SLC20A1	black	0.889945	0.0763788	-0.201739	0.0818903	0.0885262	0.257624	0.110872	-0.135942	-0.0339501	-0.0229144	-0.109606	-0.223171	-0.288656	0.161755	0.077739	0.209057	0.0300993	0.11206	-0.0875307	-0.234199	-0.227301	-0.0696232	0.00313878	0.315132	0.0123957	0.314266	0.276522	0.00130471	0.172449	0.0938337	0.676959	0.778597	0.177432	0.00555599	0.000296271	0.0457642	0.339507	0.00950317	0.711875	0.167868	0.28198	0.00357105	0.00471949	0.392459	0.969284	7.26088e-05
POLR3F	black	2.64154	0.296909	0.260099	0.287126	-0.316652	-0.397055	-0.300058	-0.12757	0.00782556	0.249764	0.178944	0.304139	0.238304	-0.0948008	0.102193	-0.142014	0.120461	-0.118733	-0.000516952	-0.103089	-0.0533692	-0.156503	0.0124966	-0.15324	0.00116656	0.00032006	6.67001e-05	3.74481e-07	0.000164372	0.116079	0.923517	0.00184837	0.0268863	0.000132327	0.00301363	0.243763	0.208759	0.0799283	0.138018	0.143801	0.99494	0.204774	0.512343	0.0533735	0.878151	0.0586091
HIGD1B	black	3.23637	0.305366	0.0381076	-0.107506	-0.0846324	-0.431286	-0.215584	0.215397	0.172335	0.130121	0.206704	0.43214	0.467925	-0.27496	-0.127087	-0.36296	0.0260782	-0.153463	0.151125	0.1107	-0.0166194	0.0577064	-0.00337185	0.0755328	0.640021	0.185934	0.298281	2.61304e-08	0.00744398	0.00749695	0.0331595	0.108905	0.0103603	2.43567e-08	1.06918e-09	0.000582328	0.11748	4.00771e-06	0.748985	0.0582385	0.0622224	0.173119	0.838432	0.478618	0.967005	0.353431
NR1D2	black	19.2868	1.82172	-0.00171747	0.141408	0.334381	0.6224	0.467013	-0.0691252	-0.0122709	-0.426455	-0.293941	-0.559561	-0.645259	0.150132	-0.054677	0.406347	-0.260864	0.10201	-0.262385	0.00563078	0.0125111	-0.193912	0.132882	-0.243027	0.98319	0.0812369	2.3959e-05	8.83354e-18	1.16311e-09	0.395861	0.880336	3.87472e-08	0.000226159	5.53246e-14	2.1983e-19	0.0639802	0.502047	1.87154e-07	0.00112663	0.20958	0.00105098	0.944927	0.878011	0.0163175	0.101536	0.00247038
CASKIN1	black	4.07784	0.392131	-0.07173	-0.106272	-0.361321	-0.42255	-0.338727	-0.074669	-0.0493757	0.265844	0.0964526	0.392625	0.486543	-0.252778	0.101912	-0.230655	0.197919	-0.0641179	0.204075	-0.101906	-0.0591875	-0.0197818	-0.0426063	-0.0107563	0.378258	0.191066	4.46152e-06	5.30356e-08	1.84589e-05	0.358979	0.544445	0.000895953	0.235608	5.17403e-07	1.81277e-10	0.00161928	0.210019	0.00412508	0.0141922	0.431047	0.0113979	0.210048	0.467384	0.808235	0.601025	0.895015
KCNIP4	black	68.9617	5.4897	0.064044	0.15239	0.628681	0.728977	0.704988	0.267618	0.0732901	-0.48385	-0.302612	-0.647185	-0.520823	0.0184319	-0.227332	0.338745	-0.470372	0.00512018	-0.249511	-0.0369265	0.00271711	0.0247034	0.0407276	-0.074106	0.43158	0.0600405	3.30059e-18	1.23468e-26	2.68302e-24	0.000824854	0.367947	2.35895e-10	0.000143565	1.58755e-19	5.15382e-12	0.821093	0.00471367	1.84385e-05	8.51848e-10	0.949914	0.00186891	0.65043	0.973409	0.76181	0.617182	0.362624
CADM1	black	0.534772	0.0912238	-0.061194	-0.0545314	0.110241	0.292572	0.0846786	-0.133643	-0.0297743	-0.0165445	-0.258387	-0.226231	-0.11519	-0.026955	-0.0173411	0.081795	-0.0153599	0.133423	0.0542705	-0.0956531	-0.0857706	-0.0670862	0.02392	-0.168033	0.452397	0.503187	0.17492	0.000242676	0.298016	0.0995758	0.714851	0.839151	0.00126061	0.00492459	0.156232	0.740841	0.831518	0.314831	0.850528	0.100139	0.505236	0.239531	0.291807	0.409977	0.769148	0.0378754
LOC148709	black	27.0584	2.09001	-0.213248	-0.219797	-0.397061	-0.595452	-0.526783	-0.0735158	0.120408	0.469267	0.185183	0.611555	0.607257	-0.342336	-0.0879877	-0.518077	0.156905	-0.111348	0.253652	-0.0562097	0.0576337	-0.114212	0.00613002	-0.0830014	0.00813017	0.00633517	3.74305e-07	4.74044e-16	2.66205e-12	0.36647	0.138194	9.44121e-10	0.0219255	4.59236e-17	8.67438e-17	1.48198e-05	0.279465	6.95707e-12	0.0527576	0.170602	0.0015579	0.490119	0.479174	0.159799	0.940053	0.307723
CDCA4	black	0.871158	0.0724767	0.091687	-0.0361146	-0.0549455	-0.265112	-0.168623	0.1086	-0.109738	0.00341641	0.0761728	0.169063	0.294625	-0.0636628	0.00468384	-0.189474	0.0969531	-0.0309848	0.123388	0.0211638	0.106577	-0.0142993	0.216782	0.122891	0.259666	0.657625	0.499946	0.000926891	0.0371969	0.181468	0.17691	0.966569	0.349356	0.036698	0.000218316	0.434332	0.954178	0.0189896	0.233175	0.703791	0.128631	0.795123	0.189784	0.860741	0.00711236	0.13019
CRYGN	black	2.65331	0.400781	-0.0563361	-0.097441	0.189517	0.456525	0.213992	-0.151739	0.0487939	-0.0188062	-0.161297	-0.380243	-0.449367	0.347884	0.0611493	0.309639	0.0194431	0.233066	-0.0954794	0.0537966	-0.041841	0.128952	0.01088	-0.148188	0.489142	0.230821	0.0189618	3.0106e-09	0.00790582	0.0611552	0.549203	0.817523	0.0463894	1.24622e-06	5.65725e-09	1.0519e-05	0.452728	9.82884e-05	0.811456	0.0037404	0.240389	0.508966	0.607584	0.112149	0.893815	0.0675408
TNIK	black	10.574	1.27784	-0.142239	-0.107019	-0.385445	-0.583916	-0.459678	-0.0495576	0.00890522	0.315211	0.278381	0.516523	0.494452	-0.111775	0.0896767	-0.310755	0.237699	-0.0819933	0.156033	0.103336	0.00310078	-0.189469	-0.0814628	0.299466	0.0794477	0.187947	8.65217e-07	2.33354e-15	2.26955e-09	0.542962	0.913004	7.22886e-05	0.00049347	8.23487e-12	8.25425e-11	0.168957	0.270303	9.24687e-05	0.00309047	0.313656	0.0541042	0.203687	0.969656	0.0189929	0.316807	0.000169583
PDZD11	black	18.4324	1.74994	0.157896	-0.05171	-0.308589	-0.599115	-0.486263	0.019745	-0.0978973	0.273748	0.150599	0.472949	0.607354	-0.111894	0.0269593	-0.408412	0.313495	0.0168977	0.343395	0.117694	0.00292639	0.0861309	-0.19911	0.158994	0.05126	0.525561	0.000104078	2.81952e-16	1.86324e-10	0.808584	0.228633	0.000617185	0.0631486	6.69265e-10	8.55158e-17	0.168504	0.740801	1.59956e-07	7.95151e-05	0.835765	1.38886e-05	0.147366	0.971362	0.289777	0.013609	0.0496429
CTSE	black	2.46747	0.256803	-0.169304	-0.16028	0.110005	0.390174	0.244835	-0.111867	0.0776344	-0.00306889	-0.0287463	-0.244889	-0.3631	0.0960542	0.0749716	0.307433	-0.123776	-0.00623109	-0.25294	0.0234223	0.299606	-0.0743251	0.0121645	-0.138804	0.0364275	0.047803	0.17585	6.17516e-07	0.00228711	0.168607	0.34016	0.969968	0.724291	0.00228184	3.97091e-06	0.237557	0.35703	0.00011082	0.127424	0.939067	0.00160779	0.773821	0.000168337	0.361203	0.881366	0.0870584
FLJ22374	black	21.1131	2.76588	-0.0401303	0.0102477	0.379624	0.668301	0.507452	-0.0115724	0.0917743	-0.157096	-0.118226	-0.518643	-0.613054	0.314673	0.0722765	0.495815	-0.165683	0.106175	-0.287404	-0.0549705	0.0403117	0.0842504	0.0798403	-0.0362773	0.622357	0.899953	1.30104e-06	3.81282e-21	2.1664e-11	0.887101	0.259211	0.0524661	0.145532	6.54112e-12	3.67077e-17	7.44838e-05	0.374626	7.19323e-11	0.0406827	0.191473	0.000315606	0.499751	0.620784	0.300475	0.326574	0.656181
IKIP	black	5.80718	0.585217	0.129114	0.337317	0.328848	0.468681	0.32632	-0.0193678	-0.0705089	-0.32464	-0.396192	-0.497983	-0.326176	-0.0343573	-0.145312	0.170952	-0.219943	0.109985	0.000247372	-0.146782	-0.108778	0.101613	-0.0976613	-0.244791	0.111694	2.00975e-05	3.32043e-05	9.96859e-10	3.84649e-05	0.812172	0.38645	4.23826e-05	3.98976e-07	5.77156e-11	3.87855e-05	0.673306	0.0731021	0.034618	0.00629949	0.175931	0.997579	0.0702148	0.18075	0.211368	0.229763	0.00229144
NEUROD2	black	13.8743	1.24684	0.202956	0.100543	0.313487	0.543082	0.442184	-0.0310138	0.0916248	-0.181762	-0.162825	-0.47809	-0.572359	0.362708	0.0898176	0.47298	-0.0443731	0.206113	-0.171826	0.0702442	0.0680834	0.0910962	-0.100084	-0.0411621	0.0118666	0.216241	7.95494e-05	4.08755e-13	1.05022e-08	0.703526	0.259991	0.0245382	0.0443301	4.1114e-10	1.08288e-14	4.07436e-06	0.269548	6.67347e-10	0.586006	0.0105858	0.0336897	0.38824	0.403037	0.262762	0.218355	0.613428
FEM1C	black	1.17372	0.155394	-0.0353954	0.164913	-0.180125	-0.360873	-0.160668	0.0994507	0.0612561	0.0511753	0.286605	0.342074	0.22928	-0.208917	-0.0203637	-0.18019	-0.10537	-0.321956	-0.126373	-0.158354	-0.0592384	-0.0531348	0.089226	0.0676531	0.664026	0.0416401	0.0258803	4.59385e-06	0.0472593	0.221298	0.451938	0.529857	0.000328546	1.506e-05	0.00436015	0.00955225	0.802707	0.0258256	0.19488	4.94287e-05	0.11957	0.0505813	0.467	0.5142	0.272728	0.406023
MARCKSL1	black	1.89585	0.124694	-0.265198	-0.362939	-0.265233	-0.257696	-0.155548	0.041795	-0.17921	0.208765	0.240618	0.236386	0.274406	0.0699671	0.244634	-0.00196994	0.205288	-0.0705293	0.0111585	0.149682	0.215163	0.080869	0.258547	0.319704	0.000923223	4.01312e-06	0.000921712	0.00130048	0.054865	0.607979	0.0266568	0.00960599	0.00273526	0.0032635	0.000598006	0.390119	0.00230686	0.980719	0.0109086	0.386312	0.891114	0.0647904	0.00756375	0.32036	0.00125152	5.61754e-05
EPM2A	black	11.3632	0.991308	-0.186896	-0.3451	-0.420663	-0.523669	-0.461579	-0.0464655	-0.215918	0.229734	0.227032	0.475147	0.464242	0.00165608	0.158447	-0.281204	0.325249	0.00744617	0.213004	0.0918933	0.146068	0.0242218	0.05365	0.07567	0.0207095	1.25032e-05	6.16389e-08	3.76531e-12	1.91134e-09	0.568446	0.00735001	0.00428129	0.00477027	5.43964e-10	1.50002e-09	0.983791	0.0504437	0.000429756	4.09201e-05	0.927214	0.00820499	0.258591	0.0716049	0.766319	0.510123	0.352555
FNTB	black	0.906375	0.105837	0.063497	-0.0634708	-0.121429	-0.303715	-0.200527	0.0486193	0.220571	0.256295	0.295712	0.357992	0.197789	-0.0218686	0.049673	-0.137403	0.12958	-0.0940637	0.0185902	0.220781	0.077221	0.0260421	-0.0192852	0.0877589	0.435532	0.435722	0.134859	0.000135365	0.0129427	0.550635	0.0061483	0.00138491	0.00020635	5.53799e-06	0.0142572	0.788458	0.542021	0.0903247	0.110397	0.247465	0.819583	0.00609855	0.342745	0.74932	0.812959	0.280722
OR1Q1	black	1.67333	0.215951	-0.101338	-0.0935853	0.357105	0.381708	0.213315	-0.0286199	0.198118	-0.0597339	-0.295724	-0.308379	-0.259659	0.0519831	-0.1948	0.071267	-0.0420187	0.25104	0.117664	-0.0297151	0.019628	0.05668	0.116371	0.018928	0.212613	0.249888	5.86408e-06	1.12521e-06	0.00810981	0.725455	0.0140933	0.463276	0.000206222	0.000105276	0.00119012	0.523373	0.0158244	0.381352	0.606058	0.00174804	0.14747	0.715394	0.809697	0.48649	0.152001	0.816361
ZNF324	black	5.37677	0.589861	-0.153377	-0.160421	-0.0968356	-0.494375	-0.246421	0.263756	0.0426663	0.0263181	0.207598	0.441669	0.470859	-0.26823	-0.165088	-0.420835	0.00128106	-0.159916	0.172755	0.13541	0.229567	0.00266549	0.0751173	0.234758	0.0583814	0.047606	0.233745	8.31849e-11	0.00213657	0.000986818	0.600513	0.746753	0.0100267	1.09718e-08	8.14003e-10	0.000801563	0.0414207	6.08024e-08	0.987461	0.0483187	0.0327265	0.0951383	0.00431012	0.973914	0.356093	0.00348999
NUDT12	black	6.61776	0.689179	0.145473	0.217288	0.37419	0.511532	0.394241	0.00322155	0.138281	-0.124513	-0.279963	-0.478577	-0.455499	0.101938	-0.120105	0.269582	-0.212572	0.114588	-0.155364	-0.0919652	-0.0573557	-0.022235	-0.0406905	-0.172906	0.0727806	0.00697627	1.89068e-06	1.40715e-11	4.60116e-07	0.968474	0.0882665	0.125157	0.000456771	3.92433e-10	3.29843e-09	0.209902	0.139197	0.000752209	0.00833897	0.158422	0.0551557	0.258217	0.481301	0.784999	0.617502	0.0325721
CEACAM19	black	6.18654	0.633553	-0.0257731	-0.0120738	0.346976	0.475684	0.387313	0.135491	-0.14778	-0.457326	-0.24312	-0.456812	-0.354936	0.188067	-0.0912831	0.221839	-0.178699	0.169941	-0.0437891	0.120535	0.0596366	-0.00940917	-0.067952	0.00788662	0.751825	0.882244	1.1131e-05	5.16998e-10	7.57742e-07	0.0949394	0.0683079	2.8028e-09	0.00246069	2.93452e-09	6.73918e-06	0.0199126	0.26178	0.00585278	0.0271001	0.0357191	0.590952	0.137775	0.464006	0.908102	0.403947	0.922922
APOA5	black	62.224	5.23206	0.0330923	0.080695	0.614888	0.742702	0.689668	0.216534	0.120136	-0.410181	-0.265722	-0.657266	-0.61038	0.138814	-0.157914	0.39963	-0.395653	0.0369299	-0.253948	0.0827675	0.0184178	0.04122	0.0830371	-0.00479373	0.684681	0.321405	2.78565e-17	4.35419e-28	6.33816e-23	0.00717974	0.139093	1.39707e-07	0.000901034	2.77787e-20	5.46971e-17	0.0870355	0.0512338	3.09639e-07	4.15046e-07	0.6504	0.00153757	0.309093	0.821228	0.612929	0.307514	0.953104
UCHL1	black	6.95547	0.851344	-0.15363	-0.162623	-0.431452	-0.524088	-0.39496	-0.0390542	-0.25602	0.122414	0.237036	0.426738	0.481076	-0.130984	0.123812	-0.261092	0.165163	-0.135096	0.101346	0.026097	0.000148015	0.0136803	-0.0191034	0.0943051	0.0579616	0.0445977	2.57768e-08	3.59441e-12	4.36601e-07	0.631729	0.00140202	0.131699	0.00317681	3.787e-08	3.08664e-10	0.10656	0.127312	0.00111502	0.0413266	0.0959166	0.212577	0.748809	0.998551	0.866713	0.81469	0.246248
C10orf4	black	0.65729	0.0940245	0.0588768	0.152795	0.21166	0.301926	0.158243	-0.0267828	-0.0323651	-0.218287	-0.237554	-0.274202	-0.197276	0.034599	-0.111859	0.0642663	-0.108452	0.135571	0.0194834	0.00505379	-0.0901574	-0.208329	-0.134022	-0.0741622	0.469728	0.0593548	0.00862825	0.0001489	0.0507444	0.742438	0.691253	0.0067143	0.00310924	0.000603914	0.0145161	0.67114	0.168635	0.429979	0.182067	0.094742	0.811072	0.950563	0.267733	0.00976112	0.0986103	0.362259
SH3GLB1	black	4.22461	0.300104	0.116034	-0.131645	-0.119132	-0.382376	-0.271411	0.139323	0.0502205	0.184134	0.165957	0.358426	0.411573	-0.118447	-5.85508e-05	-0.28598	0.18278	-0.0264947	0.210596	0.0891891	0.286341	0.379982	0.422509	-0.13102	0.153199	0.104788	0.142449	1.07389e-06	0.000689872	0.0858714	0.537573	0.0226994	0.040347	5.38481e-06	1.25523e-07	0.144777	0.999427	0.000339011	0.0237339	0.745112	0.0089766	0.272927	0.000332936	1.26909e-06	5.32133e-08	0.106461
AGBL5	black	16.8023	1.75029	0.102087	-0.0161572	0.497093	0.567109	0.502753	0.163258	0.127713	-0.286575	-0.207885	-0.485282	-0.432679	0.199926	-0.049163	0.359154	-0.105897	0.174536	-0.0949633	0.338497	0.198188	0.110369	0.118545	0.156145	0.209233	0.842867	6.31869e-11	2.13233e-14	3.53628e-11	0.0437602	0.11567	0.000329051	0.00992194	2.0512e-10	2.32976e-08	0.013222	0.546182	5.13695e-06	0.192644	0.0309455	0.242953	1.87165e-05	0.0140587	0.174416	0.144442	0.0539292
RPL22L1	black	0.546002	0.0319748	0.163127	0.237107	0.00577453	0.117425	0.0836833	-0.0789448	-0.122827	-0.089823	-0.234282	-0.186665	-0.0250756	-0.0945235	0.0178058	0.0663519	-0.0494164	0.0471679	0.0699777	-0.0681469	-0.164698	-0.187728	-0.0550002	-0.1386	0.0439316	0.00316751	0.943524	0.148299	0.303752	0.332047	0.130391	0.269519	0.00355885	0.02087	0.758331	0.245151	0.827073	0.415132	0.544113	0.562607	0.390047	0.402598	0.0419101	0.0201402	0.499519	0.0875286
RC3H1	black	2.35486	0.236947	0.021992	0.0230411	0.186534	0.398831	0.335276	0.0281973	-0.0387516	-0.16795	-0.12293	-0.333691	-0.25928	-0.0172727	0.0531094	0.290644	-0.191024	-0.0409001	-0.196321	-0.0867306	-0.0146426	-0.147045	0.0311082	-0.00996646	0.787293	0.777405	0.0209617	3.28528e-07	2.27127e-05	0.72935	0.634374	0.0379717	0.130068	2.49628e-05	0.00121072	0.832174	0.514401	0.00026782	0.0180161	0.615691	0.015009	0.286419	0.857433	0.0697084	0.702666	0.902685
PKD2	black	1.40692	0.141864	0.0923461	0.245139	-0.198301	-0.315142	-0.205954	-0.0165732	0.0269722	0.125337	0.145029	0.225349	0.117481	-0.0522979	0.0402204	-0.105326	0.0711608	-0.121024	-0.00421216	-0.151512	-0.153048	0.177958	-0.0525219	0.0796942	0.256242	0.00225759	0.0140029	7.25668e-05	0.0106475	0.838876	0.740681	0.122657	0.0736693	0.00509973	0.148106	0.520858	0.621575	0.195066	0.382063	0.136173	0.958788	0.0615479	0.0589305	0.0277528	0.519071	0.327463
ADORA2A	black	0.681452	0.030526	0.163545	0.194282	0.0787415	0.139211	0.157491	0.0624697	0.0889441	0.00667877	0.103072	-0.0698775	-0.0635812	0.0780787	0.127135	0.187977	-0.0251278	-0.0712391	-0.120131	0.157693	0.172238	-0.254266	-0.0666654	0.0684736	0.0433864	0.0161106	0.333297	0.0861263	0.0518672	0.44301	0.274252	0.934698	0.204849	0.390728	0.434922	0.337395	0.117341	0.0199726	0.757844	0.381538	0.13911	0.0515633	0.0332599	0.00151602	0.412927	0.40034
SEC24A	black	1.49988	0.155116	0.289293	0.407071	-0.12172	-0.278122	-0.133678	0.0328912	0.159026	0.133104	0.227371	0.241013	0.0485212	-0.0221644	-0.0246477	-0.124688	-0.0373352	-0.151522	-0.0863031	-0.120724	-0.159278	-0.182741	-0.0373433	-0.0989628	0.000286872	1.77154e-07	0.13392	0.000499723	0.0994858	0.686496	0.0495967	0.100961	0.00470635	0.00269015	0.55144	0.785666	0.762332	0.124623	0.646821	0.0615313	0.28881	0.137153	0.0492316	0.0237641	0.646749	0.223584
GLYATL2	black	1.76067	0.165069	0.02146	-0.0882851	-0.15251	-0.392669	-0.248851	0.134354	0.166912	0.203383	0.251127	0.435721	0.326686	-0.137496	-0.0755146	-0.313545	0.0499084	-0.0954009	0.116455	0.162979	0.111071	-0.0194104	-0.019839	-0.0682043	0.79232	0.277837	0.0598362	5.1577e-07	0.00192334	0.0977727	0.0391938	0.0116859	0.00174139	1.81026e-08	3.76579e-05	0.0901047	0.353548	7.92936e-05	0.540106	0.240778	0.151704	0.0441266	0.171678	0.811767	0.807691	0.4022
SLAMF9	black	1.35709	0.0869018	-0.165259	-0.185725	-0.22976	-0.308105	-0.270113	-0.00175121	-0.100978	0.154141	0.192693	0.309902	0.329829	-0.0464653	0.0774355	-0.20032	0.144738	-0.0290932	0.132741	0.00953069	-0.0425489	-0.0228051	-0.124505	0.100147	0.0412072	0.0215339	0.00427675	0.000106854	0.000733613	0.98286	0.214252	0.0571227	0.0170167	9.68873e-05	3.13526e-05	0.568448	0.341402	0.0130383	0.0742554	0.721102	0.101903	0.90692	0.601516	0.779626	0.125182	0.218063
DYNC2H1	black	1.45626	0.17041	0.106145	0.115251	0.260258	0.348529	0.265557	0.0314124	0.171197	-0.205503	-0.0904262	-0.305227	-0.342295	0.184142	-0.0410593	0.220531	-0.0885189	0.106236	-0.0940249	0.0305251	-0.00272669	-0.00714056	-0.132075	0.00673756	0.191597	0.156012	0.00115815	1.01036e-05	0.000907975	0.699897	0.0343557	0.0108234	0.266303	0.000124829	1.48571e-05	0.0226938	0.614316	0.00615784	0.276561	0.191214	0.247661	0.707983	0.973315	0.930194	0.103648	0.934125
AFARP1	black	12.3722	0.961537	-0.0248592	-0.199992	-0.457065	-0.491879	-0.328279	0.0621056	-0.125767	0.389844	0.407392	0.521522	0.597101	-0.115154	0.323072	-0.142123	0.221663	-0.237116	0.0701497	0.000276616	-0.00490483	0.0268516	-0.0373565	0.0729049	0.760353	0.0131911	2.86895e-09	1.06856e-10	3.43252e-05	0.445678	0.121368	6.32327e-07	1.72878e-07	4.77255e-12	3.75524e-16	0.156361	4.63745e-05	0.0796949	0.00589292	0.00316623	0.38888	0.997292	0.952018	0.741799	0.646632	0.370476
TJP3	black	21.8861	1.76348	0.205914	0.0870247	0.419801	0.519221	0.424538	0.0501285	0.294805	-0.190854	-0.0536403	-0.430696	-0.661241	0.453761	0.00525584	0.423174	-0.0466955	0.209828	-0.192234	0.166198	0.100716	0.102596	0.0201591	0.0483682	0.010663	0.284782	6.59969e-08	6.14159e-12	4.52273e-08	0.538318	0.000216293	0.0181208	0.510199	2.74285e-08	1.37168e-20	3.8476e-09	0.948589	5.04568e-08	0.566531	0.00923624	0.0172866	0.0400531	0.215449	0.206962	0.804649	0.552697
DXS542	black	55.7555	4.50173	0.276886	0.242049	0.503991	0.650974	0.669532	0.279125	-0.0415069	-0.431146	-0.165588	-0.616291	-0.480184	0.137813	0.0575612	0.510216	-0.306544	-0.0456068	-0.288711	0.114533	0.0686911	0.158838	0.122644	0.0451989	0.000530638	0.00257505	3.11043e-11	8.30917e-20	3.03892e-21	0.00047587	0.610457	2.64322e-08	0.0407997	2.2531e-17	3.36358e-10	0.0893582	0.479728	1.61825e-11	0.000116279	0.575623	0.000295451	0.158623	0.398842	0.04987	0.13097	0.579047
MSN	black	0.455102	0.0508373	-0.171938	-0.148739	0.184774	0.269278	0.169804	0.00718333	0.0415854	-0.0545969	-0.129545	-0.202084	-0.166616	0.0403613	-0.00436617	0.153286	0.00209602	0.0981695	-0.00323847	0.314334	0.0199558	0.0707849	0.105667	0.16404	0.0335727	0.0665153	0.0222245	0.000763057	0.0358695	0.929777	0.609781	0.502674	0.110494	0.0122435	0.0395477	0.620353	0.957283	0.0585324	0.979486	0.227336	0.968309	7.58996e-05	0.806581	0.384589	0.193619	0.0427472
RPN1	black	1.22906	0.0852785	0.35625	0.322206	0.153159	0.270719	0.221803	-0.0522693	0.155511	-0.0431287	-0.0643825	-0.210899	-0.290981	0.106215	0.0296503	0.228653	-0.0454716	0.0438997	-0.121061	-0.0804803	-0.119414	0.0261963	-0.143684	-0.284005	6.19516e-06	4.87279e-05	0.0587444	0.00071287	0.00586102	0.521086	0.0549238	0.596566	0.429144	0.00887624	0.000263258	0.191302	0.715987	0.00447118	0.576756	0.590014	0.136054	0.322699	0.1415	0.747886	0.0764106	0.000374133
RFWD2	black	0.838559	0.0736467	0.166497	0.210129	0.196935	0.240928	0.168839	0.00225392	0.0893946	-0.0819028	-0.0276625	-0.204555	-0.263148	0.177575	-0.0125391	0.15742	-0.051733	0.0564595	-0.0921486	-0.0436015	0.0393409	0.304335	0.166376	-0.245621	0.0396913	0.00913362	0.0146905	0.00269988	0.0369514	0.977941	0.271819	0.314192	0.73429	0.0112019	0.00101481	0.0280958	0.877741	0.0519746	0.525377	0.48819	0.257265	0.592544	0.629226	0.000130947	0.039838	0.00221139
ATF3	black	2.03055	0.211689	-0.0662716	-0.148484	0.337066	0.377267	0.0644146	-0.107591	0.126345	-0.0840919	-0.385353	-0.329212	-0.146232	0.0960283	-0.161167	-0.00897906	0.117341	0.369158	0.281336	0.0417319	0.0629882	0.171389	0.225216	-0.106998	0.415698	0.066988	2.04023e-05	1.53125e-06	0.428913	0.185583	0.119655	0.301388	8.70867e-07	3.25053e-05	0.071283	0.237684	0.0465678	0.912286	0.148592	2.65661e-06	0.000426974	0.608522	0.439227	0.0341514	0.00512655	0.188034
DENND4C	black	5.21943	0.556064	0.150738	0.284136	-0.240782	-0.447702	-0.371811	-0.0939283	-0.0165181	0.0730427	0.0320022	0.311751	0.258478	-0.171991	-0.129629	-0.359294	0.064899	-0.0427546	0.162048	0.0265468	-0.192362	-0.350372	-0.338982	-0.0372536	0.0629032	0.0003717	0.00271651	6.53811e-09	2.22204e-06	0.248149	0.839404	0.369571	0.694542	8.75477e-05	0.00125541	0.0335168	0.110262	5.09052e-06	0.425443	0.599758	0.0453672	0.744628	0.0172113	9.0005e-06	1.81761e-05	0.647541
GPM6B	black	6.79362	0.861603	0.000136698	0.235371	0.348072	0.532974	0.363396	-0.035567	-0.0271409	-0.242028	-0.298478	-0.526067	-0.458299	0.181035	-0.105793	0.255034	-0.22902	0.119092	-0.13237	-0.0373263	-0.0544699	-0.0688123	-0.0824907	-0.0869081	0.998662	0.00340309	1.03957e-05	1.3221e-12	3.89437e-06	0.662496	0.739117	0.00257734	0.000178617	2.88389e-12	2.56889e-09	0.0251261	0.193083	0.00146509	0.00440585	0.142586	0.102871	0.646899	0.50367	0.398009	0.310719	0.28543
RBM4	black	1.01576	0.0921044	-0.0962593	-0.0690503	-0.275034	-0.2787	-0.232574	-0.0987878	-0.107103	0.167168	0.166858	0.214023	0.203364	-0.00721689	0.138529	-0.0845939	0.0789313	-0.128908	-0.0308695	-0.00118358	-0.193143	-0.0341202	0.114217	0.00427643	0.236552	0.396375	0.000580246	0.00048585	0.0038162	0.224408	0.187598	0.0388897	0.0392589	0.00789643	0.0116939	0.92945	0.0876919	0.298502	0.332129	0.112272	0.704841	0.988415	0.0167558	0.675433	0.159782	0.95816
KIAA1604	black	6.15099	0.655306	0.301384	0.459503	-0.181328	-0.405515	-0.302969	-0.00712892	0.0835885	0.141476	0.142632	0.343542	0.37047	-0.312223	-0.0702494	-0.317548	-0.00549354	-0.214446	0.085722	-0.180546	-0.193349	-0.0778304	-0.215329	-0.132159	0.00015324	2.30566e-09	0.0248877	1.99315e-07	0.000140859	0.930308	0.304301	0.081091	0.0786114	1.37637e-05	2.43241e-06	8.53003e-05	0.388205	6.34344e-05	0.946268	0.00777145	0.292081	0.025529	0.0166377	0.338938	0.00751627	0.103427
TADA2L	black	2.7438	0.213896	0.300107	0.13337	0.220698	0.37279	0.314123	0.0253346	-0.00674244	-0.143518	-0.245011	-0.408442	-0.200349	0.0742797	0.094595	0.314739	-0.0200949	0.122134	-0.00923769	0.166852	-0.025278	0.1722	0.128281	-0.121998	0.000163949	0.100275	0.00611817	2.07945e-06	7.67961e-05	0.755913	0.934077	0.0767554	0.00226995	1.59592e-07	0.0130251	0.361497	0.244793	7.42142e-05	0.805259	0.132593	0.90977	0.0392653	0.756441	0.0332993	0.114045	0.133026
ANKS6	black	12.8375	1.62275	-0.12042	-0.217949	-0.275367	-0.621016	-0.37758	0.189764	0.0465677	0.215183	0.357659	0.615738	0.534339	-0.19004	-0.0477494	-0.42303	0.11388	-0.16497	0.139531	0.0920905	0.169213	-0.0268287	0.0843379	0.215919	0.138155	0.00680203	0.000571032	1.09406e-17	1.49862e-06	0.0188043	0.567595	0.00755786	5.65825e-06	2.45016e-17	1.13088e-12	0.0186292	0.557796	5.10403e-08	0.161025	0.0415678	0.0854017	0.257566	0.0365293	0.742011	0.299971	0.00734984
CCNT1	black	4.66061	0.395811	-0.195587	-0.0869126	-0.292395	-0.400026	-0.361793	-0.0831267	0.0124957	0.320717	0.218747	0.390339	0.360046	-0.0558511	0.0930412	-0.22417	0.189466	-0.0618134	0.0850943	0.0462678	0.0285699	-0.300388	0.0985421	0.198604	0.015398	0.285405	0.000244887	3.00678e-07	4.32614e-06	0.306991	0.87816	5.30386e-05	0.00659686	6.10256e-07	4.84794e-06	0.492896	0.252664	0.00534233	0.0189946	0.447826	0.295642	0.570094	0.725915	0.000161534	0.225568	0.0138543
C1QTNF1	black	3.37274	0.50126	-0.107093	-0.156741	0.375806	0.469532	0.319221	0.0487609	0.198475	-0.106996	-0.269258	-0.366021	-0.283075	0.0178364	-0.13056	0.164449	-0.125129	0.135996	0.0273754	0.109667	0.16167	-0.0146115	0.0605054	-0.0240418	0.187641	0.0530076	1.69294e-06	9.21128e-10	5.77303e-05	0.549474	0.0139174	0.188042	0.000763781	3.27472e-06	0.000391818	0.826781	0.107706	0.0422258	0.123284	0.0937022	0.736946	0.177192	0.0458787	0.857732	0.45751	0.768006
BMF	black	5.43081	0.587659	-0.0174978	0.0501729	0.223221	0.439713	0.362857	0.0609259	-0.192005	-0.194654	-0.0846129	-0.422382	-0.318754	0.330531	0.179419	0.406543	-0.0311023	0.0834559	-0.184646	0.0348874	0.00510605	0.285191	0.151855	0.144745	0.830018	0.537958	0.00554502	1.29492e-08	4.03475e-06	0.454383	0.0174231	0.0159043	0.298392	5.37529e-08	5.92709e-05	3.00857e-05	0.0264777	1.84397e-07	0.70272	0.305072	0.0223189	0.66856	0.950053	0.00035267	0.0609548	0.0742416
SHBG	black	11.1243	1.07876	-0.0750754	-0.216704	-0.176811	-0.54264	-0.316837	0.268148	-0.0352112	-0.00252217	0.174633	0.486941	0.539599	-0.250327	-0.132964	-0.465647	0.0986695	-0.0710453	0.291326	0.0429984	0.145462	0.0451528	0.138685	0.103419	0.356363	0.00713339	0.0287899	4.30676e-13	6.60143e-05	0.00080465	0.665668	0.975316	0.0308504	1.7432e-10	6.15301e-13	0.00180344	0.101324	1.31894e-09	0.224966	0.382838	0.000258665	0.597678	0.0728024	0.579434	0.0873322	0.203323
SLC39A3	black	2.55105	0.30341	-0.0598407	-0.170314	0.409936	0.40831	0.293548	0.138428	0.0294684	-0.242135	-0.318328	-0.382598	-0.186588	0.025425	-0.166852	0.088786	-0.0801984	0.214932	0.138092	0.353697	0.27124	0.0115084	0.017388	0.102745	0.462476	0.0353097	1.42358e-07	1.61208e-07	0.000230796	0.0879247	0.717656	0.00256572	6.07119e-05	1.05727e-06	0.0209239	0.75507	0.0392658	0.275109	0.324402	0.00763002	0.0887062	7.29303e-06	0.000695507	0.887722	0.83107	0.206297
CHRAC1	black	3.83402	0.220823	0.068331	0.0417056	0.276833	0.262458	0.296839	0.166843	0.254317	-0.125656	0.170098	-0.177478	-0.364716	0.277287	0.0205367	0.25968	-0.116378	-0.0643469	-0.271738	0.0683182	0.141589	0.22025	0.383917	0.039928	0.401325	0.608747	0.000531994	0.00104747	0.000194599	0.0392761	0.00151262	0.121701	0.0355459	0.0281832	3.57003e-06	0.000520407	0.801066	0.00118898	0.151977	0.4294	0.000679277	0.401413	0.0808454	0.00622531	9.63746e-07	0.624115
C3orf44	black	5.24152	0.511703	-0.0652154	-0.0356012	-0.133603	-0.494061	-0.317528	0.16566	0.196106	0.175031	0.290666	0.494112	0.431163	-0.299229	-0.154273	-0.435982	0.00985226	-0.204637	0.137718	-0.0635666	0.0547163	0.0362785	0.0425939	0.016558	0.423185	0.662192	0.0996774	8.58543e-11	6.35048e-05	0.040711	0.0151221	0.0304652	0.000267523	8.54216e-11	2.63967e-08	0.000171712	0.0569084	1.77129e-08	0.903795	0.0111688	0.0895811	0.435028	0.501739	0.65617	0.601131	0.839021
TRA2A	black	2.14419	0.190412	-0.320873	-0.357296	0.0759123	0.304425	0.110906	-0.148159	-0.22371	-0.198799	-0.153227	-0.290202	-0.246662	0.270223	0.13857	0.240289	0.0768864	0.193994	-0.0610935	-0.0144554	-0.0436746	-0.00960764	0.377938	0.161683	5.25709e-05	5.7922e-06	0.351011	0.000130319	0.172318	0.0675945	0.00543971	0.0137595	0.0586311	0.000273919	0.00211455	0.000729813	0.0875961	0.00277336	0.344847	0.0162716	0.453141	0.859237	0.591923	0.906172	1.46201e-06	0.0458623
ANAPC2	black	8.48488	0.682627	0.00818507	0.0684105	0.384976	0.418712	0.388485	0.13171	-0.128272	-0.47988	-0.226625	-0.484116	-0.382474	0.238496	-0.0256138	0.29902	-0.0779964	0.167989	-0.0518429	0.0485612	0.0178728	0.163319	0.0265925	0.334551	0.920015	0.400776	8.94342e-07	7.19297e-08	6.96993e-07	0.104616	0.11407	3.46319e-10	0.00484807	2.29859e-10	1.06649e-06	0.00298966	0.75331	0.000173611	0.337906	0.0379265	0.524496	0.551112	0.826432	0.0436806	0.744204	2.37173e-05
HSD3B2	black	4.41654	0.331908	-0.170153	-0.231773	-0.220646	-0.349066	-0.275074	0.0931675	-0.129603	0.066223	0.0485708	0.339644	0.517909	-0.27606	-0.00591056	-0.328486	0.0965736	-0.0462226	0.29025	0.0514113	-0.0221333	-0.0290678	-0.0265856	-0.0462209	0.0354852	0.00394261	0.00613038	9.76943e-06	0.000579137	0.252018	0.110333	0.416041	0.551033	1.74617e-05	7.08535e-12	0.000552257	0.942196	3.39133e-05	0.235018	0.570472	0.000273252	0.527959	0.785959	0.721334	0.744268	0.570486
AKAP4	black	3.62104	0.364003	-0.0252165	-0.160595	-0.320186	-0.419407	-0.275912	0.0506211	0.0361544	0.330833	0.404857	0.483256	0.348844	0.0664308	0.206553	-0.126906	0.221371	-0.110208	0.0231462	0.191599	0.0381682	-0.00587862	0.0383536	0.0747025	0.757016	0.0473623	5.46622e-05	6.80889e-08	0.000556222	0.534328	0.657272	2.95572e-05	2.09474e-07	2.49928e-10	9.90621e-06	0.414577	0.0104177	0.118006	0.0059604	0.17505	0.776416	0.0176661	0.639488	0.942507	0.637861	0.358763
PRKCG	black	3.43647	0.360267	-0.0415838	-0.157079	0.0899975	0.40268	0.0430551	-0.248157	-0.284246	-0.0339663	-0.327235	-0.385901	-0.132462	0.35833	0.159716	0.206971	0.235796	0.403612	0.174708	0.121017	-0.00593642	-0.0171964	-0.0430751	-0.123544	0.609795	0.0524913	0.268586	2.46699e-07	0.597194	0.0019822	0.000369688	0.676814	3.64763e-05	8.37721e-07	0.102631	5.4185e-06	0.0486034	0.0102597	0.00334408	2.3005e-07	0.0307774	0.136198	0.941943	0.832903	0.597024	0.128144
PAPD1	black	3.42108	0.4823	-0.119506	0.0953397	0.315339	0.435061	0.249824	-0.0576919	0.125148	-0.186297	-0.20046	-0.333621	-0.406374	0.0486606	-0.151206	0.143111	-0.20625	0.0688043	-0.134372	-0.0953991	-0.0113605	-0.0367801	0.150364	-0.191813	0.141192	0.241081	7.17732e-05	1.91255e-08	0.00184349	0.47873	0.123227	0.0211281	0.0129739	2.50665e-05	1.86777e-07	0.550297	0.062081	0.0776045	0.0105332	0.398063	0.0977252	0.240787	0.889154	0.651725	0.0635664	0.0175376
PAQR7	black	6.51344	0.627799	-0.00577213	0.110669	-0.205972	-0.502947	-0.366852	0.0315734	0.293581	0.267587	0.268911	0.546974	0.385326	-0.281688	-0.168118	-0.431185	0.0205984	-0.17515	0.105733	-0.0316421	0.0636998	-0.0624785	-0.171067	-0.126698	0.943547	0.173241	0.0106403	3.46597e-11	3.09873e-06	0.698434	0.000230396	0.000826035	0.000776326	2.57418e-13	8.72483e-07	0.000419628	0.0377781	2.63482e-08	0.800481	0.0303504	0.193337	0.69781	0.434064	0.442946	0.0344947	0.118615
KLHL14	black	0.801186	0.0714655	-0.051402	-0.20598	-0.235513	-0.26995	-0.203032	-0.0215699	-0.0935496	0.230058	0.0886856	0.244297	0.324833	-0.107633	0.112872	-0.121698	0.140923	-0.0332044	0.0913819	0.12515	0.0808894	-0.15457	0.0542601	0.0376919	0.528033	0.0106375	0.00338334	0.000739267	0.0118346	0.791281	0.25007	0.00422572	0.275654	0.0023404	4.19151e-05	0.18541	0.164788	0.133991	0.0822982	0.68367	0.261262	0.123221	0.320237	0.0564258	0.505317	0.643676
PACSIN1	black	1.06419	0.106948	-0.261996	-0.277343	-0.225856	-0.300262	-0.253709	-0.0188832	0.0358012	0.229367	0.222341	0.311974	0.194248	-0.00354291	0.0737367	-0.148365	0.136696	-0.0816186	0.0406124	-0.0973808	-0.0520343	0.0585948	0.0914401	0.222012	0.0010699	0.000519014	0.00499833	0.000162615	0.00155399	0.816789	0.660411	0.00434485	0.00573926	8.64774e-05	0.0161295	0.965332	0.365028	0.06721	0.0920098	0.315879	0.618178	0.23111	0.522964	0.471862	0.260957	0.00581349
TMEM50B	black	5.48168	0.87083	0.0957107	0.0510135	-0.335184	-0.559632	-0.335673	0.0757939	-0.0654586	0.151767	0.347034	0.489966	0.476401	-0.196529	0.0994724	-0.257132	0.0848568	-0.283841	-0.00197352	-0.10937	-0.133811	-0.041382	-0.0527277	0.132443	0.239247	0.53116	2.28373e-05	5.48352e-14	2.21807e-05	0.351765	0.421454	0.0611062	1.10907e-05	1.29288e-10	4.82965e-10	0.0149007	0.221197	0.00133385	0.296997	0.000377205	0.980684	0.178373	0.0991463	0.611532	0.517433	0.10268
FANCG	black	5.81596	0.886455	0.0188792	0.174627	-0.319163	-0.545467	-0.332419	0.0704653	0.0110357	0.244111	0.419263	0.497871	0.409219	-0.117639	0.0974718	-0.231592	0.0748856	-0.304738	-0.0614314	-0.128978	-0.12232	-0.0736985	-0.161444	0.280315	0.816826	0.0308562	5.79169e-05	3.08089e-13	2.69171e-05	0.386744	0.892305	0.00235898	6.88674e-08	5.83768e-11	1.50389e-07	0.147558	0.230672	0.00397155	0.357583	0.00012815	0.450641	0.112075	0.131998	0.365277	0.0461877	0.000448958
ABLIM2	black	3.00368	0.229668	0.00972885	0.110671	-0.332766	-0.405652	-0.2451	0.0489138	-0.0134516	0.248471	0.426925	0.46336	0.372196	-0.155425	0.168511	-0.134623	0.0163298	-0.360651	-0.144647	-0.108657	-0.0334951	-0.0840922	-0.0519288	0.0896786	0.904994	0.173233	2.63704e-05	1.97266e-07	0.00226134	0.548221	0.86892	0.00195537	3.72995e-08	1.62584e-09	2.16485e-06	0.0550597	0.0373254	0.097096	0.84121	4.66072e-06	0.0744382	0.181238	0.681051	0.301386	0.523808	0.270292
KRT85	black	23.6216	2.63539	0.0897867	0.0557447	0.62034	0.649326	0.551789	0.226312	0.133233	-0.425491	-0.322444	-0.552483	-0.416738	0.0858228	-0.240453	0.23186	-0.270927	0.171138	-0.0359109	0.0933977	0.0954906	0.0347317	-0.00901833	0.023693	0.269713	0.493722	1.21401e-17	1.10235e-19	1.44051e-13	0.00490885	0.100628	4.18856e-08	4.80721e-05	1.32376e-13	8.40091e-08	0.291512	0.00275436	0.00392864	0.000705905	0.0344183	0.659435	0.250843	0.240334	0.669953	0.911903	0.771278
LONP1	black	4.348	0.547614	-0.064139	-0.139686	-0.144442	-0.440617	-0.219077	0.18304	-0.00399624	0.163533	0.1818	0.35748	0.44267	-0.0726685	0.0261542	-0.246752	0.20389	-0.0346859	0.217597	0.105804	-0.0123027	-0.0462293	-0.0500499	0.498293	0.430895	0.0850511	0.0748551	1.19961e-08	0.0065136	0.0235321	0.960899	0.0434023	0.0245073	5.7241e-06	1.00757e-08	0.372034	0.748277	0.00210638	0.0114743	0.670363	0.00689438	0.193038	0.880028	0.570416	0.538957	5.59237e-11
LGI2	black	1.17007	0.191712	0.0303405	0.011911	0.158182	0.349103	0.171452	-0.11278	0.134232	-0.0485194	-0.132661	-0.236098	-0.373692	0.134526	-0.0185909	0.217696	-0.00560537	0.170163	-0.0464324	-0.0207376	0.0477346	-0.145075	-0.0862415	-0.0882948	0.70967	0.883821	0.0508347	9.74695e-06	0.0340851	0.165136	0.0980798	0.551455	0.102111	0.00330251	1.95592e-06	0.0973378	0.819575	0.00686835	0.945175	0.0354743	0.568722	0.79916	0.557918	0.0735751	0.289155	0.277784
FAM9A	black	9.00722	0.720489	-0.214066	-0.206333	-0.223291	-0.504462	-0.367276	0.137565	-0.0723852	0.0659028	0.2054	0.493689	0.531554	-0.293747	-0.115515	-0.463738	0.0337686	-0.169419	0.182797	-0.0595931	-0.0577603	-0.0263956	-0.0286551	0.14259	0.00788362	0.0105013	0.00552996	2.96169e-11	3.01267e-06	0.0899425	0.373906	0.418304	0.0108642	8.91348e-11	1.55432e-12	0.000228437	0.155058	1.5707e-09	0.67859	0.0362977	0.0237211	0.464333	0.478207	0.746033	0.725131	0.078701
QTRT1	black	1.59193	0.189884	0.0055576	-0.172909	-0.0160931	-0.347257	-0.147371	0.228932	0.0916363	0.103399	0.147057	0.31943	0.312631	-0.141448	-0.084761	-0.26098	0.101385	-0.0358414	0.185605	0.0678207	0.0118458	0.155491	0.104428	0.280537	0.945642	0.0325695	0.843482	1.0938e-05	0.0690845	0.00442151	0.25993	0.203409	0.0696854	5.705e-05	8.34017e-05	0.0811518	0.297544	0.00112071	0.212399	0.660053	0.02162	0.404858	0.884452	0.0549541	0.198922	0.000444077
ENPP2	black	5.13031	0.515872	-0.0381159	-0.000345085	-0.0990252	-0.503293	-0.245064	0.268126	0.273873	0.144309	0.350275	0.529549	0.43313	-0.277013	-0.150572	-0.395807	-0.0347903	-0.261273	0.0772787	-0.0235049	0.0861841	0.115776	0.108128	0.106865	0.639948	0.996622	0.223291	3.344e-11	0.00226486	0.000805467	0.000613487	0.0751266	9.05567e-06	1.95063e-12	2.24468e-08	0.00052737	0.0631973	4.10376e-07	0.669428	0.00110583	0.342383	0.773044	0.289477	0.154121	0.183387	0.188585
HEY1	black	8.72786	0.514899	-0.0849109	-0.0926919	-0.179493	-0.438846	-0.416427	-0.0301311	0.186247	0.354254	0.00665078	0.393591	0.445536	-0.245584	-0.140409	-0.451576	0.193585	0.0767539	0.373502	-0.0268956	0.157532	0.0527068	0.16268	-0.0600617	0.296688	0.254458	0.0264146	1.39315e-08	8.60867e-08	0.711584	0.0211628	7.03882e-06	0.934971	4.82389e-07	7.88263e-09	0.0022149	0.0834319	4.66394e-09	0.016503	0.345681	1.98126e-06	0.741391	0.0518055	0.517599	0.0445225	0.460821
YIPF1	black	2.63975	0.34681	0.20314	0.0825711	0.30757	0.375441	0.286683	0.118133	-0.0404195	-0.127343	-0.0961026	-0.326725	-0.221731	0.247334	0.0385458	0.232031	-0.0148323	0.128329	-0.0298897	-0.0451997	-0.0375691	0.471418	0.0900889	-0.0569959	0.0117886	0.310246	0.000109998	1.73574e-06	0.000327262	0.145852	0.619849	0.116735	0.23732	3.75724e-05	0.00587735	0.00205405	0.636176	0.00390142	0.855606	0.113909	0.713794	0.579039	0.644758	7.72604e-10	0.268098	0.48406
SMUG1	black	3.29932	0.359334	0.34551	0.137356	-0.270112	-0.402151	-0.285251	-0.00549555	0.168684	0.437772	0.245622	0.385207	0.324986	-0.0754977	0.118772	-0.163416	0.216101	-0.0704064	0.129279	-0.0359015	0.0160755	0.101362	-0.221525	-0.101728	1.21906e-05	0.0904353	0.000733638	2.56656e-07	0.000351606	0.946248	0.0371283	1.52485e-08	0.00221132	8.79867e-07	4.15465e-05	0.353656	0.143671	0.0435547	0.00729906	0.387142	0.111234	0.659519	0.843651	0.212502	0.00592475	0.210848
GNG2	black	0.619939	0.0360334	0.214838	0.0940019	0.13825	0.141565	0.136464	0.0805653	0.0549341	-0.118186	-0.013557	-0.124329	-0.1272	0.051174	0.0456383	0.14915	0.0252716	0.032833	-0.0250996	0.0429591	-0.0383115	0.112558	0.258349	0.107006	0.00765713	0.247777	0.0883382	0.0808977	0.0925679	0.322186	0.500035	0.14567	0.867903	0.12572	0.117149	0.529867	0.575359	0.0657595	0.756502	0.687022	0.758107	0.598013	0.638231	0.165975	0.00126277	0.188
HIST1H2BN	black	1.28122	0.136569	-0.0649109	-0.182041	-0.193212	-0.362098	-0.228778	0.0487415	0.146659	0.277997	0.231579	0.384384	0.319907	-0.15771	0.0288126	-0.207667	0.113356	-0.117546	0.0943841	0.266227	0.0598456	-0.0379497	-0.214948	0.172084	0.425358	0.0243151	0.0167161	4.2407e-06	0.00444896	0.549633	0.0704534	0.000502771	0.00397368	9.32508e-07	5.55313e-05	0.0515386	0.723681	0.0100016	0.162975	0.147881	0.245851	0.000880136	0.462439	0.641409	0.00762545	0.0334197
DNASE1L3	black	4.98416	0.470622	0.121422	0.139322	-0.237885	-0.449813	-0.360124	-0.0232175	0.312024	0.451098	0.267482	0.482025	0.349671	-0.258911	-0.0570141	-0.341334	0.0724568	-0.194037	0.0957433	-0.114872	0.0524275	-0.145349	-0.0514274	-0.110681	0.134882	0.0858739	0.00306676	5.44148e-09	4.82343e-06	0.775745	8.62415e-05	4.86322e-09	0.000830096	2.81621e-10	9.4062e-06	0.00123111	0.48392	1.57564e-05	0.373433	0.0162475	0.239086	0.157387	0.519824	0.0730288	0.527829	0.173194
HDPY-30	black	7.02804	0.995597	0.527051	0.277032	-0.165371	-0.491479	-0.257155	0.18079	0.23743	0.28405	0.311211	0.437499	0.40339	-0.0937362	-0.0138413	-0.291295	0.106763	-0.135151	0.128108	-0.005053	-0.0254489	0.0985577	-0.187151	-0.0901075	2.58338e-12	0.000526889	0.0410687	1.11208e-10	0.00133251	0.0253278	0.00312533	0.000373306	9.01857e-05	1.5601e-08	2.33914e-07	0.249122	0.865159	0.00025907	0.189011	0.0957799	0.114536	0.950571	0.754847	0.225494	0.0205337	0.267999
MGC119295	black	2.68209	0.271563	-0.152894	-0.179832	-0.378023	-0.414477	-0.299115	-0.0925525	0.0775649	0.333811	0.377086	0.437515	0.188101	0.04087	0.20071	-0.0630274	0.191363	-0.14774	-0.0679693	-0.0469576	-0.0587881	0.0129841	-0.0256448	0.156464	0.0591887	0.0261265	1.45353e-06	1.0024e-07	0.000172744	0.255176	0.340593	2.47852e-05	1.55051e-06	1.55803e-08	0.0198897	0.61595	0.0128587	0.438941	0.017809	0.0683836	0.403827	0.564353	0.470399	0.873437	0.753021	0.0534345
RABGEF1	black	2.57914	0.2426	0.00559597	0.161506	-0.122733	-0.332285	-0.283202	-0.0585738	0.117865	0.126462	-0.0363687	0.246362	0.251024	-0.19832	-0.187476	-0.356525	0.043058	0.0132481	0.194741	-0.126903	-0.0407682	-0.0693206	0.0971132	-0.16237	0.945267	0.0461036	0.13069	2.71311e-05	0.000389363	0.472022	0.146774	0.119308	0.65537	0.00214201	0.00174921	0.0139937	0.0203115	6.08666e-06	0.59717	0.870886	0.0158564	0.118015	0.61683	0.394524	0.232401	0.0449344
KLK15	black	7.29987	0.678163	0.0391654	-0.106674	-0.370206	-0.478309	-0.269824	0.0674871	0.0580766	0.457814	0.362445	0.536574	0.531473	-0.177372	0.183904	-0.172127	0.167074	-0.224041	0.0359408	0.0338368	0.0318733	0.0454981	-0.0167118	0.00119728	0.630758	0.189382	2.47612e-06	4.02637e-10	0.000743679	0.407179	0.475797	2.68297e-09	4.14525e-06	8.74265e-13	1.56866e-12	0.0282781	0.0228723	0.0333754	0.0390014	0.0053695	0.659169	0.677978	0.695711	0.576534	0.837547	0.988281
SNHG8	black	2.12652	0.182127	-0.00867855	-0.201804	-0.188482	-0.324003	-0.23786	0.0544049	0.126472	0.299235	0.337355	0.390978	0.275308	-0.0138547	0.0992452	-0.17111	0.116656	-0.129179	0.0115792	0.0709295	0.0976452	-0.0463426	-0.0946764	0.113639	0.91521	0.0123668	0.0196365	4.39629e-05	0.00306991	0.50418	0.119281	0.000171653	2.00511e-05	5.8281e-07	0.000572656	0.865029	0.222259	0.0344489	0.150993	0.111513	0.887035	0.383616	0.22984	0.56947	0.244386	0.161921
PIWIL3	black	3.33925	0.300558	0.089341	-0.00249986	0.217797	0.352467	0.312645	0.111802	0.0432476	-0.172389	0.128486	-0.232191	-0.354359	0.299696	0.130321	0.342833	-0.085749	-0.026906	-0.285782	0.165517	0.0941718	-0.00854402	0.00301846	0.134865	0.272107	0.975534	0.00684167	7.88556e-06	8.3341e-05	0.168855	0.595554	0.0331037	0.113463	0.00387619	6.9919e-06	0.000167542	0.108358	1.43759e-05	0.291928	0.741295	0.000342399	0.0408878	0.24692	0.916519	0.970461	0.0964917
LOC641784	black	81.2913	6.72585	0.224547	0.236306	0.747033	0.712257	0.704721	0.317674	0.347274	-0.350108	-0.1881	-0.599984	-0.579832	0.106544	-0.261035	0.335117	-0.407702	0.0167472	-0.265281	0.0999498	0.0930034	0.132203	0.103208	0.0506196	0.00526358	0.00327428	1.44936e-28	5.56808e-25	2.8399e-24	6.29851e-05	1.09263e-05	9.15111e-06	0.0198903	2.49019e-16	4.04169e-15	0.189922	0.00111791	2.29292e-05	1.68855e-07	0.837207	0.000919679	0.218977	0.252858	0.103312	0.20425	0.53434
MSRB2	black	2.59443	0.217509	0.0476889	0.150216	0.299615	0.35349	0.314519	0.142492	0.0150092	-0.253195	-0.0748332	-0.27413	-0.213256	-0.0395116	-0.102708	0.152348	-0.280804	-0.0992091	-0.19901	-0.00263962	0.100413	0.246493	0.128862	-0.204444	0.558295	0.0638298	0.000168261	7.38961e-06	7.51256e-05	0.0789096	0.853903	0.00158975	0.357921	0.000606003	0.00812779	0.627738	0.206462	0.0601114	0.000438308	0.222428	0.0136576	0.974167	0.216836	0.00213003	0.112403	0.0112469
KHDRBS2	black	1.13408	0.102534	-0.101049	-0.026723	0.148957	0.283527	0.22735	0.0644509	-0.00360866	-0.16704	0.0809598	-0.15983	-0.314449	0.151585	0.033228	0.211352	-0.159483	-0.0603737	-0.234192	0.0506347	-0.0229611	0.0756251	0.0826775	-0.106957	0.213925	0.742993	0.0661138	0.000383138	0.0047103	0.428653	0.964689	0.039041	0.319814	0.0484414	7.54182e-05	0.0614207	0.683458	0.00872784	0.0489375	0.458491	0.003572	0.534218	0.778158	0.352842	0.30962	0.188202
ANKRD13D	black	5.77504	0.946396	-0.148078	-0.0955011	0.412202	0.517389	0.352955	0.0818693	0.0205122	-0.315429	-0.283204	-0.456563	-0.389314	0.127109	-0.126609	0.205237	-0.117388	0.189942	-0.0166216	-0.00566421	-0.0100689	0.0943731	0.150312	0.168079	0.067746	0.240282	1.19573e-07	7.49653e-12	7.64498e-06	0.31439	0.801298	7.14143e-05	0.000389327	3.00028e-09	6.56837e-07	0.117414	0.118876	0.0109286	0.148428	0.0186908	0.838411	0.944601	0.90169	0.245907	0.0636594	0.0378224
FAM18B	black	4.74801	0.4746	0.301308	0.370343	0.272433	0.436237	0.28603	-0.067438	-0.0278113	-0.263977	-0.198919	-0.419261	-0.394586	0.0413209	-0.0521381	0.249924	-0.220566	-0.00120511	-0.197948	0.0295454	-0.140648	-0.048265	-0.0174749	-0.254065	0.00015386	2.4533e-06	0.000657182	1.73398e-08	0.000338157	0.407521	0.732914	0.000976828	0.0137015	6.88806e-08	4.48665e-07	0.612059	0.522134	0.0018355	0.00614938	0.988204	0.0141781	0.71695	0.0829027	0.553547	0.830238	0.00152963
IL28A	black	12.4506	0.789737	-0.205463	-0.31415	-0.221273	-0.508691	-0.435632	0.0743963	0.0431128	0.260202	0.249679	0.54401	0.508201	-0.0989333	-0.051706	-0.432429	0.228697	-0.0166085	0.262017	0.10864	0.20842	0.0168969	-0.000630878	0.180318	0.0108391	7.66789e-05	0.00598299	1.90156e-11	1.82373e-08	0.360742	0.596702	0.0011611	0.00185523	3.66301e-13	2.00226e-11	0.223723	0.525593	2.37833e-08	0.00446342	0.838537	0.00106887	0.181305	0.00972861	0.835773	0.993825	0.0257189
GPR160	black	0.718183	0.0531383	0.314866	0.19529	-0.134073	-0.233252	-0.121995	0.066585	0.0642609	0.0722611	0.123919	0.217197	0.164246	-0.138605	-0.0356985	-0.15211	-0.0252739	-0.119126	-0.0125398	-0.0379699	0.218677	-0.00914239	0.159066	-0.323477	7.36903e-05	0.0155573	0.0984828	0.00371215	0.133035	0.413491	0.430018	0.374728	0.126982	0.00700043	0.0424844	0.0875173	0.661325	0.0605183	0.75648	0.142471	0.877733	0.641231	0.00661448	0.910696	0.0495391	4.53099e-05
CCDC67	black	92.0547	7.48194	0.124549	0.133142	0.477595	0.79814	0.726588	0.117191	-0.160969	-0.464997	-0.371437	-0.785846	-0.61826	0.189599	0.0436599	0.585467	-0.308571	0.0970283	-0.279019	0.00810103	0.0389617	-0.00404964	0.0746372	-0.0519935	0.125046	0.100863	4.31042e-10	4.76956e-35	2.16496e-26	0.149114	0.0468422	1.39996e-09	2.2789e-06	2.50442e-33	1.66988e-17	0.0189093	0.592048	1.8904e-15	0.000104179	0.232811	0.000478354	0.920833	0.632537	0.960377	0.359185	0.52329
TCHP	black	5.41644	0.215648	0.221499	0.263613	0.231952	0.272092	0.28806	0.0612746	0.509827	0.27796	0.187172	-0.138687	-0.392742	0.155785	0.0609221	0.313144	-0.104292	-0.119682	-0.305272	-0.0688425	-0.139939	0.196953	-0.0357844	0.125233	0.00593064	0.000993342	0.00391392	0.00066792	0.000305345	0.451801	1.68644e-11	0.000503681	0.020519	0.0873284	5.13034e-07	0.0544909	0.454411	8.10726e-05	0.19951	0.140605	0.000124523	0.397801	0.0844826	0.0146811	0.660561	0.122972
OLIG1	black	0.613182	0.0436542	0.10268	0.177991	0.0911975	0.197007	0.106481	-0.061236	-0.0872512	-0.113265	-0.0223402	-0.215177	-0.242343	0.211908	0.0810173	0.19006	0.00726178	0.051161	-0.10793	-0.0980673	-0.0344315	0.367272	-0.00293932	-0.0245447	0.206585	0.0277235	0.262229	0.0146534	0.190187	0.452086	0.283525	0.163314	0.784007	0.00755958	0.00254317	0.00854882	0.31947	0.0186168	0.929012	0.529972	0.184192	0.227822	0.672641	3.01336e-06	0.971235	0.763295
NDFIP2	black	0.938893	0.0543654	0.327103	0.348662	0.0652507	0.210218	0.0882001	-0.173638	0.151235	0.0832033	0.00805759	-0.140978	-0.248516	0.100312	0.0496319	0.182368	-0.0369646	0.00239716	-0.163443	-0.126824	-0.0497255	-0.216565	-0.203945	-0.264344	3.67569e-05	1.00198e-05	0.422934	0.00910374	0.278302	0.0318329	0.0620298	0.306543	0.921256	0.0821771	0.00195158	0.217304	0.542357	0.0240568	0.650094	0.976539	0.0435196	0.118246	0.541594	0.00717139	0.0114516	0.000960383
FBLIM1	black	15.1735	1.85434	0.0709054	0.0279364	0.454825	0.624638	0.498364	0.0653328	0.168986	-0.207423	-0.258527	-0.533219	-0.495745	0.168492	-0.0597174	0.369291	-0.166617	0.15847	-0.10246	0.0965205	0.0245007	0.0278575	-0.024837	0.0167437	0.383778	0.731758	3.50165e-09	6.2356e-18	5.55158e-11	0.422349	0.0367852	0.0100913	0.00125267	1.28564e-12	7.24432e-11	0.0373469	0.4634	2.63305e-06	0.0395468	0.0504091	0.207567	0.235277	0.763707	0.732488	0.760561	0.837241
C6orf51	black	2.72563	0.335835	0.158487	0.0146108	-0.360792	-0.415813	-0.29834	-0.0123147	-0.138246	0.178745	0.262114	0.358759	0.317915	-0.0048166	0.167475	-0.132426	0.13965	-0.153206	0.0128114	0.137836	-0.0867887	0.0725772	-0.0845566	-0.116799	0.0503847	0.857739	4.61839e-06	9.03226e-08	0.000179914	0.879912	0.0883482	0.0270595	0.0010641	5.27015e-06	6.21377e-05	0.952881	0.0385276	0.102727	0.085132	0.0586649	0.875107	0.0893053	0.286095	0.372637	0.298715	0.150489
GDPD5	black	1.20049	0.0684517	-0.179226	-0.132503	0.118643	0.176581	0.154054	0.014348	-0.00201068	0.0485961	-0.0752522	-0.168385	-0.0815764	0.111088	0.0962285	0.178317	0.0670418	0.0783448	-0.00696239	-0.00202399	0.0398232	0.0132213	0.0423666	0.498317	0.0266437	0.102524	0.144109	0.0290018	0.0572659	0.860271	0.980321	0.550825	0.355228	0.0374697	0.316131	0.171611	0.236703	0.0274346	0.410288	0.335746	0.931932	0.98019	0.625026	0.871145	0.603076	5.57854e-11
AATF	black	1.27673	0.0779806	0.0125405	-0.10261	0.19304	0.158178	0.0749856	0.0722327	-0.0546099	-0.0716259	-0.0859894	-0.177047	-0.00986878	0.13983	0.0556307	0.0887446	0.137443	0.127929	0.100575	0.057273	-0.0655557	0.280231	0.140772	0.386155	0.877727	0.206899	0.0168154	0.0508407	0.35694	0.374916	0.502572	0.378952	0.290572	0.0285737	0.903634	0.0847254	0.494607	0.275334	0.0902307	0.115048	0.216096	0.481934	0.420764	0.000450797	0.0826305	8.2274e-07
ARC	black	10.2119	1.14871	0.0243203	-0.127466	-0.324511	-0.576191	-0.414959	0.0707943	-0.00764117	0.305761	0.253597	0.53369	0.50539	-0.0540706	0.0533606	-0.348099	0.273994	-0.00503825	0.263412	0.100988	0.00771738	-0.0192183	-0.101125	0.128641	0.765395	0.116382	4.2698e-05	6.55337e-15	9.65481e-08	0.384526	0.925314	0.000121292	0.00156167	1.21816e-12	2.68875e-11	0.506808	0.512411	1.03786e-05	0.000609952	0.950715	0.00100259	0.214207	0.924571	0.813596	0.213582	0.113024
CBLN1	black	2.40399	0.23692	-0.101028	-0.0532584	0.167236	0.360247	0.242699	-0.0623018	-0.142496	-0.298305	-0.249446	-0.367909	-0.391249	0.256308	0.0164968	0.265532	0.00761652	0.268613	0.00239817	0.00541111	0.0323288	-0.0581742	0.00946305	0.020533	0.214021	0.513221	0.0388088	4.785e-06	0.0025051	0.444239	0.0789012	0.000180242	0.00187419	2.88814e-06	5.71531e-07	0.00138408	0.839608	0.000909035	0.925554	0.000787285	0.976529	0.947073	0.691582	0.475055	0.907578	0.8011
FGF3	black	16.0821	1.87067	0.130466	0.021164	0.373684	0.602381	0.501615	0.0536174	0.11258	-0.147797	-0.214899	-0.490869	-0.409031	0.16145	0.05162	0.431231	-0.11059	0.124984	-0.124873	0.0497483	0.0733438	0.0881548	0.0840508	-0.0751988	0.107962	0.795121	1.95696e-06	1.76438e-16	3.97777e-11	0.510381	0.16589	0.0682756	0.00763963	1.18179e-10	1.52565e-07	0.0461789	0.526283	2.62489e-08	0.173551	0.123723	0.12406	0.541409	0.367595	0.27855	0.301625	0.35557
VN1R4	black	0.926136	0.134151	-0.137316	-0.0460974	0.23213	0.340514	0.110298	-0.0944743	0.0151984	-0.0870299	-0.278389	-0.275903	-0.147876	-0.0212823	-0.120049	0.0361819	-0.0576635	0.171198	0.0841809	0.120777	0.0525171	-0.0315574	-0.0447212	-0.112498	0.09053	0.571517	0.00388575	1.6563e-05	0.174697	0.245398	0.852082	0.284753	0.000493267	0.000556461	0.0681262	0.794001	0.139381	0.657028	0.478946	0.034355	0.300875	0.136981	0.51911	0.69858	0.583068	0.166204
HAX1	black	2.32429	0.140806	0.478727	0.311071	0.228205	0.23096	0.234444	0.102317	0.0337592	-0.110262	0.063509	-0.228354	-0.261333	0.326323	0.090818	0.25236	-0.0155797	0.0409738	-0.159628	0.110798	-0.0428051	-0.0185097	-0.0169464	0.0308196	3.86826e-10	9.08807e-05	0.00455221	0.00407466	0.00353536	0.208207	0.678675	0.174839	0.435445	0.00452505	0.00110279	3.84567e-05	0.264228	0.00164947	0.848415	0.615054	0.048729	0.172739	0.599327	0.82035	0.835298	0.705296
HOXA5	black	1.17395	0.0896224	-0.0979221	-0.200192	-0.175875	-0.279765	-0.227104	-0.0200261	0.164658	0.351359	0.187103	0.323262	0.230901	-0.116312	0.0271281	-0.179588	0.0984655	-0.0995749	0.0203877	-0.034573	0.0755065	0.11576	0.404968	-0.0969247	0.228515	0.0130979	0.0296602	0.000461226	0.00475658	0.805913	0.0419607	8.45754e-06	0.0205666	4.58724e-05	0.00408435	0.152212	0.739236	0.0263333	0.225931	0.220719	0.802479	0.671373	0.3536	0.154178	2.0772e-07	0.233313
KCNAB3	black	7.98871	0.76346	-0.127687	-0.165679	-0.403558	-0.520763	-0.440523	-0.0728629	0.0238211	0.371009	0.208967	0.509586	0.470958	-0.141643	0.106379	-0.293084	0.258186	-0.0636995	0.195906	-0.00484415	-0.00109159	-0.109962	-0.134034	0.1134	0.115743	0.0406874	2.30986e-07	5.18738e-12	1.20928e-08	0.370753	0.770076	2.34574e-06	0.00953464	1.72985e-11	8.06522e-10	0.0807287	0.190617	0.000236369	0.00127208	0.434066	0.0152277	0.952611	0.989315	0.176023	0.0985813	0.162809
EXOSC8	black	2.17839	0.102543	0.466362	0.441233	0.162759	0.267924	0.193793	-0.0535251	-0.0787246	-0.22877	-0.111623	-0.301902	-0.322556	0.266857	0.0512582	0.24458	-0.038338	0.115709	-0.123412	0.0861637	-0.0996985	-0.106297	-0.152313	-0.13436	1.23497e-09	1.13864e-08	0.0444173	0.000813113	0.016385	0.51111	0.333401	0.00445034	0.169541	0.000149087	4.77637e-05	0.000854669	0.52919	0.00231219	0.637999	0.154363	0.128557	0.289592	0.220144	0.190958	0.0601707	0.0977573
ANKRD24	black	4.19139	0.770474	-0.081933	-0.192444	0.217786	0.486897	0.28905	-0.0174344	-0.249238	-0.228275	-0.336374	-0.464892	-0.187541	0.140864	0.119377	0.288109	0.0117371	0.21519	0.0626683	-0.00171277	0.0452107	0.111856	0.202351	0.031309	0.314013	0.0171626	0.00684471	1.75078e-10	0.000290428	0.830626	0.00189121	0.00453942	2.12684e-05	1.41342e-09	0.0202671	0.0824274	0.141626	0.000304582	0.885505	0.00755579	0.441559	0.983236	0.578947	0.168647	0.0121273	0.700839
MRGPRX1	black	8.01161	0.845393	-0.0831114	-0.11781	0.184568	0.544905	0.104779	-0.327731	-0.290461	-0.12866	-0.466744	-0.547603	-0.309281	0.417194	0.115019	0.270654	0.227443	0.514372	0.19243	0.0637515	-0.0223616	-0.0780753	0.0569906	-0.0618379	0.30708	0.146964	0.0223766	3.29403e-13	0.197408	3.54391e-05	0.000270338	0.112972	1.19233e-09	2.38734e-13	0.000100227	8.10613e-08	0.156849	0.00071507	0.00469274	1.03847e-11	0.0171711	0.43369	0.783805	0.337416	0.484101	0.447645
SMO	black	5.70319	0.930129	0.0232851	-0.0377622	0.270725	0.538808	0.205157	-0.195129	-0.0142689	-0.105752	-0.333799	-0.468912	-0.425925	0.399015	0.039983	0.294805	0.135808	0.417445	0.0734156	0.132799	-0.0138506	0.0430887	-0.109948	-0.088547	0.77511	0.643058	0.000712693	6.74729e-13	0.0109604	0.0156448	0.861034	0.193256	2.48017e-05	9.75724e-10	4.04442e-08	3.24068e-07	0.623636	0.000216289	0.0941616	7.94768e-08	0.367125	0.101753	0.865069	0.596907	0.176076	0.276408
C1orf113	black	0.385071	0.0234305	0.0724328	-0.0617111	0.0887233	0.167838	0.124877	0.00131911	-0.0673152	-0.000953746	-0.196194	-0.202599	0.0226814	0.053594	0.0834908	0.129733	0.111747	0.158703	0.15045	0.149683	0.0320157	0.0910005	0.0505976	-0.00145543	0.373591	0.448579	0.275449	0.0381021	0.124048	0.987089	0.408377	0.990665	0.0150758	0.0120198	0.780791	0.510565	0.304869	0.109975	0.169065	0.0500675	0.0634141	0.0647891	0.694418	0.263266	0.534519	0.985754
FAM40A	black	1.27422	0.169824	0.0374345	0.154202	-0.155989	-0.320515	-0.0828772	0.151397	-0.0658597	0.0950017	0.216958	0.219445	0.248243	-0.0788847	0.0954021	-0.0619985	0.0125192	-0.215872	-0.0618817	-0.136078	-0.253649	-0.0601175	0.031722	0.394692	0.645945	0.0570237	0.0541729	5.36526e-05	0.308449	0.0617474	0.418608	0.242761	0.00706466	0.00642186	0.00197479	0.332416	0.240772	0.446464	0.877933	0.00736285	0.447323	0.0935027	0.00155813	0.460403	0.697084	4.45225e-07
SUHW1	black	4.78405	0.445011	-0.135385	-0.108114	-0.218248	-0.441645	-0.283347	0.0944571	-0.096196	0.169969	0.0672084	0.37517	0.532413	-0.283797	-0.0869618	-0.388325	0.0327886	-0.093367	0.234869	0.000287483	0.031386	-0.0571576	-0.0722797	0.020712	0.0952016	0.18344	0.00672454	1.09942e-08	0.000386572	0.245484	0.236862	0.0356873	0.409123	1.76826e-06	1.40948e-12	0.000378038	0.285131	7.05001e-07	0.687423	0.251	0.00347412	0.997186	0.700138	0.482819	0.374605	0.799404
WDR76	black	32.403	2.37154	-0.0960327	-0.0337742	-0.402384	-0.59733	-0.572178	-0.146774	0.0738505	0.483862	0.0814874	0.550872	0.610296	-0.356865	-0.0697153	-0.502574	0.232996	-0.0584481	0.356728	-0.0994528	-0.0836331	-0.0704984	-0.107911	-0.0403201	0.237663	0.67854	2.5223e-07	3.63507e-16	1.10859e-14	0.0702304	0.364286	2.35623e-10	0.316661	1.61e-13	5.53884e-17	5.95534e-06	0.391831	3.60251e-11	0.0037511	0.472974	6.00796e-06	0.221288	0.304043	0.386521	0.184273	0.62071
MRPL23	black	15.1382	1.42846	0.0364218	-0.224937	-0.270362	-0.592664	-0.444984	0.107927	0.154106	0.342552	0.288128	0.601051	0.555542	-0.189505	-0.026464	-0.432739	0.235392	-0.0834503	0.261605	0.045592	0.0750896	0.154896	0.0079268	0.0647223	0.654899	0.00518339	0.000725007	7.00847e-16	8.26546e-09	0.184206	0.0571803	1.46252e-05	0.000304298	2.13689e-16	9.10204e-14	0.0189697	0.745397	2.31836e-08	0.00340016	0.305105	0.00108921	0.575746	0.356271	0.0559026	0.922531	0.426707
C17orf71	black	1.34081	0.134679	0.101546	0.174398	0.314688	0.31932	0.268885	0.0469312	0.11314	-0.22014	-0.122749	-0.273442	-0.295723	0.0572265	-0.166765	0.112506	-0.176013	0.0440802	-0.0870035	-0.017432	-0.0126091	-0.0767237	-0.0947021	-0.0486851	0.211671	0.0310799	7.44227e-05	5.74068e-05	0.000777274	0.564572	0.163781	0.00625182	0.130639	0.000626274	0.000206233	0.48229	0.0393691	0.16617	0.0295305	0.588485	0.284899	0.830649	0.877064	0.345871	0.244257	0.550095
TDRD1	black	0.875379	0.0551519	-0.0447805	0.0304421	-0.0354082	-0.154802	-0.098722	0.0361598	0.105158	0.00711546	0.0920556	0.186801	0.0794062	-0.180341	-0.0994717	-0.161406	-0.0720555	-0.122228	-0.00774706	-0.14307	-0.00892681	-0.186857	-0.117016	0.0323783	0.582568	0.708741	0.663911	0.0560533	0.224718	0.657224	0.195786	0.930439	0.257747	0.0207757	0.329219	0.0256995	0.2212	0.0462395	0.376092	0.132291	0.924282	0.07769	0.912794	0.0207363	0.149729	0.691133
ROS1	black	16.2996	1.01653	-0.0570913	-0.220219	-0.357305	-0.523314	-0.444709	0.000981588	0.0250653	0.417357	0.179546	0.561634	0.646552	-0.247695	0.0932211	-0.356753	0.307752	-0.0273262	0.32925	0.132152	0.122701	-0.0689398	-0.0333236	0.104555	0.483328	0.00623261	5.78874e-06	3.91649e-12	8.46331e-09	0.990392	0.758427	8.00281e-08	0.0263698	4.26811e-14	1.76706e-19	0.00202227	0.251744	5.99803e-06	0.000108921	0.737401	3.24337e-05	0.103446	0.130789	0.397133	0.682596	0.198375
BCMO1	black	6.65801	0.419497	-0.141007	-0.210515	-0.325129	-0.399266	-0.360675	-0.0170028	-0.178455	0.250707	0.0625364	0.392289	0.565384	-0.207655	0.0727849	-0.305336	0.2156	0.0119314	0.28509	0.0548811	0.0358626	-0.050368	-0.0178754	0.00801726	0.0821124	0.00900374	4.12041e-05	3.18122e-07	4.65358e-06	0.834758	0.0273135	0.0017737	0.442522	5.30148e-07	2.65696e-14	0.0100058	0.371267	0.000124093	0.00743931	0.883622	0.000354451	0.500449	0.659865	0.536377	0.826408	0.921649
STIM1	black	3.85263	0.298143	-0.157655	-0.0842757	0.196337	0.376747	0.351356	0.0498665	-0.190458	-0.20258	-0.133651	-0.389688	-0.31728	0.172562	0.118867	0.363926	-0.0699305	0.0558889	-0.169183	0.0546614	-0.0690656	0.0200637	0.0618374	0.440768	0.0516203	0.300329	0.0150009	1.58708e-06	8.4594e-06	0.540447	0.0183668	0.012028	0.0995567	6.39466e-07	6.43945e-05	0.032925	0.143347	3.76102e-06	0.390368	0.492603	0.0365627	0.502169	0.39627	0.805556	0.447648	1.18438e-08
C6orf72	black	1.87234	0.154052	0.0516655	-0.121432	0.161372	0.31136	0.226533	0.0338843	-0.0999017	-0.25654	0.00154515	-0.26147	-0.291802	0.297677	0.104574	0.269439	-0.0216454	0.0809321	-0.152966	0.0353172	0.0493565	0.248839	0.344028	-0.165707	0.525918	0.13485	0.0462861	8.94475e-05	0.00486594	0.67755	0.2192	0.00136976	0.984876	0.00109593	0.000252446	0.000186272	0.198295	0.000757289	0.790567	0.319981	0.0590674	0.664723	0.544602	0.00192437	1.33579e-05	0.0406531
PRCD	black	3.40126	0.424616	-0.029119	-0.0804506	-0.261402	-0.454273	-0.32328	0.0797429	0.0177048	0.127394	0.23075	0.44844	0.364071	-0.113395	-0.0406078	-0.331566	0.0876947	-0.0856792	0.128874	0.0383874	0.0960657	-0.192446	-0.0046149	-0.0624453	0.720864	0.322877	0.00109936	3.67726e-09	4.58246e-05	0.327166	0.828039	0.116589	0.00410935	6.13247e-09	3.72534e-06	0.162828	0.618218	2.83079e-05	0.281076	0.292323	0.112368	0.637565	0.237501	0.0171619	0.954852	0.443189
EML2	black	1.74026	0.152887	-0.0262648	-0.208541	0.156045	0.343093	0.0724396	-0.182015	-0.179274	-0.0472508	-0.27756	-0.350315	-0.158962	0.351923	0.13076	0.203835	0.257119	0.396336	0.198599	0.0670826	-0.00360933	0.128224	0.0496529	0.0807577	0.747249	0.00968549	0.0540855	1.41483e-05	0.373546	0.024336	0.026602	0.56192	0.000513564	9.03295e-06	0.0496902	8.16159e-06	0.107165	0.011497	0.00133465	3.94788e-07	0.0138569	0.410002	0.964682	0.114207	0.542185	0.321028
KRTAP10-10	black	9.3817	0.869992	0.0599662	0.0115245	0.148602	0.448923	0.366128	0.00667394	-0.379557	-0.235091	-0.331751	-0.515139	-0.11712	0.0704471	0.220301	0.396617	-0.0339941	0.104155	4.20593e-05	0.0798861	0.0164012	0.0827516	0.0647838	0.00650954	0.461535	0.887565	0.0667693	5.88037e-09	3.25148e-06	0.934745	1.30708e-06	0.00344255	2.80009e-05	9.5614e-12	0.149365	0.386868	0.0062129	3.86736e-07	0.676564	0.200108	0.999588	0.326295	0.840526	0.309186	0.426267	0.936349
OR5F1	black	86.5557	8.78	0.142703	0.0920014	0.664452	0.812189	0.706421	0.148276	0.163098	-0.370182	-0.38104	-0.738182	-0.629104	0.158792	-0.153877	0.45153	-0.294892	0.172107	-0.166848	0.0350111	0.055962	0.124697	0.0609215	-0.029937	0.0784613	0.258029	7.69518e-21	3.6379e-37	1.97507e-24	0.0673761	0.0439701	2.48009e-06	1.17899e-06	1.34083e-27	3.08625e-18	0.0499381	0.0575546	4.68248e-09	0.000215318	0.0333965	0.0392702	0.667454	0.492036	0.124595	0.454416	0.713361
LOC728034	black	178.283	12.3326	0.254384	0.257624	0.746905	0.812526	0.849034	0.37081	0.266767	-0.465665	-0.188267	-0.693384	-0.692233	0.0916264	-0.162311	0.499826	-0.471784	-0.0437564	-0.351759	0.0835353	0.0799803	0.126678	0.110462	0.0562995	0.00150809	0.00130469	1.49781e-28	3.22101e-37	1.10014e-43	2.37736e-06	0.000858286	1.31671e-09	0.0197787	2.99729e-23	3.78367e-23	0.259982	0.0450141	4.78075e-11	7.4659e-10	0.591229	8.24663e-06	0.30461	0.325724	0.118673	0.174052	0.489425
AFAP1	black	1.96018	0.169011	-0.0827222	-0.0284236	0.198681	0.331879	0.24554	-0.0136103	0.255299	-0.00235039	0.0698392	-0.159036	-0.39975	0.160539	0.014197	0.258715	-0.109148	0.00109886	-0.228784	0.225662	0.0105009	-0.191955	-0.0945887	0.0915842	0.309358	0.727264	0.0138168	2.77904e-05	0.00221904	0.867388	0.00144789	0.976997	0.390988	0.0495824	3.0691e-07	0.0474399	0.861727	0.00124207	0.179261	0.989244	0.00444775	0.00503696	0.897494	0.0174526	0.244825	0.260203
C9orf19	black	6.18018	0.606927	0.0146017	-0.155693	0.367117	0.444319	0.320042	0.0955073	0.048505	-0.11667	-0.213851	-0.346949	-0.18685	0.0959113	-0.0341408	0.197081	-0.0262248	0.165632	0.0472535	-0.0691966	0.0242802	0.640469	0.26506	-0.133902	0.857827	0.0546367	3.04459e-06	8.75102e-09	5.51107e-05	0.240252	0.551573	0.150945	0.00794776	1.11492e-05	0.0207412	0.238259	0.675247	0.0146157	0.747621	0.0407453	0.561898	0.395372	0.765772	4.89096e-19	0.000929108	0.0989163
HSPA1L	black	2.00751	0.202199	0.260922	0.0848765	-0.0965145	-0.380176	-0.236512	0.104758	0.120797	0.162111	0.0893731	0.303112	0.36772	-0.164175	-0.0607553	-0.275722	0.148556	-0.0147885	0.244287	-0.0663964	-0.0488113	0.024158	-0.194113	0.172686	0.00112365	0.296884	0.235306	1.25207e-06	0.00324651	0.197499	0.136915	0.0452827	0.271935	0.000139794	2.92476e-06	0.0425741	0.455651	0.000561342	0.0668539	0.856027	0.00234134	0.414819	0.54906	0.766917	0.016205	0.032797
UNC93B1	black	11.5122	1.35184	0.0135643	-0.215848	-0.405521	-0.566878	-0.369322	0.0125692	0.042071	0.410084	0.379918	0.521101	0.451624	-0.0126793	0.241113	-0.157781	0.330923	-0.120972	0.111512	-0.0463694	0.0392078	0.437296	0.112563	0.104186	0.867832	0.00736955	1.99226e-07	2.19619e-14	2.62759e-06	0.877449	0.60561	1.40745e-07	1.27475e-06	4.99838e-12	4.64417e-09	0.876384	0.00267888	0.0514317	2.94015e-05	0.136343	0.16997	0.569247	0.630387	1.58694e-08	0.165957	0.199973
GTPBP8	black	9.0614	0.528307	0.472508	0.555596	0.206032	0.422425	0.357796	-0.0477244	0.0569895	-0.184975	-0.0664718	-0.367441	-0.487661	0.103828	0.0662596	0.384912	-0.221207	-0.0665965	-0.324722	-0.100937	-0.161826	-0.172398	-0.143688	-0.300213	6.97602e-10	9.04276e-14	0.0106174	5.35674e-08	5.60865e-06	0.558003	0.484109	0.0220769	0.414288	2.97969e-06	1.62398e-10	0.201529	0.415783	8.98409e-07	0.00599839	0.413411	4.21821e-05	0.214439	0.0456678	0.0330941	0.0764015	0.000163031
ZNF702	black	3.06855	0.45307	0.0125376	0.208833	0.226425	0.44595	0.24473	-0.103071	-0.0419603	-0.22528	-0.240875	-0.419411	-0.35925	0.0719966	-0.0746979	0.187267	-0.215216	0.0746502	-0.136889	-0.162543	-0.0567943	-0.199925	-0.0661622	-0.192081	0.877755	0.00958187	0.00488683	7.60659e-09	0.00229747	0.204855	0.60656	0.00511349	0.00270586	6.80688e-08	5.1053e-06	0.376484	0.358793	0.020454	0.00754857	0.359101	0.0915481	0.0447044	0.48561	0.0132222	0.41647	0.0173778
C11orf49	black	27.6994	3.78253	0.199347	0.131739	0.505947	0.664534	0.557157	0.176092	0.00841552	-0.313334	-0.292364	-0.59892	-0.376612	0.133537	-0.0109063	0.396336	-0.177371	0.135936	-0.0802951	0.213987	0.0295171	0.101723	-0.0241374	0.0305861	0.0134955	0.104537	2.53671e-11	7.58175e-21	7.45803e-14	0.0294566	0.917771	8.02255e-05	0.000245278	2.89946e-16	1.6018e-06	0.0998473	0.89356	3.9479e-07	0.0282799	0.0938499	0.323817	0.00790718	0.717209	0.210872	0.767109	0.707426
INSR	black	58.4094	4.53683	0.204086	0.261166	0.55043	0.690976	0.693272	0.256214	0.186367	-0.354695	-0.222728	-0.569805	-0.469026	-0.0442754	-0.0881845	0.428363	-0.390954	-0.0518006	-0.261308	0.0850076	0.0355265	0.0711222	0.0275969	-0.128296	0.0113933	0.00111126	1.69849e-13	4.87565e-23	3.06611e-23	0.00138989	0.0210789	6.84349e-06	0.00565305	1.50785e-14	9.65461e-10	0.586832	0.278387	3.31881e-08	5.83837e-07	0.524834	0.00110407	0.296136	0.662857	0.382322	0.734896	0.114003
PARD6G	black	19.1923	1.8983	0.182601	0.0913914	0.386667	0.582397	0.532346	0.15196	0.134105	-0.271026	-0.0720395	-0.434557	-0.491217	0.159066	0.0477368	0.450342	-0.227678	-0.00128751	-0.276897	0.120312	0.0404529	0.0100872	0.0284285	-0.070462	0.0238737	0.261212	7.93411e-07	2.86498e-15	1.42024e-12	0.0607754	0.0984008	0.000702612	0.376198	1.99434e-08	1.14151e-10	0.0495381	0.5579	5.19621e-09	0.00464903	0.987398	0.000530353	0.138511	0.61956	0.901512	0.727218	0.386767
ALDH1B1	black	9.72669	0.992122	0.180871	0.139411	0.398015	0.530842	0.452346	0.072389	0.199935	-0.0938825	-0.238324	-0.457169	-0.40273	-0.0189439	-0.100039	0.284174	-0.254582	0.0126885	-0.180689	-0.0429988	-0.0394798	0.0548711	0.0374887	-0.183742	0.0252606	0.0856732	3.48917e-07	1.68515e-12	4.35891e-09	0.373882	0.0132179	0.248381	0.00301114	2.84227e-09	2.45775e-07	0.81621	0.218566	0.000371002	0.0014949	0.876296	0.0254111	0.597674	0.628015	0.500528	0.645467	0.0229954
IGFBPL1	black	5.39193	0.812828	0.0377158	-0.0463582	0.383738	0.500184	0.396769	0.148607	0.0864915	-0.241003	-0.224318	-0.390521	-0.252599	0.0187107	-0.0502063	0.25202	-0.11888	0.120036	-0.00926305	0.190127	0.242213	0.0774412	0.121745	0.0302734	0.643466	0.56934	9.75906e-07	4.60831e-11	3.82438e-07	0.0667594	0.287754	0.00269135	0.00531135	6.02301e-07	0.00163214	0.818433	0.537687	0.00167431	0.143305	0.139426	0.909523	0.0185741	0.00255723	0.341367	0.133839	0.710284
LOC388969	black	1.36289	0.182223	-0.038096	0.0594017	-0.172395	-0.356645	-0.132166	0.0977199	0.251937	0.228847	0.247738	0.356754	0.189111	-0.285005	-0.0694812	-0.180801	-0.0733283	-0.27972	-0.0731972	-0.0229511	-0.0762858	0.00846466	-0.159438	0.198456	0.640123	0.465771	0.0330973	6.04012e-06	0.103408	0.229482	0.00168049	0.00443664	0.0020185	5.99775e-06	0.019224	0.000355952	0.393427	0.0253186	0.367697	0.000462244	0.368556	0.778251	0.34864	0.917292	0.0490016	0.0139268
MYL7	black	5.17847	0.856624	-0.0192629	-0.185298	0.186148	0.530689	0.252563	-0.149965	-0.182688	-0.113042	-0.237514	-0.446135	-0.299119	0.341476	0.215481	0.399752	0.122842	0.279086	-0.0338977	0.192318	0.0908464	0.121334	0.111408	-0.0842448	0.813172	0.021842	0.0212328	1.71461e-12	0.00163475	0.0642812	0.0238059	0.16415	0.00311445	7.48658e-09	0.000172705	1.56203e-05	0.00747318	3.06859e-07	0.130343	0.000476788	0.67743	0.0172371	0.264078	0.135167	0.170371	0.300507
RCOR3	black	1.31786	0.057796	0.111806	0.33772	0.111136	0.147023	0.130811	-0.0186199	0.111332	-0.0914193	0.0362133	-0.109541	-0.212709	0.0936427	0.016543	0.141043	-0.0768453	-0.0165468	-0.147879	-0.0346534	0.0255265	-0.261068	-0.121426	0.102356	0.168839	1.96153e-05	0.171423	0.0697512	0.107027	0.8193	0.170665	0.261065	0.656749	0.177692	0.0082963	0.249597	0.839165	0.0820341	0.345105	0.839128	0.0681207	0.670653	0.754124	0.0011162	0.134867	0.208031
ZNF404	black	3.29255	0.322827	0.217656	0.401148	0.347755	0.365585	0.138538	-0.0966906	0.0173898	-0.168443	-0.407746	-0.393196	-0.221127	-0.00873289	-0.253401	-0.0180054	-0.104114	0.230766	0.145937	-0.179232	-0.108508	-0.109712	-0.294205	-0.115522	0.00687876	2.76604e-07	1.06035e-05	3.37069e-06	0.0876718	0.234449	0.831052	0.0374031	1.68287e-07	4.96435e-07	0.00601716	0.914681	0.00157531	0.825166	0.200285	0.00410666	0.0718621	0.0266379	0.181842	0.177013	0.000223099	0.155035
GUCA1B	black	29.3808	5.1603	0.0255848	0.0478651	0.520195	0.756658	0.48757	-0.046352	-0.0197777	-0.31645	-0.440073	-0.713128	-0.538929	0.255117	-0.028496	0.416731	-0.0636165	0.324691	-0.0242695	0.0438863	-0.0119544	0.0514519	0.0692591	0.175869	0.753579	0.556841	5.52059e-12	1.15874e-29	1.63856e-10	0.569393	0.808274	6.74605e-05	1.25616e-08	4.59653e-25	6.65236e-13	0.00145971	0.726596	8.4059e-08	0.434667	4.22582e-05	0.765872	0.590128	0.8834	0.527632	0.394945	0.0296662
SELI	black	0.695065	0.0636823	-0.137542	-0.0397369	-0.14933	-0.215168	-0.0354868	0.0919906	0.0486499	0.0429341	0.137643	0.196067	0.139596	-0.158024	0.0372161	-0.0546706	-0.0644078	-0.194848	-0.0697728	-0.0907564	-0.191298	-0.161563	0.206238	0.173906	0.089997	0.625777	0.0654313	0.00756213	0.663211	0.258085	0.550384	0.598226	0.089758	0.0151428	0.0852537	0.0510702	0.647872	0.502097	0.428963	0.0157981	0.39144	0.264554	0.0178488	0.0460258	0.0105379	0.0315659
LRRC29	black	100.952	6.93357	0.213223	0.172558	0.515733	0.715614	0.767714	0.322881	0.0770047	-0.378471	-0.0544924	-0.580523	-0.549967	0.131941	0.0682254	0.588011	-0.363141	-0.110074	-0.412275	0.096299	0.130483	0.175086	0.135113	-0.00257063	0.00813773	0.032929	8.96858e-12	2.64927e-25	5.48185e-31	4.68835e-05	0.344102	1.40921e-06	0.503493	3.68489e-15	1.79636e-13	0.104002	0.402054	1.33491e-15	3.96026e-06	0.175581	1.18904e-07	0.236358	0.107916	0.0304115	0.0958731	0.974842
SERPINB3	black	11.0641	1.16297	-0.0643658	0.0615515	0.517907	0.5511	0.364972	-0.00176901	0.267146	-0.201582	-0.3421	-0.471734	-0.472504	-0.0512349	-0.336656	0.0960017	-0.296483	0.10177	-0.0942863	-0.0923992	-0.0196572	-0.0703495	-0.0654347	0.0251098	0.429264	0.449755	7.08686e-12	1.56614e-13	3.51021e-06	0.982686	0.000843232	0.0124653	1.5036e-05	7.5011e-10	6.97883e-10	0.529377	2.09115e-05	0.237815	0.000198241	0.210658	0.246343	0.255967	0.80942	0.387527	0.421624	0.758012
COBL	black	15.1686	1.52521	0.0261474	0.0977161	0.484588	0.595376	0.487546	0.138663	0.0638269	-0.371128	-0.240743	-0.537558	-0.483078	0.137864	-0.177973	0.254468	-0.333189	0.0663713	-0.186096	0.0534924	0.0469315	-0.038263	0.0192037	-0.132054	0.748341	0.2295	2.19513e-10	4.79132e-16	1.64249e-10	0.0873826	0.433145	2.32699e-06	0.00272092	7.8016e-13	2.54285e-10	0.0892399	0.0277397	0.00150252	2.57179e-05	0.414995	0.0212699	0.511368	0.56457	0.638657	0.813735	0.103704
KLRC4	black	0.326347	0.039579	0.0471166	0.0205495	0.108937	0.239724	0.0594264	-0.151436	0.00634688	-0.129861	-0.2016	-0.216117	-0.209666	0.0160259	-0.0573039	0.0742907	-0.0242699	0.112956	0.00539083	0.0127511	-0.128977	-0.152273	-0.167927	-0.0853238	0.563033	0.800944	0.180108	0.00283993	0.465585	0.0616797	0.937937	0.109621	0.0124572	0.00729485	0.00929147	0.844128	0.481697	0.361426	0.765868	0.164475	0.947271	0.87569	0.112079	0.0602395	0.0379992	0.294337
OVOL2	black	19.0918	1.52435	0.117731	0.145191	0.257948	0.562347	0.51555	0.0862818	-0.0130744	-0.252787	0.00644454	-0.42044	-0.49088	0.104305	0.125027	0.495892	-0.30047	-0.148261	-0.440213	-0.0100746	0.0461274	0.00950806	0.0445811	-0.15119	0.14724	0.0733446	0.0012858	3.90226e-14	9.14734e-12	0.288929	0.872564	0.00161868	0.936984	6.27375e-08	1.18048e-10	0.199457	0.123594	7.13699e-11	0.000160838	0.0674033	1.24132e-08	0.901635	0.571267	0.90714	0.584249	0.0621085
POLA1	black	2.55343	0.376399	0.172077	0.2112	-0.228331	-0.428988	-0.232079	0.109024	-0.0121519	0.147322	0.252072	0.366099	0.364469	-0.098584	0.0852842	-0.17836	0.0957731	-0.177868	0.0365557	0.00847923	-0.143638	-0.00543348	-0.109189	0.13901	0.033427	0.00877734	0.00452924	3.15409e-08	0.00389386	0.179758	0.881487	0.0691782	0.00167049	3.2578e-06	3.62877e-06	0.22537	0.294562	0.0273972	0.238939	0.0278329	0.653713	0.91715	0.0765054	0.946854	0.179097	0.0865852
ERLIN1	black	2.50398	0.28633	0.180411	0.117155	-0.182254	-0.375713	-0.227906	0.0373084	0.301567	0.304719	0.394308	0.432084	0.200085	-0.0285693	0.0712052	-0.148068	0.116202	-0.175148	-0.0290288	-0.139991	0.0346133	0.261352	0.129299	-0.151676	0.0256409	0.149242	0.0241467	1.70371e-06	0.00460688	0.647057	0.000151765	0.000128279	4.57874e-07	2.44692e-08	0.0131476	0.725922	0.381766	0.0677658	0.152601	0.0303521	0.721693	0.0843657	0.671012	0.00110186	0.111179	0.061264
DHX36	black	2.17906	0.341098	-0.062507	0.00264027	-0.242269	-0.379797	-0.242412	0.0551163	-0.0273976	0.152345	0.349158	0.398373	0.299688	-0.0951269	0.136859	-0.131807	0.07152	-0.232991	-0.0733822	-0.0555322	-0.06455	-0.14653	0.124954	0.279669	0.442737	0.974161	0.00255117	1.28549e-06	0.00253574	0.498612	0.73674	0.0601156	9.7136e-06	3.39834e-07	0.000167613	0.242138	0.0916202	0.104358	0.379659	0.00375196	0.367344	0.495373	0.427941	0.0707033	0.123815	0.000463381
CCR8	black	2.42617	0.280851	-0.0819578	-0.186488	-0.280822	-0.398062	-0.261394	0.0479094	-0.258675	0.0147984	0.247218	0.34117	0.382768	0.0321051	0.131913	-0.169174	0.165901	-0.0504553	0.0888664	0.0643096	0.0255952	-0.0279155	-0.0667772	0.146539	0.313866	0.0209935	0.00043792	3.47715e-07	0.00109975	0.556475	0.00124429	0.855932	0.00206436	1.59139e-05	1.04474e-06	0.693608	0.104077	0.0365736	0.0404154	0.53567	0.274673	0.429668	0.753483	0.731952	0.412142	0.0706846
KLHDC2	black	2.19001	0.174638	0.196444	0.191059	0.272407	0.310926	0.280537	0.0636466	0.0645561	-0.160657	-0.0965718	-0.274016	-0.268574	-0.0239809	-0.0471013	0.187563	-0.165068	-0.0245475	-0.132775	0.0966954	0.0341505	-0.336172	0.0410086	0.13673	0.0149446	0.0179947	0.000657998	9.16052e-05	0.000444079	0.434449	0.427898	0.047275	0.235027	0.000609299	0.000788735	0.768577	0.56316	0.0202519	0.0414455	0.763269	0.101815	0.234425	0.67516	2.15272e-05	0.614753	0.0919279
PAEP	black	49.5458	7.39894	0.0545575	0.0179705	0.486919	0.801156	0.581766	0.00164263	-0.0503672	-0.348274	-0.250622	-0.711155	-0.669643	0.369892	0.0680212	0.558838	-0.16435	0.174575	-0.263432	0.0704311	0.0200891	0.0985625	0.0517384	0.0297282	0.502983	0.8255	1.74712e-10	1.73081e-35	3.11894e-15	0.983922	0.536383	1.0266e-05	0.00178031	7.08828e-25	2.97698e-21	2.52891e-06	0.403468	6.05408e-14	0.042351	0.0309074	0.00100163	0.386975	0.805314	0.225472	0.525333	0.715274
LOC158381	black	5.06938	0.471537	-0.123113	-0.122673	0.435532	0.464547	0.326127	0.0997615	0.11321	-0.354474	-0.394782	-0.445269	-0.341297	0.0212968	-0.263925	0.0777594	-0.170935	0.25569	0.120638	0.0651711	0.0742219	-0.00372801	0.0597853	0.00279404	0.129493	0.130877	1.83896e-08	1.45878e-09	3.88961e-05	0.219851	0.163518	6.94088e-06	4.4231e-07	8.06561e-09	1.5792e-05	0.793864	0.00097915	0.339381	0.034636	0.00142288	0.137436	0.423501	0.361872	0.963521	0.462891	0.972656
QSOX1	black	5.52186	0.624191	0.0709259	0.0117745	0.339511	0.463937	0.394301	0.134758	0.0405329	-0.17953	-0.196304	-0.384068	-0.197187	-0.00102479	0.0109565	0.277021	-0.13037	0.0296876	-0.0795065	-0.0237425	0.134312	0.400272	0.297338	-0.147989	0.383641	0.885143	1.76029e-05	1.54242e-09	4.58098e-07	0.096757	0.618866	0.026383	0.0150183	9.5356e-07	0.0145615	0.989969	0.893073	0.000527173	0.108225	0.715645	0.328607	0.770814	0.0978773	2.95247e-07	0.000189597	0.0679138
FAM5C	black	9.80392	1.11829	-0.0441052	-0.0470141	0.282616	0.515686	0.343941	-0.0525688	0.0762944	-0.249057	-0.112192	-0.420076	-0.610362	0.395825	0.0192745	0.36722	-0.0875222	0.209539	-0.177978	0.0152232	0.0788038	-0.0081735	0.0166589	-0.0930966	0.588273	0.563883	0.000400825	9.01448e-12	1.34297e-05	0.518698	0.348585	0.00190618	0.167363	6.45748e-08	5.4846e-17	4.0985e-07	0.81306	3.02389e-06	0.282027	0.00933531	0.0277346	0.851843	0.332913	0.920127	0.838053	0.252381
SLC23A1	black	1.02035	0.123883	-0.214057	-0.129389	0.0526013	0.304544	0.17171	-0.107267	-0.113605	-0.165929	-0.166869	-0.232434	-0.291251	0.00950911	-0.0139841	0.181733	-0.117115	0.0582141	-0.129504	-0.143634	-0.024983	-0.0760271	0.0210188	-0.102003	0.00788642	0.110928	0.518439	0.000129486	0.0338117	0.186919	0.162044	0.0403808	0.0392456	0.00383807	0.000259654	0.90713	0.863781	0.0245614	0.149383	0.474751	0.110607	0.0765144	0.759197	0.350281	0.796496	0.209612
FUT6	black	12.8239	1.20526	-0.0333203	-0.00751766	-0.480931	-0.547349	-0.442562	-0.16235	0.26399	0.582403	0.439715	0.578861	0.218431	0.0324865	0.169401	-0.173147	0.222366	-0.163205	-0.0396403	-0.0274697	-0.0383118	-0.146705	-0.166397	-0.0218483	0.682626	0.926518	3.13015e-10	2.46113e-13	1.01692e-08	0.0449613	0.000976242	2.86259e-15	1.29479e-08	4.59999e-15	0.00667732	0.690155	0.0363182	0.0323277	0.0057337	0.0438295	0.626618	0.736073	0.638229	0.0703636	0.0398125	0.78865
PRSS27	black	4.20388	0.342955	0.177763	0.0982074	0.15471	0.333873	0.325196	0.107471	0.0693369	-0.0316118	0.140226	-0.212879	-0.254137	0.207839	0.243648	0.410561	-0.0511096	-0.0898877	-0.271948	0.10352	-0.0253658	0.133027	0.0535187	0.0372591	0.0279265	0.227156	0.0562003	2.46941e-05	4.10465e-05	0.186075	0.394413	0.698085	0.0838392	0.00824353	0.00152472	0.00993877	0.00240603	1.35693e-07	0.530386	0.269172	0.00067252	0.202878	0.755622	0.101161	0.51116	0.647492
UTP6	black	4.21712	0.466024	0.341081	0.383334	-0.296715	-0.437419	-0.196308	0.0968773	0.00333471	0.272881	0.332372	0.387364	0.365483	-0.127319	0.200235	-0.0790932	0.110837	-0.25346	-0.0300862	-0.151892	-0.169327	0.186358	-0.12879	-0.0111583	1.60013e-05	1.00405e-06	0.000195865	1.57068e-08	0.0150157	0.233543	0.967368	0.000643282	2.69919e-05	7.55034e-07	3.39354e-06	0.116805	0.0130778	0.331136	0.172586	0.0015712	0.711996	0.0608907	0.0364009	0.0210846	0.112604	0.891115
ZNF345	black	14.1776	0.986779	0.0387836	0.172978	0.226196	0.540675	0.443987	-0.0806102	0.0521333	-0.206132	-0.183971	-0.482886	-0.623339	0.141398	0.0274106	0.44563	-0.249978	0.013012	-0.324182	-0.175491	-0.0978862	-0.0517098	-0.0490472	-0.178521	0.634095	0.0324987	0.00493149	5.42542e-13	9.00389e-09	0.321915	0.522172	0.0105787	0.0228221	2.59056e-10	7.63463e-18	0.0812592	0.73662	7.81936e-09	0.0018312	0.873167	4.35141e-05	0.0300245	0.228687	0.525563	0.547129	0.0272555
SLMAP	black	3.26576	0.404361	0.24245	0.401094	-0.120127	-0.384273	-0.223538	0.0746395	0.135717	0.0558961	0.21373	0.333558	0.228766	-0.175136	-0.106567	-0.283284	-0.056332	-0.192723	0.0039567	0.0621667	-0.0424272	-0.168322	-0.0470441	-0.159384	0.00253168	2.77719e-07	0.139123	9.39875e-07	0.00547657	0.35917	0.0943843	0.492547	0.0079841	2.51599e-05	0.00445107	0.0303638	0.18983	0.000387783	0.489174	0.0169991	0.961285	0.445229	0.602558	0.0375422	0.563635	0.0490788
C14orf143	black	2.50447	0.385772	0.0149795	-0.0791688	0.407254	0.472162	0.275891	0.0174315	-0.00536951	-0.290097	-0.391731	-0.44489	-0.273862	0.0556426	-0.17631	0.107789	-0.0796462	0.257527	0.117669	0.0544017	0.0442032	0.251106	0.116432	-0.0486917	0.854188	0.330672	1.74698e-07	7.20597e-10	0.000556768	0.830653	0.947479	0.000275389	5.51983e-07	8.33248e-09	0.000613825	0.494515	0.0292534	0.184772	0.327755	0.00131041	0.147454	0.504205	0.587443	0.00174296	0.151786	0.550041
PCF11	black	3.62818	0.364231	0.105157	0.27579	0.352411	0.441398	0.248539	-0.0732451	-0.102411	-0.257041	-0.498414	-0.525781	-0.286341	0.0703254	-0.1609	0.124197	-0.0609144	0.296795	0.147719	-0.117372	-0.200199	-0.129304	-0.0744328	0.0698799	0.195789	0.000559485	7.91354e-06	1.12274e-08	0.00194957	0.368242	0.207786	0.00133933	5.52359e-11	2.97752e-12	0.000332938	0.38769	0.0469374	0.126124	0.454469	0.00019505	0.0684241	0.148486	0.0130943	0.111165	0.360506	0.390711
ZNF560	black	3.17205	0.387004	0.0112099	-0.0836237	0.186533	0.446807	0.12761	-0.222632	-0.212439	-0.119397	-0.449311	-0.484058	-0.154164	0.136411	0.0581928	0.20048	0.125012	0.367425	0.176514	0.0237006	0.0619293	-0.034624	-0.0535726	0.00155173	0.890615	0.304097	0.020962	7.06456e-09	0.115965	0.00567434	0.00838046	0.141558	5.68495e-09	2.31161e-10	0.0570851	0.0926957	0.474913	0.0129645	0.12364	2.98276e-06	0.0290641	0.771207	0.446973	0.670916	0.510734	0.984812
TTLL10	black	42.9156	4.86195	0.133057	0.159688	0.601242	0.72605	0.625106	0.183152	0.225013	-0.362439	-0.30807	-0.581047	-0.537724	-0.00920702	-0.199877	0.333189	-0.359102	0.076025	-0.164408	0.0215175	0.0402595	0.0303895	0.107653	-0.135162	0.101084	0.0486437	2.079e-16	2.45454e-26	5.79566e-18	0.0234456	0.00516779	4.14692e-06	0.000107054	3.43523e-15	7.65272e-13	0.910068	0.0132447	2.57176e-05	5.15448e-06	0.350294	0.0422777	0.791776	0.621236	0.709223	0.185328	0.0957517
RARRES2	black	11.4322	1.44675	0.0792906	0.0272303	0.376565	0.578296	0.482724	0.105559	0.0973695	-0.203689	-0.130756	-0.44447	-0.370135	0.0863417	0.0314967	0.378832	-0.189116	0.0130555	-0.190636	0.0398058	-0.0037225	0.0147149	0.00890871	-0.0164861	0.329926	0.738289	1.60702e-06	4.95897e-15	2.63172e-10	0.194077	0.231165	0.011558	0.107174	8.63874e-09	2.48789e-06	0.288593	0.699131	1.37443e-06	0.0192209	0.872747	0.0182559	0.625177	0.963575	0.856736	0.91297	0.839711
ALPK2	black	4.73794	0.556281	0.0774815	-0.00111861	0.25197	0.44961	0.313508	-0.0227089	-0.123377	-0.271955	-0.236482	-0.454617	-0.415578	0.34341	0.0834523	0.358021	0.0409166	0.269379	-0.0578579	0.0923898	0.0965241	0.141519	0.123404	0.0246114	0.341114	0.989051	0.001678	5.53887e-09	7.94588e-05	0.780532	0.128666	0.000672286	0.00325054	3.56674e-09	9.19911e-08	1.38757e-05	0.305093	5.52751e-06	0.615547	0.000759442	0.477463	0.256016	0.235259	0.0809962	0.128582	0.762671
CCDC68	black	7.32437	1.21413	0.0690541	0.0240601	0.381852	0.56775	0.40632	0.0385261	0.0496975	-0.240735	-0.261959	-0.488613	-0.444633	0.159873	-0.0481017	0.319116	-0.122025	0.196245	-0.0723705	0.0634274	0.144734	-0.0971543	0.0301004	0.0155593	0.396348	0.767834	1.11394e-06	1.96416e-14	1.87536e-07	0.63635	0.541822	0.00272182	0.00107171	1.47828e-10	8.5187e-09	0.0483796	0.554891	5.80729e-05	0.13294	0.0150489	0.374004	0.436036	0.0742623	0.232202	0.711865	0.848611
LOC728621	black	2.47104	0.31608	-0.0565915	-0.0970645	0.261928	0.426744	0.319772	0.0192747	-0.0371462	-0.325007	-0.254048	-0.371808	-0.337513	0.0636776	-0.0619444	0.226878	-0.118568	0.156915	-0.0292039	0.0119152	0.111114	-0.06577	0.0405778	-0.0407775	0.487172	0.232636	0.00107324	3.7852e-08	5.59588e-05	0.813059	0.648489	4.14969e-05	0.0015308	2.22243e-06	1.98611e-05	0.434224	0.446862	0.00479959	0.144362	0.0527408	0.720084	0.88378	0.17151	0.419244	0.618478	0.61675
TOX2	black	1.42463	0.186815	-0.0570213	-0.114556	-0.272202	-0.354087	-0.176118	0.046628	-0.113681	0.212555	0.296695	0.297772	0.313396	-0.0260062	0.199925	-0.0628916	0.119029	-0.188616	-0.0294174	-0.0964259	0.0166403	0.0179649	-0.0548818	0.268081	0.483865	0.158537	0.000664442	7.1142e-06	0.0294325	0.567093	0.161762	0.00834444	0.000196064	0.000185347	7.99498e-05	0.749655	0.0132225	0.43993	0.1428	0.0195477	0.718124	0.235738	0.838232	0.825553	0.500444	0.000807178
LOC132430	black	4.41108	0.450211	-0.0947478	-0.151542	-0.271424	-0.431679	-0.29995	0.0593961	0.27918	0.350676	0.339698	0.534596	0.284436	-0.235923	-0.00777628	-0.272673	0.0661986	-0.192028	0.0335257	0.0291547	0.0829307	-0.0446136	0.043134	-0.00362561	0.244028	0.0614958	0.000689456	2.52999e-08	0.000165315	0.465813	0.000474606	8.83012e-06	1.74049e-05	1.09805e-12	0.000366193	0.00332658	0.923997	0.000649701	0.416213	0.0174094	0.680775	0.720536	0.308136	0.583975	0.596522	0.964523
WFDC2	black	37.7055	3.3921	0.101162	0.117196	0.591935	0.655212	0.629889	0.282434	0.243975	-0.352039	-0.226433	-0.51659	-0.422572	-0.0652437	-0.181652	0.310583	-0.368142	-0.00628888	-0.177169	0.12621	0.0902558	0.0582667	0.00333643	-0.0471636	0.213411	0.149099	7.75788e-16	3.98385e-20	2.7244e-18	0.000404452	0.00237277	8.10189e-06	0.00488536	8.17524e-12	5.29435e-08	0.422984	0.0246263	9.33423e-05	2.84348e-06	0.938503	0.0284625	0.120052	0.267209	0.474351	0.967351	0.562643
LOC440585	black	18.3928	2.23088	0.0687219	0.232649	0.462403	0.618575	0.4222	-0.0499576	0.0918697	-0.385822	-0.186523	-0.543012	-0.67648	0.320779	-0.111686	0.35053	-0.215337	0.139851	-0.245738	-0.0313185	-0.0499155	-0.0112633	-0.103631	-0.021704	0.39863	0.0038046	1.77379e-09	1.59135e-17	5.45417e-08	0.539706	0.258714	8.42432e-07	0.0209695	4.12148e-13	8.27463e-22	5.28534e-05	0.169301	8.9115e-06	0.00751405	0.0846784	0.00220033	0.700751	0.540049	0.890097	0.202391	0.790014
LOC644936	black	0.13962	0.0197644	0.0168812	0.0683552	0.167194	0.169959	0.0346192	-0.0291685	0.0630525	-0.0211222	-0.135547	-0.127246	-0.0526705	0.0132226	-0.055341	-0.00251904	0.0225534	0.12108	0.103044	0.0964645	-0.0362453	-0.0821176	-0.0334809	0.0504415	0.835923	0.401157	0.0388583	0.0356986	0.670959	0.72041	0.438759	0.795517	0.0948016	0.117018	0.517888	0.871132	0.49686	0.975347	0.781997	0.135992	0.204971	0.23555	0.656465	0.31292	0.681179	0.535781
PLAC4	black	11.3152	2.28136	0.038357	-0.0311066	0.344672	0.666771	0.388042	-0.077996	-0.0171261	-0.22474	-0.36405	-0.562587	-0.420065	0.155828	0.0232308	0.360666	-0.0713458	0.244057	-0.0122773	0.12236	0.0695899	-0.0414959	-0.00949337	-0.143528	0.637832	0.702681	1.28386e-05	5.04665e-21	7.19389e-07	0.337908	0.833577	0.0052237	3.73044e-06	3.78599e-14	6.46308e-08	0.0544237	0.775621	4.65622e-06	0.380824	0.00236446	0.880274	0.13187	0.392685	0.610552	0.907283	0.0767339
PDLIM4	black	0.743375	0.110438	0.056578	-0.0123161	0.0612269	0.262809	0.167252	-0.0672367	0.137213	0.129123	-0.150911	-0.195069	-0.0927838	-0.0609737	0.0770702	0.190593	-0.0194751	0.0361247	-0.0092033	0.0531804	0.0623325	-0.0448396	0.171435	-0.198453	0.487275	0.879898	0.452153	0.00103076	0.0387901	0.408925	0.0907742	0.111669	0.0625985	0.0156772	0.253985	0.454029	0.343691	0.0182824	0.811152	0.657536	0.910104	0.513838	0.444014	0.58207	0.034103	0.0139281
EIF2S3	black	1.05148	0.115191	-0.0046926	0.0346869	0.0970884	0.344434	0.100054	-0.226125	-0.16451	-0.11082	-0.307778	-0.386973	-0.258018	0.141265	0.0239868	0.177605	-0.000857382	0.177986	-0.0234607	-0.0131932	-0.166692	-0.035407	0.125097	-0.151899	0.954092	0.670354	0.232521	1.30278e-05	0.218493	0.00494535	0.0421487	0.172652	0.000108765	7.76318e-07	0.00128177	0.0815491	0.768521	0.0280683	0.991608	0.0277279	0.773459	0.871416	0.0394572	0.663922	0.123381	0.0608786
ARHGEF16	black	0.982788	0.120739	-0.012139	-0.0164673	0.182941	0.317427	0.261227	0.0486392	0.121423	0.0550135	-0.0634743	-0.215163	-0.176267	0.0724477	0.0661913	0.243958	-0.0227741	0.0393038	-0.0829633	0.0786373	0.0220786	0.00500484	0.0491253	0.153107	0.881613	0.839892	0.0236093	6.38665e-05	0.00110814	0.550472	0.134878	0.499415	0.435696	0.00756355	0.0292932	0.373493	0.416264	0.0023744	0.779918	0.62955	0.307946	0.333939	0.786475	0.951041	0.54649	0.0588306
NMUR2	black	1.36934	0.185389	-0.131153	-0.0892756	-0.308743	-0.355413	-0.147833	0.0840944	-0.242929	0.00768141	0.339571	0.324072	0.260896	-0.0817616	0.209473	-0.0316472	0.0278463	-0.271579	-0.133878	-0.0792383	-0.0417899	-0.0295368	0.0323327	0.17929	0.106103	0.27246	0.000103212	6.53666e-06	0.0682086	0.301374	0.00248073	0.924922	1.75389e-05	4.379e-05	0.00112503	0.315029	0.00935815	0.697763	0.732591	0.000684402	0.0989778	0.330246	0.608023	0.717028	0.691547	0.0265882
TMPO	black	7.22549	0.836115	0.271743	0.209021	0.488583	0.500193	0.385981	0.145627	0.0784218	-0.378456	-0.306915	-0.462163	-0.337091	-0.0159333	-0.214559	0.142985	-0.234153	0.119164	-0.0107287	0.0180158	-0.0444761	0.0279331	-0.0677042	-0.120517	0.00067911	0.0095157	1.48272e-10	4.60428e-11	8.32949e-07	0.0724756	0.335269	1.41065e-06	0.000113969	1.81278e-09	2.03723e-05	0.845017	0.00773838	0.0778677	0.00357779	0.142343	0.895284	0.825067	0.585137	0.731789	0.405667	0.137836
C20orf24	black	4.17693	0.301606	0.0883544	-0.10603	0.24586	0.352221	0.321386	0.148022	0.0385876	-0.165708	0.0298512	-0.270185	-0.286333	0.234916	0.0973015	0.303166	-0.0567899	0.0415896	-0.156424	-0.0293762	0.226907	0.52438	0.423543	-0.108249	0.277458	0.192083	0.00218878	8.00908e-06	5.10594e-05	0.0678512	0.635811	0.0406518	0.714146	0.000731112	0.000333063	0.0034674	0.231492	0.000139391	0.485644	0.609746	0.053496	0.718502	0.00479412	3.47984e-12	4.89868e-08	0.18289
GRM3	black	84.9616	5.64441	0.120859	0.235529	0.486853	0.741977	0.741729	0.192108	0.111308	-0.372916	-0.161897	-0.607809	-0.638947	0.0552645	-0.0322501	0.544746	-0.448987	-0.0966539	-0.425773	0.0261255	-0.0124104	-0.121229	0.0357611	-0.0931817	0.136712	0.003381	1.75841e-10	5.2232e-28	5.5577e-28	0.0173617	0.170757	2.06179e-06	0.0455715	7.99874e-17	6.28766e-19	0.497456	0.692294	3.3568e-13	5.84754e-09	0.234627	4.0943e-08	0.748544	0.878986	0.135507	0.660768	0.251946
MTERFD3	black	67.2511	4.76597	0.269296	0.296747	0.402555	0.728553	0.672091	0.0451313	-0.0333938	-0.334774	-0.222612	-0.681987	-0.639904	0.148412	0.0903967	0.617776	-0.311114	-0.0405828	-0.400707	-0.0351231	-0.0944928	-0.0774624	-0.107268	0.00730162	0.000762405	0.000195539	2.49019e-07	1.36494e-26	1.88981e-21	0.579615	0.681964	2.34038e-05	0.0056789	2.87686e-22	5.37022e-19	0.0671216	0.266459	1.798e-17	9.06674e-05	0.618434	2.85836e-07	0.666455	0.245306	0.341234	0.186915	0.928624
ITGAD	black	0.841618	0.0731345	0.0491812	-0.0326302	0.0796643	0.238808	0.144465	-0.113614	-0.108367	-0.0304436	-0.337097	-0.27556	-0.0859815	-0.000600629	0.01159	0.133309	0.0550743	0.220568	0.129249	-0.0533855	0.0461803	-0.0432232	0.0256334	-0.116874	0.546033	0.688854	0.327645	0.00295099	0.0748078	0.162013	0.182412	0.708728	2.03641e-05	0.000565726	0.290617	0.994121	0.886931	0.100432	0.49894	0.00614897	0.111317	0.512214	0.570825	0.595762	0.753126	0.150225
CELSR3	black	1.61046	0.172959	-0.0272847	-0.0550489	-0.201385	-0.375642	-0.265413	0.0653497	-0.0249324	0.173841	0.167481	0.348068	0.34939	-0.055747	0.0693799	-0.213626	0.200659	-0.0188567	0.169463	0.0154785	-0.0214108	-0.0891081	-0.0333796	0.231269	0.737786	0.499138	0.0125533	1.71202e-06	0.000914028	0.422229	0.759669	0.0316302	0.0385199	1.03987e-05	9.57325e-06	0.493703	0.394119	0.00801537	0.0128824	0.817041	0.0362492	0.849388	0.792786	0.273364	0.682091	0.00402388
C14orf83	black	8.0576	1.11552	0.0371472	-0.0529857	0.408968	0.545034	0.382938	0.0103439	0.060744	-0.293505	-0.263394	-0.507974	-0.428257	0.293751	-0.0310073	0.327195	-0.0353959	0.25919	-0.0227744	0.127653	0.128935	0.0163952	0.0349141	0.0523763	0.64848	0.515383	1.53311e-07	3.24402e-13	1.03234e-06	0.899018	0.455735	0.000231307	0.00100341	2.0508e-11	3.34767e-08	0.000228386	0.703585	3.65614e-05	0.66402	0.00121564	0.779915	0.115841	0.112198	0.840583	0.668322	0.520233
PCDH20	black	7.04199	0.463369	-0.0222512	-0.106599	-0.162964	-0.444237	-0.379511	0.0494577	0.0789201	0.0749985	0.0336115	0.409547	0.446066	-0.241384	-0.164908	-0.45223	0.153218	0.0656424	0.357396	0.0283353	0.0859332	-0.091064	-0.12041	0.0526325	0.784846	0.189696	0.0441461	8.8132e-09	1.31121e-06	0.543776	0.332198	0.356857	0.680003	1.46669e-07	7.53113e-09	0.00264838	0.0416458	4.40334e-09	0.0586456	0.420149	5.7552e-06	0.728077	0.290889	0.262931	0.138186	0.518191
FAM53B	black	9.67995	0.962275	0.0674615	0.0350875	0.48949	0.511838	0.456617	0.176956	0.102242	-0.301114	-0.315588	-0.465626	-0.312457	-0.0414294	-0.129184	0.23398	-0.173431	0.111798	-0.00965233	0.0283333	0.0189587	-0.0355454	0.132961	0.199022	0.407357	0.666772	1.35544e-10	1.3619e-11	2.986e-09	0.0286573	0.208541	0.000155448	7.07841e-05	1.32149e-09	8.42068e-05	0.611125	0.1115	0.00360322	0.0320406	0.16887	0.905738	0.728096	0.816069	0.662688	0.101332	0.0136518
SCEL	black	15.445	1.86331	0.000990987	-0.00986734	0.509361	0.616755	0.436586	0.0576656	0.063759	-0.438333	-0.500474	-0.57924	-0.435466	0.0852661	-0.225581	0.200182	-0.147262	0.338565	0.124832	0.0315995	0.0492096	-0.0120201	0.0213136	-0.0857266	0.9903	0.903648	1.77168e-11	2.10011e-17	1.68403e-08	0.47893	0.433636	1.45461e-08	4.47325e-11	4.37398e-15	1.84913e-08	0.294664	0.00505297	0.0131023	0.069293	1.86401e-05	0.124185	0.698197	0.545801	0.882764	0.793705	0.292055
PGDS	black	5.61699	0.854275	0.0485378	-0.0224305	0.29552	0.522146	0.336741	-0.0474259	-0.123365	-0.269087	-0.385193	-0.516901	-0.315446	0.162699	0.0415112	0.328035	0.0377864	0.312639	0.0781	0.069398	0.0910213	-0.0190727	0.0628328	0.0896656	0.551304	0.783155	0.000208422	4.45587e-12	2.08052e-05	0.560471	0.128702	0.000769922	8.80783e-07	7.90401e-12	7.13489e-05	0.0444973	0.61042	3.48174e-05	0.642845	8.33662e-05	0.337263	0.393995	0.263156	0.814983	0.440358	0.270362
MGAM	black	7.14518	0.766349	-0.0324862	-0.0110894	0.284686	0.520306	0.42419	0.0531712	-0.067036	-0.257404	-0.136121	-0.447938	-0.395266	0.127485	0.0203365	0.353352	-0.195437	0.0307041	-0.221528	-0.0655599	0.305102	0.130207	0.2653	-0.153387	0.690157	0.891784	0.000361671	5.45426e-12	4.65066e-08	0.513912	0.410328	0.00131765	0.0933995	6.40554e-09	4.2694e-07	0.116325	0.802966	7.45457e-06	0.0154781	0.70635	0.00592398	0.420734	0.00012567	0.108669	0.00091885	0.0583642
RTN4RL2	black	21.8796	2.90678	0.103362	0.00571378	0.255826	0.683532	0.476642	-0.101663	-0.14854	-0.218034	-0.342867	-0.616332	-0.437152	0.210243	0.174505	0.533103	-0.0526046	0.224164	-0.12102	0.0341652	0.0354751	-0.102715	0.00481267	-0.114927	0.203571	0.944117	0.00141425	2.13032e-22	4.72021e-10	0.21114	0.0668845	0.00677996	1.43457e-05	2.23935e-17	1.60617e-08	0.00909513	0.0309755	1.30274e-12	0.518413	0.00534349	0.136187	0.675029	0.663315	0.206433	0.952919	0.157185
FAM26E	black	75.0115	7.05711	0.108442	0.139509	0.509336	0.77936	0.705336	0.150545	0.0359112	-0.3328	-0.238299	-0.679941	-0.552152	0.166503	0.0310113	0.561529	-0.302962	0.0247387	-0.313063	0.168241	0.0724287	0.0217401	0.136534	-0.0512258	0.182107	0.0854494	1.77627e-11	1.82481e-32	2.49082e-24	0.0632438	0.659433	2.63173e-05	0.0030143	4.27158e-22	1.37831e-13	0.0396845	0.703549	4.32468e-14	0.000140913	0.76148	8.14363e-05	0.037635	0.373618	0.789672	0.0923988	0.529451
ZNF30	black	2.27575	0.194498	0.24226	0.4115	0.283303	0.309216	0.2138	0.0211851	-0.0472969	-0.230475	-0.304553	-0.343938	-0.216888	-0.060611	-0.181122	0.0533452	-0.174579	0.100281	0.0334342	-0.0468049	-0.104612	-0.19611	-0.355197	-0.0412996	0.00255213	1.26233e-07	0.000387422	0.000100585	0.00796319	0.794921	0.561538	0.00415517	0.000129425	1.34324e-05	0.00708366	0.456723	0.0250555	0.512533	0.0309033	0.217448	0.6816	0.565621	0.198127	0.0151202	6.6277e-06	0.612243
SYCE1	black	83.445	6.5084	0.121879	0.162427	0.602474	0.766963	0.745364	0.242567	0.0499218	-0.486063	-0.348755	-0.692753	-0.594739	0.0446963	-0.146525	0.444562	-0.400155	0.0624111	-0.2346	0.0391541	-0.010965	-0.010529	0.00372968	0.0186048	0.133407	0.044859	1.74093e-16	6.78054e-31	2.22049e-28	0.00251918	0.539998	1.90027e-10	9.96179e-06	3.40592e-23	5.24086e-16	0.583278	0.0707134	8.57092e-09	2.97811e-07	0.443439	0.00351275	0.630856	0.89299	0.897221	0.963505	0.819443
VPS16	black	3.45204	0.421837	-0.0696219	0.015957	0.271551	0.428529	0.14717	-0.170634	-0.148339	-0.134265	-0.380128	-0.47607	-0.29193	0.255637	0.0140394	0.21821	0.128634	0.334282	0.11902	-0.0108264	-0.176597	0.275353	0.0747444	0.202802	0.392468	0.84479	0.000685314	3.27416e-08	0.0694682	0.0349616	0.0672589	0.097996	1.25627e-06	4.984e-10	0.000250794	0.00142622	0.863247	0.00673426	0.113045	2.40994e-05	0.142827	0.894335	0.0289868	0.000571405	0.358493	0.0119324
NRXN2	black	10.5379	1.1877	0.0218373	-0.0501181	0.45127	0.487099	0.413944	0.162582	0.32381	-0.231528	-0.0730694	-0.350253	-0.509216	0.251982	-0.144593	0.247227	-0.177515	0.144078	-0.146467	0.102757	0.1374	0.0601423	0.0783483	-0.0153615	0.788754	0.538403	4.79076e-09	1.71643e-10	1.04477e-07	0.0446524	4.44535e-05	0.00398189	0.369395	9.06822e-06	1.79897e-11	0.00167716	0.0745475	0.00206358	0.0281499	0.0755996	0.0708254	0.206245	0.0903324	0.460219	0.335724	0.850513
SI	black	37.1117	4.35003	0.126177	0.0368858	0.430682	0.709043	0.613828	0.127816	-0.0131626	-0.352901	-0.215381	-0.595567	-0.545555	0.190947	0.0296274	0.496963	-0.254762	0.0693266	-0.269516	0.115415	0.042969	-0.0169785	0.00364928	-0.082081	0.120149	0.65079	2.74594e-08	1.12258e-24	3.26791e-17	0.115373	0.871712	7.67128e-06	0.0075014	4.66458e-16	3.04903e-13	0.0180638	0.716198	6.40296e-11	0.00148297	0.394483	0.000754527	0.15542	0.597928	0.834991	0.964291	0.313136
FAM77C	black	39.7931	5.50371	0.0825839	0.0937527	0.619209	0.719857	0.601397	0.227681	0.128273	-0.387777	-0.23992	-0.589543	-0.509124	0.153716	-0.130922	0.351964	-0.290205	0.094971	-0.168872	0.0765922	0.0323974	0.110901	0.0275225	0.0183398	0.310171	0.249039	1.44435e-17	1.0202e-25	2.03316e-16	0.00464848	0.114069	7.33116e-07	0.00281666	1.081e-15	1.81658e-11	0.0578192	0.106726	8.14046e-06	0.000273877	0.242914	0.0369144	0.346701	0.690961	0.172338	0.735584	0.821972
PLAC1	black	44.441	4.62699	0.143619	0.169621	0.624251	0.730406	0.612305	0.142529	0.0541722	-0.49429	-0.460859	-0.661291	-0.521087	0.00747116	-0.264027	0.288669	-0.339926	0.172783	-0.0713616	0.0429796	-0.0288792	0.0522997	-0.0681346	-0.156472	0.0765448	0.0360725	6.62422e-18	8.80097e-27	4.10634e-17	0.0788313	0.506008	8.39043e-11	2.04017e-09	1.35941e-20	5.00614e-12	0.926971	0.000974576	0.000296082	1.71659e-05	0.0326976	0.380718	0.597838	0.723069	0.520844	0.402682	0.053422
S100A7	black	7.82883	0.521721	-0.231146	-0.312417	-0.287288	-0.459301	-0.425965	-0.0710347	0.244591	0.443319	0.263041	0.525223	0.378355	-0.154998	-0.0233615	-0.358551	0.194005	-0.0700557	0.157346	0.0673686	0.0838971	-0.124633	-0.0207603	0.0893661	0.00404396	8.4395e-05	0.000317455	2.34788e-09	4.0314e-08	0.382909	0.00231111	9.53325e-09	0.00101983	3.16877e-12	1.4205e-06	0.055739	0.774392	5.34154e-06	0.0162654	0.389517	0.0520867	0.408004	0.302514	0.124792	0.798945	0.271972
FAM111B	black	9.42713	1.42275	-0.0505383	-0.106731	0.217148	0.583157	0.358931	-0.146177	-0.177425	-0.142324	-0.331243	-0.555211	-0.422572	0.309974	0.120256	0.423464	0.0135569	0.278794	-0.081306	0.0479257	0.0223215	-0.025508	0.126967	-0.0613534	0.534998	0.189144	0.00701356	2.58567e-15	5.21178e-06	0.0713919	0.0282302	0.0792659	2.88523e-05	9.48092e-14	5.29439e-08	9.65079e-05	0.138696	4.92977e-08	0.867904	0.000483635	0.317743	0.556341	0.784183	0.754296	0.11783	0.451218
BCAR3	black	0.832414	0.0771574	0.191957	0.0949781	0.104748	0.245898	0.0684563	-0.123916	0.136586	0.207838	-0.0356462	-0.168164	-0.12772	0.195368	0.158395	0.211611	0.148434	0.133899	-0.0109554	0.0984813	0.0089283	-0.0411843	0.123723	0.0384001	0.0174515	0.242879	0.197545	0.00218526	0.40046	0.126993	0.0922739	0.00993891	0.661791	0.0377249	0.115648	0.0155157	0.0505199	0.00864397	0.0670824	0.0989224	0.893084	0.225856	0.912779	0.613237	0.127589	0.637454
NUS1	black	4.54254	0.634646	0.175225	0.21419	-0.283863	-0.434302	-0.248145	0.0316177	-0.0999986	0.189293	0.101346	0.317416	0.496879	-0.257307	0.0640157	-0.239204	0.0615955	-0.186673	0.120236	-0.0410825	-0.173192	-0.0126866	0.00563528	-0.103704	0.0302783	0.00784708	0.000376793	2.03705e-08	0.00198323	0.698032	0.218751	0.0191059	0.212576	6.39029e-05	6.45796e-11	0.00132343	0.431784	0.00290249	0.449431	0.0208642	0.138761	0.614115	0.0322821	0.876314	0.944883	0.202074
C14orf73	black	10.2443	1.29903	0.0452615	-0.0874126	0.384639	0.558286	0.419666	0.0612514	-0.151018	-0.301277	-0.467082	-0.553102	-0.257402	0.13438	-0.0532819	0.266631	-0.0484191	0.311856	0.11227	0.112569	0.0882426	0.081096	0.0485769	-0.0222785	0.57852	0.282632	9.1591e-07	6.4841e-14	6.67059e-08	0.451972	0.0624097	0.000154113	1.15578e-09	1.22759e-13	0.00131778	0.0977054	0.513034	0.000863752	0.552279	8.70452e-05	0.167067	0.165933	0.278069	0.318998	0.550983	0.784588
LOC284422	black	3.6653	0.39678	0.0956843	0.0861829	0.289883	0.427793	0.352753	0.00371809	0.0321302	-0.155115	-0.168068	-0.39747	-0.325018	0.155398	0.0628444	0.343995	-0.0529441	0.100573	-0.0889584	0.216691	0.375292	0.117123	-0.0169737	-0.0326957	0.239377	0.289484	0.000278396	3.47631e-08	7.74368e-06	0.963618	0.693381	0.0555515	0.0378355	3.63207e-07	4.1469e-05	0.0551013	0.440274	1.33856e-05	0.515713	0.216101	0.274174	0.00713692	1.75359e-06	0.149354	0.835036	0.688263
ACF	black	2.56827	0.17195	-0.191197	-0.196326	-0.313722	-0.327101	-0.267289	-0.0420664	0.102659	0.377413	0.402	0.425628	0.211849	0.0598117	0.142398	-0.109877	0.137781	-0.130203	-0.0676152	0.0427857	0.078058	-0.0799258	-0.0303719	0.048746	0.0179102	0.0150066	7.85219e-05	3.67609e-05	0.000837639	0.605649	0.206678	1.51597e-06	2.59578e-07	4.14245e-08	0.00856762	0.462692	0.0791085	0.176358	0.0894349	0.10868	0.406286	0.599493	0.337523	0.326054	0.709383	0.549596
WBP2	black	2.5916	0.306333	-0.0474464	-0.182961	0.263885	0.356272	0.277314	0.114629	-0.211195	-0.238572	-0.201324	-0.359307	-0.0860261	0.0722101	0.051125	0.207971	-0.024339	0.0981667	0.0187742	0.378609	0.299666	0.2444	0.152571	0.156696	0.560301	0.0235936	0.000980949	6.18663e-06	0.000519743	0.15827	0.00877893	0.00298017	0.0125806	5.08644e-06	0.290366	0.375066	0.530262	0.00989057	0.76522	0.227349	0.817827	1.39581e-06	0.000167807	0.0023301	0.0597324	0.0530764
SNX24	black	3.2668	0.33664	0.0468279	-0.126845	-0.33788	-0.394754	-0.256568	0.0372851	-0.157871	0.104273	0.356865	0.37792	0.299812	0.147236	0.242428	-0.0669847	0.194961	-0.0987993	-5.19823e-05	0.231712	0.170106	0.050993	0.0599726	-0.0264482	0.56543	0.118186	1.94273e-05	4.43203e-07	0.00136805	0.647263	0.0512971	0.199596	5.95506e-06	1.46383e-06	0.000166522	0.0693418	0.00253398	0.410687	0.0157364	0.224354	0.999491	0.00395231	0.0355367	0.531326	0.461487	0.745544
ICAM5	black	33.7077	5.79128	0.120483	0.0576208	0.528649	0.757602	0.548336	0.0487178	0.14936	-0.247052	-0.221364	-0.610876	-0.595309	0.310877	-0.00122311	0.464084	-0.144934	0.197323	-0.1862	0.139346	0.0744498	0.124341	0.122032	-0.0439466	0.137946	0.479273	2.15909e-12	8.98863e-30	2.1863e-13	0.549827	0.0653749	0.00207924	0.00596204	5.08137e-17	4.8372e-16	9.18511e-05	0.988028	1.52182e-09	0.0738602	0.0144922	0.0211963	0.0858207	0.360396	0.125682	0.132918	0.589616
GRSF1	black	8.33272	1.03886	0.373557	0.470985	-0.290874	-0.504097	-0.351474	-0.0104167	0.0470479	0.143823	0.329052	0.434994	0.3102	-0.104688	0.00471097	-0.278927	0.0278506	-0.237887	-0.0198399	-0.0595159	-0.227618	-0.0753557	-0.341283	-0.191705	1.97396e-06	8.04491e-10	0.000264706	3.07616e-11	8.39642e-06	0.898312	0.563603	0.0761227	3.28117e-05	1.92312e-08	9.53243e-05	0.197801	0.953913	0.000480505	0.732551	0.00306642	0.807682	0.464913	0.00466012	0.354565	1.58053e-05	0.0176024
HSD17B14	black	31.7677	3.5805	0.226334	0.0872225	0.627565	0.67395	0.563932	0.169964	0.0509744	-0.390157	-0.431391	-0.648863	-0.431725	0.129255	-0.205428	0.274873	-0.200559	0.246734	0.00909937	0.159238	0.0561315	0.0594656	0.119229	0.0390246	0.00490448	0.283684	3.93774e-18	1.33429e-21	3.19444e-14	0.0356934	0.531476	6.18259e-07	2.59057e-08	1.19305e-19	2.52051e-08	0.1113	0.0108529	0.000584758	0.012928	0.00210802	0.911115	0.0492902	0.490724	0.46529	0.142123	0.631987
TCF25	black	1.03536	0.0565756	-0.107504	-0.0893035	0.157309	0.133265	0.0865908	0.0112993	-0.0937557	-0.105916	-0.0703311	-0.188649	-0.109682	0.246108	0.0559664	0.118353	0.117083	0.156168	0.0632544	-0.0208415	-0.27278	0.138152	0.0341743	0.466135	0.18594	0.272309	0.052142	0.100545	0.287199	0.889748	0.249024	0.192565	0.387651	0.0195263	0.177131	0.00216561	0.492002	0.145099	0.149493	0.053893	0.437291	0.798176	0.000646406	0.0885669	0.674946	1.26112e-09
CTDP1	black	5.75941	0.818824	-0.000144064	-0.0903743	-0.275145	-0.514692	-0.307584	0.0861612	0.258012	0.392977	0.417521	0.536084	0.315516	-0.0284995	0.0695706	-0.229604	0.167158	-0.171694	0.0308193	0.0223886	0.0321346	0.0586133	0.045408	0.106237	0.99859	0.266579	0.000577156	1.00334e-11	0.000109913	0.289606	0.00128211	5.04398e-07	7.90012e-08	9.25134e-13	7.10719e-05	0.726564	0.392817	0.00430369	0.0389014	0.0338285	0.705299	0.78355	0.693341	0.471722	0.57729	0.191212
FAM125A	black	2.17386	0.160974	-0.0447008	-0.281919	-0.11778	-0.284923	-0.167242	0.12679	0.100403	0.305502	0.228549	0.294375	0.290223	-0.00636164	0.0904501	-0.112871	0.211949	-0.0404616	0.115885	0.0336424	0.0311043	0.427998	0.0761876	0.226151	0.58324	0.000414873	0.14707	0.000357418	0.0388015	0.118346	0.216883	0.000122994	0.00448983	0.000221154	0.000273632	0.937793	0.266176	0.164795	0.00853551	0.619484	0.15373	0.679726	0.702701	3.41894e-08	0.349262	0.00494029
ALDH18A1	black	3.2588	0.385172	0.315017	0.285157	-0.163682	-0.403786	-0.249538	0.0563026	-0.037484	0.108958	0.0548288	0.24273	0.371131	-0.124027	-0.00623236	-0.234559	0.154799	-0.0331622	0.193252	0.0360096	-0.223493	-0.141136	-0.213942	0.219481	7.30752e-05	0.000353263	0.0432092	2.2705e-07	0.00186664	0.489401	0.645508	0.180023	0.500859	0.00250174	2.32652e-06	0.126649	0.939054	0.00351864	0.0560572	0.68405	0.0166931	0.658558	0.00548632	0.08183	0.00792082	0.00641281
KGFLP2	black	78.4339	6.2204	0.104054	0.165635	0.605756	0.740619	0.730623	0.257993	0.0743399	-0.449878	-0.348128	-0.649865	-0.480115	-0.0371265	-0.169869	0.397957	-0.412119	0.0327163	-0.19005	0.116598	0.137203	-0.0103242	-0.067623	-0.0529624	0.200547	0.0407425	1.08086e-16	7.33355e-28	8.35805e-27	0.00128321	0.361107	5.41105e-09	1.03596e-05	1.00517e-19	3.38607e-10	0.648663	0.0357986	3.50422e-07	1.20344e-07	0.688076	0.0186227	0.1512	0.0907984	0.89921	0.406232	0.515568
TARP	black	3.50243	0.303169	0.0619311	-0.00828646	-0.236368	-0.422073	-0.367027	-0.0367438	0.217375	0.373797	0.140887	0.421727	0.371928	-0.13094	-0.0456383	-0.325641	0.195766	0.00449135	0.227355	0.0111807	-0.0830787	-0.169363	-0.00658191	-0.00911543	0.44696	0.919027	0.00326598	5.50971e-08	3.06294e-06	0.652047	0.00695309	1.94189e-06	0.0823761	5.66362e-08	2.20448e-06	0.106678	0.575358	4.00043e-05	0.0153023	0.956059	0.00470939	0.890899	0.307271	0.036361	0.935643	0.910959
TAS2R49	black	48.2501	5.36916	0.160965	0.175976	0.758157	0.715077	0.573083	0.194587	0.231314	-0.434769	-0.458918	-0.652214	-0.494243	0.0330309	-0.346188	0.198288	-0.272514	0.243728	0.0294941	0.0664919	0.0405377	0.118119	0.114812	0.00384344	0.0468467	0.0295654	7.73551e-30	2.98581e-25	9.85332e-15	0.0159414	0.00401657	1.95943e-08	2.43013e-09	6.70906e-20	8.42975e-11	0.685235	1.16893e-05	0.0140094	0.000654641	0.00239789	0.71742	0.414146	0.618825	0.145901	0.157604	0.962393
DKFZp686D0972	black	148.812	10.0012	0.2086	0.225931	0.630504	0.78945	0.824391	0.33346	0.0997488	-0.493593	-0.178606	-0.684658	-0.611973	0.0274443	-0.0692806	0.536024	-0.488854	-0.121989	-0.40698	0.0462031	0.0199436	0.0434513	0.0865103	0.00640281	0.0096646	0.00498359	2.46978e-18	8.06016e-34	3.73171e-39	2.53071e-05	0.21991	8.99914e-11	0.0271806	1.709e-22	4.31518e-17	0.736307	0.394797	9.31587e-13	1.44352e-10	0.133056	1.78375e-07	0.570635	0.806696	0.593821	0.287649	0.937391
ARP11	black	8.21073	0.815219	0.176653	0.138521	0.395533	0.498948	0.402903	0.0690836	0.112217	-0.22323	-0.425388	-0.49351	-0.258412	-0.150178	-0.159327	0.184847	-0.21133	0.115646	0.0407269	0.00422803	0.0490111	0.0101625	0.0832656	-0.150561	0.0289352	0.0877096	4.18699e-07	5.23038e-11	2.42605e-07	0.396146	0.167269	0.00554316	4.22332e-08	9.07443e-11	0.00125917	0.063898	0.0491607	0.0221707	0.00873485	0.154586	0.617188	0.958633	0.547424	0.90078	0.30618	0.063217
PRO0478	black	97.0921	11.4023	0.228177	0.21481	0.651282	0.827369	0.712504	0.194167	0.105075	-0.454871	-0.318532	-0.747048	-0.625657	0.140295	-0.0682323	0.504336	-0.300251	0.101842	-0.22085	0.0791035	0.0666113	0.127973	0.0951099	0.0308316	0.00455723	0.00766549	7.8794e-20	1.15622e-39	5.27323e-25	0.0161747	0.19614	3.4876e-09	6.0017e-05	1.44386e-28	5.31674e-18	0.083686	0.402007	3.00079e-11	0.00016271	0.210336	0.00608216	0.331073	0.413307	0.114924	0.242222	0.705187
LOC650392	black	104.404	9.62974	0.232763	0.212781	0.679629	0.79296	0.731095	0.187947	0.0795919	-0.461939	-0.330587	-0.75914	-0.698308	0.309804	-0.115669	0.495662	-0.272304	0.190775	-0.205924	0.0798439	0.0665868	0.162076	0.0991799	0.0576181	0.0037869	0.00827401	4.53575e-22	2.61536e-34	7.46841e-27	0.0199928	0.328086	1.85e-09	2.9988e-05	5.92569e-30	1.09154e-23	9.74079e-05	0.154506	7.30499e-11	0.00066122	0.0181699	0.0106591	0.326552	0.413479	0.0453294	0.222564	0.479293
RFXAP	black	5.13113	0.768093	0.0995145	0.109057	-0.270545	-0.505791	-0.270695	0.134157	0.0127994	0.0360513	0.380713	0.489306	0.31279	-0.203499	-0.026274	-0.283293	-0.0448581	-0.313506	-0.0641688	-0.112439	-0.138607	0.0139683	-0.062458	-0.00991279	0.221	0.179629	0.000718761	2.57831e-11	0.000713709	0.098269	0.875223	0.658188	1.20615e-06	1.38039e-10	8.2676e-05	0.0116373	0.747164	0.000387602	0.581914	7.94657e-05	0.430681	0.166425	0.0875127	0.863933	0.443095	0.903206
ATP5J	black	3.70889	0.568048	0.207242	0.207091	-0.247583	-0.50096	-0.305305	0.0502189	0.0756508	0.142188	0.296987	0.464363	0.34429	-0.249834	-0.0507911	-0.309473	-0.0154881	-0.273678	-0.0178089	-0.0984761	-0.0310801	0.0353352	-0.150573	-0.149032	0.0101583	0.0102146	0.00203212	4.25498e-11	0.000124303	0.537585	0.352678	0.0795561	0.000193105	1.48352e-09	1.31439e-05	0.00184274	0.532955	9.91859e-05	0.849295	0.00061924	0.827043	0.225881	0.702922	0.664562	0.0631956	0.0659758
STS-1	black	1.31004	0.105636	0.248169	0.198732	0.0357275	-0.211155	-0.0694788	0.126967	0.391936	0.171639	0.252438	0.26865	0.0325735	0.0214257	-0.0728813	-0.124239	0.0326039	-0.0380061	0.0136767	0.244851	0.127641	-0.0687563	-0.261237	0.0392759	0.00198116	0.013792	0.661067	0.00879211	0.393443	0.117828	5.4386e-07	0.0338864	0.00164377	0.000785903	0.689367	0.792645	0.370632	0.125997	0.689092	0.640913	0.866747	0.00228556	0.115877	0.398393	0.00110763	0.629793
LRIG2	black	3.30023	0.263907	0.0723058	0.176725	0.226585	0.372085	0.358393	0.070532	0.059108	-0.0596957	-0.0503584	-0.294166	-0.285836	0.042107	0.0810819	0.33666	-0.126461	-0.0540311	-0.208439	-0.116193	-0.170478	0.0597306	-0.00237296	0.288964	0.374432	0.0288691	0.00485586	2.18129e-06	5.39656e-06	0.386294	0.467983	0.463562	0.536455	0.000223557	0.000341463	0.605301	0.319083	2.09066e-05	0.119311	0.507118	0.009722	0.152635	0.03513	0.4633	0.976776	0.0002917
MYOT	black	2.88532	0.322419	-0.0768327	-0.130223	0.17606	0.306653	0.0581234	-0.188927	0.339657	0.0939677	-0.0641753	-0.178381	-0.419807	0.366435	-0.0627408	0.141076	0.0902591	0.276604	-0.0169694	0.0751542	0.0177956	-0.0258068	0.0516456	-0.0814015	0.345185	0.108626	0.0294871	0.000115593	0.475441	0.019344	1.74485e-05	0.24795	0.430634	0.0273781	6.59655e-08	3.1859e-06	0.44103	0.081963	0.267191	0.000537911	0.835078	0.355856	0.827171	0.751511	0.526077	0.317172
AK5	black	2.80863	0.237741	-0.0214678	-0.0160035	0.268753	0.370219	0.262729	-0.00132911	-0.141802	-0.372711	-0.342683	-0.445006	-0.369367	0.182562	-0.106258	0.181294	-0.0494134	0.277382	0.0419008	0.0360196	-0.0564233	-0.101231	0.0332595	0.148882	0.792247	0.844343	0.000782106	2.47397e-06	0.00103454	0.986991	0.0803852	2.09066e-06	1.45087e-05	8.25036e-09	2.61963e-06	0.0239044	0.191123	0.0249155	0.544137	0.000518012	0.60707	0.658469	0.488469	0.213098	0.683173	0.066251
PRDM6	black	54.6354	6.69713	0.0934271	0.119532	0.572266	0.765517	0.644723	0.151375	-0.0275712	-0.453347	-0.284357	-0.70137	-0.598034	0.21685	-0.0620101	0.460305	-0.305656	0.102925	-0.238759	0.0471184	0.0791959	0.0745474	0.0553508	0.0164405	0.250693	0.141107	1.09599e-14	1.01867e-30	2.40594e-19	0.0617856	0.735134	3.99078e-09	0.000367641	5.76499e-24	3.28928e-16	0.00709377	0.446379	2.14473e-09	0.000121978	0.205501	0.00295696	0.563018	0.330506	0.359765	0.496784	0.840148
LFNG	black	2.93586	0.355157	0.115582	0.125276	-0.0537323	-0.37572	-0.139507	0.25175	-0.0130103	-0.150626	0.250458	0.340218	0.27586	-0.123926	-0.118168	-0.266059	-0.0459118	-0.185999	0.046985	0.0224775	-0.0543486	0.136498	-0.214941	0.138274	0.154818	0.12284	0.509473	1.70288e-06	0.0854541	0.00169437	0.873184	0.063101	0.00179314	1.68639e-05	0.000557599	0.126959	0.145732	0.000887037	0.573068	0.0213386	0.564125	0.782712	0.504622	0.0924872	0.00762738	0.0882817
TBX22	black	8.48472	0.830975	-0.112169	-0.101295	0.381714	0.481092	0.232023	-0.0840547	-0.0251771	-0.460877	-0.371969	-0.470933	-0.480754	0.271148	-0.18846	0.142933	-0.0452989	0.37382	0.0869275	0.146091	0.176216	-0.0946293	-0.0818193	-0.0110972	0.167454	0.212808	1.1248e-06	3.0819e-10	0.00390273	0.301603	0.757384	2.03676e-09	2.19846e-06	8.08434e-10	3.18391e-10	0.000698532	0.019651	0.0779768	0.578206	1.9389e-06	0.285322	0.0715606	0.0293412	0.244621	0.314687	0.891708
AVPI1	black	0.670128	0.0461973	-0.127144	-0.247235	0.178713	0.212937	0.173522	0.0254815	0.0737675	-0.0472676	-0.0754166	-0.187178	-0.157861	0.134001	0.040087	0.176311	0.0437766	0.104359	-0.00396174	0.0804821	-0.112792	0.168894	0.162013	0.300013	0.117312	0.00206291	0.0270877	0.0082257	0.0319487	0.754543	0.364827	0.561782	0.354174	0.0205148	0.0513124	0.0986654	0.622733	0.0292525	0.591058	0.199223	0.961236	0.322688	0.165091	0.0368889	0.0454142	0.000164763
SLA2	black	2.57263	0.178321	0.0924497	0.0287041	0.294789	0.308476	0.231989	0.0415917	-0.0780358	-0.161829	-0.342611	-0.358334	-0.0593223	0.00121304	-0.0263136	0.139398	0.0323647	0.210758	0.165848	0.482059	0.160592	-0.190626	-0.0416302	0.25074	0.255707	0.72468	0.000216468	0.000104723	0.00390817	0.609727	0.337661	0.0456641	1.4573e-05	5.41715e-06	0.466368	0.988127	0.746795	0.0857023	0.691256	0.00892296	0.0404797	2.80672e-10	0.0473653	0.0182618	0.609396	0.00177114
AGPAT7	black	3.17219	0.418883	-0.00888581	-0.0314749	0.323089	0.44663	0.333918	0.0327985	0.0804363	-0.131459	-0.152516	-0.385983	-0.41895	0.267872	-0.00241243	0.305009	-0.0146532	0.21173	-0.0615782	-0.0085036	0.124868	0.0760978	-0.0769544	0.237617	0.913193	0.699329	4.633e-05	7.17355e-09	2.46269e-05	0.687334	0.322964	0.105284	0.059826	8.32874e-07	7.05913e-08	0.000815091	0.97639	0.000126294	0.857331	0.00860553	0.449558	0.916913	0.124074	0.349832	0.344419	0.00310109
MRCL3	black	0.885388	0.0856922	0.305551	0.0799885	0.189141	0.266516	0.196386	0.0418806	0.0571845	-0.00309568	-0.0378195	-0.202247	-0.124084	0.120019	0.106389	0.206386	0.0184255	0.054199	-0.0375514	0.319888	0.117794	0.0510651	-0.0823112	-0.0606752	0.000122672	0.325674	0.0192045	0.000868357	0.0149749	0.607244	0.482612	0.969706	0.642554	0.0121726	0.126472	0.13948	0.190575	0.0104813	0.821154	0.505797	0.644914	5.55906e-05	0.147022	0.530745	0.311777	0.456246
KHK	black	2.23555	0.177424	0.120293	-0.118278	-0.299676	-0.299045	-0.0763398	0.140845	-0.0819405	0.224203	0.354765	0.340737	0.334454	-0.0531722	0.313477	0.0656397	0.134972	-0.224439	-0.0696307	0.00797502	0.0410668	0.0907739	0.0888899	0.0873528	0.138573	0.145356	0.000167716	0.000173383	0.348297	0.082469	0.313968	0.00533544	6.81317e-06	1.63397e-05	2.38546e-05	0.513903	7.95949e-05	0.420168	0.096224	0.00528604	0.392407	0.922061	0.614251	0.264461	0.274545	0.282963
SERPINB1	black	2.93082	0.144887	0.0801661	0.0293106	0.128706	0.308126	0.246227	-0.0115833	-0.106062	-0.175767	-0.176519	-0.308469	-0.2192	-0.00406285	0.0729855	0.259131	-0.0824506	-0.00415059	-0.118345	0.00569912	0.148926	0.467577	0.461228	-0.316173	0.324597	0.719104	0.11284	0.000106732	0.00215452	0.886995	0.191948	0.0297628	0.0290594	0.000104758	0.00648286	0.960248	0.369946	0.00121888	0.310955	0.95939	0.145126	0.94426	0.0661701	1.10416e-09	1.97309e-09	6.85126e-05
RAD17	black	6.9318	0.703377	0.0772328	0.119773	-0.396522	-0.496567	-0.371788	-0.101294	0.150925	0.446977	0.46042	0.512232	0.234522	0.0818694	0.198822	-0.113743	0.218395	-0.18142	-0.0776015	0.0654467	-0.145182	-0.00104937	-0.183332	0.101495	0.342671	0.140299	3.89425e-07	6.66571e-11	2.22554e-06	0.212814	0.0625741	6.96129e-09	2.12264e-09	1.30591e-11	0.00352405	0.31439	0.0137483	0.161532	0.00668648	0.0248135	0.340365	0.421539	0.073362	0.989729	0.0233075	0.211902
ELA2B	black	55.4685	5.35442	0.0681848	0.0800813	0.515495	0.742537	0.679202	0.16212	0.067013	-0.353524	-0.241972	-0.63394	-0.557869	0.137749	-0.00531923	0.513524	-0.286811	0.0452871	-0.269281	0.0339915	0.0491626	0.0112927	0.0743188	0.0534269	0.402335	0.325111	9.2017e-12	4.53931e-28	4.92357e-22	0.0452699	0.410489	7.37349e-06	0.00258343	1.42268e-18	6.82853e-14	0.0895088	0.94797	1.13738e-11	0.000325172	0.578305	0.000762923	0.676587	0.546185	0.889812	0.361244	0.511886
PDLIM7	black	19.7565	2.20234	-0.118633	-0.180641	0.494829	0.621031	0.525193	0.145655	0.110306	-0.277411	-0.179323	-0.493289	-0.495651	0.197055	-0.0661739	0.361563	-0.194762	0.134755	-0.163045	0.162581	0.192027	0.212948	0.323832	0.0485641	0.144141	0.02545	7.94644e-11	1.09152e-17	3.17908e-12	0.0724203	0.174666	0.000517303	0.0265601	9.27885e-11	7.31318e-11	0.014629	0.416387	4.39177e-06	0.0158452	0.0967656	0.0440401	0.0446541	0.0174095	0.00822241	4.43966e-05	0.551088
ST6GALNAC6	black	2.0043	0.220811	0.053015	-0.0989884	-0.181191	-0.327145	-0.234976	0.0223938	0.184827	0.392275	0.206766	0.328585	0.279392	0.00402929	0.097199	-0.141938	0.230852	-0.0131752	0.138862	0.0924587	0.0642741	-0.12511	-0.044343	0.262422	0.51515	0.223463	0.0249994	3.66675e-05	0.00345887	0.783501	0.0221853	5.30716e-07	0.0103367	3.37191e-05	0.000469704	0.960576	0.231986	0.080093	0.00409235	0.87159	0.0869261	0.25566	0.429923	0.123341	0.586261	0.00104919
PDZD8	black	8.55279	0.698874	0.0491916	0.181868	0.19284	0.470877	0.35367	-0.0742618	0.0180569	-0.223835	-0.0888586	-0.404738	-0.520861	0.126336	0.108809	0.427373	-0.168773	-0.0399802	-0.332031	-0.0828176	0.126766	0.084189	0.408697	-0.188458	0.545949	0.0244533	0.0169313	8.12652e-10	7.30548e-06	0.361613	0.824673	0.00541321	0.274715	2.1136e-07	5.13214e-12	0.11968	0.180624	3.59701e-08	0.0370271	0.623661	2.75422e-05	0.308799	0.118416	0.300829	1.56519e-07	0.019652
PBX4	black	1.38182	0.0701133	-0.267307	-0.139571	0.139803	0.209153	0.0195594	-0.122522	-0.12626	-0.0720168	-0.292289	-0.270196	-0.088017	0.111039	0.00094484	0.0570199	0.133479	0.246376	0.197546	0.0390602	-0.0561402	-0.196577	0.0252753	0.483085	0.000836929	0.0853097	0.0847871	0.00946953	0.810349	0.131355	0.119904	0.376349	0.000246221	0.000730733	0.279304	0.171799	0.990752	0.483876	0.0999958	0.00214079	0.0143796	0.631676	0.490657	0.0148755	0.756466	2.5411e-10
ASCC3L1	black	21.5363	1.7011	-0.108376	-0.0456191	0.26507	0.585334	0.518301	0.0335561	-0.0407481	-0.232288	-0.130899	-0.518353	-0.486295	0.114283	0.167225	0.537642	-0.198936	-0.057816	-0.339305	-0.0831232	-0.0687117	-0.0650042	0.235052	0.273168	0.182376	0.575519	0.000928701	1.9247e-15	6.78897e-12	0.680502	0.617004	0.00386083	0.106787	6.75101e-12	1.85753e-10	0.159538	0.038822	7.72589e-13	0.013693	0.477783	1.78244e-05	0.307011	0.398701	0.424692	0.00344807	0.000634548
LMNB2	black	2.61798	0.326811	-0.000958762	-0.117225	-0.174317	-0.400661	-0.23318	0.108231	0.136346	0.327414	0.211641	0.374756	0.406407	-0.169237	0.0474824	-0.212912	0.175347	-0.12566	0.145204	-0.0151314	0.0549841	0.0598657	0.107354	0.273235	0.990616	0.148997	0.0311598	2.86827e-07	0.00372309	0.182966	0.0928543	3.60977e-05	0.00863427	1.81903e-06	1.86307e-07	0.0365017	0.560003	0.00823328	0.0301615	0.121688	0.0733184	0.852727	0.499645	0.462288	0.18656	0.000632497
GNLY	black	0.791318	0.0530757	0.0371374	-0.0760962	0.13631	0.166374	0.137772	0.0346548	0.130561	0.0669059	0.0139347	-0.108627	-0.112639	0.0608858	0.079929	0.169486	0.0574124	0.0190816	-0.037834	-0.0593654	-0.178542	0.0970031	-0.0233384	0.324788	0.648567	0.349842	0.0929418	0.0398398	0.0894561	0.670641	0.107703	0.411239	0.864257	0.181358	0.165666	0.454681	0.326035	0.0362233	0.480867	0.814898	0.642426	0.466044	0.0272367	0.232933	0.774609	4.20239e-05
MAP1LC3C	black	2.19664	0.249507	-0.0723916	-0.121157	0.247321	0.324646	0.159617	-0.0764494	0.435777	0.193348	-0.0818817	-0.127281	-0.329824	0.064	-0.12213	0.101333	-0.0259838	0.154262	-0.0267626	0.0118573	0.124937	0.0169246	0.00230215	-0.119808	0.373864	0.135742	0.00205527	4.23687e-05	0.0487449	0.347604	1.80174e-08	0.016638	0.314317	0.116915	3.13612e-05	0.431897	0.132605	0.212636	0.749863	0.0569251	0.742625	0.884341	0.123865	0.835507	0.977469	0.140183
ELOVL2	black	3.70691	0.554708	0.0176991	-0.00343601	0.233872	0.468675	0.312411	-0.0197876	-0.17334	-0.262094	-0.387994	-0.445763	-0.19004	0.0645844	0.00861612	0.248189	-0.025825	0.238622	0.0963706	0.0266113	-0.0158169	0.0521341	0.0320241	-0.144095	0.828094	0.966377	0.00361923	9.97434e-10	8.44233e-05	0.808179	0.0321323	0.00106511	7.21848e-07	7.72997e-09	0.0186291	0.427695	0.915818	0.00197948	0.751341	0.00297394	0.236008	0.744029	0.846135	0.522166	0.694342	0.075564
PSMD5	black	2.51703	0.378324	0.0959597	0.232563	-0.120481	-0.416248	-0.202938	0.124505	0.226816	0.102375	0.364296	0.411844	0.194664	-0.114132	-0.102116	-0.249909	-0.0573467	-0.271175	-0.085253	-0.118336	-0.0974324	-0.0216397	-0.0337054	0.0290306	0.238021	0.00381788	0.137955	8.72981e-08	0.0118743	0.125181	0.00481154	0.207946	3.6704e-06	1.2293e-07	0.0158988	0.160096	0.209106	0.00183674	0.481369	0.000697655	0.294739	0.145156	0.230862	0.790621	0.679159	0.721677
NRCAM	black	0.619425	0.0476543	-0.152507	-0.056004	-0.150215	-0.240305	-0.182071	-0.000373191	-0.11211	0.0455052	-0.0493262	0.186845	0.311811	-0.207034	-0.0655922	-0.236994	0.0363961	-0.0178201	0.165901	-0.0128807	-0.0418652	-0.0552014	0.00370802	0.0181235	0.0598413	0.491711	0.0638329	0.00277154	0.0242918	0.996347	0.167677	0.576475	0.544849	0.020745	8.72565e-05	0.010236	0.420505	0.00318236	0.655127	0.826936	0.0404159	0.874437	0.607376	0.497949	0.963717	0.824037
HDHD3	black	6.53963	0.944428	0.239111	0.040444	-0.25755	-0.505364	-0.238845	0.164084	0.235357	0.40527	0.432369	0.521356	0.40704	-0.146596	0.159128	-0.145458	0.185064	-0.222627	0.0397877	0.014631	0.121267	-0.0316082	-0.120901	0.250959	0.00291376	0.619637	0.00130906	2.69595e-11	0.0029464	0.0426911	0.00340504	2.03037e-07	2.39013e-08	4.86071e-12	1.77564e-07	0.070575	0.0494488	0.0728108	0.0220121	0.00567548	0.625334	0.857545	0.135385	0.698118	0.136574	0.00175427
ANP32D	black	13.46	0.943924	-0.172727	-0.20772	-0.262094	-0.516103	-0.433842	0.0403276	0.081764	0.30893	0.0441752	0.480684	0.585089	-0.282238	-0.10021	-0.480831	0.220248	0.0505856	0.424036	-0.0180218	0.0389844	0.0272584	0.0618747	0.0233188	0.032755	0.00998223	0.00106509	8.6173e-12	2.11612e-08	0.620646	0.315015	0.000102167	0.58768	3.20548e-10	1.99002e-15	0.000408386	0.217773	3.16038e-10	0.00622576	0.534616	4.70862e-08	0.825009	0.632338	0.738029	0.447374	0.774793
STMN4	black	1.15683	0.100928	-0.160778	-0.215905	-0.225443	-0.293954	-0.217955	-0.00838344	-0.0452822	0.103258	0.290683	0.2984	0.187439	0.13524	0.120167	-0.0943402	0.142782	-0.0355203	0.0025964	-0.0172746	-0.0260721	-0.0679571	-0.0382185	0.143684	0.047107	0.00735375	0.00508076	0.000226011	0.00680045	0.918083	0.578347	0.204032	0.000267287	0.000179346	0.0203362	0.0955583	0.138989	0.246072	0.0782943	0.662912	0.97459	0.832155	0.749041	0.403912	0.639047	0.0764099
PIGB	black	1.55152	0.20381	-0.019857	0.0758585	-0.078764	-0.359446	-0.228713	0.108357	0.0883102	-0.0387098	0.198248	0.314922	0.22395	-0.12553	-0.107244	-0.271611	0.0206205	-0.117635	0.0538532	0.00311823	0.0834793	0.0999546	0.171375	0.158149	0.80752	0.351354	0.333158	5.0407e-06	0.00446048	0.182454	0.2777	0.63474	0.0140291	7.34591e-05	0.00538864	0.122079	0.187012	0.000683375	0.800271	0.147572	0.50852	0.969485	0.304936	0.218955	0.0341661	0.0508832
PHOX2B	black	1.63055	0.172166	-0.0835131	-0.115714	0.0564748	0.248491	0.0971454	-0.165876	0.312028	0.174173	0.0339409	-0.129183	-0.379063	0.262783	0.0279637	0.194875	-0.00294088	0.11153	-0.15274	-0.00781519	0.0324138	-0.0696349	-0.0438096	-0.133805	0.304739	0.154344	0.488071	0.00195369	0.232245	0.0404465	8.62233e-05	0.0313013	0.677042	0.111504	1.35265e-06	0.00103199	0.731506	0.0157831	0.97122	0.169899	0.0594468	0.923618	0.690812	0.392379	0.590778	0.0991615
LOC388564	black	4.18683	0.350397	-0.046073	-0.227702	-0.146727	-0.386145	-0.293118	0.0761829	0.292122	0.393411	0.192638	0.421386	0.445559	-0.196511	-0.0511244	-0.312619	0.166399	-0.0529264	0.216432	0.118711	0.104039	-0.150484	-0.0142447	0.206311	0.571721	0.00464451	0.0703206	8.23332e-07	0.000235959	0.349292	0.000248339	4.88745e-07	0.0170489	5.81976e-08	7.86737e-09	0.0149101	0.530267	8.34599e-05	0.0398103	0.515854	0.00720778	0.143877	0.200609	0.0633525	0.861267	0.0105099
ENPP3	black	1.43684	0.17687	-0.052864	-0.0319986	0.185223	0.340943	0.282283	0.0251068	-0.102887	-0.0989722	-0.135599	-0.296578	-0.167251	0.139819	0.0784827	0.264413	-0.0323608	0.0855304	-0.0625039	-0.0731678	0.0306148	0.191532	0.0913536	0.0951707	0.516349	0.694574	0.0218964	1.61359e-05	0.000407495	0.75804	0.205668	0.22354	0.0946739	0.000197267	0.038791	0.0847509	0.334893	0.000957351	0.691292	0.293165	0.44276	0.368749	0.707164	0.0177069	0.26141	0.24192
KIAA1143	black	5.31	0.766482	0.120434	0.223603	0.388045	0.477082	0.247769	-0.0797353	0.0623923	-0.276821	-0.396758	-0.462386	-0.396251	-0.0230465	-0.248185	0.0961043	-0.19186	0.1763	0.000873303	-0.0760406	-0.105753	-0.0604179	0.0559613	-0.18576	0.138107	0.00546263	7.19224e-07	4.5264e-10	0.00201575	0.327213	0.443576	0.000532302	3.82753e-07	1.77648e-09	3.97236e-07	0.777354	0.00197978	0.237312	0.0175095	0.0292621	0.991452	0.350195	0.193253	0.458161	0.492042	0.0215091
MGC50559	black	0.32429	0.0365837	-0.0216515	0.00749263	0.0972604	0.193011	0.0929529	-0.0858225	0.0717658	-0.0521667	-0.180431	-0.155584	-0.185259	-0.00650699	-0.0834297	0.0581499	-0.0125728	0.13869	0.0556903	-0.192644	-0.0327745	-0.12188	0.0078626	-0.0584219	0.790509	0.926762	0.23169	0.0168319	0.253117	0.291513	0.37802	0.521906	0.0256247	0.0548077	0.0218703	0.936374	0.305225	0.475239	0.877414	0.0873202	0.494144	0.0170456	0.68755	0.133405	0.923156	0.473173
TCP10L	black	2.55589	0.274315	-0.0976959	-0.167666	-0.323811	-0.379867	-0.285781	-0.0551516	-0.0390488	0.250357	0.0397582	0.344594	0.39416	-0.199513	0.0623465	-0.21721	0.186264	-0.0102358	0.210764	-0.0914554	-0.0802285	-0.0381346	0.0305585	0.00523791	0.229597	0.0383028	4.44507e-05	1.27926e-06	0.000342408	0.498337	0.631776	0.00180106	0.625591	1.29e-05	4.62834e-07	0.0134169	0.443912	0.00699715	0.0211513	0.900068	0.00892104	0.260877	0.32422	0.639784	0.707678	0.948764
HK1	black	18.614	1.93974	0.0187205	0.0559144	0.509701	0.577656	0.526138	0.182986	-0.0121376	-0.342216	-0.262447	-0.557419	-0.416258	0.200863	-0.0885469	0.331296	-0.184035	0.134487	-0.101122	0.183141	0.172198	0.293431	0.0830588	0.12886	0.818339	0.492405	1.70895e-11	5.39923e-15	2.86111e-12	0.0235742	0.881626	1.49296e-05	0.00104802	7.2199e-14	8.72303e-08	0.0127889	0.276409	2.87628e-05	0.0227739	0.0974366	0.213595	0.0234541	0.0333014	0.000232187	0.307387	0.112407
C14orf155	black	2.90891	0.454891	-0.0820397	-0.158752	0.192281	0.449586	0.199024	-0.132905	-0.215789	-0.153621	-0.401515	-0.450497	-0.149721	0.0861192	0.0637177	0.2255	0.068045	0.290216	0.136367	0.0919859	0.0348568	-0.0709466	0.0558083	-0.0035803	0.313381	0.0499965	0.017259	5.55032e-09	0.0136504	0.101476	0.00738626	0.0579764	2.69153e-07	5.12596e-09	0.064721	0.289842	0.433934	0.00506936	0.403303	0.000273727	0.0928033	0.258109	0.668834	0.383502	0.493228	0.964966
POLR3GL	black	1.30962	0.129722	0.321006	0.218791	0.117574	0.286938	0.110216	-0.12798	-0.0657003	-0.0726685	-0.150633	-0.267831	-0.187588	0.133662	0.0986712	0.209616	0.0602944	0.137625	0.0116904	0.167162	-0.109921	-0.115613	-0.356365	-0.0451252	5.21765e-05	0.00658565	0.147782	0.00032309	0.175019	0.114902	0.419738	0.372034	0.0630894	0.000816685	0.0202352	0.0995271	0.224958	0.00930871	0.459082	0.0898011	0.885958	0.0388964	0.176182	0.154706	6.14955e-06	0.579666
TNFSF8	black	8.34857	0.857475	0.0563668	-0.065641	0.240099	0.541926	0.414688	0.0167376	-0.10947	-0.248062	-0.160495	-0.484746	-0.403262	0.263966	0.182629	0.464728	-0.0484727	0.114073	-0.16014	0.0649001	-0.0185264	0.105477	0.214524	0.00212066	0.488905	0.420158	0.00279558	4.68457e-13	9.86018e-08	0.837299	0.177974	0.00199034	0.0475019	2.16154e-10	2.36178e-07	0.000977307	0.0238518	1.43485e-09	0.551838	0.160314	0.0480016	0.425435	0.820191	0.194425	0.00774877	0.979245
IL3	black	3.71663	0.581148	-0.0261101	0.0303726	0.375455	0.513632	0.349352	0.0049704	0.0110486	-0.25513	-0.339731	-0.441381	-0.360035	0.0567534	-0.137545	0.205663	-0.133149	0.192002	-0.0160948	-0.00704541	-0.00669252	-0.0890128	0.0624702	-0.02314	0.748688	0.709377	1.73408e-06	1.12431e-11	9.59618e-06	0.951378	0.892179	0.00145886	1.73695e-05	1.12443e-08	4.85135e-06	0.485924	0.0899886	0.0107606	0.100845	0.0174245	0.843466	0.931122	0.934564	0.273879	0.443007	0.776474
KRT33B	black	7.85224	0.899127	0.0785607	0.0236396	-0.391532	-0.56064	-0.433244	-0.0742931	0.0771332	0.341099	0.306312	0.521152	0.399144	-0.124098	0.126327	-0.253343	0.238252	-0.125375	0.139254	0.11982	0.0401516	-0.0244696	-0.197241	0.0699659	0.334412	0.77178	5.59991e-07	4.83488e-14	2.2235e-08	0.36141	0.343296	1.59833e-05	0.000117739	4.97087e-12	3.21005e-07	0.126429	0.119707	0.00157939	0.0030202	0.122544	0.0860289	0.140144	0.622172	0.763998	0.0145339	0.390127
STEAP4	black	1.74562	0.249465	-0.0759525	-0.088426	0.118987	0.374328	0.204827	-0.0821752	-0.0292017	-0.0938415	-0.109519	-0.271835	-0.2832	0.0796247	0.095332	0.272149	-0.0152697	0.0703563	-0.0949355	-0.213146	0.103919	0.289689	0.305101	-0.124506	0.350756	0.277068	0.14294	1.87297e-06	0.0110922	0.312579	0.720104	0.248588	0.177779	0.000676123	0.000389395	0.327886	0.241119	0.000666111	0.851396	0.387481	0.243091	0.00816142	0.201131	0.000281163	0.000125676	0.125179
C14orf121	black	6.08494	0.412062	-0.109255	-0.183522	-0.195865	-0.421713	-0.391094	-0.0620508	0.193655	0.33016	0.0700631	0.405766	0.440688	-0.139535	-0.104572	-0.398856	0.220984	0.0702477	0.327253	0.0552833	-0.0633232	-0.0257495	-0.00150561	0.0343712	0.178834	0.0231619	0.0152494	5.66986e-08	5.77957e-07	0.44608	0.0164632	3.07497e-05	0.389467	1.95576e-07	1.19244e-08	0.0853914	0.198302	3.27915e-07	0.0060507	0.388216	3.64379e-05	0.49731	0.436792	0.752045	0.985263	0.673181
CNN3	black	4.31383	0.400611	0.230532	0.191364	0.195929	0.421601	0.354335	-0.0284209	-0.0487734	-0.12442	-0.175945	-0.426224	-0.348965	0.207136	0.12444	0.383161	-0.0618707	0.108457	-0.144023	0.103779	0.133651	-0.232659	0.0460112	-0.0296929	0.00414571	0.0178086	0.0152158	5.72057e-08	7.00269e-06	0.727289	0.549371	0.125442	0.0295944	3.9476e-08	9.83185e-06	0.0101981	0.125379	1.01631e-06	0.447404	0.182046	0.0757115	0.201746	0.0995553	0.00380306	0.572238	0.715598
PRRT3	black	14.2989	1.61564	0.158862	0.0959074	0.42403	0.587515	0.507861	0.129445	0.0164366	-0.254865	-0.324921	-0.539809	-0.319196	0.0157386	-0.014683	0.358535	-0.165345	0.111489	-0.0582609	0.14626	0.10656	0.0245201	0.0667778	0.0438383	0.0498348	0.238278	4.71085e-08	1.42879e-15	2.07535e-11	0.110771	0.840186	0.00147618	4.17024e-05	6.00347e-13	5.78113e-05	0.846887	0.857043	5.34702e-06	0.041101	0.170058	0.474395	0.0712294	0.189856	0.763526	0.412138	0.590534
RAB26	black	9.6734	1.31514	0.0185581	0.0164098	0.285215	0.578874	0.400475	-0.0858536	0.00486824	-0.172935	-0.195392	-0.493651	-0.475338	0.260473	0.0973471	0.431951	-0.0861826	0.156473	-0.158696	0.0471277	-0.0283303	-0.0274185	-0.0541227	-0.0724077	0.819889	0.840443	0.000352233	4.59235e-15	2.90808e-07	0.291338	0.952376	0.0325424	0.0155023	8.94757e-11	5.34192e-10	0.00114686	0.231272	2.47405e-08	0.289486	0.0534209	0.0500784	0.562941	0.728123	0.736547	0.506397	0.373757
NLRP11	black	6.39513	0.587453	-0.0976606	-0.124856	-0.220206	-0.468225	-0.34555	0.0247072	0.335777	0.369768	0.272582	0.542604	0.317428	-0.201139	-0.109278	-0.355316	0.107173	-0.104278	0.130562	-0.000873437	0.0449829	-0.0192687	-0.119817	0.0532295	0.229766	0.124111	0.0062359	1.03993e-09	1.21604e-05	0.761774	2.20429e-05	2.55005e-06	0.000652509	4.32497e-13	6.38618e-05	0.0126638	0.178743	6.57738e-06	0.187308	0.199573	0.107701	0.991451	0.580863	0.813116	0.140153	0.513449
YPEL3	black	3.16589	0.36023	-0.166018	-0.230426	0.185053	0.369998	0.287188	0.0382753	-0.147139	-0.116831	-0.0503476	-0.33888	-0.255734	0.250164	0.16331	0.350721	0.0173331	0.0892411	-0.117098	0.231365	0.270322	0.187258	0.149472	0.321187	0.0402725	0.00416346	0.0220199	2.51089e-06	0.000319061	0.638549	0.0695269	0.150377	0.536542	1.82887e-05	0.00142007	0.00181632	0.0436919	8.80475e-06	0.831595	0.272646	0.149441	0.0040083	0.000726376	0.0204601	0.0651714	5.16402e-05
PPAN	black	7.02925	0.611186	0.34125	0.32089	0.323163	0.406213	0.365107	0.0804614	-0.00411975	-0.315017	-0.0714651	-0.424408	-0.428198	0.364891	0.0867157	0.369993	-0.0443561	0.133619	-0.138196	0.0131433	-0.049801	-0.00182536	-0.0336379	0.118734	1.58367e-05	5.25195e-05	4.61338e-05	1.8907e-07	3.47901e-06	0.322813	0.959691	7.30733e-05	0.380026	4.56992e-08	3.3636e-08	3.52912e-06	0.286502	2.5118e-06	0.58615	0.0996369	0.0884645	0.871898	0.540979	0.982134	0.679766	0.143798
CLCNKB	black	3.91473	0.399792	0.0390687	-0.0237696	0.410285	0.437154	0.276037	-0.0030987	0.223718	-0.152493	-0.420234	-0.39725	-0.320516	8.95697e-05	-0.250021	0.0755171	-0.0758439	0.300133	0.172914	0.0215405	0.0514156	0.055241	0.0404162	-0.100837	0.631602	0.770559	1.38598e-07	1.60593e-08	0.000552873	0.969676	0.0054381	0.0598651	6.37737e-08	3.69152e-07	5.3647e-05	0.999123	0.00182776	0.353532	0.351447	0.000163723	0.0325644	0.791559	0.527924	0.49764	0.619878	0.214892
PCDH18	black	9.01856	0.764187	-0.128037	-0.131254	-0.458804	-0.477116	-0.368975	-0.080813	0.192681	0.525057	0.328501	0.54893	0.351693	-0.20123	0.145389	-0.183552	0.196107	-0.170292	0.0395849	-0.0959094	0.0191133	-0.141425	-0.0102333	0.0168796	0.114739	0.105833	2.45504e-09	4.51182e-10	2.68932e-06	0.320696	0.0170237	3.22786e-12	3.3884e-05	2.0356e-13	8.28118e-06	0.0126231	0.0729485	0.0231396	0.0151217	0.0353329	0.6271	0.238269	0.814596	0.0812012	0.900093	0.835939
GTF2H4	black	1.25742	0.155371	0.121056	-0.0462096	-0.160779	-0.325033	-0.193958	0.0825519	-0.0472633	0.157912	0.154643	0.268622	0.348491	-0.0301695	0.111002	-0.135494	0.203602	-0.0173334	0.149827	0.111511	0.166423	0.0639593	0.00931742	0.189371	0.13607	0.570581	0.0471048	4.14347e-05	0.016292	0.310359	0.561817	0.0512357	0.0563089	0.000786935	1.01278e-05	0.711234	0.171942	0.0949322	0.011594	0.831592	0.0645283	0.169975	0.0397809	0.43219	0.908994	0.0190563
MYBBP1A	black	3.67945	0.53597	0.0478128	-0.0403532	-0.267483	-0.447089	-0.146213	0.211135	0.0852823	0.227219	0.468324	0.427287	0.253338	0.0115746	0.195348	-0.0544215	0.0952123	-0.272419	-0.115122	0.0381119	-0.00342528	0.0022269	0.0861547	0.306732	0.557272	0.620423	0.000830051	6.89459e-09	0.0713213	0.00879872	0.294572	0.00473489	1.03037e-09	3.62225e-08	0.00157972	0.887079	0.0155261	0.50405	0.241713	0.000657608	0.156478	0.639983	0.966482	0.978205	0.289643	0.000115103
NLRP5	black	55.1421	6.86185	0.134275	0.176883	0.45699	0.793355	0.59124	-0.0354538	-0.0777365	-0.430398	-0.381614	-0.749212	-0.675093	0.304373	0.0666743	0.576229	-0.137433	0.262201	-0.174449	-0.00155387	0.0663925	0.00871184	0.0442907	-0.0314994	0.0979717	0.0287241	2.88815e-09	2.3009e-34	8.54569e-16	0.663505	0.339523	2.81051e-08	1.13265e-06	8.2642e-29	1.07589e-21	0.000130682	0.412864	6.52026e-15	0.0902538	0.0010599	0.0310305	0.984791	0.414846	0.914886	0.586703	0.699107
C16orf5	black	1.0641	0.063347	0.178769	0.179402	0.162248	0.188494	0.12757	-0.00271507	-0.0455007	-0.10974	-0.0851698	-0.25272	-0.219874	0.348922	0.0844268	0.200904	0.122513	0.209604	0.026426	0.293872	0.114151	-0.00521896	-0.175057	0.196934	0.0270392	0.0264928	0.0450978	0.0196284	0.11608	0.973429	0.576512	0.176902	0.295212	0.00162342	0.00631635	9.85789e-06	0.29946	0.0127703	0.131385	0.00931278	0.745751	0.000226966	0.160024	0.94895	0.0304397	0.0146912
TTTY13	black	0.304207	0.0228692	-0.0575706	-0.11611	0.00518716	0.153854	0.0778097	-0.0381055	0.0318027	0.100109	0.0129672	-0.0655813	-0.144135	0.212491	0.0774587	0.138638	0.0600689	0.120343	-0.0365221	0.0182876	0.153891	-0.173258	0.131933	0.0341283	0.479656	0.15293	0.94926	0.0575933	0.339067	0.640039	0.696352	0.218243	0.873601	0.420582	0.0754819	0.00836428	0.341257	0.0874409	0.460767	0.138408	0.65401	0.82247	0.0575326	0.0322153	0.104023	0.675359
LOC728489	black	1.58932	0.123337	0.0719879	-0.169773	0.21042	0.334499	0.307158	0.0963128	0.00170544	-0.119234	-0.0993875	-0.274146	-0.213028	0.151969	0.0932213	0.288061	0.0133346	0.115506	-0.0277808	0.0467566	-0.0749411	0.0718616	0.113619	0.100476	0.376541	0.0359048	0.00903545	2.379e-05	0.000112482	0.236291	0.983308	0.142107	0.221593	0.000605528	0.00819774	0.0607591	0.251743	0.000305321	0.87005	0.155091	0.733196	0.566023	0.357226	0.377381	0.161994	0.216551
PPY2	black	1.67361	0.231666	-0.139886	-0.174889	0.112587	0.382233	0.177378	-0.12683	-0.118333	-0.0324239	-0.308335	-0.38309	-0.166067	0.213021	0.0984303	0.242254	0.091668	0.273242	0.0863885	0.0483497	0.0412434	-0.132531	0.0452597	0.0543008	0.0845995	0.0306017	0.165867	1.08463e-06	0.0282733	0.118229	0.145167	0.690721	0.000105527	1.02143e-06	0.0402122	0.00819972	0.226097	0.00255274	0.259765	0.000632301	0.288331	0.552849	0.612727	0.102452	0.578535	0.504998
LOC221442	black	16.5961	1.68851	0.0170791	0.0722179	0.512797	0.610323	0.515789	0.137187	0.0350244	-0.404103	-0.391595	-0.565983	-0.424666	0.00910193	-0.204454	0.253524	-0.24202	0.154461	-0.0292106	-0.0140572	0.032764	0.0907903	0.0117647	0.0540932	0.834027	0.375015	1.22938e-11	5.51659e-17	8.91421e-12	0.0908381	0.667336	2.21716e-07	5.57432e-07	2.46183e-14	4.47617e-08	0.91109	0.0112431	0.00156673	0.00257818	0.0566021	0.720022	0.863076	0.687645	0.264375	0.885238	0.506629
DAMS	black	3.02947	0.152257	-0.264161	-0.250375	-0.256609	-0.28339	-0.281279	-0.0490456	-0.233635	0.153806	-0.0485472	0.237928	0.429803	-0.119932	0.0300059	-0.245044	0.198749	0.100732	0.293748	-0.0313128	0.0519361	-0.134748	-0.0277053	0.0744409	0.000968532	0.00179967	0.00136552	0.000385746	0.000428178	0.547142	0.00365445	0.0576713	0.551227	0.00306118	2.95087e-08	0.139771	0.71273	0.0022668	0.0137836	0.215376	0.000228427	0.700803	0.52375	0.096782	0.733894	0.360453
C14orf139	black	5.28417	0.782299	-0.0122847	-0.0398389	0.281284	0.523025	0.308964	-0.0969663	-0.123154	-0.192148	-0.351505	-0.50194	-0.315088	0.204742	0.0827506	0.346097	0.0646136	0.283834	0.0683178	0.180593	0.0937231	0.00629825	-0.156814	0.164638	0.880202	0.624889	0.000428066	4.04353e-12	0.000101976	0.233111	0.129363	0.0173376	8.38043e-06	3.84662e-11	7.27864e-05	0.0111265	0.309191	1.17549e-05	0.427486	0.00037733	0.401416	0.0254901	0.249189	0.938411	0.0528956	0.0419855
LOC389033	black	27.81	3.72141	0.15299	0.183412	0.418754	0.682943	0.546601	0.0467854	0.02543	-0.325342	-0.230497	-0.593346	-0.552242	0.127605	0.0263353	0.47984	-0.236704	0.0553341	-0.24889	0.0425344	0.010529	-0.0940698	-0.0748979	0.0202128	0.0590271	0.0232461	7.16935e-08	2.38907e-22	2.69126e-13	0.565783	0.755023	4.07015e-05	0.0041516	6.37182e-16	1.36329e-13	0.115978	0.746594	3.47684e-10	0.00322077	0.496914	0.00192007	0.601641	0.897221	0.247434	0.357504	0.80414
LOC200726	black	71.7082	7.67566	0.103376	0.17275	0.631427	0.796962	0.656129	0.0679841	0.0546198	-0.443985	-0.472444	-0.759397	-0.627489	0.121342	-0.200348	0.393366	-0.315726	0.200273	-0.132813	0.0332256	0.0245427	0.0671042	0.020389	-0.105443	0.203509	0.0327316	2.13112e-18	7.05499e-35	3.39246e-20	0.403725	0.502495	9.00539e-09	7.01821e-10	5.52593e-30	3.98522e-18	0.13514	0.0130252	4.9033e-07	7.02447e-05	0.0130601	0.101715	0.683479	0.763314	0.409851	0.802467	0.194569
FLJ37201	black	7.1274	0.738838	0.0792218	0.044489	0.336664	0.474771	0.386205	0.0354518	0.125762	-0.181502	-0.0823909	-0.39977	-0.53746	0.33768	-0.0098658	0.34724	-0.110706	0.143715	-0.214858	0.0824975	0.105866	0.0559368	0.0794044	-0.0386556	0.330348	0.585028	2.09013e-05	5.63683e-10	8.1984e-07	0.663522	0.121385	0.0247475	0.311307	3.06445e-07	7.89118e-13	1.9663e-05	0.903663	1.09496e-05	0.173098	0.0763474	0.00765152	0.310679	0.192773	0.492232	0.32923	0.635215
C6orf218	black	4.035	0.386317	0.0263789	-0.0161541	0.376538	0.432815	0.313057	0.0848106	-0.0247912	-0.35432	-0.397634	-0.452752	-0.232443	0.0419232	-0.195968	0.114789	-0.103555	0.280688	0.116918	0.0275442	0.16983	-0.046238	0.0145989	0.0226025	0.746188	0.842897	1.60997e-06	2.3039e-08	8.14626e-05	0.297261	0.760989	7.0094e-06	3.58849e-07	4.20591e-09	0.00383661	0.606878	0.0151948	0.157687	0.202722	0.0004408	0.150072	0.735383	0.0358408	0.570343	0.857854	0.781535
FLJ37060	black	16.5564	1.94333	0.0677957	0.00584318	-0.195135	-0.599676	-0.300825	0.304646	-0.0153065	0.197072	0.462402	0.557841	0.584612	-0.0887624	0.00442893	-0.37647	0.0620766	-0.286417	0.0657456	0.128117	0.0707694	0.19018	0.0811163	0.172614	0.405032	0.942853	0.0156416	2.60235e-16	0.000157851	0.00012878	0.851041	0.0146205	1.77383e-09	6.85227e-14	2.12336e-15	0.275237	0.956669	1.61759e-06	0.445891	0.000331661	0.419417	0.114511	0.384693	0.0185405	0.318877	0.0328716
LOC400011	black	5.33492	0.689986	0.200768	0.141489	0.342802	0.338991	0.325831	0.0772719	0.200159	-0.121427	0.00334461	-0.290858	-0.371165	0.344049	-0.0199402	0.278502	-0.0541331	0.104163	-0.162213	0.127545	0.104057	0.185931	0.0729728	0.0522311	0.0128325	0.0810627	1.44027e-05	1.81666e-05	3.95684e-05	0.342426	0.0131133	0.134864	0.967271	0.000264912	2.32115e-06	1.33406e-05	0.806729	0.000490571	0.506315	0.200073	0.0451451	0.116153	0.200534	0.0213872	0.37003	0.521391
MIG7	black	95.2849	6.95935	0.251024	0.228554	0.598372	0.742806	0.74868	0.273121	-0.0787854	-0.573998	-0.294254	-0.736068	-0.603602	0.237397	-0.0538073	0.507744	-0.319706	0.102332	-0.255164	0.0921279	0.062418	0.151815	0.111492	0.0328397	0.00174927	0.00448907	3.13483e-16	4.24153e-28	9.48422e-29	0.000635951	0.333026	8.74226e-15	0.000222539	2.25123e-27	1.47869e-16	0.00312961	0.508882	2.10105e-11	5.61666e-05	0.208138	0.00145666	0.257372	0.443388	0.0610246	0.170045	0.686961
UBE2D3P	black	15.9818	1.42696	0.160034	0.113493	0.334773	0.551565	0.445007	0.00315705	-0.11977	-0.396772	-0.158736	-0.546113	-0.551561	0.421903	0.111856	0.481442	-0.062726	0.17675	-0.190493	0.098244	0.0568268	0.136835	0.0592952	-0.0030626	0.0481517	0.162462	2.34044e-05	1.48012e-13	8.24979e-09	0.969105	0.140309	3.82341e-07	0.0500193	2.85298e-13	1.48086e-13	5.58479e-08	0.168649	2.97927e-10	0.441137	0.0288457	0.018345	0.226982	0.48536	0.0916778	0.466572	0.970029
MTMR9	black	5.96892	0.685766	-0.0607642	0.087452	-0.158316	-0.509253	-0.169992	0.2606	0.258931	0.0542107	0.362573	0.518871	0.25804	-0.361994	-0.208291	-0.360912	-0.209386	-0.370736	-0.0883905	-0.135315	-0.115974	-0.233439	0.0344696	0.132855	0.455584	0.282414	0.0506365	1.79186e-11	0.0356625	0.00114027	0.00123001	0.505705	4.11066e-06	6.38022e-12	0.0012805	4.26959e-06	0.00977479	4.58215e-06	0.00938821	2.3893e-06	0.277262	0.0953733	0.153414	0.00368381	0.672299	0.101607
NFIC	black	8.58228	0.922181	-0.248162	-0.199181	-0.192865	-0.554733	-0.370611	0.140818	0.0721153	0.177428	0.242664	0.513832	0.503732	-0.216275	-0.142316	-0.463245	0.0941682	-0.131132	0.207172	0.0022294	0.0814085	0.056145	0.0447796	0.235978	0.00198176	0.0135753	0.0169165	1.00543e-13	2.40955e-06	0.0825278	0.375695	0.0282276	0.00250881	1.10046e-11	3.19514e-11	0.00725107	0.0792829	1.64297e-09	0.246938	0.10616	0.0101845	0.978181	0.317131	0.49062	0.582575	0.00331902
RPL27	black	1.17722	0.1069	0.066812	0.145305	0.0746857	0.237714	0.102857	-0.164596	-0.099271	-0.0835001	-0.252358	-0.268564	-0.206006	0.120723	-0.0376948	0.0917457	-0.0403324	0.178938	0.00900549	-0.0800627	-0.106539	-0.309103	-0.139487	-0.126931	0.411897	0.0731158	0.358872	0.00308858	0.205803	0.042039	0.222138	0.304815	0.0016496	0.000789092	0.0106273	0.137157	0.643651	0.25936	0.620604	0.0268919	0.912028	0.325224	0.189945	0.000101205	0.0855007	0.117934
NCAPH	black	3.23356	0.357113	-0.0990233	-0.0899571	-0.369205	-0.42079	-0.319201	-0.0525665	-0.0713678	0.183869	0.363891	0.418018	0.202747	0.0873376	0.148732	-0.126341	0.174892	-0.120384	-0.0285133	-0.0593377	0.0395952	0.0374163	-0.113043	0.0887694	0.223299	0.268802	2.64822e-06	6.102e-08	5.77946e-05	0.518716	0.380677	0.0228988	3.76965e-06	7.59738e-08	0.0119561	0.283047	0.066528	0.119665	0.030599	0.138273	0.726438	0.466252	0.62701	0.646105	0.164145	0.275199
GTF3A	black	1.44141	0.0997103	0.316331	0.141493	0.305154	0.145443	0.0974113	0.131177	0.132135	-0.0821361	-0.136246	-0.136266	-0.00304893	0.0379161	-0.172081	-0.0810947	0.0104659	0.161351	0.191224	0.187471	0.0569668	-0.194013	-0.20789	0.177373	6.79103e-05	0.081053	0.000125314	0.072841	0.230964	0.106039	0.10349	0.312811	0.093095	0.0930477	0.970163	0.641704	0.0334233	0.319006	0.897834	0.0463145	0.017894	0.0203148	0.484283	0.016261	0.00992014	0.0282777
PRPF40A	black	3.34816	0.29721	0.0222028	0.0141405	0.388689	0.411219	0.317394	0.0743584	0.115307	-0.377501	-0.28211	-0.393519	-0.373316	0.0299007	-0.206675	0.117037	-0.206343	0.131852	-0.00772046	-0.023245	-0.058054	-0.0436448	-0.0405374	-0.0583165	0.785303	0.862272	6.86911e-07	1.28993e-07	6.39823e-05	0.360987	0.155809	1.50682e-06	0.000410983	4.84923e-07	2.0065e-06	0.713694	0.0103714	0.149656	0.0104975	0.104238	0.924541	0.775487	0.475969	0.592176	0.618827	0.473973
TRPM8	black	76.9572	7.38695	0.120637	0.133765	0.637345	0.777719	0.707467	0.203452	0.126497	-0.464574	-0.415724	-0.694959	-0.537048	0.00630624	-0.191146	0.390622	-0.348909	0.129891	-0.1328	0.0997797	0.071763	0.0348355	0.0618381	-0.0606697	0.137441	0.0992646	8.1788e-19	2.98435e-32	1.57763e-24	0.011657	0.119207	1.45517e-09	9.09475e-08	2.17458e-23	8.27674e-13	0.938333	0.0179414	5.97947e-07	9.86596e-06	0.109537	0.101748	0.219766	0.378038	0.669024	0.447644	0.456287
NR3C2	black	1.00731	0.090097	0.0719278	0.147127	0.0911241	0.298284	0.114077	-0.161685	0.0718688	0.0136369	-0.0684685	-0.211817	-0.317596	0.190989	0.0452306	0.204875	-0.0173755	0.10402	-0.110408	0.0445814	-0.0433165	-0.392975	-0.21723	-0.0326056	0.376941	0.0695505	0.262615	0.000180445	0.160296	0.0458589	0.377334	0.867131	0.400375	0.00857766	6.32605e-05	0.0180379	0.57878	0.0110729	0.831189	0.200693	0.174263	0.584247	0.594968	5.04448e-07	0.00699171	0.689077
TIMP4	black	1.58054	0.226116	-0.0741709	-0.182287	0.116999	0.382126	0.15117	-0.172598	-0.141844	-0.0243877	-0.178726	-0.366532	-0.228066	0.249907	0.169652	0.293518	0.105901	0.188354	-0.00854836	0.0138395	-0.0766147	0.0649817	0.0890765	0.106611	0.362203	0.0241206	0.149787	1.09283e-06	0.0621439	0.032888	0.0802944	0.764764	0.0270764	3.16547e-06	0.00457745	0.00183685	0.0360389	0.000231155	0.192628	0.019721	0.916477	0.865176	0.346559	0.424852	0.273535	0.189644
DACH1	black	3.34936	0.647557	0.00140127	0.0250629	0.352923	0.513292	0.271258	-0.0662014	0.129389	-0.142205	-0.293534	-0.417381	-0.374054	0.141161	-0.0932035	0.197985	-0.0476026	0.242932	0.0239577	-0.102907	-0.00352828	0.110967	0.0900997	-0.128914	0.986285	0.75845	7.66051e-06	1.16604e-11	0.000694912	0.416193	0.110928	0.0795199	0.000230957	7.9878e-08	1.90821e-06	0.0817756	0.251834	0.0141596	0.559009	0.00248039	0.768794	0.205581	0.965475	0.172081	0.268041	0.112255
AMD1	black	1.64964	0.106759	-0.0126777	0.0105957	-0.309309	-0.299923	-0.270561	-0.116716	-0.0732184	0.153242	0.194097	0.285379	0.220933	-0.00835101	0.101671	-0.12205	0.0975835	-0.0912207	-0.0119728	0.225727	0.0510007	-0.0592028	0.158904	-0.290458	0.8764	0.896574	0.000100076	0.000165552	0.000718224	0.150784	0.368417	0.0586063	0.016214	0.000349359	0.00606249	0.918399	0.211107	0.132859	0.230136	0.262107	0.883222	0.0050239	0.531264	0.467269	0.0497743	0.000270377
MATK	black	16.2568	1.76291	0.214669	0.109189	0.555927	0.563493	0.514969	0.257199	0.0839745	-0.322956	-0.219191	-0.481082	-0.32211	0.022765	-0.130792	0.250587	-0.236729	0.0521185	-0.076879	0.0874543	-0.118479	0.0706963	0.0556065	0.155258	0.00770632	0.179099	8.68146e-14	3.37688e-14	9.73841e-12	0.00132989	0.302066	4.66851e-05	0.00648498	3.08464e-10	4.89972e-05	0.780004	0.107077	0.00178309	0.00321748	0.522291	0.344893	0.282402	0.144669	0.385186	0.494795	0.0553241
OSBPL10	black	1.90575	0.186374	0.0440747	-0.0173606	-0.232071	-0.369413	-0.295775	0.00444612	-0.0719301	0.122765	0.0924495	0.312573	0.403753	-0.12838	0.0377246	-0.249521	0.159885	-0.026996	0.18706	-0.00109221	-0.0353399	-0.212065	-0.0171139	0.120056	0.588531	0.831332	0.00389514	2.61162e-06	0.000205682	0.956501	0.376925	0.130588	0.255707	8.36709e-05	2.27629e-07	0.113763	0.643389	0.00186807	0.0483624	0.74046	0.0205965	0.989309	0.66452	0.00849881	0.833694	0.139358
BPIL3	black	1.45929	0.226656	0.0494867	-0.00999126	-0.256789	-0.406147	-0.147765	0.168776	-0.139557	0.0847909	0.270868	0.37081	0.356372	-0.133297	0.105576	-0.134733	0.0105784	-0.225922	-0.0419674	0.0129889	-0.0603658	-0.0965958	-0.0178097	0.0929073	0.54354	0.902444	0.0013546	1.90018e-07	0.0683356	0.0370235	0.0853419	0.297373	0.000707858	2.37735e-06	6.14686e-06	0.100464	0.194005	0.0968207	0.896742	0.00498534	0.606499	0.873391	0.45855	0.23491	0.827036	0.253351
PGM2	black	2.55628	0.218005	0.39975	0.41437	-0.154575	-0.306433	-0.191907	-0.00824846	0.249673	0.245527	0.254062	0.286254	0.121379	-0.087692	-0.011281	-0.150007	-0.0106759	-0.19428	-0.0677357	-0.143233	-0.0529544	0.204363	-0.142806	-0.361363	3.06902e-07	1.01074e-07	0.0564185	0.000116977	0.0174816	0.919397	0.0018557	0.00222031	0.00152982	0.00033438	0.135019	0.281091	0.889926	0.0642042	0.895795	0.0161115	0.405449	0.0773489	0.515631	0.01128	0.0782435	4.44939e-06
SH2D3C	black	2.0187	0.283724	0.0205513	-0.0622718	-0.147396	-0.331865	-0.132289	0.17826	-0.109301	0.105239	0.261242	0.278433	0.29188	-0.0433041	0.124655	-0.0867109	0.122292	-0.151428	0.02181	-0.00697506	-0.0178031	0.39362	0.0665277	0.239541	0.800927	0.444459	0.0690364	2.78138e-05	0.103085	0.0274848	0.178649	0.195437	0.00110739	0.000492228	0.000251439	0.595073	0.124723	0.286529	0.132086	0.0616941	0.789012	0.931808	0.827099	4.81357e-07	0.413894	0.00286184
ZCCHC12	black	35.4961	3.66985	0.16451	0.102761	0.410215	0.688963	0.606729	0.115965	0.0376404	-0.267751	-0.18076	-0.582009	-0.521613	0.204369	0.0690174	0.517462	-0.222684	0.0668516	-0.255749	0.0925587	0.0861768	-0.0142858	0.0634788	-0.0715212	0.0421477	0.206227	1.39341e-07	7.29646e-23	9.37389e-17	0.153445	0.64413	0.000819741	0.0253524	3.01876e-15	4.72498e-12	0.0112774	0.3966	7.43747e-12	0.00566284	0.41162	0.00141912	0.255144	0.289519	0.860871	0.435664	0.379651
VCY	black	3.03272	0.423683	0.00250395	-0.14403	0.222356	0.410564	0.203605	-0.0344611	-0.0996824	-0.108376	-0.434585	-0.414374	-0.091114	0.052187	0.00907977	0.165738	0.111855	0.33431	0.258907	0.110588	0.138714	0.111947	0.0719967	-0.0365166	0.975494	0.0756965	0.00573591	1.35657e-07	0.0115928	0.672375	0.220219	0.182376	1.98973e-08	1.01047e-07	0.262668	0.521743	0.911306	0.0406152	0.168654	2.40599e-05	0.00123131	0.173557	0.0872657	0.168302	0.376483	0.654059
AURKB	black	4.63977	0.478528	-0.06569	-0.166512	-0.109343	-0.451545	-0.160442	0.3336	0.0597825	0.0021814	0.402551	0.459402	0.376214	-0.144191	-0.0477207	-0.27741	-0.0192488	-0.262584	-0.00422428	0.0730571	0.275367	0.225537	0.175216	0.197411	0.419811	0.0396736	0.178481	4.67667e-09	0.0475762	2.50979e-05	0.462911	0.97865	2.49093e-07	2.32656e-09	1.64624e-06	0.0753675	0.558033	0.00051731	0.813306	0.00104147	0.95867	0.369476	0.000571027	0.00506185	0.0302868	0.0144477
CCDC44	black	2.15688	0.254555	0.214399	0.027072	0.181188	0.373199	0.12222	-0.134976	-0.0511347	-0.0487469	-0.197868	-0.350078	-0.20532	0.2954	0.173352	0.272692	0.21712	0.301218	0.105387	0.0818138	0.05845	0.0666808	-0.0115725	-0.026558	0.00778534	0.739756	0.0250019	2.02257e-06	0.132315	0.0962133	0.530184	0.549589	0.0142178	9.16863e-06	0.0108957	0.000209718	0.0321204	0.000649123	0.00702128	0.000154598	0.194809	0.31472	0.47296	0.412818	0.8871	0.744524
MRPL40	black	1.89599	0.222092	0.361353	0.0948314	-0.176214	-0.310533	-0.130078	0.0810416	0.0236532	0.250374	0.269899	0.248035	0.280687	0.088101	0.184353	-0.0240551	0.174495	-0.0868573	0.0121461	-0.0220607	-0.319829	0.183843	-0.0191014	0.122929	4.45222e-06	0.24361	0.0293426	9.3603e-05	0.109025	0.319324	0.771652	0.00179977	0.00074105	0.00199274	0.000440828	0.278844	0.0225358	0.767881	0.0309848	0.285713	0.881544	0.786644	5.57794e-05	0.0229188	0.814709	0.130069
C1orf186	black	0.657181	0.0562752	-0.132018	-0.106632	0.0729021	0.25554	0.0417079	-0.141643	-0.211377	-0.0457113	-0.280826	-0.282061	-0.0367717	0.128303	0.0815455	0.109195	0.146608	0.236489	0.165682	-0.0551923	0.0550081	0.208383	0.114496	0.0252256	0.103799	0.189558	0.370495	0.00143243	0.608727	0.0807279	0.00871963	0.574747	0.000437818	0.000411978	0.6518	0.113983	0.316314	0.179075	0.0705519	0.00324962	0.0406847	0.498019	0.499457	0.00974184	0.158756	0.756931
PITRM1	black	4.79913	0.63473	-0.179338	-0.12213	-0.256522	-0.498529	-0.368412	0.0142046	0.00517257	0.207932	0.219341	0.406648	0.364815	-0.0454369	0.00584631	-0.292494	0.204178	-0.0616972	0.138364	0.0255346	-0.049736	-0.00187083	0.0336802	0.42257	0.0265471	0.132606	0.00137087	5.45902e-11	2.79265e-06	0.861654	0.949403	0.00990462	0.00644767	1.82925e-07	3.54679e-06	0.577048	0.942823	0.000243645	0.0113557	0.448681	0.0880749	0.754048	0.541509	0.981689	0.679385	5.29507e-08
C9orf140	black	12.8778	1.0394	-0.131854	-0.160334	-0.433429	-0.544899	-0.471774	-0.128348	0.108174	0.525709	0.222007	0.510036	0.522927	-0.125937	0.140476	-0.279945	0.312094	-0.044486	0.208716	-0.0236584	0.0465444	0.0943582	0.0914577	0.0509954	0.104232	0.047727	2.18985e-08	3.2964e-13	7.47273e-10	0.113855	0.183199	3.0016e-12	0.00581455	1.6495e-11	4.08774e-12	0.120862	0.083284	0.000457169	8.59076e-05	0.585053	0.00962312	0.771602	0.567789	0.245982	0.260865	0.531306
CST9	black	96.5935	9.45892	0.113584	0.115178	0.606502	0.828328	0.74783	0.183215	0.0522032	-0.487027	-0.335428	-0.725791	-0.618107	0.0639891	-0.0896487	0.500399	-0.376249	0.0600275	-0.261364	-0.0279882	0.0395259	0.0206728	0.0226249	-0.0037677	0.162122	0.156274	9.69024e-17	7.89003e-40	1.18096e-28	0.0233975	0.521614	1.72866e-10	2.25077e-05	2.60699e-26	1.70943e-17	0.431975	0.270453	4.50761e-11	1.64223e-06	0.461077	0.00110126	0.73128	0.627614	0.799774	0.781323	0.963133
C1orf66	black	8.964	0.630755	0.0546076	0.0606113	0.236091	0.366077	0.367726	0.117186	-0.113041	-0.120978	0.0546948	-0.347503	-0.253878	0.272674	0.239256	0.444842	-0.0215331	-0.0319611	-0.240785	0.0212576	0.0140554	0.296145	0.0856268	0.392334	0.50259	0.456721	0.00330356	3.26246e-06	2.92352e-06	0.149133	0.164155	0.136323	0.501907	1.07718e-05	0.0015424	0.000649671	0.00289618	8.36686e-09	0.791629	0.694914	0.0027162	0.794235	0.863093	0.000201768	0.292619	5.28447e-07
EXPH5	black	11.2217	1.839	0.081935	0.0537627	0.400548	0.611852	0.458307	0.0607316	0.111864	-0.24756	-0.191959	-0.468144	-0.470573	0.197148	0.0127539	0.386052	-0.129528	0.14204	-0.122783	0.224057	0.0565469	-0.0505085	0.0334904	0.027134	0.314001	0.509234	2.89237e-07	4.39358e-17	2.56702e-09	0.455827	0.168616	0.00203407	0.0174501	1.04775e-09	8.36036e-10	0.0145817	0.875663	8.28759e-07	0.11054	0.0798742	0.130531	0.00536622	0.487516	0.535239	0.681094	0.739181
C4orf34	black	0.937948	0.0776581	0.229439	0.233449	-0.117736	-0.248663	-0.0300301	0.122152	0.00272121	-0.0383154	0.129071	0.152662	0.0738333	-0.148824	-0.0310823	-0.0767234	-0.142734	-0.250657	-0.139368	-0.103171	-0.249513	0.209108	-0.116527	-0.165831	0.00433231	0.00368241	0.14722	0.00193915	0.712509	0.132533	0.973369	0.638197	0.111817	0.0595789	0.364398	0.066359	0.702902	0.345873	0.0783956	0.00177761	0.0857711	0.204412	0.00186869	0.009485	0.151449	0.0405009
OPRK1	black	2.04332	0.198025	-0.170208	-0.284027	-0.20936	-0.345469	-0.199501	0.110132	-0.0660997	0.11763	0.243514	0.363412	0.385753	-0.0600947	0.0292346	-0.224096	0.0804576	-0.0935977	0.104223	0.010722	0.0771189	-0.0297351	-0.105243	0.0997711	0.0354247	0.000373736	0.00939721	1.22212e-05	0.0134225	0.175351	0.416911	0.147588	0.00241984	3.89032e-06	8.46506e-07	0.460574	0.719802	0.00535787	0.322835	0.249825	0.199812	0.895348	0.343385	0.71521	0.195422	0.219806
HOXB9	black	15.7039	1.41076	-0.0545966	-0.172368	-0.273206	-0.556599	-0.369838	0.0881767	-0.0489579	0.212927	0.0271166	0.465838	0.681931	-0.365617	-0.0967627	-0.460741	0.173498	-0.0174416	0.379827	0.0579561	0.133041	0.0320505	0.0311536	0.0304937	0.502677	0.0331256	0.000633373	7.99035e-14	2.53819e-06	0.27843	0.54786	0.00822875	0.739342	1.29594e-09	2.9083e-22	3.36365e-06	0.234098	2.06207e-09	0.0319733	0.830557	1.28276e-06	0.476714	0.101125	0.694103	0.702253	0.70827
CRB3	black	5.86562	0.863467	0.124522	0.0371346	0.44565	0.520839	0.381455	0.130288	0.0795991	-0.285358	-0.256123	-0.440741	-0.250014	0.0210894	-0.123691	0.177486	-0.163393	0.114614	0.0183461	0.0359675	0.0879124	0.210366	0.115243	-0.127929	0.125128	0.648592	7.80601e-09	5.14443e-12	1.14526e-06	0.108448	0.328042	0.000349729	0.00139559	1.18708e-08	0.00182828	0.795828	0.127688	0.0281758	0.0435844	0.158326	0.821912	0.658932	0.279878	0.00905373	0.156041	0.115048
GDPD2	black	2.27064	0.273241	-0.0339709	-0.20524	0.100605	0.389559	0.210727	-0.114211	-0.176987	-0.00305786	-0.197617	-0.348957	-0.165209	0.259214	0.199225	0.324846	0.134088	0.229444	0.0215913	0.125402	0.0294585	0.0647702	0.149107	-0.00858749	0.676773	0.0109276	0.215956	6.45388e-07	0.0089332	0.159804	0.0286291	0.970076	0.0143435	9.83628e-06	0.0412696	0.00121431	0.013554	4.18821e-05	0.0984445	0.00433141	0.791078	0.122463	0.717747	0.426364	0.0658391	0.916096
IGSF8	black	4.48891	0.44723	-0.0925759	-0.188169	0.296298	0.437986	0.128323	-0.17721	-0.133097	-0.0956412	-0.437106	-0.464057	-0.259273	0.36017	-0.0193975	0.164413	0.228776	0.510376	0.257366	0.147576	0.0537162	-0.00116614	-0.0497835	0.212624	0.255055	0.0198441	0.000200166	1.49767e-08	0.113926	0.0284256	0.10098	0.23959	1.61242e-08	1.52561e-09	0.0012111	4.80903e-06	0.81189	0.0422707	0.00444916	1.59098e-11	0.00131991	0.0686947	0.509601	0.988586	0.541122	0.00832267
GIF	black	3.89513	0.552635	-0.0240695	-0.0887537	0.199646	0.501671	0.160155	-0.253775	-0.0337362	-0.00177673	-0.28335	-0.436062	-0.38752	0.405858	0.104788	0.305059	0.171963	0.386634	0.068702	-0.0334037	-0.100136	0.152359	0.0510644	-0.0966996	0.767746	0.275284	0.0133535	3.95462e-11	0.0479801	0.00154942	0.678882	0.98261	0.000386512	1.75938e-08	7.46682e-07	1.9421e-07	0.197371	0.000125961	0.0335462	7.9523e-07	0.398767	0.681874	0.218115	0.0600928	0.53075	0.234405
LSM10	black	11.3526	1.32474	0.325806	-0.0232099	-0.355654	-0.52514	-0.36928	-0.00654871	0.209021	0.466035	0.443829	0.513406	0.390095	0.0393932	0.222263	-0.149381	0.308483	-0.129688	0.0724438	-0.0342378	0.071379	0.240199	-0.0698275	-0.0249046	3.96252e-05	0.775817	6.43635e-06	3.19815e-12	2.63488e-06	0.935967	0.00951568	1.2727e-09	9.1261e-09	1.15186e-11	6.21038e-07	0.62877	0.00575679	0.0653382	0.00010468	0.110098	0.373519	0.674377	0.380602	0.00278393	0.391067	0.759929
FAT	black	6.07125	0.897185	-0.00295078	-0.0450367	0.351675	0.508434	0.265002	-0.103343	0.354804	-0.0526646	-0.19812	-0.369682	-0.480291	0.240978	-0.127521	0.216166	-0.0488072	0.262466	-0.0321257	0.0411425	0.0246395	-0.0866662	-0.124825	-0.0487915	0.971123	0.58041	8.29093e-06	1.95383e-11	0.000931616	0.203657	6.79613e-06	0.517935	0.0140923	2.56491e-06	3.32904e-10	0.00269415	0.116221	0.00728122	0.549094	0.00104708	0.693421	0.613597	0.762407	0.286778	0.124205	0.549223
CLTC	black	1.30636	0.110809	-0.0572573	0.0324152	-0.249391	-0.298541	-0.269424	-0.0648645	-0.113202	-0.0394143	0.185653	0.263179	0.144407	0.0409043	0.0429143	-0.160643	0.0614074	-0.0707059	-0.0160429	0.00607694	0.0285518	0.0445797	0.0925276	-0.224097	0.482054	0.6908	0.00187866	0.000178031	0.000757815	0.42569	0.163551	0.628586	0.0215857	0.00101339	0.0749263	0.615654	0.598395	0.0472951	0.450819	0.385121	0.843965	0.940571	0.726082	0.584261	0.255304	0.00535761
UMPS	black	14.1955	0.977876	-0.147272	-0.123162	-0.264814	-0.52701	-0.460748	-0.0261296	-0.0194485	0.204458	0.028269	0.457959	0.557986	-0.318775	-0.151632	-0.510078	0.182992	0.0168031	0.370886	-0.153758	0.0184443	0.0427133	-0.201637	0.10767	0.0692739	0.129338	0.000939756	2.59526e-12	2.06064e-09	0.748506	0.811404	0.0112413	0.728689	2.64851e-09	6.72969e-14	5.9201e-05	0.0613397	1.64213e-11	0.0235697	0.836672	2.36525e-06	0.057751	0.820975	0.600111	0.0124408	0.185259
FHOD3	black	8.40463	0.664525	-0.0789023	-0.221234	-0.446932	-0.500367	-0.396674	-0.0284763	-0.0974461	0.328574	0.418731	0.516535	0.449767	0.0175827	0.241582	-0.184639	0.225638	-0.174411	0.0212409	0.0278134	0.0171209	-0.0933878	-0.0262452	0.0446366	0.332308	0.00599211	6.98867e-09	4.52279e-11	3.85119e-07	0.726778	0.230796	3.37395e-05	7.18205e-08	8.22342e-12	5.4637e-09	0.829207	0.00262634	0.0223238	0.0050416	0.0310679	0.794393	0.732895	0.833626	0.250894	0.747432	0.583781
SLC25A42	black	5.03466	0.531005	-0.0361645	-0.199134	-0.177718	-0.477603	-0.150072	0.298743	0.28843	0.267067	0.451689	0.551889	0.425923	-0.279592	-0.00176794	-0.243432	-0.00517079	-0.329517	-0.0270572	0.00851017	0.0738346	0.00162056	0.1254	0.31678	0.657182	0.0135978	0.0279666	4.3072e-10	0.0640891	0.000176151	0.000299683	0.000846353	4.61774e-09	1.42311e-13	4.04508e-08	0.000465147	0.982696	0.0024283	0.94942	3.193e-05	0.739893	0.916849	0.364389	0.984138	0.122469	6.62232e-05
TMEM95	black	47.2274	3.24865	0.215835	0.166481	0.440026	0.66313	0.666334	0.193982	0.0114221	-0.386457	-0.185614	-0.595212	-0.553151	0.157787	0.0499678	0.538383	-0.25642	0.0383607	-0.285088	0.098342	0.112673	0.103878	0.138057	-0.0307209	0.00737341	0.0397109	1.26112e-08	9.77009e-21	5.46571e-21	0.0162786	0.888558	8.05322e-07	0.0216134	4.90322e-16	1.22021e-13	0.0514236	0.539624	7.08871e-13	0.00137713	0.6378	0.000354479	0.226516	0.165541	0.20131	0.0887876	0.706196
KIAA1754L	black	3.46947	0.407248	-0.0887321	-0.072622	-0.363351	-0.432598	-0.340679	-0.0977479	-0.125278	0.145148	0.350943	0.419475	0.192301	0.056966	0.115875	-0.158736	0.1491	-0.142509	-0.0669303	-0.0417744	0.0197472	-0.0466034	-0.0773788	0.0220971	0.275401	0.372341	3.90614e-06	2.34545e-08	1.63974e-05	0.229348	0.122835	0.0734289	8.68283e-06	6.77218e-08	0.0172472	0.484289	0.153767	0.0500193	0.0658515	0.0788728	0.411068	0.608156	0.808564	0.567297	0.341756	0.786301
CSGlcA-T	black	1.0607	0.0655749	-0.0255167	-0.0210839	0.170746	0.130136	0.128324	0.0635603	0.05034	-0.0316031	0.0383825	-0.124958	-0.13361	0.193892	0.0558916	0.138721	0.0740499	0.0654363	-0.0274299	-0.0773838	-0.102234	0.344805	0.0579778	0.331748	0.754214	0.79588	0.0348405	0.108866	0.113923	0.435073	0.536603	0.698164	0.637608	0.123803	0.0996606	0.0163288	0.492582	0.0872502	0.362989	0.421613	0.736441	0.341725	0.208577	1.27335e-05	0.476549	2.80061e-05
SLC6A7	black	16.7445	2.06147	0.0234121	-0.084847	0.348758	0.642574	0.515622	0.0641692	0.0187813	-0.251117	-0.230359	-0.513306	-0.459998	0.117925	0.0373899	0.430905	-0.174305	0.10775	-0.168351	-0.0141341	0.0427632	0.0955641	0.0403942	-0.0845953	0.773916	0.297053	9.95945e-06	3.44787e-19	9.0767e-12	0.430677	0.81776	0.00174213	0.00417479	1.16424e-11	2.20494e-09	0.14657	0.646338	2.69621e-08	0.0311718	0.184928	0.0375093	0.862334	0.599685	0.23997	0.620068	0.298494
ZCCHC3	black	2.20267	0.24126	0.143736	0.112855	0.112597	0.391877	0.218774	-0.132891	-0.0961488	0.0142494	-0.193807	-0.38247	-0.227858	0.221277	0.200761	0.351161	0.0607977	0.153014	-0.0725941	0.00750032	-0.0516117	-0.101662	0.112928	0.0156542	0.076302	0.164852	0.165829	5.46193e-07	0.00658995	0.101514	0.237093	0.861222	0.0163767	1.06678e-06	0.00461577	0.00598223	0.0128355	8.5639e-06	0.455335	0.058987	0.372526	0.926687	0.526349	0.211144	0.164577	0.847699
SNAPAP	black	5.28988	0.54058	0.448419	0.162709	-0.196136	-0.417416	-0.283017	0.0260743	0.235942	0.428223	0.207861	0.390864	0.415546	-0.116213	0.0474419	-0.229344	0.202351	-0.0620259	0.182513	0.00679801	-0.0285933	0.190767	-0.199516	-0.214273	6.14352e-09	0.0444835	0.0151064	7.96569e-08	0.000392941	0.749021	0.00332386	3.35693e-08	0.00993061	5.87619e-07	9.22236e-08	0.152563	0.560338	0.00434896	0.0121272	0.446263	0.0239427	0.933535	0.725701	0.0181747	0.0134155	0.00782254
HOMER1	black	1.94562	0.121531	0.170598	0.360744	0.161278	0.309228	0.269407	-0.00068462	-0.0599842	-0.132242	-0.0840748	-0.29472	-0.307628	0.168538	0.0406834	0.268048	-0.116484	0.0102231	-0.167688	0.00442407	-0.139177	-0.128903	-0.243531	-0.008261	0.0349997	4.63272e-06	0.0464154	0.00010052	0.000758418	0.993299	0.461401	0.103209	0.301487	0.000217247	0.000109654	0.0372947	0.617564	0.000808397	0.151601	0.900192	0.0382778	0.956717	0.0862048	0.112286	0.00241804	0.919275
C17orf78	black	2.88015	0.342305	-0.18291	-0.0840123	-0.236102	-0.452099	-0.3221	0.0750982	0.105754	0.17119	0.282483	0.460126	0.307479	-0.0862825	-0.0521021	-0.32086	0.067733	-0.122716	0.0812475	0.038147	-0.0673499	-0.0912437	-0.0746881	0.14956	0.023633	0.301848	0.00330207	4.45457e-09	4.90235e-05	0.356216	0.19325	0.0343628	0.000403474	2.17979e-09	0.000110542	0.288925	0.522421	5.26093e-05	0.405467	0.130743	0.318092	0.639675	0.408135	0.261987	0.358856	0.065012
BRCC2	black	10.3127	1.44275	-0.0935356	-0.104645	0.159584	0.603796	0.166642	-0.358086	-0.286127	-0.119649	-0.443985	-0.596445	-0.385195	0.347522	0.160062	0.358205	0.140877	0.409247	0.0715085	0.0226033	-0.00965718	-0.113556	-0.0376936	-0.0798292	0.250141	0.197988	0.0487924	1.43769e-16	0.0395169	5.50435e-06	0.000336529	0.140713	9.00502e-09	4.12022e-16	8.80644e-07	1.07589e-05	0.0481111	5.46234e-06	0.0823989	1.50073e-07	0.379736	0.781527	0.905691	0.162228	0.643662	0.326641
TTTY7	black	11.749	1.581	0.0466594	-0.072011	0.335868	0.593912	0.399584	-0.0907475	0.0651266	-0.135427	-0.305344	-0.537762	-0.481296	0.323499	0.0482638	0.41649	0.0175826	0.318151	-0.0431551	0.102807	0.0211471	0.0665722	-0.0879233	0.0369452	0.566832	0.376388	2.19224e-05	5.88611e-16	3.10714e-07	0.264601	0.423818	0.0950962	0.00012404	7.61875e-13	3.02155e-10	4.52544e-05	0.553556	8.56601e-08	0.829208	6.13185e-05	0.596342	0.206024	0.795281	0.413581	0.279818	0.650265
DDX54	black	8.09759	1.18597	0.0797319	-0.103218	-0.382975	-0.542404	-0.292004	0.0981882	0.0983899	0.407389	0.521926	0.537795	0.409993	0.0461918	0.254324	-0.112989	0.202708	-0.258268	-0.0629052	0.00644619	-0.0668505	0.11281	0.0796608	0.17088	0.327233	0.204208	1.02971e-06	4.42781e-13	0.000249841	0.227247	0.226289	1.72921e-07	4.56487e-12	7.59002e-13	1.41738e-07	0.570729	0.00151213	0.164349	0.011973	0.00126736	0.439831	0.936968	0.411628	0.165024	0.327666	0.0346959
NOLA3	black	0.640931	0.0434878	0.244975	0.11874	-0.0422149	-0.177732	-0.0867347	0.0415285	0.0620299	0.0543739	0.0967538	0.139089	0.102251	0.00711289	-0.0402441	-0.119681	0.0477568	-0.0121419	0.0710622	-0.109945	0.0393596	0.209877	-0.0925243	-0.202797	0.00227345	0.143779	0.604376	0.0279541	0.286396	0.610271	0.446233	0.504423	0.234142	0.0864062	0.208499	0.930464	0.62137	0.140606	0.557735	0.881584	0.382725	0.176087	0.629063	0.00921933	0.255322	0.0119348
TYRP1	black	103.046	6.66441	0.0370495	0.128805	0.609722	0.752737	0.773745	0.299673	0.0765089	-0.503453	-0.272475	-0.656166	-0.531682	-0.0498074	-0.176179	0.410914	-0.509247	-0.0757019	-0.313158	-0.0419777	0.0794877	0.0123611	0.120054	-0.0065867	0.649343	0.112563	6.03059e-17	3.28925e-29	9.65298e-32	0.000167742	0.347228	3.28915e-11	0.000655868	3.3704e-20	1.53181e-12	0.540928	0.0293759	1.32052e-07	1.79303e-11	0.352352	8.1012e-05	0.60641	0.328722	0.879463	0.139367	0.935597
HES7	black	13.0927	1.2094	0.234874	0.0163198	0.235717	0.528591	0.437502	0.0482145	-0.179036	-0.130064	-0.229285	-0.521585	-0.227797	0.237758	0.240285	0.47929	-0.00393211	0.134616	-0.0837984	0.123603	0.0251123	0.220889	0.134772	-0.108417	0.00347342	0.841307	0.00335491	2.1733e-12	1.55976e-08	0.553961	0.0268069	0.109062	0.00435927	4.73953e-12	0.00462691	0.00308293	0.00277388	3.66519e-10	0.961526	0.0971129	0.303085	0.12796	0.757988	0.00607287	0.0967221	0.182211
ZMYND17	black	16.3132	1.61369	0.0393817	0.0406327	-0.30933	-0.595425	-0.509449	-0.0819925	0.149097	0.364141	0.212682	0.532639	0.422242	-0.103061	-0.0440438	-0.412805	0.269838	-0.000399528	0.250701	0.0203343	-0.130707	0.0125494	-0.137699	0.120686	0.62887	0.618003	9.99606e-05	4.75863e-16	1.75524e-11	0.31366	0.0658571	3.708e-06	0.00830472	1.37368e-12	5.43594e-08	0.204898	0.588793	1.14128e-07	0.000743182	0.996089	0.00177418	0.802986	0.107307	0.877641	0.0896262	0.13728
LRRC32	black	1.71791	0.179291	-0.0161685	-0.0912366	0.253937	0.323841	0.108856	-0.102202	-0.00161528	-0.00202041	-0.343086	-0.350684	-0.163449	0.197413	-0.0565329	0.0858123	0.130352	0.354223	0.195874	0.135789	0.177352	0.130214	0.242799	0.015848	0.842759	0.262024	0.00153835	4.4374e-05	0.180437	0.20872	0.98419	0.980226	1.41541e-05	8.82552e-06	0.043511	0.014447	0.487623	0.291571	0.108274	7.05275e-06	0.0152445	0.0942073	0.0282962	0.108652	0.00249451	0.845837
C12orf49	black	8.91999	1.11354	0.206859	0.0363154	-0.40042	-0.506112	-0.29457	0.0110711	-0.0441103	0.26752	0.440693	0.424548	0.266211	0.210955	0.327633	-0.00774638	0.314462	-0.10641	-0.0332822	0.138859	-0.0415109	0.11082	0.0441545	0.159839	0.0103017	0.655843	2.92003e-07	2.49319e-11	0.000218934	0.891961	0.588229	0.000828622	1.19196e-08	4.51899e-08	0.000880812	0.00885778	3.56411e-05	0.924289	7.53617e-05	0.190485	0.682969	0.0869323	0.610422	0.172653	0.587856	0.0484274
COX7B	black	1.85767	0.157187	0.328694	0.343588	-0.222951	-0.281566	-0.190835	-0.0630561	0.0960212	0.186972	0.127045	0.250787	0.137118	-0.118616	-0.0318609	-0.164548	-0.0212379	-0.120399	-0.0249361	-0.088818	-0.000416434	-0.231666	-0.189436	-0.327633	3.3504e-05	1.37245e-05	0.00560404	0.00042216	0.0181329	0.438732	0.237719	0.020657	0.117601	0.00176747	0.0910021	0.144201	0.695823	0.0421003	0.794421	0.138225	0.759634	0.274935	0.995924	0.00395971	0.019014	3.56426e-05
GDF15	black	16.1492	1.89467	-0.0123792	-0.109727	0.213263	0.602558	0.39972	-0.0964827	-0.171134	-0.180702	-0.192278	-0.549518	-0.503088	0.481735	0.226819	0.530897	0.00599097	0.24098	-0.165279	0.109763	0.0559924	0.0237547	0.0187605	-0.0849594	0.879287	0.176951	0.00812572	1.71999e-16	3.07581e-07	0.235461	0.0344234	0.0254001	0.017261	1.89629e-13	3.41579e-11	2.8962e-10	0.00481089	1.67467e-12	0.941411	0.0026939	0.0411825	0.176811	0.491801	0.770699	0.817958	0.296411
PPARGC1B	black	6.64244	0.954982	-0.0343929	0.036181	0.454806	0.546443	0.278054	-0.0450523	0.00614276	-0.318806	-0.50749	-0.525596	-0.361227	0.124152	-0.185815	0.137896	-0.0101156	0.394363	0.198343	0.104695	0.0165639	0.173313	0.0720669	-0.0279626	0.672986	0.657035	3.50753e-09	2.7426e-13	0.000501371	0.580279	0.939929	5.90978e-05	2.15777e-11	3.03975e-12	4.48896e-06	0.126264	0.0214698	0.0891645	0.901236	4.56044e-07	0.0139821	0.197771	0.838965	0.0321598	0.376017	0.731517
RPGR	black	19.1133	1.73581	0.187783	0.325658	0.334005	0.586021	0.487414	-0.0426776	-0.0315495	-0.290081	-0.234405	-0.566095	-0.520224	0.152212	0.021647	0.44322	-0.240194	0.0216545	-0.267695	-0.0928549	-0.0861042	0.0848236	-0.0414434	-0.141469	0.0201033	3.99667e-05	2.45006e-05	1.7528e-15	1.66406e-10	0.600416	0.698651	0.00027562	0.00354098	2.42719e-14	5.5031e-12	0.0603423	0.790552	9.61411e-09	0.00278449	0.790481	0.000821869	0.25362	0.289926	0.297186	0.611004	0.0811048
LRRC4B	black	5.34297	0.517254	-0.147165	-0.220701	-0.331251	-0.469944	-0.359643	-0.0182697	-0.0231372	0.233534	0.313926	0.498453	0.411016	-0.0302755	0.0539501	-0.283089	0.165726	-0.0760747	0.118449	-0.0573673	0.0511751	-0.141076	-0.0464671	0.0124363	0.0694772	0.0061175	2.88387e-05	8.86544e-10	4.97657e-06	0.822642	0.7765	0.00366963	7.764e-05	5.50156e-11	1.31025e-07	0.710264	0.507756	0.000391559	0.0406297	0.349979	0.144771	0.481211	0.529859	0.0819623	0.568433	0.878735
SMCR5	black	0.874616	0.0526154	-0.197992	-0.132739	-0.139329	-0.207269	-0.0894782	0.0917229	0.0366675	0.12125	0.187103	0.246287	0.199106	-0.0919472	0.0474627	-0.0865975	0.0156429	-0.128217	-0.0110489	0.0177856	-0.0389936	-0.107089	-0.0215454	0.188573	0.0141562	0.101908	0.0858581	0.0101484	0.271369	0.259479	0.652722	0.13544	0.0205667	0.00214895	0.0136114	0.25831	0.560166	0.287162	0.847807	0.114226	0.892177	0.827266	0.632258	0.187657	0.791513	0.0195758
SUGT1L1	black	4.31783	0.304308	-0.0379144	0.00826094	-0.134624	-0.411053	-0.280965	0.104881	0.346227	0.176302	0.296513	0.510723	0.285712	-0.2777	-0.202695	-0.393135	-0.0524723	-0.20212	0.0517922	0.0226919	0.0260591	-0.108766	-0.197155	-0.0239035	0.641719	0.919276	0.0970919	1.30654e-07	0.000434841	0.196969	1.16609e-05	0.0292611	0.000197936	1.53347e-11	0.000343589	0.000510078	0.0119786	4.98615e-07	0.519467	0.0122277	0.524902	0.780692	0.749162	0.1808	0.0145781	0.769303
PRSSL1	black	0.827941	0.0800451	0.0709761	0.000542605	-0.173721	-0.291882	-0.222743	0.020776	0.0642615	0.144053	0.0543351	0.281257	0.267089	-0.105602	-0.0529962	-0.228442	0.125452	0.0274181	0.192817	0.0677847	0.261726	0.0924292	-0.101873	-0.117565	0.383303	0.994689	0.0317504	0.000251408	0.00564992	0.798796	0.430014	0.07565	0.504728	0.000428643	0.000845493	0.193894	0.515299	0.00450909	0.122311	0.73655	0.0169446	0.405108	0.00108318	0.255812	0.210193	0.147815
LBX2	black	22.066	1.82796	-0.0331857	-0.130173	-0.427906	-0.595497	-0.480288	-0.103316	0.321594	0.588058	0.557847	0.689517	0.353617	0.0500983	0.170836	-0.229165	0.316578	-0.151811	0.0236296	-0.00261067	-0.00837336	0.115852	-0.0756896	0.119554	0.683839	0.108764	3.44443e-08	4.71026e-16	3.32994e-10	0.203775	5.04578e-05	1.3263e-15	6.84689e-14	6.53214e-23	7.33027e-06	0.538564	0.0347429	0.00438035	6.69768e-05	0.0610309	0.771873	0.97445	0.918181	0.15385	0.352431	0.141031
LOC644054	black	5.4497	0.569639	0.16753	0.0275849	0.222741	0.450288	0.342061	0.0210555	-0.0792366	-0.132756	-0.017649	-0.382227	-0.370368	0.389394	0.196402	0.42355	0.0132892	0.111624	-0.156965	0.18334	0.0436486	0.0852654	-0.0207917	0.0556786	0.0384629	0.735007	0.00565022	5.22036e-09	1.50719e-05	0.796148	0.330257	0.101864	0.828572	1.08516e-06	2.44919e-06	6.53103e-07	0.0149666	4.89605e-08	0.870489	0.16954	0.0526651	0.0233016	0.592144	0.294668	0.798648	0.494235
LUZPP1	black	2.42229	0.187474	0.230741	0.187048	0.103182	0.332051	0.25246	-0.0471324	-0.0842625	-0.0840191	-0.154584	-0.352601	-0.283948	0.21307	0.141218	0.333003	0.00665725	0.111158	-0.1152	-0.0186781	-0.0129482	0.088662	0.0457057	-0.0904762	0.00411083	0.0206048	0.204363	2.75088e-05	0.00164218	0.562902	0.300405	0.301808	0.0564045	7.81875e-06	0.000375203	0.00818457	0.0816508	2.60016e-05	0.934908	0.171339	0.156195	0.818744	0.873784	0.275783	0.574794	0.266037
C21orf41	black	41.9061	4.7148	0.180189	0.162049	0.516625	0.700712	0.581572	0.0444615	0.00510931	-0.31062	-0.289792	-0.689621	-0.598299	0.369643	-0.018556	0.482346	-0.165909	0.204293	-0.211268	0.0768042	0.0456224	0.128538	0.0757299	0.0245476	0.0258261	0.0453662	8.14408e-12	6.61738e-24	3.20125e-15	0.585259	0.950021	9.31565e-05	0.000279698	6.39735e-23	3.16758e-16	2.57158e-06	0.819909	2.72993e-10	0.0404059	0.0113087	0.00875534	0.345364	0.575492	0.113315	0.352173	0.763268
LOC202451	black	50.4735	4.17069	-0.00367531	-0.14089	-0.594581	-0.721759	-0.595506	-0.15599	0.0457843	0.5542	0.50297	0.696841	0.491478	0.108756	0.319328	-0.218879	0.454169	-0.0640381	0.107209	0.0537771	0.0507411	0.0858014	-0.0018756	0.11262	0.964037	0.0823702	5.3588e-16	6.61404e-26	4.70438e-16	0.0541702	0.574136	1.07335e-13	3.45791e-11	1.47811e-23	1.11223e-10	0.180838	5.73819e-05	0.00656329	3.71112e-09	0.431622	0.187158	0.50912	0.533359	0.291633	0.981643	0.165742
SIRT4	black	14.2383	1.89497	0.104808	0.0526186	-0.54756	-0.631865	-0.411703	-0.00673461	-0.182754	0.298596	0.419974	0.552748	0.515855	-0.0413626	0.268597	-0.176569	0.229204	-0.218225	0.00466078	0.0141026	-0.00749901	-0.0667279	-0.0813908	0.0359361	0.197283	0.518301	2.39977e-13	1.98675e-18	1.24273e-07	0.934153	0.0237541	0.000177512	6.50991e-08	1.28179e-13	8.85126e-12	0.611699	0.000787876	0.0290133	0.00437339	0.00673027	0.954403	0.862638	0.926699	0.412488	0.317236	0.659211
VPS33A	black	4.00466	0.46089	0.160974	0.123065	0.176877	0.439673	0.212163	-0.201424	-0.12729	-0.102075	-0.433618	-0.489417	-0.268512	0.082067	0.0559191	0.280137	0.0765095	0.271123	0.1114	-0.113205	-0.133518	0.0659648	-0.127056	-0.0152449	0.0468341	0.129641	0.0287289	1.29939e-08	0.00846768	0.0125359	0.116889	0.209289	2.15578e-08	1.36529e-10	0.000791033	0.313219	0.492369	0.000452887	0.347224	0.000699358	0.170401	0.163539	0.099897	0.417865	0.11757	0.851635
FCER2	black	1.56498	0.283985	0.0761583	-0.0414701	-0.110183	-0.334991	-0.178139	0.104678	0.0409313	0.0779319	0.209316	0.260226	0.19762	0.0674039	0.0206358	-0.152538	0.158241	-0.00335126	0.116904	0.0201983	0.0470836	0.0342359	-0.114811	0.335959	0.349448	0.610774	0.175148	2.31026e-05	0.027592	0.197844	0.615421	0.338307	0.00941275	0.00115985	0.0143422	0.407758	0.800126	0.0597894	0.0507478	0.967206	0.150123	0.804277	0.563307	0.674394	0.157606	2.18037e-05
C10orf35	black	11.1345	1.03974	0.0555623	-0.117723	-0.454653	-0.535665	-0.431437	-0.0566672	-0.0322328	0.373667	0.245658	0.481501	0.530355	-0.054723	0.181551	-0.23657	0.321549	-0.0228907	0.224539	0.0949656	0.114832	-0.177436	-0.154311	0.0340637	0.495139	0.147267	3.55563e-09	9.71003e-13	2.58082e-08	0.486588	0.692451	1.95921e-06	0.00220782	2.96257e-10	1.7808e-12	0.501686	0.024708	0.00323878	5.05878e-05	0.77882	0.00526519	0.242941	0.157532	0.0282208	0.0568464	0.675939
ZP2	black	1.54142	0.170898	-0.00440298	0.00653603	0.0471263	0.326853	0.14267	-0.208646	-0.0157596	0.0461585	-0.250853	-0.292321	-0.20045	0.121697	0.0875345	0.243813	0.0724023	0.221203	0.00921368	0.0779989	-0.0102882	-0.203296	-0.0089927	-0.054023	0.956923	0.936091	0.562953	3.72947e-05	0.0785325	0.00964821	0.846686	0.571007	0.00176241	0.000245815	0.0129783	0.133992	0.281959	0.00238921	0.373793	0.00599939	0.910003	0.33789	0.89956	0.0117226	0.912153	0.507182
SH2D4A	black	9.62283	1.09431	-0.0142985	-0.10698	-0.472381	-0.543627	-0.251982	0.134894	-0.0296724	0.362874	0.541332	0.563604	0.46054	-0.0323106	0.336533	-0.0578377	0.152551	-0.321877	-0.112637	0.0924811	0.0916074	0.0674511	0.0637326	0.0917345	0.860749	0.188107	7.05961e-10	3.83261e-13	0.00167714	0.0964193	0.715785	4.03046e-06	5.02296e-13	3.33006e-14	2.09982e-09	0.691747	2.10659e-05	0.477617	0.0597666	4.96528e-05	0.165675	0.255544	0.260082	0.407429	0.433827	0.259418
NUDT9	black	3.28486	0.236401	0.46234	0.363792	0.149474	0.309933	0.218281	-0.0316303	-0.069092	-0.0105456	-0.100125	-0.314399	-0.10537	0.170651	0.173461	0.303959	0.0417338	0.0481423	-0.0664866	0.0449841	-0.152727	0.23056	-0.131142	-0.175274	1.78389e-09	3.79436e-06	0.065168	9.67267e-05	0.006716	0.697917	0.396089	0.897061	0.218168	7.5628e-05	0.194881	0.0349433	0.0320099	0.000133607	0.608505	0.554556	0.414184	0.580853	0.0594684	0.00414095	0.106134	0.0302312
SLC37A1	black	2.35097	0.292478	-0.28663	-0.219148	-0.25651	-0.405137	-0.278566	0.0528755	-0.107559	0.013238	0.217439	0.361599	0.301501	-0.0198361	0.0389961	-0.207618	0.145061	-0.067925	0.0959531	0.125987	0.112331	0.0900242	0.13494	0.250181	0.000328128	0.00649579	0.00137164	2.05093e-07	0.000489044	0.516258	0.185714	0.870984	0.00693612	4.38144e-06	0.0001523	0.807718	0.632237	0.0100194	0.0736036	0.404135	0.238054	0.120713	0.166837	0.268443	0.0963041	0.00181501
SPRY1	black	3.11053	0.345786	-0.0580816	-0.178248	-0.339229	-0.4305	-0.290582	0.0190578	-0.0114428	0.275576	0.382675	0.428674	0.363419	-0.0234728	0.192112	-0.138556	0.158871	-0.18182	-0.0299979	0.0320082	0.207313	-0.0826965	0.247997	0.0339761	0.475759	0.0274953	1.7906e-05	2.78717e-08	0.000268675	0.815124	0.888357	0.000565312	1.05156e-06	3.23579e-08	3.88864e-06	0.773346	0.0173592	0.0876303	0.0498222	0.0244913	0.712804	0.694487	0.0101321	0.309509	0.00199597	0.676726
SUSD2	black	5.93192	0.642783	-0.00590041	-0.0928705	0.368998	0.472595	0.37767	0.0821648	-0.0767796	-0.262551	-0.358546	-0.493859	-0.322026	0.202691	-0.0476545	0.260112	-0.0114806	0.302323	0.0917558	0.0690569	0.0681527	0.102152	0.209047	0.156512	0.942295	0.25354	2.68529e-06	6.91906e-10	1.4893e-06	0.312641	0.345519	0.00104303	5.34338e-06	8.76231e-11	4.92317e-05	0.0119802	0.55858	0.00116587	0.887991	0.000145789	0.259307	0.39633	0.402557	0.208943	0.00950655	0.0533599
FLJ37464	black	2.54511	0.214351	-0.278739	-0.337515	-0.192558	-0.370227	-0.280923	0.0794232	-0.0361018	0.122322	0.14406	0.366536	0.407363	-0.124531	-0.00487511	-0.278275	0.17033	-0.0325438	0.196532	0.0297812	0.0662947	0.224261	0.15616	0.202557	0.000484934	1.98591e-05	0.0170958	2.4726e-06	0.000435745	0.329116	0.657739	0.131991	0.0756349	3.16459e-06	1.73255e-07	0.125102	0.952309	0.000496023	0.035292	0.689636	0.0148989	0.714788	0.415535	0.00532316	0.0539054	0.0120381
AXL	black	5.61194	0.434718	0.0529154	0.104305	0.321214	0.423232	0.381442	0.061853	0.275998	-0.219464	-0.0477296	-0.341946	-0.488194	0.125565	-0.0975641	0.277012	-0.242648	0.0017311	-0.25046	0.0249627	0.0515765	-0.0250492	-0.0373693	-0.0999986	0.515941	0.199457	5.15618e-05	5.0221e-08	1.14637e-06	0.447534	0.000553901	0.00641723	0.557959	1.51785e-05	1.54086e-10	0.121974	0.230229	0.000527402	0.00251046	0.983057	0.00179299	0.759386	0.526632	0.758578	0.64652	0.218751
CD200	black	21.2238	1.89927	-0.0230398	-0.193778	-0.503619	-0.61407	-0.552981	-0.148925	-0.129591	0.338454	0.246091	0.552327	0.532325	-0.0665065	0.12075	-0.3544	0.322404	-0.0166133	0.218825	-0.0469154	0.0410645	-0.0778408	-0.0825764	-0.0417032	0.777417	0.0163933	3.23296e-11	3.15105e-17	1.24585e-13	0.0661726	0.110368	1.87656e-05	0.00216714	1.34914e-13	1.42365e-12	0.414043	0.137071	6.97377e-06	4.81819e-05	0.838491	0.0065771	0.564703	0.61427	0.338874	0.310215	0.608769
C7orf28B	black	0.556645	0.0516048	-0.0629187	-0.0247628	-0.13575	-0.230523	-0.19491	-0.0423476	0.0546343	-0.0256315	0.0928012	0.216163	0.0725398	-0.150122	-0.104427	-0.207024	-0.0432475	-0.0964444	-0.0232177	-0.0931655	-0.105259	-0.0646614	0.0559152	-0.107818	0.439732	0.761254	0.0943046	0.00414726	0.0157638	0.603239	0.502381	0.753145	0.253896	0.0072821	0.372884	0.0639992	0.198926	0.0102398	0.595555	0.235648	0.775744	0.252028	0.195355	0.427143	0.492399	0.184651
OR3A2	black	11.2078	1.12999	-0.0773461	-0.247968	-0.549763	-0.543926	-0.335565	0.0162238	-0.0982252	0.341307	0.522815	0.579927	0.430642	-0.0317147	0.331424	-0.0990608	0.179026	-0.2799	-0.0857925	-0.0636345	0.00462957	0.0532612	0.0238053	-0.0389777	0.341961	0.00199852	1.84116e-13	3.69971e-13	2.23243e-05	0.842227	0.227071	1.57824e-05	4.13841e-12	3.99086e-15	2.75493e-08	0.69715	2.85465e-05	0.223123	0.0268157	0.000458168	0.291683	0.434536	0.954708	0.513198	0.770224	0.632397
CACNG1	black	2.83328	0.335866	-0.038692	-0.214366	0.231879	0.407587	0.194924	-0.0970177	0.0417802	-0.0519962	-0.262802	-0.404151	-0.30964	0.368586	0.0600088	0.256872	0.163798	0.375158	0.107805	0.131128	0.0690296	0.148299	0.151622	0.119505	0.634896	0.00779504	0.00392566	1.7034e-07	0.0157564	0.232862	0.608107	0.523269	0.00103106	2.20917e-07	9.82839e-05	2.76028e-06	0.461217	0.00134953	0.0430594	1.76974e-06	0.184706	0.10617	0.396517	0.0673337	0.0613569	0.141195
DOM3Z	black	3.69316	0.376537	-0.0569723	-0.180395	-0.122776	-0.385187	-0.269922	0.095726	-0.0411412	0.125014	0.187029	0.334536	0.421178	-0.0406657	0.0361381	-0.241027	0.226246	-0.01005	0.200429	0.121698	0.0888885	0.117077	0.0290453	0.399353	0.484241	0.0256542	0.130553	8.81118e-07	0.000740247	0.239172	0.613609	0.123632	0.0206177	2.37384e-05	5.91646e-08	0.617717	0.657417	0.00268855	0.00492157	0.901874	0.0129879	0.13399	0.274553	0.149514	0.721541	3.16058e-07
KRTAP7-1	black	3.81302	0.439452	0.0534507	0.0603959	0.235428	0.452634	0.366823	-0.0248333	-0.0350109	-0.156083	-0.228125	-0.415742	-0.308163	0.0885637	0.0406198	0.32837	-0.103949	0.0811277	-0.100231	-0.006586	0.156915	0.016762	-0.0305734	-0.0185447	0.511698	0.458325	0.00339521	4.24968e-09	3.10474e-06	0.760595	0.667457	0.0540259	0.00456668	9.08246e-08	0.000106514	0.276317	0.618114	3.41443e-05	0.201004	0.318809	0.217676	0.935603	0.0527419	0.837066	0.707542	0.820017
FGF14	black	40.9705	4.48787	0.100437	0.0556024	0.380193	0.720152	0.575047	-0.0216147	-0.0911349	-0.319008	-0.377585	-0.697029	-0.515798	0.227221	0.0816612	0.530712	-0.128999	0.209733	-0.129851	0.0394679	0.0481727	0.00538316	0.0291053	-0.0733522	0.216728	0.494827	1.25056e-06	9.5408e-26	7.61789e-15	0.790857	0.262558	5.84287e-05	1.49803e-06	1.4219e-23	8.90539e-12	0.00473461	0.315626	1.71016e-12	0.112017	0.00926865	0.109649	0.628119	0.554306	0.947346	0.72099	0.36754
SKIL	black	2.33967	0.336807	-0.083007	-0.0524232	0.121236	0.378718	0.14713	-0.149834	-0.162193	-0.0777433	-0.317943	-0.374038	-0.132738	0.100199	0.0713087	0.188359	0.0346639	0.206188	0.0704797	-0.0131554	0.093559	-0.0515429	0.37103	-0.166674	0.30769	0.519858	0.135484	1.38534e-06	0.0695448	0.0645164	0.0451724	0.33948	6.20394e-05	1.91028e-06	0.101911	0.217823	0.381072	0.0197179	0.670559	0.010557	0.386647	0.871781	0.250022	0.526901	2.34245e-06	0.0394786
METTL4	black	5.51188	0.448286	0.24258	0.482	-0.117632	-0.372164	-0.28781	-0.0267404	0.128698	0.0133349	0.0730833	0.306592	0.210324	-0.249782	-0.192499	-0.35533	-0.0385142	-0.119443	0.102644	-0.22013	-0.173565	-0.315461	-0.392411	0.0360789	0.00251779	2.82286e-10	0.14758	2.16966e-06	0.000309216	0.742831	0.112864	0.870048	0.369303	0.000115977	0.00906778	0.00184688	0.0171306	6.57149e-06	0.636454	0.141404	0.206748	0.00625425	0.0319057	7.12884e-05	5.25493e-07	0.657942
WDR77	black	8.34944	0.899291	0.253845	0.0953159	-0.435964	-0.503589	-0.280309	0.00964345	-0.163883	0.27783	0.41836	0.38206	0.37897	0.10178	0.356629	-0.0120812	0.24015	-0.232161	-0.0562909	0.0262651	-0.0038949	0.116285	-0.137545	0.162303	0.0015446	0.241199	1.77385e-08	3.24307e-11	0.000449072	0.905824	0.0429489	0.000506875	7.39579e-08	1.09786e-06	1.36136e-06	0.210614	6.04639e-06	0.882172	0.00278961	0.00388088	0.489491	0.747246	0.96189	0.152306	0.0899895	0.0450252
PIGL	black	3.55535	0.480225	-0.188384	-0.120427	-0.361976	-0.477795	-0.328368	0.00489434	-0.183231	0.126138	0.297129	0.42635	0.398907	-0.169	0.0946036	-0.241776	0.0527237	-0.263257	-0.0288117	-0.170391	-0.106743	-0.017234	0.106052	0.094455	0.0197014	0.138132	4.27459e-06	4.22909e-10	3.41486e-05	0.952121	0.0233853	0.120267	0.000191684	3.9076e-08	3.2667e-07	0.0367692	0.24475	0.00260497	0.517465	0.00100976	0.72369	0.0352255	0.189093	0.832544	0.191989	0.245495
ZNF747	black	4.58644	0.708284	0.0663015	0.0416446	-0.316534	-0.512672	-0.259035	0.109112	-0.00469038	0.241255	0.460669	0.46675	0.347212	-0.00393592	0.17577	-0.141695	0.142505	-0.247798	-0.0451527	0.00526796	-0.00478986	0.0408333	-0.0612405	0.218185	0.415487	0.609272	6.7141e-05	1.24601e-11	0.00122419	0.179406	0.954114	0.00266284	2.07548e-09	1.19167e-09	1.09683e-05	0.961489	0.0297595	0.0806167	0.0788818	0.0020133	0.579434	0.948471	0.953142	0.616268	0.452053	0.00674069
SOX15	black	3.10935	0.28668	-0.0699246	-0.1899	-0.276595	-0.311672	-0.175795	0.108987	-0.0572634	0.138401	0.432492	0.340493	0.225909	0.164191	0.261845	0.00362968	0.151513	-0.172945	-0.0969047	0.0734438	0.0463938	0.225004	0.184044	0.0625885	0.390408	0.0187177	0.000538157	8.79287e-05	0.0297366	0.179909	0.482007	0.0879887	2.36597e-08	1.65844e-05	0.00498782	0.0425535	0.00107728	0.964483	0.0615456	0.032533	0.233409	0.366941	0.569044	0.00516966	0.0227669	0.442141
SLC30A9	black	8.95855	1.26881	0.209934	0.327512	-0.321649	-0.541759	-0.386851	-0.0311923	0.100339	0.287974	0.178923	0.469593	0.482915	-0.348112	-0.0583616	-0.373119	0.0561208	-0.20638	0.134424	-0.0906092	-0.123422	-0.132066	-0.164412	-0.122757	0.00919994	3.58941e-05	5.03025e-05	4.77738e-13	7.83078e-07	0.7019	0.217178	0.000306666	0.026905	9.15984e-10	2.58332e-10	1.03702e-05	0.473631	2.03349e-06	0.490806	0.0104836	0.0975946	0.265333	0.128524	0.103673	0.0422729	0.130611
FDPS	black	1.77256	0.25724	0.195827	-0.0519623	-0.183919	-0.359535	-0.201262	0.098683	0.0650285	0.196094	0.194475	0.338217	0.324515	-0.0426562	0.0538576	-0.1814	0.154334	-0.0456067	0.136586	0.244155	0.0561997	0.165638	-0.0827133	-0.0651761	0.0152699	0.52354	0.022861	5.01177e-06	0.0126086	0.224902	0.424518	0.0151282	0.0160034	1.90361e-05	4.26879e-05	0.600599	0.508485	0.0248296	0.056808	0.575624	0.0922748	0.00235455	0.490196	0.0407388	0.30941	0.423465
C6orf146	black	4.48498	0.448801	0.0650652	0.0393426	0.336244	0.41449	0.369037	0.109874	0.205019	-0.189025	0.0332737	-0.301294	-0.382141	0.249488	-0.0245212	0.272843	-0.172307	0.0197891	-0.217807	0.0962098	0.160454	0.0594696	0.053652	-0.0767191	0.424256	0.629212	2.14352e-05	1.00135e-07	2.67823e-06	0.176371	0.0110154	0.0192801	0.683046	0.000153977	1.09169e-06	0.00187073	0.763515	0.000644457	0.0331887	0.808165	0.00683918	0.236794	0.0475593	0.465261	0.510107	0.345901
LRFN5	black	3.80331	0.347963	-0.0491462	-0.107258	0.210279	0.369827	0.270668	0.0312462	0.0923203	-0.192297	0.103974	-0.23649	-0.423457	0.339884	0.0845491	0.319485	-0.0706254	0.0561093	-0.252199	0.138277	0.0634075	0.0611174	0.158749	0.00347355	0.54632	0.186954	0.00908287	2.5399e-06	0.000714611	0.70141	0.256375	0.0172495	0.200896	0.00324947	4.93252e-08	1.72098e-05	0.298758	5.68743e-05	0.385664	0.490896	0.00166121	0.088276	0.43618	0.452964	0.0500004	0.96601
TM4SF5	black	4.76608	0.726763	-0.00138048	-0.0876251	0.279307	0.478301	0.257108	-0.0938165	0.107648	-0.103185	-0.237929	-0.390865	-0.393191	0.345182	0.0158723	0.284471	0.0993928	0.370789	0.0649196	0.0680972	0.226628	-0.0013176	0.0905549	-0.0216394	0.986488	0.281459	0.000471662	4.02932e-10	0.00133534	0.248715	0.185349	0.204352	0.00306108	5.87578e-07	4.96609e-07	1.244e-05	0.845603	0.000365553	0.221568	2.38077e-06	0.425296	0.402942	0.00484752	0.987103	0.26562	0.790623
POLD2	black	5.95222	0.636242	0.0188253	-0.107288	-0.068979	-0.45968	-0.295849	0.113987	0.275977	0.260149	0.142318	0.397131	0.366631	-0.089105	-0.142784	-0.372684	0.203792	0.0374963	0.305843	0.0908102	-0.00680859	0.119727	-0.158184	0.312251	0.81734	0.186832	0.396864	2.26921e-09	0.000204889	0.160629	0.000554461	0.00116393	0.079279	3.72392e-07	3.14474e-06	0.273381	0.078292	2.09447e-06	0.0115151	0.6454	0.000120757	0.264269	0.933432	0.140453	0.0508325	8.51698e-05
LOC401115	black	12.2757	1.3319	-0.0932854	-0.155015	-0.301298	-0.575732	-0.430413	0.0598442	-0.069249	0.148365	0.103603	0.471099	0.5653	-0.17607	-0.0516554	-0.442286	0.211937	0.00803816	0.325225	0.0235315	0.0353836	0.153637	-0.0271314	0.048685	0.251416	0.0557111	0.000153944	6.96199e-15	2.80713e-08	0.462449	0.395014	0.0672097	0.202514	7.95954e-10	2.68543e-14	0.0294775	0.525998	1.04114e-08	0.0085393	0.921446	4.09764e-05	0.772794	0.66413	0.0579497	0.739205	0.550096
C15orf34	black	7.18696	0.465661	-0.083056	-0.135732	-0.248772	-0.392164	-0.376325	-0.109856	0.401864	0.548822	0.200057	0.47363	0.334647	-0.15537	-0.0519505	-0.319008	0.196704	-0.0164363	0.185835	-0.0496355	-0.000535462	-0.0577637	-0.0170536	-0.0467061	0.307404	0.0943487	0.00192993	5.34975e-07	1.63373e-06	0.176439	2.62218e-07	2.06227e-13	0.0131607	6.27741e-10	2.3581e-05	0.0551461	0.523634	5.84272e-05	0.0148099	0.840188	0.0214557	0.542327	0.994759	0.478181	0.834271	0.566443
C12orf27	black	7.5879	0.615148	0.132544	0.0320055	0.2451	0.4014	0.372378	-0.00970059	0.17871	-0.0669449	-0.0352229	-0.363471	-0.467466	0.352349	0.0836123	0.403561	-0.0261371	0.13036	-0.180726	0.0544661	0.0359524	0.190584	-0.0697555	0.0740133	0.102418	0.694511	0.00226135	2.71459e-07	2.13836e-06	0.905269	0.0270903	0.410966	0.665564	3.87529e-06	1.11553e-09	7.94445e-06	0.304163	2.30923e-07	0.748436	0.108251	0.0253802	0.5037	0.659067	0.0182879	0.391558	0.363227
KRTAP2-1	black	18.82	2.35499	0.00298089	-0.0679838	-0.585024	-0.664836	-0.346313	0.101455	-0.0802035	0.32588	0.557549	0.645011	0.507931	-0.110319	0.294124	-0.150524	0.136119	-0.363406	-0.0863837	0.0560014	0.0673547	-0.0250033	-0.0301169	0.0291245	0.970828	0.403727	2.00771e-15	7.17771e-21	1.15989e-05	0.212081	0.324371	3.94556e-05	7.10439e-14	2.29212e-19	2.06e-11	0.174614	0.000224036	0.063282	0.0934036	3.89198e-06	0.288358	0.491731	0.408102	0.759006	0.711715	0.720814
LOC727992	black	60.4957	5.17338	-0.0312351	-0.152118	-0.71313	-0.73409	-0.602155	-0.168166	-0.22572	0.504126	0.40062	0.676363	0.690636	-0.0646721	0.374325	-0.22938	0.431445	-0.146188	0.14549	0.00527723	0.00336606	0.0260911	-0.00938294	0.0408288	0.701511	0.0605046	4.59444e-25	3.63877e-27	1.82279e-16	0.0377221	0.00502533	3.06709e-11	2.87699e-07	8.46141e-22	5.21968e-23	0.427067	1.8733e-06	0.00434261	2.57923e-08	0.0713704	0.0727464	0.94838	0.967061	0.748865	0.908357	0.616306
FBXL10	brown	4.18824	0.976782	-0.238103	-0.149853	-0.136186	0.0241204	-0.323673	-0.432006	-0.140057	0.0979091	-0.303082	-0.0908615	-0.0669811	0.254659	0.0109169	-0.0986545	0.339452	0.439182	0.312928	-0.0716077	-0.182088	-0.163351	-0.107202	0.0579259	0.00303905	0.0644823	0.0932406	0.767268	4.48058e-05	2.46288e-08	0.0842179	0.228577	0.000140018	0.263998	0.410713	0.00148976	0.893457	0.225037	1.76663e-05	1.35426e-08	8.20465e-05	0.379073	0.0242781	0.0436393	0.187187	0.476944
FAM134A	brown	19.8604	2.96023	-0.261577	-0.276837	-0.390771	-0.196149	-0.534628	-0.520322	-0.303024	0.316417	-0.160121	0.127691	0.312431	0.141281	0.229225	-0.143605	0.513744	0.345142	0.374479	-0.0237317	0.0331579	-0.0977539	-0.0799737	-0.0140687	0.0010906	0.00053188	5.91564e-07	0.0150996	1.094e-12	5.44464e-12	0.000140445	6.7583e-05	0.0480278	0.115732	8.43271e-05	0.0815134	0.00436973	0.0765742	1.11092e-11	1.24707e-05	1.85369e-06	0.770915	0.68409	0.229319	0.325763	0.862965
RET	brown	1.21315	0.174055	0.0393892	-0.0508062	0.165444	-0.108579	0.0665327	0.328703	0.166569	-0.0897184	0.24599	0.205529	0.130108	-0.0300287	-0.149307	-0.144068	-0.105226	-0.139357	-0.0325831	0.113503	0.176793	0.136631	-0.067268	0.138557	0.628805	0.532833	0.0409773	0.181552	0.413859	3.34865e-05	0.0396053	0.270079	0.0021766	0.0108134	0.108942	0.712522	0.0654732	0.0756204	0.195492	0.0857957	0.689281	0.162425	0.0288068	0.0921669	0.408706	0.0876268
FLJ20186	brown	1.51262	0.134817	-0.0014451	-0.125522	0.135766	-0.158505	0.0155846	0.33688	0.00595046	-0.0753339	0.0802828	0.13615	0.313035	-0.20033	-0.161726	-0.236171	-0.087041	-0.123573	0.121186	-0.0924676	0.00854027	0.378276	0.131722	0.12818	0.985856	0.122101	0.0942645	0.0503587	0.848368	2.06317e-05	0.941806	0.354704	0.323891	0.0933297	8.15623e-05	0.013034	0.0458034	0.00329266	0.284691	0.128056	0.135647	0.255614	0.916556	1.42827e-06	0.104584	0.114331
EDEM3	brown	12.9561	2.04064	0.055127	0.08329	-0.234403	0.306676	-0.124234	-0.597929	-0.414892	0.0793535	-0.216711	-0.357507	-0.275074	0.46361	0.432935	0.395836	0.346318	0.31514	-0.0137759	-0.175822	-0.21315	-0.0329837	-0.145525	-0.166374	0.498529	0.306038	0.00354134	0.000115449	0.126013	3.33841e-16	9.70511e-08	0.329541	0.00713163	5.71405e-06	0.00057914	1.58922e-09	2.28118e-08	4.09528e-07	1.15954e-05	7.2577e-05	0.86579	0.0297106	0.0081603	0.685661	0.0726779	0.0398396
GALK2	brown	5.46906	1.11762	0.236889	0.202668	0.37589	0.0104925	0.244324	0.450899	0.481587	-0.172061	0.147906	0.0955385	-0.0755503	-0.245903	-0.379848	-0.168358	-0.369659	-0.223157	-0.102494	0.0394473	-0.040274	0.202515	-0.0738276	-0.0711698	0.00319618	0.01199	1.68316e-06	0.897576	0.00233769	4.94892e-09	2.93795e-10	0.0334439	0.06807	0.240097	0.35332	0.00218475	1.28095e-06	0.0375007	2.56887e-06	0.00555912	0.207415	0.628299	0.621111	0.0120562	0.364435	0.382003
PAQR4	brown	2.92556	0.528169	0.116312	0.191094	0.269672	0.119285	0.316422	0.336453	0.167991	-0.195405	0.0127072	-0.10308	-0.115256	-0.149019	-0.192739	0.0307585	-0.304476	-0.149416	-0.125066	-0.0354682	0.00673558	0.421972	0.122895	-0.0920388	0.15221	0.0179736	0.000749023	0.141937	6.75632e-05	2.11675e-05	0.0379243	0.0154954	0.876114	0.204814	0.155991	0.0659995	0.0169901	0.705853	0.000129957	0.0652729	0.123475	0.663377	0.934144	5.55413e-08	0.130177	0.257835
ORMDL3	brown	2.19692	0.609521	0.169013	-0.00595621	0.164591	0.0860717	0.269331	0.344108	-0.12769	-0.195889	0.0433674	-0.097974	0.150968	-0.131594	0.0271127	0.081646	-0.17129	-0.183967	-0.0736777	0.23284	0.279295	-0.0456941	0.011082	0.157848	0.0367544	0.94175	0.0420453	0.290109	0.000761134	1.32924e-05	0.115734	0.015237	0.594534	0.228267	0.0624973	0.104923	0.739379	0.315716	0.0342569	0.0228252	0.365412	0.00377503	0.000471945	0.574891	0.891855	0.0513322
ZRANB2	brown	3.41844	0.621917	0.328113	0.402743	0.281834	-0.0327167	0.169678	0.355174	0.332338	-0.17242	0.137224	0.0833921	0.00745343	-0.269737	-0.29459	-0.169477	-0.350933	-0.298321	-0.130293	0.0179441	-0.14722	-0.086845	-0.11002	-0.000185852	3.466e-05	2.45543e-07	0.000416629	0.688073	0.0360095	6.63715e-06	2.70467e-05	0.0330713	0.0907499	0.305443	0.927144	0.000746712	0.000218709	0.0362331	8.68829e-06	0.000180092	0.108435	0.825752	0.0693723	0.285781	0.175793	0.998181
C1GALT1	brown	4.04327	0.373057	0.360411	0.488184	-0.0272813	-0.280712	0.0118496	0.320442	0.0308705	-0.111419	0.217166	0.262519	0.308902	-0.356152	-0.127575	-0.215964	-0.303159	-0.407517	-0.139294	-0.00456238	-0.0909582	-0.102619	-0.162079	-0.241889	4.73415e-06	1.54236e-10	0.737817	0.000440279	0.884415	5.38749e-05	0.704832	0.170328	0.0070088	0.00104456	0.000102323	6.23435e-06	0.116067	0.00733736	0.000139438	1.71242e-07	0.0859377	0.955365	0.263488	0.206859	0.0453252	0.00259253
PRELID2	brown	13.029	3.37535	0.138609	0.138124	0.273371	-0.0526154	0.325277	0.607986	0.0413647	-0.400626	0.162267	0.0859214	0.242386	-0.444408	-0.238332	-0.140961	-0.476133	-0.437697	-0.179822	0.0297025	0.134379	0.0479521	0.120171	-0.00531378	0.0875065	0.0886323	0.00062841	0.518327	4.08545e-05	7.79287e-17	0.611681	2.87576e-07	0.0450729	0.290955	0.00253859	8.68451e-09	0.00301014	0.0822141	4.95425e-10	1.53442e-08	0.0261354	0.715509	0.0977094	0.556124	0.138976	0.948023
F8	brown	7.89737	1.68414	0.144734	0.197408	0.209654	-0.172628	0.209691	0.516714	0.156949	-0.216378	0.271407	0.192298	0.205184	-0.366987	-0.262168	-0.201036	-0.431208	-0.456186	-0.186371	0.00268489	-0.0164529	0.0826544	-0.0703571	0.0449291	0.0742636	0.0144492	0.00929559	0.0328573	0.0092831	8.06595e-12	0.0526903	0.00722252	0.000690026	0.017249	0.0109497	3.07116e-06	0.00106148	0.0127103	2.62999e-08	3.10288e-09	0.0210755	0.973724	0.840029	0.309756	0.387476	0.581316
LRP10	brown	1.21634	0.319904	-0.221383	-0.15813	0.0369021	-0.0177992	0.151867	0.276091	-0.0106722	-0.0753592	0.135083	0.0642948	0.143521	-0.222482	-0.0166811	0.00758594	-0.187069	-0.24966	-0.106709	0.0558877	0.207488	0.215119	0.234816	0.157116	0.00595762	0.050912	0.650646	0.827137	0.0609341	0.000551439	0.895831	0.354542	0.095949	0.429774	0.0767478	0.00570767	0.837841	0.925852	0.0205903	0.00185675	0.189237	0.492612	0.0100672	0.00757626	0.0034818	0.0524348
[truncated: 18,249 more rows]

## Sheet: Table 4
Supplementary Table 4: Trait-module relationships in 153 individuals
Module	age_cor.	age (pvalue)	gender_cor.	gender (pvalue)	race	race (pvalue)
MEdarkred	0.0308141	0.705347	0.0462167	0.919566	0.00823116	0.570521
MEmagenta	0.0491688	0.546135	-0.0134373	0.705884	0.0307552	0.869058
[truncated: 20 more rows]

## Sheet: Table 5
Supplementary Table 5: Module eigengene (ME) of 153 individuals
[truncated: 154 more rows]

[truncated: 9 more sheets: Table 6, Table 7, Table 8, Table 9, Table 10, Table 11, Table 12, Table 13, Table 14]
